# Supplementary material for: Genetic Effects and Expression Patterns of the Nitrate Transporter (NRT) Gene Family in Populus tomentosa
Source: Front Plant Sci. 2021 May 13;12:661635. doi: 10.3389/fpls.2021.661635 (PMC8155728; doi:10.3389/fpls.2021.661635)
Supplement: Supplementary Table 1 — Leaf nitrogen content of P. tomentosa. [file Data_Sheet_2.xlsx]

## Sheet: Table S1
Table S1 Leaf nitrogen content of P. tomentosa
Individual number	N content(g/kg)
	Summer	Autumn
0001	26.5958	15.19
0009	26.6565	21.38
0010	27.1991	18.83
0014	24.6817	19.94
0015	24.4053	19.81
0018	23.8855	23.45
0024	22.1953	16.9
0036	25.089	13.87
0038	22.1912	18.49
0043	23.1329	17.3
0052	24.7739	18.76
0057	22.4118	17.95
0060	24.629	17.59
0070	25.1624	18.2
0073	26.2797	19.1
0074	19.7862	20.19
0077	25.1355	16.11
0083	22.9668	20.46
0085	23.2142	19.46
0088	25.7798	18.19
0089	24.5104	20.9
0090	24.2429	17.43
0093	25.1325	18.14
0095	22.0833	19.84
0096	24.745	17.42
1002	23.2739	19.24
1004	25.4942	21.48
1005	25.5515	21.47
1008	25.4808	18.19
1012	23.9535	13.74
1014	25.4971	20.63
1016	23.2941	19.43
1021	22.086	16.87
103	24.8525	19.35
1099	21.0544	16.87
1106	27.4252	16.23
1112	22.8985	17.51
1-13	22.5917	16.84
1201	25.5067	20.43
1204	25.7375	18.58
1211	20.7294	20.76
1214	26.5267	18.99
1217	25.8349	24.85
1223	22.1141	16.1
1227	25.5807	21.89
1232	22.1161	19.8
1236	25.298	20.86
1241	29.4734	20.06
1247	23.9746	19.47
1249	27.5345	21.67
1253	26.0885	17.2
1258	22.6302	18.53
1263	23.098	16.62
1266	25.8242	17.22
1270	24.1112	19.05
1278	25.761	18.46
1304	25.2654	18.57
1306	24.4639	17.86
1308	22.7297	16.35
1313	26.2012	19.66
1316	23.4164	17.12
1320	25.8028	18.39
1323	26.8143	20.46
1325	25.0994	19.1
1326	22.973	19.07
1328	24.0096	19.81
1329	26.3955	18.71
1336	24.1427	18.71
1338	24.9372	18.96
1340	22.6135	19.29
1346	29.8658	20.12
1348	17.2408	16.27
1354	22.7804	15.55
1357	26.1535	19.4
1402	22.485	18.38
1404	26.0408	17.89
1407	23.2718	19.16
1409	27.3238	18.76
1418	24.483	18.99
1421	27.9147	19.58
1425	26.4717	12.66
1443	26.9313	19.55
1501	23.864	18.44
1504	24.723	16.89
1507	23.8142	21.52
1509	23.7589	19.94
1513	25.5154	17.39
1514	26.3944	19.36
1521	22.0731	21.08
1701	26.2012	19.36
1702	24.2745	17.73
1705	25.1243	17.3
1707	19.5229	17.04
1714	24.2425	17.95
1806	22.4066	19.72
1807	23.0378	18.77
1808	22.1495	19.21
1866	25.4685	20.92
1901	22.8508	16.75
1920	23.9501	17.59
1928	22.6797	22.56
2-1-7	21.446	14.09
2-19	24.5387	16.21
2207	21.7542	17.63
2211	19.6791	18.86
2-3	25.1458	18.69
2-5	24.2598	18.51
2-8	23.1683	15.24
3000-3	22.9158	20.25
3007	23.8698	18.46
3032	27.1298	20.9
3-10-1	22.9369	18.66
3105	24.5266	15.64
3106	25.734	20.02
3-108-1	24.7794	18.67
3112	21.0113	15.11
3118	24.3132	17.64
3-1-2	23.5458	15.62
3124	22.9505	17.16
313	22.1864	21.39
3-13-4	26.5179	20.61
3-16-28	22.5837	19.56
3169	22.6769	18.14
3-17-5	24.0254	19.18
318	25.1538	19.29
3-19-1	26.0984	19.45
3-2-1	21.9296	17.46
3210	22.7215	15.49
3-24-3	27.1978	20.03
3-25-1	19.7281	18.01
3-28-3	21.6962	19.4
3320	21.5804	16.01
333	25.1915	15.99
3333	26.646	18.89
3351	20.4074	16.77
3353	22.1012	21.48
3381	25.1039	18.07
3412	23.4755	16.69
3415	23.3127	17.64
3-4-2	22.2037	16.59
3425	20.782	17.62
3441	23.6089	17.62
3-50-2	19.6236	16.74
3508	27.1128	20.22
3-5-3	24.5727	17.59
3-53-1	24.9597	23.02
3-54-1	25.5296	18.59
3-56-1	26.0204	19.87
3-57-3	26.7558	17.44
3601	23.0029	18.32
3-61-2	23.1346	16.98
3620	23.1679	17.36
3701	23.9447	17.67
3707	24.0478	18.96
3-7-1	23.6516	18.08
3717	26.912	18.55
3801	22.7477	17.7
3-86-2	21.8944	20.33
3-88-2	22.892	18.86
3-9-1	26.5865	20.07
3-92-1	22.7868	22.02
3-9-3	22.5432	19.14
3932	24.8156	18.3
3-98-1	21.7101	18.78
4040	25.4859	19.29
406	30.8242	16.67
4101	24.4002	20.28
4103	22.9172	18.39
4104	24.8774	17.45
4119	23.894	19.12
4120	23.5116	19.4
4122	25.1862	18.22
4124	22.4099	18.09
4129	24.6618	18.18
4148	23.8568	16.93
4153	24.547	19.62
4154	24.5685	16.52
4201	21.2232	14.88
4215	23.9775	21.39
4217	26.0604	19.72
4221	22.9322	18.8
4234	24.4001	19.32
4235	27.0008	20.16
4241	26.6381	19.13
4244	24.5212	18.52
4301	23.5407	14.48
4304	24.0004	18.19
4308	23.8842	18.85
4312	20.5694	18.69
4316	22.3279	16.66
4320	24.2446	20.04
4323	25.868	19.01
4328	25.5374	20.73
4329	24.6297	17.29
4333	26.876	17.56
4334	24.1241	19.86
4337	24.0017	22.61
4339	21.3796	19.72
4340	25.9775	20.25
4341	22.6557	21.09
4342	24.2771	20.33
4403	20.2625	22.3
4404	25.0063	19.91
4405	26.1126	22.17
4406	23.6522	18.56
4411	22.2585	18.29
4415	23.6458	18.67
4429	26.5162	26.28
4861	24.4568	16.45
5003	22.4015	18.6
5004	26.17	20.04
5005	25.5362	17.86
5015	25.5304	23.3
5016	22.3181	17.17
5020	23.571	18.54
5025	25.5054	17.97
5029	29.2155	19.66
5030	22.1718	19.27
5032	21.4127	19.76
5033	25.3798	18.51
5034	24.6561	18.11
5038	22.8369	25.42
5039	22.2874	18.35
5045	24.5054	20.43
5047	23.8297	20.89
5049	20.6881	14.98
5051	21.9913	18.62
5053	23.4321	18.41
5056	22.5741	18.83
5057	22.8821	22.23
5062	22.4842	18.12
5064	24.0012	22.97
5065	20.9556	19.18
5066	23.7772	15.67
5067	23.8511	19.43
5071	20.8868	21.83
5076	23.9305	16.84
5077	20.7895	16.4
5079	29.316	18.67
5088	23.3746	17.08
5094	21.1969	17.86
5096	25.027	19.13
5099	25.4041	17.91
5101	25.3807	15.64
5102	24.8072	21.25
5105	20.9683	17.78
5108	22.06	18.81
5119	20.3246	16.94
5120	20.4459	23.95
5222	23.6791	17.7
5226	19.7764	16.76
5408	24.1681	19.97
5410	20.6611	19.33
6230	21.3616	17.16
6317	22.7169	18.55
6338	20.4123	17.58
6510	24.5175	20.3
76	24.0282	16.39
8002	21.0341	17.51
8004	22.542	18.22
8010	23.0993	17.49
8201	24.308	18.44
8204	22.1901	15.99
8205	21.6059	20.51
8208	23.8356	18.5
82-11	24.3919	18.63
8212	24.7134	17.89
8314	23.5008	17.43
9010	31.8047	17.82
9603	22.1866	14.88
9800	22.51	17.63
JiNan	23.4871	17.62
JY	21.0299	17.58
L1	29.3883	19.71
L5	20.4189	21.03
L6	22.9568	20.73
LM50-1	23.366	18.15
S11-13	29.4353	20.27
S4-19	25.7328	25.08
S4-33	29.1738	23.82
S7-19	28.2627	22.2
ShanDong	23.4075	19.06
SM33	23.0371	16.83
SM85	18.9054	18.84
TX1	19.3048	27.51

## Sheet: Table S2
Table S2 Identified NRT family genes in P. tomentosa
Query_def	Query_len	Subject_def	Subject_Len	Subject_Mean_evalue	Identity	Rename	Theoretical pI	Molecular weight
Potri.010G100200	585	NRT1/ PTR FAMILY 8.3	585	0	0.747009	PtNPF8.3A	5.55	64191.4
Potri.011G120000	462	NRT1/ PTR FAMILY 8.3	585	0	0.69281	PtNPF8.3B	6.05	64641.3
Potri.005G233500	620	NRT1/ PTR FAMILY 8.1	570	6.91e-179	0.47028	PtNPF8.1A	7.61	68735.6
Potri.001G248600	571	NRT1/ PTR FAMILY 8.1	570	0	0.68662	PtNPF8.1B	7.86	63811.8
Potri.002G029200	576	NRT1/ PTR FAMILY 8.1	570	0	0.492007	PtNPF8.1C	8.33	63508.6
Potri.009G042400	571	NRT1/ PTR FAMILY 8.1	570	0	0.693662	PtNPF8.1D	6.52	63403.1
Potri.016G111800	570	NRT1/ PTR FAMILY 8.1	570	0	0.780702	PtNPF8.1E	8.84	63714.8
Potri.006G096800	568	NRT1/ PTR FAMILY 8.1	570	0	0.779541	PtNPF8.1F	8.2	63773.6
Potri.016G111900	569	NRT1/ PTR FAMILY 8.1	570	0	0.717584	PtNPF8.1G	8.72	63587.6
Potri.014G179400	607	NRT1/ PTR FAMILY 7.3	614	0	0.701812	PtNPF7.3A	8.49	67813.6
Potri.003G088800	599	NRT1/ PTR FAMILY 7.3	614	0	0.779264	PtNPF7.3B	6.53	66625.2
Potri.001G145200	599	NRT1/ PTR FAMILY 7.3	614	0	0.789649	PtNPF7.3C	8.01	66782.5
Potri.003G212900	612	NRT1/ PTR FAMILY 7.1	609	0	0.712204	PtNPF7.1A	5.8	66989.5
Potri.001G013400	607	NRT1/ PTR FAMILY 7.1	609	0	0.728281	PtNPF7.1B	6.23	66912.7
Potri.002G225500	590	NRT1/ PTR FAMILY 6.4	590	0	0.744186	PtNPF6.4A	9.42	66112.5
Potri.014G157500	477	NRT1/ PTR FAMILY 6.4	590	0	0.71308	PtNPF6.4B	9.15	65410.4
Potri.003G111500	543	NRT1/ PTR FAMILY 6.3	590	0	0.667273	PtNPF6.3	9.1	64660.7
Potri.001G068600	679	NRT1/ PTR FAMILY 6.1	624	0	0.799353	PtNPF6.1	8.97	74973.1
Potri.017G152800	541	NRT1/ PTR FAMILY 5.8	552	0	0.631769	PtNPF5.8A	9.02	60167.4
Potri.004G068500	466	NRT1/ PTR FAMILY 5.8	552	0	0.6	PtNPF5.8B	8.23	59972.2
Potri.008G061100	599	NRT1/ PTR FAMILY 5.7	602	0	0.590219	PtNPF5.7A	8.74	67006
Potri.016G103500	588	NRT1/ PTR FAMILY 5.7	602	0	0.643979	PtNPF5.7B	8.69	65349.6
Potri.T108100	433	NRT1/ PTR FAMILY 5.6	575	1.73e-39	0.279343	PtNPF5.6A	8.59	48411.7
Potri.006G092000	464	NRT1/ PTR FAMILY 5.6	575	0	0.652561	PtNPF5.6B	9.24	64997.1
Potri.017G145500	582	NRT1/ PTR FAMILY 5.6	575	4.84e-46	0.261649	PtNPF5.6C	9.21	65280.9
Potri.T108700	544	NRT1/ PTR FAMILY 5.6	575	9.81e-45	0.271347	PtNPF5.6D	6.89	60678
Potri.001G027100	571	NRT1/ PTR FAMILY 5.4	555	0	0.6	PtNPF5.4A	9.33	62984.6
Potri.003G197400	566	NRT1/ PTR FAMILY 5.4	555	0	0.59707	PtNPF5.4B	9.3	62420.2
Potri.008G170100	591	NRT1/ PTR FAMILY 5.2	582	0	0.724258	PtNPF5.2A	9.1	65894.8
Potri.002G258900	605	NRT1/ PTR FAMILY 5.2	582	0	0.633333	PtNPF5.2B	8.81	67069.1
Potri.010G068100	590	NRT1/ PTR FAMILY 5.2	582	0	0.736475	PtNPF5.2C	9.34	66017.1
Potri.002G258700	599	NRT1/ PTR FAMILY 5.2	582	0	0.623064	PtNPF5.2D	9.24	66481.9
Potri.013G106500	572	NRT1/ PTR FAMILY 5.10	557	0	0.632799	PtNPF5.10A	7.41	63573.7
Potri.T150700	577	NRT1/ PTR FAMILY 5.10	557	0	0.660839	PtNPF5.10B	6.61	63097
Potri.013G106400	572	NRT1/ PTR FAMILY 5.10	557	0	0.623886	PtNPF5.10C	6.38	63506.7
Potri.013G106600	568	NRT1/ PTR FAMILY 5.10	557	0	0.675627	PtNPF5.10D	8.78	62237.2
Potri.019G079600	1094	NRT1/ PTR FAMILY 5.10	557	0	0.640221	PtNPF5.10E	8.87	120070
Potri.013G106900	573	NRT1/ PTR FAMILY 5.10	557	0	0.604569	PtNPF5.10F	6.35	63494.9
Potri.013G106300	572	NRT1/ PTR FAMILY 5.10	557	0	0.627451	PtNPF5.10G	7.39	63510.6
Potri.T150600	561	NRT1/ PTR FAMILY 5.10	557	0	0.615799	PtNPF5.10H	6.27	62071.3
Potri.013G107000	571	NRT1/ PTR FAMILY 5.10	557	0	0.667845	PtNPF5.10I	6.61	62429.1
Potri.013G106700	566	NRT1/ PTR FAMILY 5.10	557	0	0.612903	PtNPF5.10J	6.27	62174.2
Potri.019G079700	597	NRT1/ PTR FAMILY 5.10	557	0	0.598604	PtNPF5.10K	8.34	65367.4
Potri.019G055800	592	NRT1/ PTR FAMILY 5.1	583	0	0.736395	PtNPF5.1	9.11	65807.6
Potri.014G036200	592	NRT1/ PTR FAMILY 4.6	585	7.27e-154	0.42807	PtNPF4.6A	7.47	65338.9
Potri.012G070700	581	NRT1/ PTR FAMILY 4.6	585	0	0.686411	PtNPF4.6B	9.4	64201.2
Potri.010G034300	576	NRT1/ PTR FAMILY 4.6	585	0	0.72774	PtNPF4.6C	8.95	62852.5
Potri.002G129500	545	NRT1/ PTR FAMILY 4.5	567	1.86e-153	0.44486	PtNPF4.5A	8.42	59617.5
Potri.013G000800	147	NRT1/ PTR FAMILY 4.5	567	1.55e-12	0.421053	PtNPF4.5B	6.81	16691.4
Potri.004G064100	557	NRT1/ PTR FAMILY 4.3	591	4.48e-152	0.432234	PtNPF4.3A	7.97	61448.9
Potri.004G229000	612	NRT1/ PTR FAMILY 4.3	591	0	0.752632	PtNPF4.3B	8.82	67626.4
Potri.005G001400	624	NRT1/ PTR FAMILY 4.3	591	2.76e-136	0.39783	PtNPF4.3C	6.1	68707.6
Potri.019G067500	610	NRT1/ PTR FAMILY 4.3	591	0	0.674877	PtNPF4.3D	8.57	67321.1
Potri.003G000800	614	NRT1/ PTR FAMILY 4.3	591	0	0.760345	PtNPF4.3E	8.38	67575.5
Potri.001G272900	535	NRT1/ PTR FAMILY 4.3	591	8.89e-129	0.405607	PtNPF4.3F	8.95	59537.4
Potri.002G249100	521	NRT1/ PTR FAMILY 4.2	521	0	0.573643	PtNPF4.2	8.71	58075.5
Potri.006G034000	556	NRT1/ PTR FAMILY 3.1	596	0	0.569832	PtNPF3.1A	6.87	69275.4
Potri.010G126400	100	NRT1/ PTR FAMILY 3.1	596	1.24e-25	0.426471	PtNPF3.1B	9.31	84846.2
Potri.010G126300	516	NRT1/ PTR FAMILY 3.1	596	0	0.684119	PtNPF3.1C	8.84	64645.4
Potri.016G032000	416	NRT1/ PTR FAMILY 3.1	596	6.14e-158	0.519139	PtNPF3.1D	8.87	65085.9
Potri.006G033900	601	NRT1/ PTR FAMILY 3.1	596	0	0.511745	PtNPF3.1E	8.73	66849.5
Potri.016G103200	593	NRT1/ PTR FAMILY 2.8	559	0	0.566845	PtNPF2.8A	9.26	65842.9
Potri.006G091600	586	NRT1/ PTR FAMILY 2.8	559	0	0.574312	PtNPF2.8B	9.06	65830.7
Potri.008G045100	560	NRT1/ PTR FAMILY 2.7	558	0	0.496337	PtNPF2.7	9.42	61290.6
Potri.010G034700	600	NRT1/ PTR FAMILY 2.13	620	0	0.638146	PtNPF2.13	8.69	66586.7
Potri.012G071500	439	NRT1/ PTR FAMILY 2.11	616	0	0.671362	PtNPF2.11A	9.22	67005.4
Potri.012G071400	487	NRT1/ PTR FAMILY 2.11	616	0	0.554639	PtNPF2.11B	9.08	64527.6
Potri.017G076800	599	NRT1/ PTR FAMILY 2.11	616	0	0.567426	PtNPF2.11C	8.84	65643.5
Potri.001G351200	629	NRT1/ PTR FAMILY 2.11	616	0	0.539232	PtNPF2.11D	8.6	69133.4
Potri.017G076900	195	NRT1/ PTR FAMILY 2.10	636	8.48e-06	0.714286	PtNPF2.10A	9.37	21485.2
Potri.001G377000	150	NRT1/ PTR FAMILY 2.10	636	3.37e-26	0.382716	PtNPF2.10B	9.66	16863.6
Potri.012G087500	591	NRT1/ PTR FAMILY 1.2	607	0	0.495868	PtNPF1.2A	8.51	64656.4
Potri.001G185700	598	NRT1/ PTR FAMILY 1.2	607	0	0.674617	PtNPF1.2B	8.98	65725.8
Potri.018G040900	569	NRT1/ PTR FAMILY 1.2	607	0	0.536496	PtNPF1.2C	8.99	62801.3
Potri.018G040800	565	NRT1/ PTR FAMILY 1.2	607	0	0.50991	PtNPF1.2D	8.65	62096.4
Potri.018G040300	535	NRT1/ PTR FAMILY 1.2	607	0	0.488656	PtNPF1.2E	5.27	59417.9
Potri.006G240000	573	NRT1/ PTR FAMILY 1.2	607	0	0.517361	PtNPF1.2F	5.7	63506.8
Potri.018G040600	584	NRT1/ PTR FAMILY 1.2	607	0	0.509124	PtNPF1.2G	8.58	63978.1
Potri.018G041700	565	NRT1/ PTR FAMILY 1.2	607	0	0.515315	PtNPF1.2H	9	62211.6
Potri.018G040500	607	NRT1/ PTR FAMILY 1.2	607	0	0.473244	PtNPF1.2I	6.14	66402.2
Potri.018G041400	585	NRT1/ PTR FAMILY 1.2	607	0	0.489583	PtNPF1.2J	5.8	64025.5
Potri.018G041500	515	NRT1/ PTR FAMILY 1.2	607	0	0.49904	PtNPF1.2K	8.9	56628.5
Potri.018G041600	599	NRT1/ PTR FAMILY 1.2	607	0	0.50444	PtNPF1.2L	8.93	65999.2
Potri.018G040700	606	NRT1/ PTR FAMILY 1.2	607	0	0.491228	PtNPF1.2M	8.8	66629.1
Potri.018G041800	569	NRT1/ PTR FAMILY 1.2	607	0	0.532847	PtNPF1.2N	8.91	62702.2
Potri.018G040400	582	NRT1/ PTR FAMILY 1.1	591	0	0.496599	PtNPF1.1	8.96	64058.6
Potri.002G258800	934	Pentatricopeptide repeat-containing protein	577	0	0.629278	PtPPR	8.42	104505
Potri.012G089300	206	High-affinity nitrate transporter 3.1	210	1.34e-70	0.525822	PtNRT3.1A	9.62	22955.5
Potri.015G085100	206	High-affinity nitrate transporter 3.1	210	4.71e-70	0.542453	PtNRT3.1B	9.49	22758.2
Potri.015G085000	207	High-affinity nitrate transporter 3.1	210	4.38e-71	0.549296	PtNRT3.1C	9.57	22869.3
Potri.001G378200	82	High-affinity nitrate transporter 3.1	210	2.08e-22	0.571429	PtNRT3.1D	6.24	9278.59
Potri.001G348300	383	High affinity nitrate transporter 2.7	493	2.92e-178	0.644836	PtNRT2.7	8.87	50785.5
Potri.015G081500	509	High affinity nitrate transporter 2.5	502	0	0.729622	PtNRT2.5A	9.1	54911.8
Potri.015G081300	509	High affinity nitrate transporter 2.5	502	0	0.731076	PtNRT2.5B	9.02	54897.8
Potri.012G087700	356	High affinity nitrate transporter 2.5	502	0	0.695876	PtNRT2.5C	9.78	38375.8
Potri.009G008500	531	High affinity nitrate transporter 2.4	527	0	0.801147	PtNRT2.4A	9.18	57247.4
Potri.004G213800	200	High affinity nitrate transporter 2.4	527	2.87e-86	0.63285	PtNRT2.4B	8.87	21604.4
Potri.009G008600	531	High affinity nitrate transporter 2.4	527	0	0.799235	PtNRT2.4C	9.11	57191.3

## Sheet: Table S3
Table S3 Genes in the NRT family of P. tomentosa under positive selection
Seq_1	Seq_2	Ka	Ks	Ka_Ks	EffectiveLen	AverageS-sites	AverageN-sites
Potri.006G091600.1.v3.0	Potri.006G091600.2.v3.0	0.0105214	0.00494138	2.12924	1755	423	1332
Potri.017G076800.2.v3.0	Potri.017G076800.3.v3.0	0.0299793	0.0292507	1.02491	1506	368.917	1137.08
Potri.018G040500.1.v3.0	Potri.018G040600.1.v3.0	0.0264446	0.0204544	1.29285	1749	421.25	1327.75

## Sheet: Table S4
Table S4 Collinearity of NRT genes between P. tomentosa and Arabidopsis
At_gene_name	At_gene_id	Pt_gene_id	Pt_gene_name
AtNPF6.3	AT1G12110.1.TAIR10	Potri.003G111500.1.v3.0	PtNPF6.3
AtNPF2.9	AT1G18880.1.TAIR10	Potri.012G071400.1.v3.0	PtNPF2.11B
AtNPF5.10	AT1G22540.1.TAIR10	Potri.013G106300.1.v3.0	PtNPF5.10G
AtNPF5.10	AT1G22540.1.TAIR10	Potri.019G079600.1.v3.0	PtNPF5.10E
	AT1G22570.1.TAIR10	Potri.013G107000.1.v3.0	PtNPF5.10I
	AT1G22570.1.TAIR10	Potri.019G079700.1.v3.0	PtNPF5.10K
AtNPF4.5	AT1G27040.1.TAIR10	Potri.010G034300.1.v3.0	PtNPF4.6C
AtNPF2.12	AT1G27080.1.TAIR10	Potri.010G034700.1.v3.0	PtNPF2.13
AtNPF7.3	AT1G32450.1.TAIR10	Potri.001G145200.1.v3.0	PtNPF7.3C
AtNPF7.3	AT1G32450.1.TAIR10	Potri.003G088800.1.v3.0	PtNPF7.3B
AtNPF1.2	AT1G52190.1.TAIR10	Potri.001G185700.1.v3.0	PtNPF1.2B
AtNPF3.1	AT1G68570.1.TAIR10	Potri.010G126300.1.v3.0	PtNPF3.1C
AtNPF5.14	AT1G72120.1.TAIR10	Potri.019G079600.1.v3.0	PtNPF5.10E
	AT1G72130.1.TAIR10	Potri.013G106600.1.v3.0	PtNPF5.10D
AtNPF8.4	AT2G02020.1.TAIR10	Potri.010G100200.1.v3.0	PtNPF8.3A
	AT2G37900.1.TAIR10	Potri.006G092000.1.v3.0	PtNPF5.6B
	AT2G40460.1.TAIR10	Potri.019G055800.1.v3.0	PtNPF5.1
AtNRT1.12	AT3G16180.1.TAIR10	Potri.001G185700.1.v3.0	PtNPF1.2B
AtNPF6.4	AT3G21670.1.TAIR10	Potri.002G225500.1.v3.0	PtNPF6.4A
AtNPF6.4	AT3G21670.1.TAIR10	Potri.014G157500.1.v3.0	PtNPF6.4B
AtNPF4.1	AT3G25260.1.TAIR10	Potri.002G249100.1.v3.0	PtNPF4.2
AtNRT2.6	AT3G45060.1.TAIR10	Potri.004G213800.1.v3.0	PtNRT2.4B
AtNRT2.6	AT3G45060.1.TAIR10	Potri.009G008500.1.v3.0	PtNRT2.4A
AtNPF2.10	AT3G47960.1.TAIR10	Potri.012G071400.1.v3.0	PtNPF2.11B
	AT3G53960.1.TAIR10	Potri.006G092000.1.v3.0	PtNPF5.6B
	AT3G53960.1.TAIR10	Potri.008G061100.1.v3.0	PtNPF5.7A
	AT3G53960.1.TAIR10	Potri.016G103500.1.v3.0	PtNPF5.7B
AtNPF8.1	AT3G54140.1.TAIR10	Potri.006G096800.1.v3.0	PtNPF8.1F
AtNPF8.1	AT3G54140.1.TAIR10	Potri.016G111800.1.v3.0	PtNPF8.1E
	AT3G54450.1.TAIR10	Potri.001G027100.1.v3.0	PtNPF5.4A
	AT3G54450.1.TAIR10	Potri.003G197400.1.v3.0	PtNPF5.4B
	AT4G24730.1.TAIR10	Potri.012G089300.1.v3.0	PtNRT3.1A
	AT4G24730.1.TAIR10	Potri.015G085000.1.v3.0	PtNRT3.1C
AtNPF8.2	AT5G01180.1.TAIR10	Potri.001G248600.1.v3.0	PtNPF8.1B
AtNPF8.2	AT5G01180.1.TAIR10	Potri.006G096800.1.v3.0	PtNPF8.1F
AtNPF8.2	AT5G01180.1.TAIR10	Potri.016G111800.1.v3.0	PtNPF8.1E
	AT5G11570.1.TAIR10	Potri.018G040400.1.v3.0	PtNPF1.1
AtNRT2.7	AT5G14570.1.TAIR10	Potri.001G348300.1.v3.0	PtNRT2.7
AtNRT3.1	AT5G50200.2.TAIR10	Potri.012G089300.1.v3.0	PtNRT3.1A
AtNRT3.1	AT5G50200.2.TAIR10	Potri.015G085000.1.v3.0	PtNRT3.1C
AtNPF2.11	AT5G62680.1.TAIR10	Potri.012G071400.1.v3.0	PtNPF2.11B
	AT5G62730.1.TAIR10	Potri.012G070700.1.v3.0	PtNPF4.6B

## Sheet: Table S5
Table S5 Pairwise epistatic combinations of NRT genes
Locus1	Locus2	Trait	Effect	P_value
0_3788556_C	6_5999398_C	autumn	AA	0.707E-06
0_3788556_C	6_36642256_T	autumn	AA	0.492E-06
0_3796532_T	12_4163080_T	autumn	AD	0.142E-04
0_3802098_G	10_13339582_G	summer	DA	0.279E-04
0_3802108_C	3_8146530_T	autumn	DD	0.966E-05
0_3802108_C	3_8146555_T	autumn	DD	0.966E-05
0_3802108_C	8_15585425_G	autumn	AA	0.275E-06
0_3802108_C	8_15585425_G	autumn	DA	0.680E-06
0_3802108_C	8_15585972_C	autumn	AA	0.220E-06
0_3802108_C	8_15585972_C	autumn	DA	0.710E-06
0_3802108_C	8_16022865_T	autumn	AA	0.863E-07
0_3802108_C	8_16022865_T	autumn	DA	0.155E-06
0_3802108_C	8_16022874_T	autumn	AA	0.863E-07
0_3802108_C	8_16022874_T	autumn	DA	0.155E-06
0_3802108_C	8_16022921_C	autumn	AA	0.104E-06
0_3802108_C	8_16022921_C	autumn	DA	0.112E-06
0_3802108_C	8_16022947_C	autumn	AA	0.153E-06
0_3802108_C	8_16022947_C	autumn	DA	0.239E-06
0_3802108_C	8_16023213_G	autumn	AA	0.757E-07
0_3802108_C	8_16023213_G	autumn	DA	0.109E-05
0_3802108_C	8_16024900_T	autumn	AA	0.170E-06
0_3802108_C	8_16024900_T	autumn	DA	0.281E-06
0_3802108_C	8_16024959_C	autumn	AA	0.170E-06
0_3802108_C	8_16024959_C	autumn	DA	0.281E-06
0_3802108_C	8_16024967_A	autumn	AA	0.170E-06
0_3802108_C	8_16024967_A	autumn	DA	0.281E-06
0_3802108_C	8_16025030_A	autumn	AA	0.175E-06
0_3802108_C	8_16025030_A	autumn	DA	0.298E-06
0_3802108_C	8_16025119_T	autumn	AA	0.174E-06
0_3802108_C	8_16025119_T	autumn	DA	0.297E-06
0_3802108_C	8_16025445_C	autumn	AA	0.129E-06
0_3802108_C	8_16025445_C	autumn	DA	0.288E-06
0_3802108_C	8_16025486_C	autumn	AA	0.152E-06
0_3802108_C	8_16025486_C	autumn	DA	0.534E-06
0_3802108_C	8_16025604_T	autumn	AA	0.427E-06
0_3802108_C	8_16025604_T	autumn	DA	0.103E-05
0_3802108_C	8_16026712_A	autumn	AA	0.568E-06
0_3802108_C	8_16026712_A	autumn	DA	0.798E-06
0_3802108_C	11_11042454_A	autumn	AA	0.343E-08
0_3802108_C	14_4055447_A	summer	DA	0.792E-06
0_3802108_C	14_4055447_A	autumn	AA	0.835E-05
0_3802108_C	14_4055492_G	summer	DA	0.779E-06
0_3802108_C	14_4055492_G	autumn	AA	0.244E-05
0_3802108_C	14_4055505_G	summer	DA	0.321E-07
0_3802108_C	14_4055511_T	summer	DA	0.605E-06
0_3802108_C	14_4055511_T	autumn	AA	0.289E-04
0_3803492_C	3_8142802_C	autumn	AD	0.198E-05
0_3803492_C	9_8016824_G	autumn	AD	0.644E-05
0_3803492_C	9_9833559_A	autumn	AD	0.212E-04
0_3803492_C	9_9833571_G	autumn	AD	0.281E-04
0_3803492_C	9_9833586_C	autumn	AD	0.191E-05
0_3803492_C	10_13339582_G	autumn	AD	0.229E-04
0_3803492_C	12_4163080_T	autumn	AD	0.363E-06
0_3803492_C	13_10286297_C	autumn	AA	0.626E-05
0_3803509_C	8_15585425_G	autumn	AA	0.219E-06
0_3803509_C	8_15585972_C	autumn	AA	0.133E-06
0_3803509_C	8_15590753_C	autumn	AD	0.209E-04
0_3803509_C	8_15590802_C	autumn	AD	0.235E-04
0_3803509_C	8_16022865_T	autumn	AA	0.451E-07
0_3803509_C	8_16022874_T	autumn	AA	0.451E-07
0_3803509_C	8_16022921_C	autumn	AA	0.476E-07
0_3803509_C	8_16022947_C	autumn	AA	0.104E-06
0_3803509_C	8_16023213_G	autumn	AA	0.598E-07
0_3803509_C	8_16024900_T	autumn	AA	0.132E-06
0_3803509_C	8_16024959_C	autumn	AA	0.132E-06
0_3803509_C	8_16024967_A	autumn	AA	0.132E-06
0_3803509_C	8_16025030_A	autumn	AA	0.133E-06
0_3803509_C	8_16025119_T	autumn	AA	0.123E-06
0_3803509_C	8_16026712_A	autumn	AA	0.215E-06
0_3803509_C	14_4055447_A	autumn	DA	0.137E-04
0_3803509_C	14_4055492_G	autumn	DA	0.881E-05
0_3803509_C	14_4056202_C	autumn	DA	0.486E-05
0_3803509_C	14_4056344_T	autumn	DA	0.234E-05
0_3803535_G	8_16023577_C	autumn	AD	0.152E-07
0_3803535_G	9_9833586_C	autumn	AD	0.785E-05
0_3803535_G	12_4163080_T	autumn	AD	0.127E-04
0_3803535_G	13_10291765_C	autumn	AD	0.125E-06
0_3803535_G	13_10292212_G	autumn	AD	0.118E-06
0_3803535_G	13_10293043_C	autumn	AD	0.369E-06
0_3803535_G	13_10294077_T	autumn	AD	0.117E-06
0_3803535_G	15_21477575_C	autumn	AD	0.671E-06
0_3803544_G	6_5999878_C	autumn	AA	0.214E-04
0_3803544_G	9_8014011_C	autumn	AD	0.286E-04
0_3803544_G	9_9833586_C	autumn	AD	0.391E-05
0_3803544_G	9_9833593_C	autumn	AD	0.170E-04
0_3803544_G	12_4163080_T	autumn	AD	0.384E-05
0_3803544_G	13_10291765_C	autumn	AD	0.292E-07
0_3803544_G	13_10292212_G	autumn	AD	0.177E-07
0_3803544_G	13_10293043_C	autumn	AD	0.216E-06
0_3803544_G	13_10294077_T	autumn	AD	0.321E-07
0_3803551_C	6_5999878_C	autumn	AA	0.175E-04
0_3803551_C	9_8014011_C	autumn	AD	0.195E-04
0_3803551_C	9_9833586_C	autumn	AD	0.426E-05
0_3803551_C	9_9833593_C	autumn	AD	0.180E-04
0_3803551_C	12_4163080_T	autumn	AD	0.226E-05
0_3803551_C	13_10291765_C	autumn	AD	0.177E-07
0_3803551_C	13_10292212_G	autumn	AD	0.104E-07
0_3803551_C	13_10293043_C	autumn	AD	0.138E-06
0_3803551_C	13_10294077_T	autumn	AD	0.197E-07
0_3803551_C	14_3646774_G	autumn	AD	0.181E-04
0_3804683_G	9_8014011_C	autumn	AD	0.206E-05
0_3804719_A	9_8014011_C	autumn	AD	0.417E-08
0_3804720_A	9_8014011_C	autumn	AD	0.417E-08
0_3805187_A	9_9833586_C	autumn	AD	0.231E-06
0_3805196_A	8_16023078_A	autumn	DA	0.338E-07
0_3805196_A	8_16023078_A	autumn	AA	0.694E-05
0_3805196_A	14_4055447_A	autumn	DA	0.141E-05
0_3805196_A	14_4055447_A	autumn	AA	0.200E-04
0_3805196_A	14_4055492_G	autumn	DA	0.656E-06
0_3805196_A	14_4055492_G	autumn	AA	0.173E-04
0_3805196_A	14_4056202_C	autumn	AA	0.186E-06
0_3805196_A	14_4056202_C	autumn	DA	0.227E-06
0_3805196_A	14_4056344_T	autumn	DA	0.864E-06
0_3805196_A	14_4056344_T	autumn	AA	0.254E-04
0_3805719_A	6_36642265_A	autumn	AA	0.508E-05
0_3805719_A	8_14429080_A	summer	AA	0.210E-04
0_3805719_A	8_14430162_C	summer	AA	0.218E-04
0_3805719_A	18_8185065_C	autumn	AD	0.281E-04
0_3806192_G	0_16478257_G	autumn	AD	0.823E-06
0_3806192_G	0_17632042_G	autumn	AD	0.346E-05
0_3806192_G	0_17632085_T	autumn	AD	0.346E-05
0_3806192_G	0_17632091_C	autumn	AD	0.346E-05
0_3806192_G	0_17632190_G	autumn	AD	0.346E-05
0_3806192_G	0_17632568_C	autumn	AD	0.346E-05
0_3806192_G	0_17633126_G	autumn	AD	0.323E-05
0_3806192_G	9_9833586_C	autumn	AD	0.970E-07
0_3806192_G	10_13332498_T	autumn	AD	0.275E-05
0_3806192_G	11_9521400_G	autumn	AD	0.268E-07
0_3806192_G	12_4135311_G	autumn	AD	0.168E-04
0_3806192_G	13_10291765_C	autumn	AD	0.179E-08
0_3806192_G	13_10292212_G	autumn	AD	0.231E-08
0_3806192_G	13_10293043_C	autumn	AD	0.543E-08
0_3806192_G	13_10294077_T	autumn	AD	0.179E-08
0_3806192_G	17_17448990_A	autumn	AD	0.346E-08
0_3806192_G	18_8185026_C	autumn	AD	0.409E-05
0_3806223_T	8_15590753_C	autumn	DD	0.736E-05
0_3806223_T	14_4055505_G	summer	AA	0.738E-05
0_3806759_G	6_5999398_C	autumn	AA	0.457E-05
0_3807245_A	6_5999398_C	autumn	AA	0.107E-06
0_3807245_A	8_14429080_A	autumn	AD	0.737E-06
0_3807245_A	8_14430162_C	autumn	AD	0.589E-07
0_3807245_A	8_14431422_C	autumn	AD	0.634E-06
0_3807245_A	8_14431493_G	autumn	AD	0.153E-05
0_3807245_A	14_4059451_C	summer	DA	0.158E-04
0_3807291_T	6_5999398_C	autumn	AA	0.222E-06
0_3807664_A	6_36642265_A	summer	DA	0.181E-04
0_3807664_A	8_15588014_C	autumn	AA	0.181E-04
0_3807664_A	8_15588016_G	autumn	AA	0.181E-04
0_3807664_A	8_15589419_T	autumn	AA	0.685E-05
0_3807664_A	8_15589745_A	autumn	AA	0.672E-05
0_3807664_A	8_15589918_G	autumn	AA	0.230E-04
0_3807664_A	8_15589995_G	autumn	AA	0.301E-05
0_3807664_A	8_15590135_G	autumn	AA	0.491E-05
0_3807664_A	8_15590144_T	autumn	AA	0.485E-05
0_3807664_A	8_15591256_T	autumn	AA	0.351E-05
0_3807664_A	9_8004145_G	autumn	AA	0.218E-07
0_3807664_A	15_21477533_A	autumn	AA	0.634E-08
0_15813727_G	0_16481683_A	summer	AA	0.561E-06
0_15813727_G	8_14426942_G	summer	AA	0.173E-04
0_15813727_G	8_14427010_G	summer	AA	0.187E-04
0_15813727_G	8_14427089_G	summer	AA	0.583E-05
0_15813727_G	8_14428277_G	summer	AA	0.479E-05
0_15813727_G	8_14429101_A	summer	AA	0.671E-05
0_15813727_G	8_14429365_T	summer	AA	0.104E-04
0_15813727_G	8_14430071_T	summer	AA	0.692E-05
0_15813727_G	8_14430449_T	summer	AA	0.114E-04
0_15813727_G	8_14793051_T	summer	AA	0.104E-04
0_15813727_G	14_4055447_A	summer	AA	0.158E-08
0_15813727_G	14_4055492_G	summer	AA	0.289E-08
0_15813727_G	14_4055505_G	summer	AA	0.147E-08
0_15813727_G	14_4055511_T	summer	AA	0.422E-08
0_15813727_G	14_4056344_T	summer	AA	0.216E-08
0_15813727_G	14_4056344_T	autumn	DA	0.731E-05
0_15813754_C	0_16481683_A	summer	AA	0.520E-06
0_15813754_C	8_14427010_G	summer	AA	0.260E-04
0_15813754_C	8_14427089_G	summer	AA	0.817E-05
0_15813754_C	8_14427872_T	summer	AA	0.241E-04
0_15813754_C	8_14428277_G	summer	AA	0.101E-04
0_15813754_C	8_14429101_A	summer	AA	0.111E-04
0_15813754_C	8_14429365_T	summer	AA	0.176E-04
0_15813754_C	8_14430071_T	summer	AA	0.247E-05
0_15813754_C	8_14793051_T	summer	AA	0.176E-04
0_15813754_C	14_4055447_A	summer	AA	0.351E-08
0_15813754_C	14_4055492_G	summer	AA	0.605E-08
0_15813754_C	14_4055505_G	summer	AA	0.378E-08
0_15813754_C	14_4055511_T	summer	AA	0.950E-08
0_15813754_C	14_4056202_C	summer	AA	0.112E-04
0_15813754_C	14_4056344_T	summer	AA	0.506E-08
0_15813837_T	6_5999398_C	autumn	AA	0.223E-06
0_15816264_A	6_5999398_C	autumn	AA	0.129E-06
0_15819990_T	6_5999398_C	autumn	AA	0.170E-06
0_15820167_G	6_5999398_C	autumn	AA	0.170E-06
0_15820715_G	6_5999398_C	autumn	AA	0.170E-06
0_15820910_G	6_5999398_C	autumn	AA	0.154E-07
0_15821096_T	6_5999398_C	autumn	AA	0.170E-06
0_15821492_C	6_5999398_C	autumn	AA	0.851E-05
0_15821492_C	9_8004145_G	summer	AD	0.198E-04
0_16478182_G	5_2523459_C	autumn	DA	0.342E-07
0_16478182_G	8_14431240_C	autumn	DA	0.737E-05
0_16478182_G	12_4131285_T	autumn	DA	0.247E-04
0_16478182_G	12_4139116_C	autumn	DA	0.148E-05
0_16478257_G	8_15587884_A	autumn	AD	0.178E-04
0_16478257_G	8_15587952_A	autumn	AD	0.592E-05
0_16478257_G	8_15587960_C	autumn	AD	0.563E-05
0_16478257_G	8_15588240_T	autumn	AD	0.257E-04
0_16478257_G	8_15589419_T	autumn	AD	0.244E-05
0_16478257_G	8_15589745_A	autumn	AD	0.226E-05
0_16478257_G	12_4131285_T	autumn	DA	0.185E-05
0_16481683_A	5_2523459_C	autumn	DA	0.254E-05
0_16481683_A	6_36641478_T	autumn	AD	0.433E-07
0_16481683_A	6_36646404_A	summer	AA	0.440E-05
0_16481683_A	8_14431240_C	autumn	DA	0.788E-05
0_16481683_A	10_13332498_T	summer	AA	0.416E-07
0_16481683_A	11_8768249_C	summer	AA	0.107E-04
0_16481683_A	12_4129047_A	summer	AA	0.139E-06
0_16481683_A	13_10291765_C	summer	AA	0.994E-06
0_16481683_A	13_10292212_G	summer	AA	0.225E-05
0_16481683_A	13_10293043_C	summer	AA	0.999E-06
0_16481683_A	13_10294077_T	summer	AA	0.136E-05
0_16481683_A	14_4059451_C	summer	DA	0.177E-05
0_16486059_T	5_2523459_C	autumn	DA	0.640E-06
0_16486059_T	8_14431240_C	autumn	DA	0.171E-04
0_16486059_T	11_11042360_T	autumn	DA	0.147E-04
0_17625513_G	5_2523459_C	autumn	DA	0.716E-06
0_17625513_G	8_14431240_C	autumn	DA	0.799E-05
0_17625513_G	11_11042360_T	autumn	DA	0.600E-05
0_17625513_G	11_11042454_A	autumn	DA	0.186E-04
0_17625513_G	14_4055511_T	autumn	DD	0.146E-04
0_17625732_G	15_22638132_C	autumn	DA	0.177E-04
0_17625732_G	15_22638198_G	autumn	DA	0.177E-04
0_17625732_G	15_22638991_T	summer	DD	0.157E-04
0_17625732_G	15_22638992_T	summer	DD	0.157E-04
0_17625732_G	15_22639038_G	summer	DD	0.844E-05
0_17625732_G	15_22639104_G	summer	DD	0.184E-04
0_17626384_G	6_36646390_G	summer	DA	0.874E-05
0_17626384_G	9_8018987_C	summer	AD	0.207E-04
0_17626384_G	14_3646774_G	autumn	DD	0.840E-05
1_2103507_C	14_4059451_C	summer	AA	0.267E-05
1_2107389_G	9_9833559_A	summer	DA	0.221E-04
3_8139817_G	18_8184870_A	autumn	DD	0.178E-04
3_8140719_A	11_11042454_A	autumn	AA	0.504E-05
3_8142802_C	5_2523272_A	autumn	DA	0.145E-07
3_8142802_C	5_2523286_T	autumn	DA	0.145E-07
3_8142802_C	5_2523287_G	autumn	DA	0.122E-07
3_8142802_C	5_2523326_A	autumn	DA	0.251E-08
3_8142802_C	5_2523331_T	autumn	DA	0.175E-07
3_8142802_C	5_2523370_G	autumn	DA	0.210E-07
3_8142802_C	5_2523378_A	autumn	DA	0.223E-07
3_8142802_C	5_2523405_T	autumn	DA	0.223E-07
3_8142802_C	5_2523459_C	autumn	DA	0.325E-06
3_8142802_C	8_14431240_C	autumn	DA	0.341E-05
3_8142802_C	11_11042360_T	autumn	DA	0.108E-04
3_8142802_C	12_4131285_T	summer	AA	0.324E-07
3_8142802_C	12_4135311_G	summer	AA	0.948E-08
3_8142802_C	14_3564011_T	autumn	DA	0.772E-07
3_8142802_C	14_4059451_C	summer	DA	0.182E-08
3_8146530_T	8_14428277_G	summer	AA	0.267E-04
3_8146530_T	8_14430162_C	autumn	DD	0.159E-06
3_8146530_T	8_14430304_C	summer	AA	0.640E-05
3_8146530_T	8_14430449_T	summer	AA	0.236E-04
3_8146530_T	9_8001593_C	autumn	AD	0.105E-05
3_8146530_T	9_8012600_A	autumn	AD	0.467E-05
3_8146530_T	9_8014011_C	autumn	AD	0.124E-05
3_8146530_T	9_8016824_G	summer	AA	0.203E-04
3_8146530_T	9_8016824_G	autumn	AD	0.553E-05
3_8146530_T	9_8021443_T	autumn	AD	0.998E-05
3_8146530_T	13_10291765_C	summer	AA	0.967E-05
3_8146530_T	13_10291765_C	autumn	AD	0.147E-06
3_8146530_T	13_10292212_G	autumn	AD	0.104E-06
3_8146530_T	13_10293043_C	summer	AA	0.104E-04
3_8146530_T	13_10293043_C	autumn	AD	0.331E-06
3_8146530_T	13_10294077_T	summer	AA	0.190E-04
3_8146530_T	13_10294077_T	autumn	AD	0.146E-06
3_8146530_T	14_4059451_C	summer	DA	0.259E-04
3_8146530_T	15_21477533_A	summer	AA	0.154E-04
3_8146530_T	15_21477533_A	autumn	DD	0.349E-05
3_8146555_T	8_14428277_G	summer	AA	0.267E-04
3_8146555_T	8_14430162_C	autumn	DD	0.159E-06
3_8146555_T	8_14430304_C	summer	AA	0.640E-05
3_8146555_T	8_14430449_T	summer	AA	0.236E-04
3_8146555_T	9_8001593_C	autumn	AD	0.105E-05
3_8146555_T	9_8012600_A	autumn	AD	0.467E-05
3_8146555_T	9_8014011_C	autumn	AD	0.124E-05
3_8146555_T	9_8016824_G	summer	AA	0.203E-04
3_8146555_T	9_8016824_G	autumn	AD	0.553E-05
3_8146555_T	9_8021443_T	autumn	AD	0.998E-05
3_8146555_T	13_10291765_C	summer	AA	0.967E-05
3_8146555_T	13_10291765_C	autumn	AD	0.147E-06
3_8146555_T	13_10292212_G	autumn	AD	0.104E-06
3_8146555_T	13_10293043_C	summer	AA	0.104E-04
3_8146555_T	13_10293043_C	autumn	AD	0.331E-06
3_8146555_T	13_10294077_T	summer	AA	0.190E-04
3_8146555_T	13_10294077_T	autumn	AD	0.146E-06
3_8146555_T	14_4059451_C	summer	DA	0.259E-04
3_8146555_T	15_21477533_A	summer	AA	0.154E-04
3_8146555_T	15_21477533_A	autumn	DD	0.349E-05
4_3885068_T	9_9833559_A	summer	AD	0.104E-04
5_2523272_A	6_5999398_C	autumn	AA	0.155E-06
5_2523272_A	6_36642269_A	autumn	AA	0.902E-05
5_2523272_A	12_4134072_T	autumn	AD	0.173E-04
5_2523272_A	12_4157841_T	autumn	AD	0.162E-04
5_2523272_A	12_4163080_T	autumn	AD	0.231E-05
5_2523272_A	15_21474590_G	autumn	AD	0.262E-05
5_2523286_T	6_5999398_C	autumn	AA	0.155E-06
5_2523286_T	6_36642269_A	autumn	AA	0.902E-05
5_2523286_T	12_4134072_T	autumn	AD	0.173E-04
5_2523286_T	12_4157841_T	autumn	AD	0.162E-04
5_2523286_T	12_4163080_T	autumn	AD	0.231E-05
5_2523286_T	15_21474590_G	autumn	AD	0.262E-05
5_2523287_G	12_4157841_T	autumn	AD	0.243E-04
5_2523287_G	12_4163080_T	autumn	AD	0.217E-05
5_2523321_A	12_4163080_T	autumn	AD	0.545E-06
5_2523326_A	6_36642269_A	autumn	AA	0.897E-05
5_2523326_A	12_4157841_T	autumn	AD	0.204E-04
5_2523326_A	12_4163080_T	autumn	AD	0.567E-06
5_2523326_A	15_21474590_G	autumn	AD	0.372E-05
5_2523331_T	6_5999398_C	autumn	AA	0.368E-06
5_2523331_T	6_36642269_A	autumn	AA	0.176E-04
5_2523331_T	12_4134072_T	autumn	AD	0.104E-04
5_2523331_T	12_4157841_T	autumn	AD	0.137E-04
5_2523331_T	12_4163080_T	autumn	AD	0.272E-05
5_2523370_G	6_5999398_C	autumn	AA	0.405E-06
5_2523370_G	6_36642269_A	autumn	AA	0.188E-04
5_2523370_G	12_4134072_T	autumn	AD	0.119E-04
5_2523370_G	12_4157841_T	autumn	AD	0.159E-04
5_2523370_G	12_4163080_T	autumn	AD	0.312E-05
5_2523378_A	6_5999398_C	autumn	AA	0.427E-06
5_2523378_A	6_36642269_A	autumn	AA	0.195E-04
5_2523378_A	12_4134072_T	autumn	AD	0.125E-04
5_2523378_A	12_4157841_T	autumn	AD	0.166E-04
5_2523378_A	12_4163080_T	autumn	AD	0.331E-05
5_2523405_T	6_5999398_C	autumn	AA	0.427E-06
5_2523405_T	6_36642269_A	autumn	AA	0.195E-04
5_2523405_T	12_4134072_T	autumn	AD	0.125E-04
5_2523405_T	12_4157841_T	autumn	AD	0.166E-04
5_2523405_T	12_4163080_T	autumn	AD	0.331E-05
5_2523459_C	6_5999398_C	autumn	AA	0.626E-06
5_2523459_C	6_36642269_A	autumn	AA	0.154E-04
5_2523459_C	8_14426940_G	autumn	AD	0.680E-05
5_2523459_C	8_14426942_G	autumn	AD	0.334E-05
5_2523459_C	8_14427010_G	autumn	AD	0.176E-04
5_2523459_C	8_14427872_T	autumn	AD	0.934E-05
5_2523459_C	8_14428277_G	autumn	AD	0.116E-06
5_2523459_C	8_14429101_A	autumn	AD	0.192E-04
5_2523459_C	8_14429365_T	autumn	AD	0.136E-04
5_2523459_C	8_14430213_A	autumn	AD	0.678E-08
5_2523459_C	8_14430221_T	autumn	AD	0.164E-07
5_2523459_C	8_14430304_C	autumn	AD	0.255E-07
5_2523459_C	8_14430449_T	autumn	AD	0.657E-07
5_2523459_C	8_14431613_C	autumn	AD	0.154E-04
5_2523459_C	8_14793051_T	autumn	AD	0.136E-04
5_2523459_C	8_15589025_C	autumn	AD	0.211E-06
5_2523459_C	8_15590802_C	autumn	AD	0.115E-04
5_2523459_C	8_15590914_A	autumn	AD	0.142E-05
5_2523459_C	8_15590917_A	autumn	AD	0.113E-05
5_2523459_C	8_15590921_A	autumn	AD	0.756E-06
5_2523459_C	8_15591323_G	autumn	AD	0.105E-05
5_2523459_C	8_15591500_A	autumn	AD	0.276E-05
5_2523459_C	8_15591515_C	autumn	AD	0.253E-05
5_2523459_C	8_15591556_G	autumn	AD	0.327E-05
5_2523459_C	8_15591593_C	autumn	AD	0.589E-05
5_2523459_C	8_15591614_A	autumn	AD	0.104E-04
5_2523459_C	8_15591625_T	autumn	AD	0.735E-05
5_2523459_C	8_15591626_A	autumn	AD	0.784E-05
5_2523459_C	8_15591629_T	autumn	AD	0.894E-05
5_2523459_C	12_4134072_T	autumn	AD	0.183E-04
5_2523459_C	12_4163080_T	autumn	AD	0.604E-05
5_2523867_C	9_16393121_G	autumn	AD	0.835E-05
5_2523867_C	12_4134072_T	autumn	AD	0.509E-05
5_2523867_C	12_4157841_T	autumn	AD	0.436E-06
5_2523867_C	12_4163080_T	autumn	AD	0.657E-05
5_2524687_G	12_4163080_T	autumn	AD	0.194E-05
5_2524722_C	12_4157841_T	autumn	AD	0.297E-04
5_2524722_C	12_4163080_T	autumn	AD	0.531E-06
5_2524764_A	12_4163080_T	autumn	AD	0.747E-06
5_2524819_T	12_4163080_T	autumn	AD	0.747E-06
5_2524885_T	12_4157841_T	autumn	AD	0.169E-04
5_2524885_T	12_4163080_T	autumn	AD	0.125E-05
5_2526438_G	12_4163080_T	autumn	AD	0.112E-04
5_2526571_G	12_4163080_T	autumn	AD	0.149E-04
5_2526573_T	12_4163080_T	autumn	AD	0.149E-04
5_2526581_A	12_4163080_T	autumn	AD	0.608E-06
5_2526807_T	12_4135311_G	autumn	AD	0.206E-04
5_2526807_T	12_4157841_T	autumn	AD	0.831E-05
5_2526807_T	12_4163080_T	autumn	AD	0.108E-06
6_2011512_G	6_36646390_G	summer	AA	0.277E-04
6_5999398_C	6_36642109_T	summer	DA	0.260E-04
6_5999398_C	6_36642116_T	summer	DA	0.110E-04
6_5999398_C	8_14425795_T	autumn	AA	0.427E-05
6_5999398_C	8_14427469_C	autumn	AA	0.268E-05
6_5999398_C	8_14429560_C	autumn	AA	0.109E-06
6_5999398_C	8_14431240_C	autumn	AA	0.954E-07
6_5999398_C	8_14792744_G	autumn	AA	0.105E-06
6_5999398_C	8_14792860_G	autumn	AA	0.105E-06
6_5999398_C	8_14793035_G	autumn	AA	0.105E-06
6_5999398_C	8_14793063_G	autumn	AA	0.105E-06
6_5999398_C	8_14793138_G	autumn	AA	0.105E-06
6_5999398_C	8_14795195_G	autumn	AA	0.698E-07
6_5999398_C	13_10291765_C	autumn	AA	0.899E-07
6_5999398_C	13_10292212_G	autumn	AA	0.570E-07
6_5999398_C	13_10293043_C	autumn	AA	0.975E-07
6_5999398_C	13_10294077_T	autumn	AA	0.677E-07
6_5999398_C	14_4055511_T	autumn	AD	0.186E-04
6_5999398_C	15_22631548_T	autumn	AA	0.650E-05
6_5999398_C	15_22632095_T	autumn	AA	0.781E-05
6_5999398_C	15_22638916_T	autumn	AA	0.222E-06
6_5999398_C	15_22638955_T	autumn	AA	0.219E-05
6_5999398_C	15_22638978_A	autumn	AA	0.209E-06
6_5999398_C	15_22638991_T	autumn	AA	0.130E-06
6_5999398_C	15_22638992_T	autumn	AA	0.130E-06
6_5999398_C	15_22639104_G	autumn	AA	0.738E-07
6_5999398_C	15_22639629_C	autumn	AA	0.416E-07
6_5999398_C	15_22640332_T	autumn	AA	0.118E-05
6_5999398_C	15_22641508_T	autumn	AA	0.940E-05
6_5999872_C	10_13332498_T	summer	AA	0.485E-05
6_5999872_C	11_9519681_C	summer	AA	0.123E-05
6_5999872_C	17_17448990_A	summer	AA	0.231E-06
6_5999878_C	6_36641954_T	summer	DD	0.710E-05
6_5999878_C	8_15588050_A	autumn	AA	0.178E-05
6_5999878_C	8_15588240_T	autumn	AA	0.116E-04
6_5999878_C	8_15588261_T	autumn	AA	0.946E-06
6_5999878_C	8_15588316_G	autumn	AA	0.154E-05
6_5999878_C	8_15589025_C	autumn	AA	0.262E-05
6_5999878_C	8_15589745_A	autumn	AA	0.177E-04
6_5999878_C	8_15589995_G	autumn	AA	0.327E-05
6_5999878_C	8_15590135_G	autumn	AA	0.523E-05
6_5999878_C	8_15590144_T	autumn	AA	0.525E-05
6_5999878_C	8_15590753_C	autumn	AA	0.208E-04
6_5999878_C	8_15590802_C	autumn	AA	0.141E-05
6_5999878_C	8_15590914_A	autumn	AA	0.804E-06
6_5999878_C	8_15590917_A	autumn	AA	0.608E-05
6_5999878_C	8_15590921_A	autumn	AA	0.541E-05
6_5999878_C	8_15591256_T	autumn	AA	0.401E-05
6_5999878_C	10_13332498_T	summer	AA	0.245E-06
6_5999878_C	17_17448990_A	summer	AA	0.356E-05
6_36641478_T	9_742566_G	summer	AD	0.216E-04
6_36641478_T	13_10286297_C	summer	AD	0.538E-06
6_36641909_T	15_22638132_C	autumn	DA	0.733E-05
6_36641909_T	15_22638198_G	autumn	DA	0.733E-05
6_36642109_T	9_1857416_A	autumn	DD	0.188E-04
6_36642109_T	9_8014011_C	autumn	DD	0.385E-05
6_36642109_T	9_8016824_G	autumn	DD	0.311E-05
6_36642109_T	14_4055447_A	summer	DD	0.186E-04
6_36642109_T	14_4055447_A	autumn	AD	0.684E-05
6_36642109_T	14_4055492_G	summer	DD	0.178E-04
6_36642109_T	14_4055492_G	autumn	AD	0.536E-05
6_36642109_T	14_4055511_T	summer	DD	0.109E-04
6_36642109_T	14_4055511_T	autumn	AD	0.287E-04
6_36642109_T	14_4056344_T	summer	DD	0.218E-04
6_36642109_T	14_4056344_T	autumn	AD	0.497E-05
6_36642116_T	9_1857416_A	autumn	DD	0.124E-04
6_36642116_T	14_4055447_A	summer	DD	0.109E-04
6_36642116_T	14_4055447_A	autumn	AD	0.158E-04
6_36642116_T	14_4055492_G	summer	DD	0.104E-04
6_36642116_T	14_4055492_G	autumn	AD	0.125E-04
6_36642116_T	14_4055511_T	summer	DD	0.104E-04
6_36642116_T	14_4055511_T	autumn	AD	0.125E-04
6_36642116_T	14_4056344_T	summer	DD	0.127E-04
6_36642116_T	14_4056344_T	autumn	AD	0.118E-04
6_36642251_T	14_4059451_C	summer	AA	0.170E-06
6_36642256_T	14_4055447_A	autumn	AD	0.230E-04
6_36642256_T	14_4055492_G	autumn	AD	0.183E-04
6_36642256_T	14_4055511_T	summer	DD	0.111E-04
6_36642256_T	14_4055511_T	autumn	AD	0.700E-07
6_36642256_T	14_4056344_T	autumn	AD	0.167E-04
6_36642256_T	15_22641508_T	autumn	AA	0.155E-05
6_36642265_A	8_14426940_G	autumn	AD	0.105E-04
6_36642265_A	8_14426942_G	autumn	AD	0.102E-04
6_36642265_A	8_14429101_A	autumn	AD	0.287E-04
6_36642265_A	8_14430449_T	autumn	AD	0.212E-04
6_36642265_A	8_14431613_C	autumn	AD	0.216E-04
6_36642265_A	9_8001593_C	autumn	AD	0.797E-07
6_36642265_A	9_8012600_A	autumn	AD	0.120E-05
6_36642265_A	9_8014011_C	autumn	AD	0.115E-07
6_36642265_A	9_8016824_G	autumn	AD	0.380E-06
6_36642265_A	9_8021443_T	autumn	AD	0.102E-06
6_36642265_A	11_8814777_G	summer	AD	0.162E-04
6_36642265_A	12_4131285_T	summer	AD	0.210E-05
6_36642265_A	14_4059451_C	summer	AA	0.279E-04
6_36642265_A	17_9369358_G	summer	DD	0.189E-05
6_36642265_A	18_8185739_T	summer	AA	0.154E-04
6_36642269_A	8_15585425_G	autumn	AD	0.174E-04
6_36642269_A	8_15585972_C	autumn	AD	0.211E-04
6_36642269_A	8_16023213_G	autumn	AD	0.163E-04
6_36642269_A	8_16024900_T	autumn	AD	0.277E-04
6_36642269_A	8_16024959_C	autumn	AD	0.277E-04
6_36642269_A	8_16024967_A	autumn	AD	0.277E-04
6_36642269_A	8_16025030_A	autumn	AD	0.268E-04
6_36642269_A	8_16025119_T	autumn	AD	0.267E-04
6_36642269_A	8_16025604_T	autumn	AD	0.119E-04
6_36642269_A	14_3646774_G	autumn	AD	0.603E-05
6_36642269_A	14_4059451_C	summer	AA	0.210E-08
6_36642269_A	15_22632176_T	summer	DD	0.104E-04
6_36642269_A	15_22632176_T	autumn	AA	0.102E-04
6_36642269_A	15_22632176_T	autumn	DA	0.104E-04
6_36642269_A	15_22642958_C	summer	DD	0.643E-05
6_36642269_A	15_22642958_C	autumn	DA	0.158E-04
6_36642269_A	15_22642958_C	autumn	AA	0.263E-04
6_36646390_G	8_14430213_A	summer	AA	0.222E-04
6_36646390_G	8_14431225_T	summer	AA	0.273E-04
6_36646390_G	8_14431613_C	summer	AA	0.612E-05
6_36646390_G	8_14431679_C	summer	AA	0.218E-04
6_36646390_G	8_16026082_A	summer	AD	0.136E-04
6_36646390_G	12_4131285_T	summer	DD	0.257E-05
6_36646390_G	13_10285731_C	summer	AD	0.154E-04
6_36646390_G	15_19848756_G	autumn	DD	0.651E-06
6_36646390_G	15_22631548_T	summer	DD	0.928E-06
6_36646390_G	15_22637767_G	summer	DD	0.145E-05
6_36646390_G	15_22637773_G	summer	DD	0.145E-05
6_36646390_G	15_22637789_T	summer	DD	0.145E-05
6_36646390_G	15_22637791_C	summer	DD	0.124E-05
6_36646390_G	15_22637793_G	summer	DD	0.145E-05
6_36646390_G	15_22637829_T	summer	DD	0.145E-05
6_36646390_G	15_22637927_G	summer	DD	0.145E-05
6_36646390_G	15_22637936_G	summer	DD	0.145E-05
6_36646390_G	15_22637958_T	summer	DD	0.145E-05
6_36646390_G	15_22637995_G	summer	DD	0.145E-05
6_36646390_G	15_22638005_C	summer	DD	0.145E-05
6_36646390_G	15_22638036_A	summer	DD	0.116E-05
6_36646390_G	15_22638096_G	summer	DD	0.118E-05
6_36646390_G	15_22638108_A	summer	DD	0.129E-05
6_36646390_G	15_22638162_G	summer	DD	0.142E-05
6_36646390_G	15_22638172_A	summer	DD	0.143E-05
6_36646390_G	15_22638176_C	summer	DD	0.165E-05
6_36646390_G	15_22638179_G	summer	DD	0.165E-05
6_36646390_G	15_22638191_C	summer	DD	0.165E-05
6_36646390_G	15_22638213_T	summer	DD	0.165E-05
6_36646390_G	15_22638362_G	summer	DD	0.184E-05
6_36646390_G	15_22638373_C	summer	DD	0.112E-04
6_36646390_G	15_22638449_T	summer	DD	0.168E-05
6_36646390_G	15_22638464_T	summer	DD	0.168E-05
6_36646390_G	15_22638491_C	summer	DD	0.659E-05
6_36646390_G	15_22638500_C	summer	DD	0.659E-05
6_36646390_G	15_22638595_G	summer	DD	0.145E-05
6_36646390_G	15_22638631_C	summer	DD	0.113E-05
6_36646390_G	15_22638680_A	summer	DD	0.145E-05
6_36646390_G	15_22638714_G	summer	DD	0.127E-05
6_36646390_G	15_22638717_G	summer	DD	0.127E-05
6_36646390_G	15_22638785_G	summer	DD	0.134E-05
6_36646390_G	15_22638816_C	summer	DD	0.134E-05
6_36646390_G	15_22638955_T	summer	DD	0.236E-04
6_36646390_G	15_22638978_A	summer	DD	0.259E-04
6_36646390_G	15_22638991_T	summer	DD	0.181E-04
6_36646390_G	15_22638992_T	summer	DD	0.181E-04
6_36646390_G	15_22639038_G	summer	DD	0.126E-04
6_36646390_G	15_22639104_G	summer	DD	0.244E-04
6_36646390_G	15_22639117_G	summer	DD	0.201E-04
6_36646390_G	15_22640332_T	autumn	DD	0.333E-06
6_36646404_A	8_14425486_G	summer	AA	0.121E-04
6_36646404_A	8_14426940_G	summer	AA	0.182E-05
6_36646404_A	8_14426942_G	summer	AA	0.464E-06
6_36646404_A	8_14427010_G	summer	AA	0.182E-06
6_36646404_A	8_14427089_G	summer	AA	0.340E-07
6_36646404_A	8_14427872_T	summer	AA	0.366E-06
6_36646404_A	8_14428277_G	summer	AA	0.204E-06
6_36646404_A	8_14429101_A	summer	AA	0.519E-06
6_36646404_A	8_14429365_T	summer	AA	0.298E-06
6_36646404_A	8_14430071_T	summer	AA	0.178E-04
6_36646404_A	8_14430304_C	summer	AA	0.799E-06
6_36646404_A	8_14430449_T	summer	AA	0.125E-04
6_36646404_A	8_14431179_T	summer	AA	0.102E-05
6_36646404_A	8_14431225_T	summer	AA	0.837E-06
6_36646404_A	8_14431493_G	summer	AA	0.276E-05
6_36646404_A	8_14431493_G	autumn	DD	0.717E-06
6_36646404_A	8_14431613_C	summer	AA	0.462E-06
6_36646404_A	8_14431679_C	summer	AA	0.443E-06
6_36646404_A	8_14793051_T	summer	AA	0.298E-06
6_36646404_A	8_15588050_A	summer	AA	0.859E-05
6_36646404_A	8_15588261_T	summer	AA	0.123E-04
6_36646404_A	8_15589995_G	summer	AA	0.113E-04
6_36646404_A	8_15590135_G	summer	AA	0.161E-04
6_36646404_A	8_15590144_T	summer	AA	0.200E-04
6_36646404_A	8_15590802_C	summer	AA	0.903E-05
6_36646404_A	8_15591256_T	summer	AA	0.859E-05
6_36646404_A	9_9833586_C	autumn	DD	0.219E-04
6_36646404_A	13_10285731_C	autumn	DD	0.800E-07
6_36646404_A	13_10292212_G	summer	AA	0.292E-04
6_36646404_A	14_4055447_A	summer	AA	0.261E-04
6_36646506_T	8_14430304_C	summer	AA	0.256E-04
7_57679_G	9_8010939_A	summer	AD	0.140E-04
8_14425486_G	13_10291765_C	summer	AA	0.258E-04
8_14425486_G	18_8186118_A	summer	AA	0.245E-04
8_14425491_C	9_8016824_G	summer	AA	0.266E-04
8_14425491_C	9_8027553_T	summer	AA	0.201E-04
8_14425491_C	15_22632176_T	summer	AD	0.109E-04
8_14425491_C	15_22639000_A	summer	AD	0.652E-05
8_14425491_C	15_22639050_C	summer	AD	0.101E-04
8_14425491_C	15_22642958_C	summer	AD	0.101E-04
8_14425795_T	14_4059451_C	summer	DA	0.836E-05
8_14426940_G	13_10291765_C	summer	AA	0.103E-04
8_14426940_G	13_10293043_C	summer	AA	0.127E-04
8_14426940_G	13_10294077_T	summer	AA	0.154E-04
8_14426942_G	13_10291765_C	summer	AA	0.313E-05
8_14426942_G	13_10292212_G	summer	AA	0.106E-04
8_14426942_G	13_10294077_T	summer	AA	0.494E-05
8_14426942_G	14_4059451_C	summer	DA	0.705E-05
8_14427010_G	9_9833586_C	autumn	DA	0.114E-04
8_14427872_T	9_8001593_C	autumn	AA	0.396E-05
8_14427872_T	9_8012600_A	autumn	AA	0.169E-04
8_14427872_T	9_8016824_G	autumn	AA	0.275E-04
8_14427872_T	13_10286297_C	autumn	AA	0.109E-04
8_14427872_T	14_4059451_C	summer	DA	0.477E-05
8_14429080_A	9_8014011_C	autumn	AD	0.361E-06
8_14429080_A	9_9833586_C	autumn	DA	0.167E-05
8_14429080_A	9_9833586_C	autumn	AD	0.149E-04
8_14429080_A	14_3646774_G	autumn	DD	0.278E-04
8_14429080_A	14_4056202_C	autumn	DD	0.148E-05
8_14429080_A	14_4056344_T	autumn	DD	0.114E-04
8_14429080_A	18_8186118_A	summer	AA	0.660E-05
8_14429101_A	9_9833586_C	autumn	DA	0.173E-05
8_14429101_A	9_9833586_C	autumn	AD	0.153E-04
8_14429101_A	14_4059451_C	summer	DA	0.285E-04
8_14429560_C	8_15589745_A	autumn	AD	0.120E-04
8_14430162_C	8_15590753_C	autumn	AA	0.194E-05
8_14430162_C	8_15591593_C	autumn	AA	0.947E-05
8_14430162_C	8_15591614_A	autumn	AA	0.111E-04
8_14430162_C	9_8014011_C	autumn	AD	0.631E-06
8_14430162_C	14_4055447_A	autumn	DD	0.789E-07
8_14430162_C	14_4055492_G	autumn	DD	0.409E-07
8_14430162_C	14_4056202_C	autumn	DD	0.143E-06
8_14430162_C	14_4056344_T	autumn	DD	0.300E-07
8_14430213_A	12_4131285_T	autumn	DA	0.887E-05
8_14430213_A	12_4139116_C	autumn	DA	0.250E-07
8_14430213_A	15_19848756_G	autumn	DA	0.198E-08
8_14430213_A	15_22638373_C	autumn	DA	0.186E-08
8_14430213_A	15_22638491_C	autumn	DA	0.120E-08
8_14430213_A	15_22638500_C	autumn	DA	0.120E-08
8_14430213_A	15_22640332_T	autumn	DA	0.404E-09
8_14430221_T	15_10049189_G	autumn	DD	0.249E-04
8_14430304_C	12_4139116_C	autumn	DA	0.813E-07
8_14430304_C	15_19848756_G	summer	AD	0.702E-05
8_14430304_C	15_19848756_G	autumn	DA	0.531E-08
8_14430304_C	15_22638373_C	summer	AD	0.574E-05
8_14430304_C	15_22638373_C	autumn	DA	0.861E-08
8_14430304_C	15_22638491_C	summer	AD	0.525E-05
8_14430304_C	15_22638491_C	autumn	DA	0.767E-08
8_14430304_C	15_22638500_C	summer	AD	0.525E-05
8_14430304_C	15_22638500_C	autumn	DA	0.767E-08
8_14430304_C	15_22640332_T	summer	AD	0.971E-05
8_14430304_C	15_22640332_T	autumn	DA	0.139E-08
8_14430449_T	9_8001593_C	autumn	AA	0.102E-04
8_14430449_T	9_8016824_G	summer	AA	0.213E-04
8_14431225_T	12_4163080_T	summer	AA	0.153E-04
8_14431225_T	15_22631548_T	autumn	DA	0.213E-06
8_14431225_T	15_22637767_G	autumn	DA	0.107E-06
8_14431225_T	15_22637773_G	autumn	DA	0.107E-06
8_14431225_T	15_22637789_T	autumn	DA	0.107E-06
8_14431225_T	15_22637791_C	autumn	DA	0.537E-07
8_14431225_T	15_22637793_G	autumn	DA	0.107E-06
8_14431225_T	15_22637829_T	autumn	DA	0.107E-06
8_14431225_T	15_22637927_G	autumn	DA	0.107E-06
8_14431225_T	15_22637936_G	autumn	DA	0.107E-06
8_14431225_T	15_22637958_T	autumn	DA	0.107E-06
8_14431225_T	15_22637995_G	autumn	DA	0.107E-06
8_14431225_T	15_22638005_C	autumn	DA	0.107E-06
8_14431225_T	15_22638036_A	autumn	DA	0.863E-07
8_14431225_T	15_22638096_G	autumn	DA	0.883E-07
8_14431225_T	15_22638108_A	autumn	DA	0.120E-06
8_14431225_T	15_22638162_G	autumn	DA	0.953E-07
8_14431225_T	15_22638172_A	autumn	DA	0.954E-07
8_14431225_T	15_22638176_C	autumn	DA	0.203E-06
8_14431225_T	15_22638179_G	autumn	DA	0.203E-06
8_14431225_T	15_22638191_C	autumn	DA	0.203E-06
8_14431225_T	15_22638213_T	autumn	DA	0.203E-06
8_14431225_T	15_22638362_G	autumn	DA	0.147E-06
8_14431225_T	15_22638373_C	summer	AD	0.179E-04
8_14431225_T	15_22638373_C	autumn	DA	0.109E-05
8_14431225_T	15_22638449_T	autumn	DA	0.110E-06
8_14431225_T	15_22638464_T	autumn	DA	0.110E-06
8_14431225_T	15_22638491_C	summer	AD	0.146E-04
8_14431225_T	15_22638491_C	autumn	DA	0.726E-06
8_14431225_T	15_22638500_C	summer	AD	0.146E-04
8_14431225_T	15_22638500_C	autumn	DA	0.726E-06
8_14431225_T	15_22638595_G	autumn	DA	0.107E-06
8_14431225_T	15_22638631_C	autumn	DA	0.131E-06
8_14431225_T	15_22638680_A	autumn	DA	0.107E-06
8_14431225_T	15_22638714_G	autumn	DA	0.119E-06
8_14431225_T	15_22638717_G	autumn	DA	0.119E-06
8_14431225_T	15_22638785_G	autumn	DA	0.130E-06
8_14431225_T	15_22638816_C	autumn	DA	0.130E-06
8_14431225_T	15_22638916_T	autumn	DA	0.356E-05
8_14431225_T	15_22638955_T	autumn	DA	0.193E-04
8_14431225_T	15_22638978_A	autumn	DA	0.440E-05
8_14431225_T	15_22638991_T	autumn	DA	0.139E-05
8_14431225_T	15_22638992_T	autumn	DA	0.139E-05
8_14431225_T	15_22639038_G	autumn	DA	0.303E-05
8_14431225_T	15_22639104_G	autumn	DA	0.298E-05
8_14431225_T	15_22639117_G	autumn	DA	0.422E-05
8_14431225_T	15_22639629_C	autumn	DA	0.103E-05
8_14431225_T	15_22641508_T	autumn	DA	0.386E-06
8_14431240_C	13_10286297_C	autumn	AA	0.908E-07
8_14431240_C	14_4056075_G	autumn	AA	0.221E-04
8_14431422_C	9_8014011_C	autumn	AD	0.339E-06
8_14431422_C	11_8814777_G	summer	AD	0.284E-04
8_14431422_C	13_10293043_C	summer	AA	0.248E-04
8_14431422_C	14_3646774_G	autumn	DD	0.160E-04
8_14431422_C	18_8186118_A	summer	AA	0.195E-04
8_14431493_G	9_8014011_C	autumn	AD	0.564E-06
8_14431493_G	13_10293043_C	summer	AA	0.182E-04
8_14431613_C	9_8016824_G	summer	AA	0.177E-04
8_14431613_C	15_22638373_C	summer	AD	0.264E-04
8_14431613_C	15_22638373_C	autumn	DA	0.270E-07
8_14431613_C	15_22638491_C	summer	AD	0.240E-04
8_14431613_C	15_22638491_C	autumn	DA	0.167E-07
8_14431613_C	15_22638500_C	summer	AD	0.240E-04
8_14431613_C	15_22638500_C	autumn	DA	0.167E-07
8_14431613_C	15_22640332_T	autumn	DA	0.225E-06
8_14431679_C	15_22638373_C	summer	AD	0.188E-04
8_14431679_C	15_22638373_C	autumn	DA	0.284E-07
8_14431679_C	15_22638491_C	summer	AD	0.162E-04
8_14431679_C	15_22638491_C	autumn	DA	0.174E-07
8_14431679_C	15_22638500_C	summer	AD	0.162E-04
8_14431679_C	15_22638500_C	autumn	DA	0.174E-07
8_15585425_G	9_8012600_A	autumn	AD	0.145E-04
8_15585425_G	9_8021443_T	autumn	AD	0.130E-05
8_15585425_G	9_8021443_T	autumn	AA	0.881E-05
8_15585425_G	13_10292212_G	autumn	AD	0.147E-04
8_15585425_G	15_19853727_T	autumn	AA	0.232E-04
8_15585425_G	15_23442747_G	autumn	DD	0.403E-08
8_15585425_G	18_8184870_A	autumn	DD	0.601E-09
8_15585425_G	18_8185065_C	autumn	DA	0.109E-04
8_15585425_G	18_8185071_T	autumn	DA	0.924E-05
8_15585972_C	9_8012600_A	autumn	AD	0.799E-05
8_15585972_C	9_8021443_T	autumn	AD	0.150E-05
8_15585972_C	9_8021443_T	autumn	AA	0.668E-05
8_15585972_C	13_10292212_G	autumn	AD	0.120E-04
8_15585972_C	15_23442747_G	autumn	DD	0.336E-08
8_15585972_C	18_8184870_A	autumn	DD	0.441E-09
8_15585972_C	18_8185065_C	autumn	DA	0.781E-05
8_15585972_C	18_8185071_T	autumn	DA	0.689E-05
8_15587884_A	14_4056089_A	autumn	DD	0.199E-04
8_15587884_A	18_8184870_A	autumn	DD	0.966E-09
8_15587952_A	18_8184870_A	autumn	DD	0.119E-07
8_15587960_C	18_8184870_A	autumn	DD	0.127E-07
8_15588014_C	13_10291765_C	summer	AA	0.242E-07
8_15588014_C	13_10292212_G	summer	AA	0.298E-06
8_15588014_C	13_10293043_C	summer	AA	0.349E-07
8_15588014_C	13_10294077_T	summer	AA	0.558E-07
8_15588014_C	14_3646774_G	autumn	DA	0.106E-04
8_15588014_C	18_8184870_A	autumn	DD	0.253E-08
8_15588016_G	13_10291765_C	summer	AA	0.242E-07
8_15588016_G	13_10292212_G	summer	AA	0.298E-06
8_15588016_G	13_10293043_C	summer	AA	0.349E-07
8_15588016_G	13_10294077_T	summer	AA	0.558E-07
8_15588016_G	14_3646774_G	autumn	DA	0.106E-04
8_15588016_G	18_8184870_A	autumn	DD	0.253E-08
8_15588050_A	13_10291765_C	summer	AA	0.146E-07
8_15588050_A	13_10292212_G	summer	AA	0.155E-06
8_15588050_A	13_10293043_C	summer	AA	0.216E-07
8_15588050_A	13_10294077_T	summer	AA	0.382E-07
8_15588050_A	14_3646774_G	autumn	DA	0.112E-04
8_15588050_A	14_3646774_G	autumn	AD	0.263E-04
8_15588240_T	13_10291765_C	summer	AA	0.353E-08
8_15588240_T	13_10292212_G	summer	AA	0.473E-07
8_15588240_T	13_10293043_C	summer	AA	0.506E-08
8_15588240_T	13_10294077_T	summer	AA	0.879E-08
8_15588240_T	14_3646774_G	autumn	DA	0.160E-04
8_15588240_T	18_8184870_A	autumn	DD	0.797E-05
8_15588261_T	13_10291765_C	summer	AA	0.224E-07
8_15588261_T	13_10292212_G	summer	AA	0.238E-06
8_15588261_T	13_10293043_C	summer	AA	0.335E-07
8_15588261_T	13_10294077_T	summer	AA	0.607E-07
8_15588261_T	14_3646774_G	autumn	DA	0.138E-04
8_15588316_G	13_10291765_C	summer	AA	0.118E-07
8_15588316_G	13_10292212_G	summer	AA	0.145E-06
8_15588316_G	13_10293043_C	summer	AA	0.180E-07
8_15588316_G	13_10294077_T	summer	AA	0.326E-07
8_15588316_G	14_3646774_G	autumn	DA	0.933E-05
8_15588316_G	14_3646774_G	autumn	AD	0.224E-04
8_15588316_G	15_19850880_C	autumn	DA	0.265E-04
8_15588316_G	15_21477533_A	summer	AA	0.173E-07
8_15588587_A	15_21477533_A	summer	AA	0.740E-05
8_15588587_A	15_21477533_A	autumn	DD	0.155E-04
8_15588598_C	15_21477533_A	summer	AA	0.438E-05
8_15588598_C	15_21477533_A	autumn	DD	0.133E-04
8_15589007_T	15_19850880_C	autumn	DA	0.129E-04
8_15589007_T	15_22628048_T	autumn	DA	0.172E-04
8_15589007_T	15_22628055_T	autumn	DA	0.172E-04
8_15589007_T	15_22628113_A	autumn	DA	0.110E-04
8_15589007_T	15_22628124_A	autumn	DA	0.114E-04
8_15589007_T	15_22628156_C	autumn	DA	0.222E-04
8_15589007_T	15_22628931_A	autumn	DA	0.754E-06
8_15589007_T	15_22629168_G	autumn	DA	0.754E-06
8_15589007_T	15_22629213_C	autumn	DA	0.754E-06
8_15589007_T	15_22629899_T	autumn	DA	0.424E-06
8_15589007_T	15_22630337_A	autumn	DA	0.330E-06
8_15589007_T	15_22631548_T	autumn	DA	0.611E-05
8_15589007_T	15_22637409_G	autumn	DA	0.299E-05
8_15589007_T	15_22637428_G	autumn	DA	0.292E-05
8_15589007_T	15_22637461_T	autumn	DA	0.530E-05
8_15589007_T	15_22637462_A	autumn	DA	0.643E-06
8_15589007_T	15_22637542_C	autumn	DA	0.314E-05
8_15589007_T	15_22637560_G	autumn	DA	0.314E-05
8_15589007_T	15_22637767_G	autumn	DA	0.405E-05
8_15589007_T	15_22637773_G	autumn	DA	0.405E-05
8_15589007_T	15_22637789_T	autumn	DA	0.405E-05
8_15589007_T	15_22637793_G	autumn	DA	0.405E-05
8_15589007_T	15_22637822_G	autumn	DA	0.679E-06
8_15589007_T	15_22637829_T	autumn	DA	0.405E-05
8_15589007_T	15_22637873_G	autumn	DA	0.679E-06
8_15589007_T	15_22637927_G	autumn	DA	0.405E-05
8_15589007_T	15_22637936_G	autumn	DA	0.405E-05
8_15589007_T	15_22637943_G	autumn	DA	0.679E-06
8_15589007_T	15_22637958_T	autumn	DA	0.405E-05
8_15589007_T	15_22637995_G	autumn	DA	0.405E-05
8_15589007_T	15_22638005_C	autumn	DA	0.405E-05
8_15589007_T	15_22638036_A	autumn	DA	0.340E-05
8_15589007_T	15_22638096_G	autumn	DA	0.334E-05
8_15589007_T	15_22638108_A	autumn	DA	0.411E-05
8_15589007_T	15_22638162_G	autumn	DA	0.432E-05
8_15589007_T	15_22638172_A	autumn	DA	0.441E-05
8_15589007_T	15_22638176_C	autumn	DA	0.738E-05
8_15589007_T	15_22638179_G	autumn	DA	0.738E-05
8_15589007_T	15_22638191_C	autumn	DA	0.738E-05
8_15589007_T	15_22638213_T	autumn	DA	0.738E-05
8_15589007_T	15_22638362_G	autumn	DA	0.493E-05
8_15589007_T	15_22638449_T	autumn	DA	0.406E-05
8_15589007_T	15_22638464_T	autumn	DA	0.406E-05
8_15589007_T	15_22638595_G	autumn	DA	0.405E-05
8_15589007_T	15_22638631_C	autumn	DA	0.446E-05
8_15589007_T	15_22638680_A	autumn	DA	0.405E-05
8_15589007_T	15_22638714_G	autumn	DA	0.430E-05
8_15589007_T	15_22638717_G	autumn	DA	0.430E-05
8_15589007_T	15_22638785_G	autumn	DA	0.452E-05
8_15589007_T	15_22638816_C	autumn	DA	0.452E-05
8_15589007_T	15_22638916_T	autumn	DA	0.530E-05
8_15589007_T	15_22638955_T	autumn	DA	0.226E-04
8_15589007_T	15_22638978_A	autumn	DA	0.975E-05
8_15589007_T	15_22638991_T	autumn	DA	0.359E-05
8_15589007_T	15_22638992_T	autumn	DA	0.359E-05
8_15589007_T	15_22639000_A	autumn	DA	0.363E-05
8_15589007_T	15_22639104_G	autumn	DA	0.225E-05
8_15589007_T	15_22639167_C	autumn	DA	0.277E-04
8_15589007_T	15_22639629_C	autumn	DA	0.141E-05
8_15589007_T	15_22640233_G	autumn	DA	0.754E-06
8_15589007_T	15_22641190_A	autumn	DA	0.754E-06
8_15589007_T	15_22641508_T	autumn	DA	0.398E-05
8_15589025_C	9_8021443_T	autumn	AD	0.210E-04
8_15589025_C	14_4055511_T	autumn	DD	0.109E-06
8_15589025_C	14_4056089_A	autumn	DD	0.579E-05
8_15589025_C	15_23442747_G	autumn	DD	0.285E-05
8_15589419_T	9_8012600_A	autumn	AA	0.106E-04
8_15589419_T	14_3646774_G	autumn	DA	0.796E-05
8_15589419_T	15_23442747_G	autumn	DD	0.158E-04
8_15589419_T	18_8184870_A	autumn	DD	0.892E-05
8_15589745_A	13_10291765_C	summer	AA	0.128E-05
8_15589745_A	13_10292212_G	summer	AA	0.132E-04
8_15589745_A	13_10293043_C	summer	AA	0.179E-05
8_15589745_A	13_10294077_T	summer	AA	0.263E-05
8_15589745_A	14_3646774_G	autumn	DA	0.767E-05
8_15589745_A	18_8184870_A	autumn	DD	0.356E-05
8_15589895_G	13_10291765_C	summer	AA	0.308E-07
8_15589895_G	13_10292212_G	summer	AA	0.418E-06
8_15589895_G	13_10293043_C	summer	AA	0.457E-07
8_15589895_G	13_10294077_T	summer	AA	0.750E-07
8_15589895_G	14_3646774_G	autumn	DA	0.565E-05
8_15589895_G	18_8184870_A	autumn	DD	0.102E-04
8_15589918_G	13_10291765_C	summer	AA	0.535E-07
8_15589918_G	13_10292212_G	summer	AA	0.715E-06
8_15589918_G	13_10293043_C	summer	AA	0.790E-07
8_15589918_G	13_10294077_T	summer	AA	0.129E-06
8_15589918_G	14_3646774_G	autumn	DA	0.865E-05
8_15589918_G	18_8184870_A	autumn	DD	0.761E-05
8_15589995_G	13_10291765_C	summer	AA	0.419E-06
8_15589995_G	13_10292212_G	summer	AA	0.365E-05
8_15589995_G	13_10293043_C	summer	AA	0.611E-06
8_15589995_G	13_10294077_T	summer	AA	0.969E-06
8_15589995_G	14_3646774_G	autumn	DA	0.461E-05
8_15589995_G	15_19850880_C	autumn	DA	0.100E-04
8_15589995_G	15_21477533_A	summer	AA	0.135E-05
8_15589995_G	15_22628113_A	autumn	DA	0.288E-04
8_15589995_G	15_22628124_A	autumn	DA	0.288E-04
8_15589995_G	15_22632095_T	autumn	DA	0.966E-05
8_15590135_G	13_10291765_C	summer	AA	0.753E-06
8_15590135_G	13_10292212_G	summer	AA	0.648E-05
8_15590135_G	13_10293043_C	summer	AA	0.110E-05
8_15590135_G	13_10294077_T	summer	AA	0.172E-05
8_15590135_G	14_3646774_G	autumn	DA	0.362E-05
8_15590135_G	15_19850880_C	autumn	DA	0.887E-05
8_15590135_G	15_21477533_A	summer	AA	0.269E-05
8_15590135_G	15_22632095_T	autumn	DA	0.136E-04
8_15590144_T	13_10291765_C	summer	AA	0.918E-06
8_15590144_T	13_10292212_G	summer	AA	0.756E-05
8_15590144_T	13_10293043_C	summer	AA	0.134E-05
8_15590144_T	13_10294077_T	summer	AA	0.205E-05
8_15590144_T	14_3646774_G	autumn	DA	0.379E-05
8_15590144_T	15_19850880_C	autumn	DA	0.851E-05
8_15590144_T	15_21477533_A	summer	AA	0.323E-05
8_15590144_T	15_22632095_T	autumn	DA	0.141E-04
8_15590753_C	9_8001593_C	autumn	DD	0.236E-04
8_15590753_C	14_3646774_G	autumn	DA	0.293E-05
8_15590802_C	14_3646774_G	autumn	DA	0.405E-05
8_15590802_C	15_19850880_C	autumn	DA	0.273E-04
8_15590802_C	15_22628048_T	autumn	DA	0.330E-05
8_15590802_C	15_22628055_T	autumn	DA	0.330E-05
8_15590802_C	15_22628113_A	autumn	DA	0.620E-05
8_15590802_C	15_22628124_A	autumn	DA	0.616E-05
8_15590802_C	15_22628156_C	autumn	DA	0.135E-04
8_15590802_C	15_22628931_A	autumn	DA	0.211E-05
8_15590802_C	15_22629168_G	autumn	DA	0.211E-05
8_15590802_C	15_22629213_C	autumn	DA	0.211E-05
8_15590802_C	15_22629899_T	autumn	DA	0.233E-05
8_15590802_C	15_22630337_A	autumn	DA	0.324E-05
8_15590802_C	15_22631548_T	autumn	DA	0.409E-05
8_15590802_C	15_22637409_G	autumn	DA	0.282E-05
8_15590802_C	15_22637428_G	autumn	DA	0.275E-05
8_15590802_C	15_22637461_T	autumn	DA	0.402E-05
8_15590802_C	15_22637462_A	autumn	DA	0.179E-05
8_15590802_C	15_22637542_C	autumn	DA	0.322E-05
8_15590802_C	15_22637560_G	autumn	DA	0.322E-05
8_15590802_C	15_22637767_G	autumn	DA	0.407E-05
8_15590802_C	15_22637773_G	autumn	DA	0.407E-05
8_15590802_C	15_22637789_T	autumn	DA	0.407E-05
8_15590802_C	15_22637793_G	autumn	DA	0.407E-05
8_15590802_C	15_22637822_G	autumn	DA	0.180E-05
8_15590802_C	15_22637829_T	autumn	DA	0.407E-05
8_15590802_C	15_22637873_G	autumn	DA	0.180E-05
8_15590802_C	15_22637927_G	autumn	DA	0.407E-05
8_15590802_C	15_22637936_G	autumn	DA	0.407E-05
8_15590802_C	15_22637943_G	autumn	DA	0.180E-05
8_15590802_C	15_22637958_T	autumn	DA	0.407E-05
8_15590802_C	15_22637995_G	autumn	DA	0.407E-05
8_15590802_C	15_22638005_C	autumn	DA	0.407E-05
8_15590802_C	15_22638036_A	autumn	DA	0.431E-05
8_15590802_C	15_22638096_G	autumn	DA	0.496E-05
8_15590802_C	15_22638108_A	autumn	DA	0.476E-05
8_15590802_C	15_22638162_G	autumn	DA	0.516E-05
8_15590802_C	15_22638172_A	autumn	DA	0.548E-05
8_15590802_C	15_22638176_C	autumn	DA	0.790E-05
8_15590802_C	15_22638179_G	autumn	DA	0.790E-05
8_15590802_C	15_22638191_C	autumn	DA	0.790E-05
8_15590802_C	15_22638213_T	autumn	DA	0.790E-05
8_15590802_C	15_22638362_G	autumn	DA	0.382E-05
8_15590802_C	15_22638449_T	autumn	DA	0.399E-05
8_15590802_C	15_22638464_T	autumn	DA	0.399E-05
8_15590802_C	15_22638595_G	autumn	DA	0.407E-05
8_15590802_C	15_22638631_C	autumn	DA	0.324E-05
8_15590802_C	15_22638680_A	autumn	DA	0.407E-05
8_15590802_C	15_22638714_G	autumn	DA	0.400E-05
8_15590802_C	15_22638717_G	autumn	DA	0.400E-05
8_15590802_C	15_22638785_G	autumn	DA	0.421E-05
8_15590802_C	15_22638816_C	autumn	DA	0.421E-05
8_15590802_C	15_22638916_T	autumn	DA	0.289E-05
8_15590802_C	15_22638955_T	autumn	DA	0.285E-04
8_15590802_C	15_22638978_A	autumn	DA	0.565E-05
8_15590802_C	15_22638991_T	autumn	DA	0.145E-05
8_15590802_C	15_22638992_T	autumn	DA	0.145E-05
8_15590802_C	15_22639000_A	autumn	DA	0.114E-05
8_15590802_C	15_22639104_G	autumn	DA	0.196E-05
8_15590802_C	15_22639167_C	autumn	DA	0.480E-05
8_15590802_C	15_22639629_C	autumn	DA	0.248E-05
8_15590802_C	15_22640233_G	autumn	DA	0.211E-05
8_15590802_C	15_22641190_A	autumn	DA	0.211E-05
8_15590802_C	15_22641508_T	autumn	DA	0.396E-05
8_15590914_A	13_10291765_C	summer	AA	0.180E-04
8_15590914_A	13_10293043_C	summer	AA	0.236E-04
8_15590914_A	13_10294077_T	summer	AA	0.214E-04
8_15590914_A	14_3646774_G	autumn	AD	0.107E-04
8_15590914_A	14_3646774_G	autumn	DA	0.129E-04
8_15590914_A	15_19850880_C	autumn	DA	0.313E-05
8_15590914_A	15_22628048_T	autumn	DA	0.305E-05
8_15590914_A	15_22628055_T	autumn	DA	0.305E-05
8_15590914_A	15_22628113_A	autumn	DA	0.283E-05
8_15590914_A	15_22628124_A	autumn	DA	0.288E-05
8_15590914_A	15_22628156_C	autumn	DA	0.183E-04
8_15590914_A	15_22628931_A	autumn	DA	0.226E-06
8_15590914_A	15_22629168_G	autumn	DA	0.226E-06
8_15590914_A	15_22629213_C	autumn	DA	0.226E-06
8_15590914_A	15_22629899_T	autumn	DA	0.236E-06
8_15590914_A	15_22630337_A	autumn	DA	0.162E-06
8_15590914_A	15_22631548_T	autumn	DA	0.255E-05
8_15590914_A	15_22637409_G	autumn	DA	0.123E-05
8_15590914_A	15_22637428_G	autumn	DA	0.120E-05
8_15590914_A	15_22637461_T	autumn	DA	0.264E-05
8_15590914_A	15_22637462_A	autumn	DA	0.292E-06
8_15590914_A	15_22637542_C	autumn	DA	0.132E-05
8_15590914_A	15_22637560_G	autumn	DA	0.132E-05
8_15590914_A	15_22637767_G	autumn	DA	0.188E-05
8_15590914_A	15_22637773_G	autumn	DA	0.188E-05
8_15590914_A	15_22637789_T	autumn	DA	0.188E-05
8_15590914_A	15_22637793_G	autumn	DA	0.188E-05
8_15590914_A	15_22637822_G	autumn	DA	0.175E-06
8_15590914_A	15_22637829_T	autumn	DA	0.188E-05
8_15590914_A	15_22637873_G	autumn	DA	0.175E-06
8_15590914_A	15_22637927_G	autumn	DA	0.188E-05
8_15590914_A	15_22637936_G	autumn	DA	0.188E-05
8_15590914_A	15_22637943_G	autumn	DA	0.175E-06
8_15590914_A	15_22637958_T	autumn	DA	0.188E-05
8_15590914_A	15_22637995_G	autumn	DA	0.188E-05
8_15590914_A	15_22638005_C	autumn	DA	0.188E-05
8_15590914_A	15_22638036_A	autumn	DA	0.206E-05
8_15590914_A	15_22638096_G	autumn	DA	0.186E-05
8_15590914_A	15_22638108_A	autumn	DA	0.177E-05
8_15590914_A	15_22638162_G	autumn	DA	0.161E-05
8_15590914_A	15_22638172_A	autumn	DA	0.167E-05
8_15590914_A	15_22638176_C	autumn	DA	0.256E-05
8_15590914_A	15_22638179_G	autumn	DA	0.256E-05
8_15590914_A	15_22638191_C	autumn	DA	0.256E-05
8_15590914_A	15_22638213_T	autumn	DA	0.256E-05
8_15590914_A	15_22638362_G	autumn	DA	0.160E-05
8_15590914_A	15_22638449_T	autumn	DA	0.167E-05
8_15590914_A	15_22638464_T	autumn	DA	0.167E-05
8_15590914_A	15_22638595_G	autumn	DA	0.188E-05
8_15590914_A	15_22638631_C	autumn	DA	0.198E-05
8_15590914_A	15_22638680_A	autumn	DA	0.188E-05
8_15590914_A	15_22638714_G	autumn	DA	0.182E-05
8_15590914_A	15_22638717_G	autumn	DA	0.182E-05
8_15590914_A	15_22638785_G	autumn	DA	0.203E-05
8_15590914_A	15_22638816_C	autumn	DA	0.203E-05
8_15590914_A	15_22638916_T	autumn	DA	0.112E-04
8_15590914_A	15_22638955_T	autumn	DA	0.256E-04
8_15590914_A	15_22638978_A	autumn	DA	0.160E-05
8_15590914_A	15_22638991_T	autumn	DA	0.465E-06
8_15590914_A	15_22638992_T	autumn	DA	0.465E-06
8_15590914_A	15_22639000_A	autumn	DA	0.393E-06
8_15590914_A	15_22639104_G	autumn	DA	0.744E-06
8_15590914_A	15_22639167_C	autumn	DA	0.540E-05
8_15590914_A	15_22639629_C	autumn	DA	0.493E-06
8_15590914_A	15_22640233_G	autumn	DA	0.226E-06
8_15590914_A	15_22641190_A	autumn	DA	0.226E-06
8_15590914_A	15_22641508_T	autumn	DA	0.168E-05
8_15590917_A	13_10291765_C	summer	AA	0.171E-05
8_15590917_A	13_10292212_G	summer	AA	0.145E-04
8_15590917_A	13_10293043_C	summer	AA	0.184E-05
8_15590917_A	13_10294077_T	summer	AA	0.164E-05
8_15590917_A	14_3646774_G	autumn	DA	0.162E-04
8_15590917_A	14_4055511_T	autumn	DD	0.248E-04
8_15590921_A	13_10291765_C	summer	AA	0.103E-05
8_15590921_A	13_10292212_G	summer	AA	0.892E-05
8_15590921_A	13_10293043_C	summer	AA	0.111E-05
8_15590921_A	13_10294077_T	summer	AA	0.999E-06
8_15590921_A	14_3646774_G	autumn	DA	0.174E-04
8_15590921_A	14_4055511_T	autumn	DD	0.184E-04
8_15591051_C	13_10291765_C	summer	AA	0.294E-04
8_15591051_C	15_21477533_A	summer	AA	0.839E-05
8_15591052_C	15_21477533_A	summer	AA	0.141E-04
8_15591256_T	13_10291765_C	summer	AA	0.257E-06
8_15591256_T	13_10292212_G	summer	AA	0.225E-05
8_15591256_T	13_10293043_C	summer	AA	0.373E-06
8_15591256_T	13_10294077_T	summer	AA	0.597E-06
8_15591256_T	14_3646774_G	autumn	DA	0.415E-05
8_15591256_T	15_19850880_C	autumn	DA	0.885E-05
8_15591256_T	15_22632095_T	autumn	DA	0.119E-04
8_15591323_G	11_11042360_T	autumn	DA	0.677E-05
8_15591323_G	13_10291765_C	summer	AA	0.140E-07
8_15591323_G	13_10292212_G	summer	AA	0.250E-06
8_15591323_G	13_10293043_C	summer	AA	0.224E-07
8_15591323_G	13_10294077_T	summer	AA	0.397E-07
8_15591323_G	14_3646774_G	autumn	DA	0.282E-04
8_15591500_A	14_3646774_G	autumn	AD	0.726E-05
8_15591515_C	14_3646774_G	autumn	AD	0.714E-05
8_16022865_T	9_8012600_A	autumn	AD	0.113E-04
8_16022865_T	9_8012600_A	autumn	AA	0.150E-04
8_16022865_T	9_8021443_T	autumn	AD	0.152E-05
8_16022865_T	9_8021443_T	autumn	AA	0.224E-05
8_16022865_T	13_10292212_G	autumn	AD	0.309E-05
8_16022865_T	15_19853727_T	autumn	AA	0.110E-04
8_16022865_T	15_23442747_G	autumn	DD	0.304E-08
8_16022865_T	18_8184870_A	autumn	DD	0.695E-08
8_16022865_T	18_8185065_C	autumn	DA	0.181E-04
8_16022865_T	18_8185071_T	autumn	DA	0.164E-04
8_16022874_T	9_8012600_A	autumn	AD	0.113E-04
8_16022874_T	9_8012600_A	autumn	AA	0.150E-04
8_16022874_T	9_8021443_T	autumn	AD	0.152E-05
8_16022874_T	9_8021443_T	autumn	AA	0.224E-05
8_16022874_T	13_10292212_G	autumn	AD	0.309E-05
8_16022874_T	15_19853727_T	autumn	AA	0.110E-04
8_16022874_T	15_23442747_G	autumn	DD	0.304E-08
8_16022874_T	18_8184870_A	autumn	DD	0.695E-08
8_16022874_T	18_8185065_C	autumn	DA	0.181E-04
8_16022874_T	18_8185071_T	autumn	DA	0.164E-04
8_16022921_C	9_8012600_A	autumn	AA	0.124E-04
8_16022921_C	9_8012600_A	autumn	AD	0.157E-04
8_16022921_C	9_8021443_T	autumn	AD	0.900E-06
8_16022921_C	9_8021443_T	autumn	AA	0.318E-05
8_16022921_C	13_10292212_G	autumn	AD	0.448E-05
8_16022921_C	15_19853727_T	autumn	AA	0.117E-04
8_16022921_C	15_23442747_G	autumn	DD	0.142E-08
8_16022921_C	18_8184870_A	autumn	DD	0.752E-08
8_16022921_C	18_8185065_C	autumn	DA	0.184E-04
8_16022921_C	18_8185071_T	autumn	DA	0.166E-04
8_16022947_C	9_8012600_A	autumn	AD	0.797E-05
8_16022947_C	9_8012600_A	autumn	AA	0.293E-04
8_16022947_C	9_8021443_T	autumn	AD	0.940E-06
8_16022947_C	9_8021443_T	autumn	AA	0.482E-05
8_16022947_C	13_10292212_G	autumn	AD	0.627E-05
8_16022947_C	15_19853727_T	autumn	AA	0.148E-04
8_16022947_C	15_23442747_G	autumn	DD	0.234E-08
8_16022947_C	18_8184870_A	autumn	DD	0.128E-07
8_16022947_C	18_8185065_C	autumn	DA	0.156E-04
8_16022947_C	18_8185071_T	autumn	DA	0.137E-04
8_16023078_A	9_8001593_C	autumn	AD	0.173E-05
8_16023078_A	9_8001593_C	autumn	AA	0.236E-04
8_16023078_A	9_8012600_A	autumn	AA	0.324E-05
8_16023078_A	9_8021443_T	autumn	AD	0.124E-05
8_16023078_A	9_8021443_T	autumn	AA	0.389E-05
8_16023078_A	9_9833580_G	autumn	AD	0.647E-06
8_16023078_A	9_9833580_G	autumn	AA	0.109E-04
8_16023078_A	15_21477826_T	autumn	AD	0.110E-04
8_16023078_A	17_17448416_G	autumn	AD	0.305E-07
8_16023213_G	9_8012600_A	autumn	AA	0.589E-05
8_16023213_G	9_8021443_T	autumn	AD	0.169E-05
8_16023213_G	9_8021443_T	autumn	AA	0.316E-05
8_16023213_G	13_10292212_G	autumn	AD	0.514E-05
8_16023213_G	15_23442747_G	autumn	DD	0.188E-08
8_16023213_G	18_8184870_A	autumn	DD	0.229E-09
8_16023213_G	18_8185065_C	autumn	DA	0.155E-04
8_16023213_G	18_8185071_T	autumn	DA	0.138E-04
8_16023577_C	9_19671888_G	autumn	DA	0.680E-05
8_16024900_T	9_8012600_A	autumn	AD	0.145E-04
8_16024900_T	9_8012600_A	autumn	AA	0.198E-04
8_16024900_T	9_8021443_T	autumn	AD	0.787E-06
8_16024900_T	9_8021443_T	autumn	AA	0.586E-05
8_16024900_T	13_10292212_G	autumn	AD	0.707E-05
8_16024900_T	15_19853727_T	autumn	AA	0.159E-04
8_16024900_T	15_23442747_G	autumn	DD	0.265E-08
8_16024900_T	18_8184870_A	autumn	DD	0.153E-07
8_16024900_T	18_8185065_C	autumn	DA	0.186E-04
8_16024900_T	18_8185071_T	autumn	DA	0.163E-04
8_16024959_C	9_8012600_A	autumn	AD	0.145E-04
8_16024959_C	9_8012600_A	autumn	AA	0.198E-04
8_16024959_C	9_8021443_T	autumn	AD	0.787E-06
8_16024959_C	9_8021443_T	autumn	AA	0.586E-05
8_16024959_C	13_10292212_G	autumn	AD	0.707E-05
8_16024959_C	15_19853727_T	autumn	AA	0.159E-04
8_16024959_C	15_23442747_G	autumn	DD	0.265E-08
8_16024959_C	18_8184870_A	autumn	DD	0.153E-07
8_16024959_C	18_8185065_C	autumn	DA	0.186E-04
8_16024959_C	18_8185071_T	autumn	DA	0.163E-04
8_16024967_A	9_8012600_A	autumn	AD	0.145E-04
8_16024967_A	9_8012600_A	autumn	AA	0.198E-04
8_16024967_A	9_8021443_T	autumn	AD	0.787E-06
8_16024967_A	9_8021443_T	autumn	AA	0.586E-05
8_16024967_A	13_10292212_G	autumn	AD	0.707E-05
8_16024967_A	15_19853727_T	autumn	AA	0.159E-04
8_16024967_A	15_23442747_G	autumn	DD	0.265E-08
8_16024967_A	18_8184870_A	autumn	DD	0.153E-07
8_16024967_A	18_8185065_C	autumn	DA	0.186E-04
8_16024967_A	18_8185071_T	autumn	DA	0.163E-04
8_16025030_A	9_8012600_A	autumn	AD	0.144E-04
8_16025030_A	9_8012600_A	autumn	AA	0.211E-04
8_16025030_A	9_8021443_T	autumn	AD	0.784E-06
8_16025030_A	9_8021443_T	autumn	AA	0.626E-05
8_16025030_A	13_10292212_G	autumn	AD	0.749E-05
8_16025030_A	15_19853727_T	autumn	AA	0.164E-04
8_16025030_A	15_23442747_G	autumn	DD	0.270E-08
8_16025030_A	18_8184870_A	autumn	DD	0.156E-07
8_16025030_A	18_8185065_C	autumn	DA	0.177E-04
8_16025030_A	18_8185071_T	autumn	DA	0.155E-04
8_16025119_T	9_8012600_A	autumn	AD	0.149E-04
8_16025119_T	9_8012600_A	autumn	AA	0.214E-04
8_16025119_T	9_8021443_T	autumn	AD	0.625E-06
8_16025119_T	9_8021443_T	autumn	AA	0.707E-05
8_16025119_T	13_10292212_G	autumn	AD	0.951E-05
8_16025119_T	15_19853727_T	autumn	AA	0.163E-04
8_16025119_T	15_23442747_G	autumn	DD	0.264E-08
8_16025119_T	18_8184870_A	autumn	DD	0.149E-07
8_16025119_T	18_8185065_C	autumn	DA	0.203E-04
8_16025119_T	18_8185071_T	autumn	DA	0.179E-04
8_16025445_C	9_8012600_A	autumn	AD	0.163E-04
8_16025445_C	9_8012600_A	autumn	AA	0.181E-04
8_16025445_C	9_8021443_T	autumn	AD	0.950E-06
8_16025445_C	9_8021443_T	autumn	AA	0.457E-05
8_16025445_C	13_10292212_G	autumn	AD	0.583E-05
8_16025445_C	15_19853727_T	autumn	AA	0.149E-04
8_16025445_C	15_23442747_G	autumn	DD	0.280E-08
8_16025445_C	18_8184870_A	autumn	DD	0.104E-07
8_16025445_C	18_8185065_C	autumn	DA	0.149E-04
8_16025445_C	18_8185071_T	autumn	DA	0.132E-04
8_16025486_C	9_8012600_A	autumn	AD	0.174E-04
8_16025486_C	9_8012600_A	autumn	AA	0.199E-04
8_16025486_C	9_8021443_T	autumn	AD	0.743E-06
8_16025486_C	9_8021443_T	autumn	AA	0.658E-05
8_16025486_C	13_10292212_G	autumn	AD	0.791E-05
8_16025486_C	15_19853727_T	autumn	AA	0.166E-04
8_16025486_C	15_23442747_G	autumn	DD	0.361E-08
8_16025486_C	18_8184870_A	autumn	DD	0.141E-07
8_16025486_C	18_8185065_C	autumn	DA	0.216E-04
8_16025486_C	18_8185071_T	autumn	DA	0.189E-04
8_16025604_T	9_8012600_A	autumn	AD	0.139E-04
8_16025604_T	9_8021443_T	autumn	AD	0.385E-06
8_16025604_T	15_19853727_T	autumn	AA	0.489E-05
8_16025604_T	15_23442747_G	autumn	DD	0.843E-08
8_16026712_A	9_8012600_A	autumn	AD	0.541E-05
8_16026712_A	9_8021443_T	autumn	AD	0.146E-05
8_16026712_A	9_8021443_T	autumn	AA	0.172E-04
8_16026712_A	15_23442747_G	autumn	DD	0.605E-08
8_16026712_A	18_8184870_A	autumn	DD	0.317E-07
8_16026712_A	18_8185065_C	autumn	DA	0.171E-04
8_16026712_A	18_8185071_T	autumn	DA	0.140E-04
9_8001593_C	9_9833586_C	autumn	AD	0.517E-05
9_8001593_C	13_10291765_C	autumn	DA	0.706E-06
9_8001593_C	13_10291765_C	autumn	AA	0.404E-05
9_8001593_C	13_10292212_G	autumn	DA	0.571E-06
9_8001593_C	13_10292212_G	autumn	AA	0.168E-05
9_8001593_C	13_10293043_C	autumn	DA	0.605E-06
9_8001593_C	13_10293043_C	autumn	AA	0.450E-05
9_8001593_C	13_10294077_T	autumn	DA	0.884E-06
9_8001593_C	13_10294077_T	autumn	AA	0.180E-05
9_8001593_C	15_10043643_A	summer	AD	0.380E-05
9_8001593_C	15_21477533_A	autumn	DA	0.111E-06
9_8001593_C	18_8184870_A	autumn	AA	0.194E-04
9_8004145_G	9_8014011_C	autumn	AD	0.539E-07
9_8004145_G	12_4131285_T	summer	DD	0.176E-04
9_8004145_G	12_4163080_T	autumn	AD	0.497E-05
9_8004145_G	15_22639000_A	summer	DA	0.831E-05
9_8004145_G	15_22639050_C	summer	DA	0.224E-04
9_8004145_G	17_9369358_G	summer	AA	0.277E-04
9_8004145_G	18_8185026_C	summer	AA	0.277E-05
9_8010939_A	14_3561567_C	summer	AA	0.176E-04
9_8012600_A	13_10291765_C	autumn	DA	0.593E-06
9_8012600_A	13_10292212_G	autumn	DA	0.196E-05
9_8012600_A	13_10293043_C	autumn	DA	0.115E-05
9_8012600_A	13_10294077_T	autumn	DA	0.152E-05
9_8012600_A	15_21477533_A	autumn	AA	0.507E-05
9_8012600_A	18_8184870_A	autumn	DA	0.276E-04
9_8012634_A	9_8014011_C	autumn	AD	0.189E-08
9_8012634_A	9_8022703_T	autumn	AD	0.345E-05
9_8012634_A	12_4163080_T	autumn	AD	0.103E-04
9_8014011_C	9_19671888_G	autumn	DA	0.126E-05
9_8014011_C	9_19671888_G	autumn	AA	0.289E-05
9_8014011_C	11_11042454_A	autumn	AA	0.487E-06
9_8014011_C	11_11042454_A	autumn	DA	0.575E-05
9_8014011_C	13_10285731_C	autumn	DA	0.164E-04
9_8014011_C	13_10291765_C	autumn	DA	0.161E-08
9_8014011_C	13_10292212_G	autumn	DA	0.124E-08
9_8014011_C	13_10293043_C	autumn	DA	0.128E-08
9_8014011_C	13_10294077_T	autumn	DA	0.664E-09
9_8014011_C	14_4055511_T	autumn	DD	0.206E-04
9_8014011_C	15_1904452_A	autumn	DA	0.394E-05
9_8014011_C	15_10043643_A	summer	AD	0.289E-04
9_8014011_C	15_21477533_A	autumn	DA	0.160E-07
9_8014011_C	18_8184870_A	autumn	DA	0.212E-05
9_8014011_C	18_8185026_C	autumn	DA	0.292E-05
9_8014011_C	18_8185065_C	autumn	DD	0.907E-05
9_8014011_C	18_8185071_T	autumn	DD	0.199E-05
9_8018941_A	15_22639000_A	autumn	AA	0.126E-04
9_8018941_A	15_22639050_C	autumn	AA	0.850E-05
9_8018941_A	15_22642958_C	autumn	AA	0.613E-05
9_8018947_G	15_22632176_T	autumn	AA	0.122E-04
9_8018947_G	15_22639000_A	autumn	AA	0.108E-05
9_8018947_G	15_22639050_C	autumn	AA	0.963E-06
9_8018947_G	15_22642958_C	autumn	AA	0.595E-06
9_8021443_T	13_10291765_C	autumn	DA	0.254E-08
9_8021443_T	13_10292212_G	autumn	DA	0.113E-08
9_8021443_T	13_10293043_C	autumn	DA	0.745E-08
9_8021443_T	13_10294077_T	autumn	DA	0.267E-08
9_8021443_T	15_10043643_A	summer	DD	0.584E-06
9_8021443_T	15_21477533_A	autumn	DA	0.151E-08
9_8021443_T	15_21478785_A	autumn	DA	0.212E-05
9_8021739_G	15_21477533_A	summer	DA	0.170E-04
9_8022703_T	13_10291765_C	autumn	DA	0.655E-05
9_8022703_T	13_10292212_G	autumn	DA	0.219E-05
9_8022703_T	13_10293043_C	autumn	DA	0.813E-05
9_8022703_T	13_10294077_T	autumn	DA	0.650E-05
9_8027553_T	9_9833586_C	autumn	AD	0.795E-05
9_8027553_T	13_10291765_C	summer	AA	0.237E-08
9_8027553_T	13_10291765_C	autumn	AD	0.563E-06
9_8027553_T	13_10292212_G	summer	AA	0.875E-08
9_8027553_T	13_10292212_G	autumn	AD	0.405E-06
9_8027553_T	13_10293043_C	summer	AA	0.380E-08
9_8027553_T	13_10293043_C	autumn	AD	0.510E-08
9_8027553_T	13_10294077_T	summer	AA	0.417E-08
9_8027553_T	13_10294077_T	autumn	AD	0.463E-06
9_8027553_T	14_4059451_C	summer	DA	0.269E-04
9_8027553_T	18_8185026_C	summer	AA	0.576E-05
9_8027553_T	18_8185026_C	autumn	AD	0.205E-04
9_8027553_T	18_8185071_T	autumn	AD	0.190E-04
9_8027553_T	18_8185581_C	summer	AA	0.180E-07
9_8027553_T	18_8185581_C	autumn	DD	0.268E-04
9_9833559_A	11_11042360_T	autumn	DA	0.101E-04
9_9833559_A	13_10292211_A	summer	AA	0.338E-05
9_9833559_A	14_4056202_C	autumn	DA	0.554E-06
9_9833571_G	14_4056202_C	autumn	DA	0.433E-06
9_9833586_C	14_4055447_A	autumn	DA	0.312E-05
9_9833586_C	14_4055492_G	autumn	DA	0.414E-05
9_9833586_C	14_4055511_T	autumn	DA	0.414E-05
9_9833586_C	14_4056202_C	autumn	DA	0.107E-05
9_9833586_C	14_4056344_T	autumn	DA	0.789E-05
9_19671888_G	12_4129047_A	summer	AA	0.762E-05
9_19671888_G	13_10291765_C	summer	AA	0.461E-06
9_19671888_G	13_10292212_G	summer	AA	0.330E-05
9_19671888_G	13_10293043_C	summer	AA	0.724E-06
9_19671888_G	13_10294077_T	summer	AA	0.126E-05
9_19671888_G	15_21477575_C	autumn	AD	0.491E-05
10_13332498_T	18_8195210_A	summer	DA	0.870E-05
11_8768249_C	14_3646774_G	autumn	DD	0.168E-04
11_8770257_T	13_10291765_C	summer	AA	0.253E-04
11_8770257_T	15_21477533_A	summer	AA	0.119E-04
11_11042360_T	13_10286297_C	summer	DD	0.190E-04
12_4129047_A	15_21477826_T	autumn	AD	0.437E-08
12_4131285_T	15_21476731_T	autumn	AD	0.604E-05
12_4131285_T	15_21477533_A	summer	DA	0.354E-05
12_4131285_T	15_21477575_C	autumn	AD	0.602E-05
12_4131285_T	15_21477826_T	autumn	AD	0.159E-06
12_4131285_T	15_21479755_A	autumn	AD	0.693E-05
12_4135311_G	18_8195210_A	summer	DA	0.148E-05
12_4139116_C	14_4059451_C	summer	DA	0.687E-06
13_10286297_C	13_10291765_C	summer	DD	0.123E-04
13_10286297_C	13_10291765_C	autumn	AA	0.786E-07
13_10286297_C	13_10292212_G	summer	DD	0.138E-04
13_10286297_C	13_10292212_G	autumn	AA	0.451E-07
13_10286297_C	13_10293043_C	summer	DD	0.118E-04
13_10286297_C	13_10293043_C	autumn	AA	0.853E-07
13_10286297_C	13_10294077_T	summer	DD	0.132E-04
13_10286297_C	13_10294077_T	autumn	AA	0.545E-07
13_10286297_C	14_3564011_T	autumn	AA	0.322E-07
13_10291765_C	14_3623092_G	autumn	DA	0.194E-05
13_10291765_C	14_4055447_A	summer	AA	0.205E-06
13_10291765_C	14_4055447_A	autumn	DA	0.126E-06
13_10291765_C	14_4055492_G	summer	AA	0.208E-06
13_10291765_C	14_4055492_G	autumn	DA	0.664E-07
13_10291765_C	14_4056202_C	autumn	DA	0.290E-07
13_10291765_C	14_4056344_T	summer	AA	0.154E-06
13_10291765_C	14_4056344_T	autumn	DA	0.216E-07
13_10292211_A	14_4059451_C	summer	AD	0.249E-04
13_10292212_G	14_3623092_G	autumn	DA	0.878E-06
13_10292212_G	14_4055447_A	summer	AA	0.624E-06
13_10292212_G	14_4055447_A	autumn	DA	0.526E-07
13_10292212_G	14_4055492_G	summer	AA	0.582E-06
13_10292212_G	14_4055492_G	autumn	DA	0.279E-07
13_10292212_G	14_4056202_C	autumn	DA	0.827E-08
13_10292212_G	14_4056344_T	summer	AA	0.221E-06
13_10292212_G	14_4056344_T	autumn	DA	0.750E-07
13_10293043_C	14_3623092_G	autumn	DA	0.480E-05
13_10293043_C	14_4055447_A	summer	AA	0.238E-06
13_10293043_C	14_4055447_A	autumn	DA	0.218E-06
13_10293043_C	14_4055492_G	summer	AA	0.230E-06
13_10293043_C	14_4055492_G	autumn	DA	0.121E-06
13_10293043_C	14_4056202_C	autumn	DA	0.477E-07
13_10294077_T	14_3623092_G	autumn	DA	0.132E-05
14_3561567_C	17_9369358_G	summer	AA	0.628E-05
14_3623092_G	15_21477533_A	autumn	DD	0.179E-04
14_3646774_G	15_21477533_A	autumn	DA	0.293E-04
14_4055447_A	18_8184870_A	summer	AA	0.185E-04
14_4055447_A	18_8184870_A	autumn	DD	0.553E-07
14_4055447_A	18_8185028_T	summer	AA	0.873E-05
14_4055447_A	18_8185050_G	autumn	DD	0.250E-04
14_4055492_G	18_8184870_A	summer	AA	0.192E-04
14_4055492_G	18_8184870_A	autumn	DD	0.412E-07
14_4055492_G	18_8185028_T	summer	AA	0.950E-05
14_4055492_G	18_8185050_G	autumn	DD	0.200E-04
14_4055511_T	18_8185028_T	summer	AA	0.754E-05
14_4055511_T	18_8185065_C	autumn	DD	0.150E-04
14_4055511_T	18_8185071_T	autumn	DD	0.109E-04
14_4056202_C	18_8184870_A	autumn	DD	0.988E-06
14_4056344_T	18_8184870_A	summer	AA	0.296E-05
14_4056344_T	18_8184870_A	autumn	DD	0.457E-06
14_4056344_T	18_8185028_T	summer	AA	0.153E-05
14_4059451_C	15_22631548_T	summer	AD	0.602E-07
14_4059451_C	15_22632095_T	summer	AD	0.103E-05
14_4059451_C	15_22632176_T	summer	AD	0.130E-05
14_4059451_C	15_22637409_G	summer	AD	0.633E-06
14_4059451_C	15_22637428_G	summer	AD	0.806E-06
14_4059451_C	15_22637461_T	summer	AD	0.632E-06
14_4059451_C	15_22637542_C	summer	AD	0.116E-05
14_4059451_C	15_22637560_G	summer	AD	0.116E-05
14_4059451_C	15_22637767_G	summer	AD	0.480E-07
14_4059451_C	15_22637773_G	summer	AD	0.480E-07
14_4059451_C	15_22637789_T	summer	AD	0.480E-07
14_4059451_C	15_22637791_C	summer	AD	0.545E-07
14_4059451_C	15_22637793_G	summer	AD	0.480E-07
14_4059451_C	15_22637829_T	summer	AD	0.480E-07
14_4059451_C	15_22637927_G	summer	AD	0.480E-07
14_4059451_C	15_22637936_G	summer	AD	0.480E-07
14_4059451_C	15_22637958_T	summer	AD	0.480E-07
14_4059451_C	15_22637995_G	summer	AD	0.480E-07
14_4059451_C	15_22638005_C	summer	AD	0.480E-07
14_4059451_C	15_22638036_A	summer	AD	0.559E-07
14_4059451_C	15_22638096_G	summer	AD	0.688E-07
14_4059451_C	15_22638108_A	summer	AD	0.700E-07
14_4059451_C	15_22638162_G	summer	AD	0.585E-07
14_4059451_C	15_22638172_A	summer	AD	0.478E-07
14_4059451_C	15_22638176_C	summer	AD	0.516E-07
14_4059451_C	15_22638179_G	summer	AD	0.516E-07
14_4059451_C	15_22638191_C	summer	AD	0.516E-07
14_4059451_C	15_22638213_T	summer	AD	0.516E-07
14_4059451_C	15_22638362_G	summer	AD	0.550E-07
14_4059451_C	15_22638449_T	summer	AD	0.530E-07
14_4059451_C	15_22638464_T	summer	AD	0.530E-07
14_4059451_C	15_22638595_G	summer	AD	0.480E-07
14_4059451_C	15_22638631_C	summer	AD	0.499E-07
14_4059451_C	15_22638680_A	summer	AD	0.480E-07
14_4059451_C	15_22638714_G	summer	AD	0.478E-07
14_4059451_C	15_22638717_G	summer	AD	0.478E-07
14_4059451_C	15_22638785_G	summer	AD	0.505E-07
14_4059451_C	15_22638816_C	summer	AD	0.505E-07
14_4059451_C	15_22638916_T	summer	AD	0.310E-06
14_4059451_C	15_22638955_T	summer	AD	0.555E-06
14_4059451_C	15_22638978_A	summer	AD	0.161E-06
14_4059451_C	15_22638991_T	summer	AD	0.239E-06
14_4059451_C	15_22638992_T	summer	AD	0.239E-06
14_4059451_C	15_22639000_A	summer	AD	0.148E-04
14_4059451_C	15_22639038_G	summer	AD	0.567E-06
14_4059451_C	15_22639050_C	summer	AD	0.185E-04
14_4059451_C	15_22639104_G	summer	AD	0.463E-06
14_4059451_C	15_22639117_G	summer	AD	0.388E-06
14_4059451_C	15_22639629_C	summer	AD	0.491E-07
14_4059451_C	15_22641508_T	summer	AD	0.738E-06
15_1902558_C	18_8185065_C	autumn	AD	0.442E-08
15_1902560_T	18_8185065_C	autumn	AD	0.442E-08
15_1902616_G	18_8185065_C	autumn	AD	0.421E-08
15_21477533_A	15_22628931_A	summer	AD	0.376E-06
15_21477533_A	15_22628931_A	autumn	DA	0.264E-04
15_21477533_A	15_22629168_G	summer	AD	0.376E-06
15_21477533_A	15_22629168_G	autumn	DA	0.264E-04
15_21477533_A	15_22629213_C	summer	AD	0.376E-06
15_21477533_A	15_22629213_C	autumn	DA	0.264E-04
15_21477533_A	15_22629899_T	summer	AD	0.218E-04
15_21477533_A	15_22630337_A	summer	AD	0.109E-05
15_21477533_A	15_22630337_A	autumn	DA	0.187E-04
15_21477533_A	15_22631548_T	summer	AD	0.538E-06
15_21477533_A	15_22632095_T	summer	AD	0.165E-04
15_21477533_A	15_22632095_T	autumn	DA	0.522E-05
15_21477533_A	15_22637409_G	summer	AD	0.172E-05
15_21477533_A	15_22637409_G	autumn	DA	0.288E-04
15_21477533_A	15_22637428_G	summer	AD	0.172E-05
15_21477533_A	15_22637428_G	autumn	DA	0.283E-04
15_21477533_A	15_22637461_T	summer	AD	0.155E-05
15_21477533_A	15_22637462_A	summer	AD	0.502E-05
15_21477533_A	15_22637542_C	summer	AD	0.242E-05
15_21477533_A	15_22637542_C	autumn	DA	0.278E-04
15_21477533_A	15_22637560_G	summer	AD	0.242E-05
15_21477533_A	15_22637560_G	autumn	DA	0.278E-04
15_21477533_A	15_22637767_G	summer	AD	0.178E-06
15_21477533_A	15_22637767_G	autumn	DA	0.213E-04
15_21477533_A	15_22637773_G	summer	AD	0.178E-06
15_21477533_A	15_22637773_G	autumn	DA	0.213E-04
15_21477533_A	15_22637789_T	summer	AD	0.178E-06
15_21477533_A	15_22637789_T	autumn	DA	0.213E-04
15_21477533_A	15_22637793_G	summer	AD	0.178E-06
15_21477533_A	15_22637793_G	autumn	DA	0.213E-04
15_21477533_A	15_22637822_G	summer	AD	0.459E-05
15_21477533_A	15_22637829_T	summer	AD	0.178E-06
15_21477533_A	15_22637829_T	autumn	DA	0.213E-04
15_21477533_A	15_22637873_G	summer	AD	0.459E-05
15_21477533_A	15_22637927_G	summer	AD	0.178E-06
15_21477533_A	15_22637927_G	autumn	DA	0.213E-04
15_21477533_A	15_22637936_G	summer	AD	0.178E-06
15_21477533_A	15_22637936_G	autumn	DA	0.213E-04
15_21477533_A	15_22637943_G	summer	AD	0.459E-05
15_21477533_A	15_22637958_T	summer	AD	0.178E-06
15_21477533_A	15_22637958_T	autumn	DA	0.213E-04
15_21477533_A	15_22637995_G	summer	AD	0.178E-06
15_21477533_A	15_22637995_G	autumn	DA	0.213E-04
15_21477533_A	15_22638005_C	summer	AD	0.178E-06
15_21477533_A	15_22638005_C	autumn	DA	0.213E-04
15_21477533_A	15_22638036_A	summer	AD	0.367E-06
15_21477533_A	15_22638036_A	autumn	DA	0.180E-04
15_21477533_A	15_22638096_G	summer	AD	0.966E-06
15_21477533_A	15_22638096_G	autumn	DA	0.183E-04
15_21477533_A	15_22638108_A	summer	AD	0.122E-05
15_21477533_A	15_22638108_A	autumn	DA	0.222E-04
15_21477533_A	15_22638162_G	summer	AD	0.779E-06
15_21477533_A	15_22638162_G	autumn	DA	0.194E-04
15_21477533_A	15_22638172_A	summer	AD	0.447E-06
15_21477533_A	15_22638172_A	autumn	DA	0.198E-04
15_21477533_A	15_22638176_C	summer	AD	0.644E-06
15_21477533_A	15_22638179_G	summer	AD	0.644E-06
15_21477533_A	15_22638191_C	summer	AD	0.644E-06
15_21477533_A	15_22638213_T	summer	AD	0.644E-06
15_21477533_A	15_22638362_G	summer	AD	0.358E-06
15_21477533_A	15_22638362_G	autumn	DA	0.258E-04
15_21477533_A	15_22638449_T	summer	AD	0.260E-06
15_21477533_A	15_22638449_T	autumn	DA	0.216E-04
15_21477533_A	15_22638464_T	summer	AD	0.260E-06
15_21477533_A	15_22638464_T	autumn	DA	0.216E-04
15_21477533_A	15_22638595_G	summer	AD	0.178E-06
15_21477533_A	15_22638595_G	autumn	DA	0.213E-04
15_21477533_A	15_22638631_C	summer	AD	0.225E-06
15_21477533_A	15_22638631_C	autumn	DA	0.235E-04
15_21477533_A	15_22638680_A	summer	AD	0.178E-06
15_21477533_A	15_22638680_A	autumn	DA	0.213E-04
15_21477533_A	15_22638714_G	summer	AD	0.187E-06
15_21477533_A	15_22638714_G	autumn	DA	0.226E-04
15_21477533_A	15_22638717_G	summer	AD	0.187E-06
15_21477533_A	15_22638717_G	autumn	DA	0.226E-04
15_21477533_A	15_22638785_G	summer	AD	0.241E-06
15_21477533_A	15_22638785_G	autumn	DA	0.237E-04
15_21477533_A	15_22638816_C	summer	AD	0.241E-06
15_21477533_A	15_22638816_C	autumn	DA	0.237E-04
15_21477533_A	15_22638916_T	summer	AD	0.653E-05
15_21477533_A	15_22638955_T	summer	AD	0.691E-05
15_21477533_A	15_22638978_A	summer	AD	0.772E-06
15_21477533_A	15_22638991_T	summer	AD	0.532E-06
15_21477533_A	15_22638992_T	summer	AD	0.532E-06
15_21477533_A	15_22639000_A	summer	AD	0.104E-04
15_21477533_A	15_22639104_G	summer	AD	0.463E-06
15_21477533_A	15_22639629_C	summer	AD	0.356E-06
15_21477533_A	15_22639629_C	autumn	DA	0.198E-04
15_21477533_A	15_22640233_G	summer	AD	0.376E-06
15_21477533_A	15_22640233_G	autumn	DA	0.264E-04
15_21477533_A	15_22641190_A	summer	AD	0.376E-06
15_21477533_A	15_22641190_A	autumn	DA	0.264E-04
15_21477533_A	15_22641508_T	summer	AD	0.929E-07
15_22637409_G	18_8184870_A	summer	DA	0.259E-04
15_22637428_G	18_8184870_A	summer	DA	0.258E-04
15_22637461_T	18_8184870_A	summer	DA	0.281E-04
15_22639050_C	18_8184870_A	summer	DA	0.229E-04
15_22642958_C	18_8184870_A	summer	DA	0.187E-04

## Sheet: Table S6
Table S6 WGCNA module genes
module	gene_id	annotation
black	evm.model.HIC_ASM_10.579	60S ribosomal protein L32-1
	evm.model.HIC_ASM_10.541	60S ribosomal protein L18a
	evm.model.HIC_ASM_10.7	60S ribosomal protein L18a
	evm.model.FRAGSCAFF_49__FRAGMENT_2.21	Chaperonin 60 subunit alpha 2, chloroplastic
	evm.model.FRAGSCAFF_49__FRAGMENT_2.18	Proteasome subunit alpha type-2-A
	evm.model.HIC_ASM_18.923	Acetolactate synthase 1, chloroplastic
	evm.model.HIC_ASM_18.190	Surfeit locus protein 1
	evm.model.HIC_ASM_18.1017	F-box/LRR-repeat protein At3g48880
	evm.model.HIC_ASM_18.180	Aldose 1-epimerase
	evm.model.HIC_ASM_18.331	ATP-dependent zinc metalloprotease FTSH 11, chloroplastic/mitochondrial
	evm.model.HIC_ASM_18.753	Serine/threonine-protein kinase ATM
	evm.model.HIC_ASM_18.197	Probable inactive receptor kinase At1g48480
	evm.model.HIC_ASM_18.247	Protein REDOX 2
	evm.model.HIC_ASM_18.643	EEF1A lysine methyltransferase 2
	evm.model.FRAGSCAFF_85__FRAGMENT_2.9	La-related protein 6B
	evm.model.FRAGSCAFF_85__FRAGMENT_2.10	Inositol 1,3,4-trisphosphate 5/6-kinase 4
	evm.model.ORIGINAL_179__FRAGMENT_1.2	Mediator of RNA polymerase II transcription subunit 15a
	evm.model.FRAGSCAFF_89__FRAGMENT_1.19	Protein slowmo homolog
	evm.model.FRAGSCAFF_89__FRAGMENT_1.14	Outer envelope protein 80, chloroplastic
	evm.model.FRAGSCAFF_89__FRAGMENT_1.10	Pentatricopeptide repeat-containing protein At2g22410, mitochondrial
	evm.model.HIC_ASM_0.370	Metalloendoproteinase 2-MMP
	evm.model.HIC_ASM_8.673	Glucose-1-phosphate adenylyltransferase large subunit 3, chloroplastic
	evm.model.HIC_ASM_0.1050	Protein METHYLENE BLUE SENSITIVITY 1
	evm.model.HIC_ASM_0.367	Putative disease resistance protein RGA4
	evm.model.HIC_ASM_0.449	Squalene monooxygenase SE1
	evm.model.HIC_ASM_0.999	Rhodanese-like domain-containing protein 7
	evm.model.HIC_ASM_0.545	Transcriptional regulatory protein rxt3
	evm.model.HIC_ASM_0.874	Protein METHYLENE BLUE SENSITIVITY 1
	evm.model.HIC_ASM_0.538	Probable manganese-transporting ATPase PDR2
	evm.model.HIC_ASM_0.360	Alcohol-forming fatty acyl-CoA reductase
	evm.model.HIC_ASM_0.15	Cytochrome b6-f complex iron-sulfur subunit, chloroplastic
	evm.model.HIC_ASM_0.448	Squalene monooxygenase SE1
	evm.model.HIC_ASM_0.560	Probable mediator of RNA polymerase II transcription subunit 26c
	evm.model.HIC_ASM_0.200	Metallothionein-like protein type 2
	evm.model.HIC_ASM_0.515	Succinate-semialdehyde dehydrogenase (acetylating)
	evm.model.HIC_ASM_13.460	YLP motif-containing protein 1
	evm.model.HIC_ASM_13.465	Homeobox-leucine zipper protein HAT5
	evm.model.HIC_ASM_13.1235	Proteasome subunit alpha type-2-A
	evm.model.HIC_ASM_13.1074	Putative vesicle-associated membrane protein 726
	evm.model.HIC_ASM_13.871	Cytochrome P450 71A1
	evm.model.HIC_ASM_13.8	Thaumatin-like protein 1
	evm.model.HIC_ASM_13.459	tRNase Z TRZ1
	evm.model.HIC_ASM_13.473	Trigger factor-like protein TIG, Chloroplastic
	evm.model.HIC_ASM_13.887	Peptide methionine sulfoxide reductase (Fragment)
	evm.model.HIC_ASM_13.1188	Protein ROOT HAIR DEFECTIVE 3 homolog 2
	evm.model.HIC_ASM_13.474	ATPase 11, plasma membrane-type
	evm.model.HIC_ASM_11.541	Fumarate hydratase 2
	evm.model.HIC_ASM_11.540	ATP-dependent RNA helicase DEAH13
	evm.model.HIC_ASM_11.646	Probable LRR receptor-like serine/threonine-protein kinase At1g53430
	evm.model.HIC_ASM_11.1047	NADH dehydrogenase [ubiquinone] 1 alpha subcomplex subunit 1
	evm.model.HIC_ASM_11.983	Cationic peroxidase 1
	evm.model.HIC_ASM_11.640	Transcription factor-like protein DPB
	evm.model.HIC_ASM_11.844	GDSL esterase/lipase CPRD49
	evm.model.HIC_ASM_11.13	E3 ubiquitin-protein ligase SINAT2
	evm.model.HIC_ASM_11.538	Ethylene response sensor 1
	evm.model.HIC_ASM_15.1970	Serine/threonine-protein kinase ATG1a
	evm.model.ORIGINAL_429.5	Squalene monooxygenase SE1
	evm.model.HIC_ASM_17.1036	Aspartate aminotransferase, mitochondrial
	evm.model.HIC_ASM_17.1524	Methyl-CpG-binding domain protein 4-like protein
	evm.model.HIC_ASM_17.469	Arginase 1, mitochondrial
	evm.model.HIC_ASM_17.1531	GTP cyclohydrolase 1
	evm.model.HIC_ASM_17.641	Inducible nitrate reductase [NADH] 1
	evm.model.HIC_ASM_15.2149	GATA transcription factor 16
	evm.model.HIC_ASM_1.1648	Formin-like protein 13
	evm.model.HIC_ASM_1.535	Probable protein phosphatase 2C 27
	evm.model.HIC_ASM_1.2629	Protein TIC 55, chloroplastic
	evm.model.HIC_ASM_1.143	Thymidine kinase
	evm.model.HIC_ASM_1.1997	Copper-transporting ATPase PAA2, chloroplastic
	evm.model.HIC_ASM_1.1452	Probable glutamate carboxypeptidase LAMP1
	evm.model.HIC_ASM_1.32	Protein phosphatase 1 regulatory inhibitor subunit PPP1R8 homolog
	evm.model.HIC_ASM_1.832	Uncharacterized protein At2g39795, mitochondrial
	evm.model.HIC_ASM_1.2027	Mechanosensitive ion channel protein 10
	evm.model.HIC_ASM_1.2206	Pathogen-associated molecular patterns-induced protein A70
	evm.model.HIC_ASM_1.836	Uracil phosphoribosyltransferase
	evm.model.HIC_ASM_5.576	Pentatricopeptide repeat-containing protein At3g42630
	evm.model.HIC_ASM_5.860	Ankyrin repeat-containing protein BDA1
	evm.model.HIC_ASM_5.1313	WD-40 repeat-containing protein MSI4
	evm.model.HIC_ASM_5.661	Receptor-like kinase TMK4
	evm.model.HIC_ASM_5.889	Uncharacterized methyltransferase At2g41040, chloroplastic
	evm.model.HIC_ASM_5.1269	Probable caffeoyl-CoA O-methyltransferase At4g26220
	evm.model.HIC_ASM_5.727	Umecyanin
	evm.model.HIC_ASM_5.1285	WD-40 repeat-containing protein MSI4
	evm.model.ORIGINAL_483__FRAGMENT_2.11_evm.model.ORIGINAL_483__FRAGMENT_2.12	Pentatricopeptide repeat-containing protein At5g27270
	evm.model.ORIGINAL_504__FRAGMENT_1.2	Nudix hydrolase 3
	evm.model.HIC_ASM_3.947	Kinesin-like protein KIN-13A
	evm.model.HIC_ASM_3.880	Isopentenyl phosphate kinase
	evm.model.HIC_ASM_3.95	Steroid 5-alpha-reductase DET2
	evm.model.HIC_ASM_3.439	ATP synthase 6 kDa subunit, mitochondrial (Fragment)
	evm.model.HIC_ASM_3.2031	Very-long-chain 3-oxoacyl-CoA reductase 1
	evm.model.ORIGINAL_505.17	Cysteine-rich receptor-like protein kinase 10
	evm.model.HIC_ASM_16.948	Beta carbonic anhydrase 5, chloroplastic
	evm.model.HIC_ASM_16.899	Alcohol dehydrogenase class-P
	evm.model.HIC_ASM_16.958	Nicotinamidase 1
	evm.model.HIC_ASM_16.698	Loganic acid O-methyltransferase
	evm.model.HIC_ASM_16.1397	Alanine--glyoxylate aminotransferase 2 homolog 1, mitochondrial
	evm.model.HIC_ASM_16.974	Probable terpene synthase 12
	evm.model.HIC_ASM_16.1011	Disease resistance protein RPM1
	evm.model.HIC_ASM_16.1271	ATP-dependent Clp protease proteolytic subunit 2, mitochondrial
	evm.model.HIC_ASM_16.566	Ankyrin repeat-containing protein At2g01680
	evm.model.HIC_ASM_15.141	NADH dehydrogenase [ubiquinone] 1 beta subcomplex subunit 2
	evm.model.HIC_ASM_14.601	MLO-like protein 1
	evm.model.HIC_ASM_14.317	Cold-responsive protein kinase 1
	evm.model.HIC_ASM_14.316	Cysteine-rich receptor-like protein kinase 42
	evm.model.HIC_ASM_14.367	UPF0481 protein At3g47200
	evm.model.HIC_ASM_14.486	Transcription activator GLK1
	evm.model.HIC_ASM_14.690	Putative UDP-rhamnose:rhamnosyltransferase 1
	evm.model.HIC_ASM_15.1721	Probable methyltransferase PMT15
	evm.model.HIC_ASM_15.1946	Heterogeneous nuclear ribonucleoprotein Q
	evm.model.HIC_ASM_15.2031	ABC transporter B family member 11
	evm.model.HIC_ASM_8.359	Protein TIC 20-v, chloroplastic
	evm.model.HIC_ASM_15.2671	Protein NRT1/ PTR FAMILY 4.2
	evm.model.HIC_ASM_15.410	CDT1-like protein a, chloroplastic
	evm.model.HIC_ASM_15.856	Pentatricopeptide repeat-containing protein At1g77405
	evm.model.HIC_ASM_9.589	Nucleotide exchange factor SIL1
	evm.model.HIC_ASM_9.887	Short-chain dehydrogenase TIC 32, chloroplastic
	evm.model.HIC_ASM_9.1204	Probable plastid-lipid-associated protein 3, chloroplastic
	evm.model.HIC_ASM_9.317	Nudix hydrolase 3
	evm.model.HIC_ASM_9.1892	60S ribosomal protein L3
	evm.model.HIC_ASM_9.1384	Peroxisomal acyl-coenzyme A oxidase 1
	evm.model.HIC_ASM_6.866	Probable protein phosphatase 2C 55
	evm.model.HIC_ASM_6.3350	Protein SRG1
	evm.model.HIC_ASM_6.3233	GDSL esterase/lipase At5g14450
	evm.model.HIC_ASM_6.59	Probable polyamine transporter At3g13620
	evm.model.HIC_ASM_8.936	30S ribosomal protein S7, chloroplastic
	evm.model.HIC_ASM_6.107	Beta-amyrin 28-monooxygenase
	evm.model.HIC_ASM_6.3560	Sodium/calcium exchanger NCL2
	evm.model.HIC_ASM_6.4217	Photosystem II 10 kDa polypeptide, chloroplastic
	evm.model.HIC_ASM_6.1006	Kinesin-like protein KIN-14J
	evm.model.HIC_ASM_6.2491	Nuclear transcription factor Y subunit A-1
	evm.model.HIC_ASM_6.324	Galactoside 2-alpha-L-fucosyltransferase
	evm.model.HIC_ASM_6.3872	Transcription factor ILR3
	evm.model.HIC_ASM_6.1360	Quinone oxidoreductase
	evm.model.HIC_ASM_6.3701	14-3-3-like protein D
	evm.model.HIC_ASM_6.3513	ER membrane protein complex subunit 8/9 homolog
	evm.model.HIC_ASM_6.3952	Protein LOL2
	evm.model.HIC_ASM_6.3655	Pathogen-related protein
	evm.model.HIC_ASM_6.4037	UDP-arabinose 4-epimerase 1
	evm.model.HIC_ASM_6.1638	Signal peptidase complex catalytic subunit SEC11C
	evm.model.HIC_ASM_6.567	Protein bicaudal C homolog 1-A
	evm.model.HIC_ASM_6.1617	Auxin-binding protein ABP19a
	evm.model.HIC_ASM_6.3863	Putative anthocyanidin reductase
	evm.model.HIC_ASM_6.1005	Kinesin-like protein KIN-14J
	evm.model.HIC_ASM_6.2722	Ethylene-overproduction protein 1
	evm.model.HIC_ASM_6.171	Copper-transporting ATPase HMA4
	evm.model.ORIGINAL_113.71	Putative methyltransferase At1g22800, mitochondrial
	evm.model.HIC_ASM_8.864	Mitochondrial import receptor subunit TOM6 homolog
	evm.model.HIC_ASM_7.285	Disease resistance protein At4g27190
	evm.model.HIC_ASM_7.850	Probable serine/threonine-protein kinase SIS8
	evm.model.HIC_ASM_7.2467	Rop guanine nucleotide exchange factor 1
	evm.model.HIC_ASM_7.857	Style cell-cycle inhibitor 1-B
	evm.model.HIC_ASM_7.336	Trafficking protein particle complex subunit 6B
	evm.model.HIC_ASM_7.240	Linoleate 9S-lipoxygenase 1
	evm.model.HIC_ASM_7.214	Cullin-1
	evm.model.HIC_ASM_7.1087	Cytochrome P450 84A1
	evm.model.HIC_ASM_8.2049	Nudix hydrolase 22, chloroplastic
	evm.model.HIC_ASM_4.914	Homologous-pairing protein 2 homolog
	evm.model.HIC_ASM_4.490	F-box protein At2g39490
	evm.model.HIC_ASM_4.1293	Enoyl-CoA delta isomerase 3
	evm.model.HIC_ASM_4.1298	1-aminocyclopropane-1-carboxylate oxidase homolog 1
	evm.model.ORIGINAL_200.8	Caffeic acid 3-O-methyltransferase 1
	evm.model.HIC_ASM_12.376	50S ribosomal protein L18
	evm.model.HIC_ASM_12.248	Trans-resveratrol di-O-methyltransferase
	evm.model.HIC_ASM_2.1319	Indole-3-acetaldehyde oxidase
	evm.model.FRAGSCAFF_79__FRAGMENT_1.6	Protein RALF-like 33
	evm.model.HIC_ASM_10.308	Universal stress protein PHOS32
	evm.model.HIC_ASM_10.1063	MORC family CW-type zinc finger protein 3
brown	evm.model.HIC_ASM_10.145	Transcription factor TCP14
	evm.model.HIC_ASM_10.42	O-fucosyltransferase 8
	evm.model.HIC_ASM_10.525	Pyrophosphate--fructose 6-phosphate 1-phosphotransferase subunit beta
	evm.model.HIC_ASM_18.1189	Embryo-specific protein ATS3B
	evm.model.HIC_ASM_18.955	11-beta-hydroxysteroid dehydrogenase-like 2
	evm.model.HIC_ASM_18.650	HVA22-like protein a
	evm.model.HIC_ASM_18.1161	Protein EXORDIUM-like 3
	evm.model.HIC_ASM_18.49	Uncharacterized GPI-anchored protein At4g28100
	evm.model.HIC_ASM_18.509	Caffeic acid 3-O-methyltransferase 1
	evm.model.HIC_ASM_18.302	Plastidial pyruvate kinase 2
	evm.model.HIC_ASM_18.1160	Protein EXORDIUM-like 3
	evm.model.HIC_ASM_18.371	Probable pectinesterase/pectinesterase inhibitor 61
	evm.model.HIC_ASM_18.1126	Glycine cleavage system H protein 2, mitochondrial
	evm.model.HIC_ASM_18.752	Dof zinc finger protein DOF5.6
	evm.model.HIC_ASM_18.477	Cytochrome b5
	evm.model.HIC_ASM_18.718_evm.model.HIC_ASM_18.719	Nucleobase-ascorbate transporter 6
	evm.model.HIC_ASM_18.107	Enolase 1, chloroplastic
	evm.model.HIC_ASM_18.1178	Protein trichome birefringence-like 18
	evm.model.HIC_ASM_18.432	Molybdate-anion transporter
	evm.model.HIC_ASM_18.1187	Xyloglucan galactosyltransferase XLT2
	evm.model.HIC_ASM_18.1216	BAG family molecular chaperone regulator 1
	evm.model.HIC_ASM_18.386	Protein IQ-DOMAIN 1
	evm.model.HIC_ASM_18.651	Microtubule-associated protein RP/EB family member 1B
	evm.model.HIC_ASM_8.529	Cold shock protein 1
	evm.model.HIC_ASM_8.1702	Aspartic proteinase A1
	evm.model.HIC_ASM_8.688	Protein RADIALIS-like 6
	evm.model.HIC_ASM_0.872	CRIB domain-containing protein RIC4
	evm.model.HIC_ASM_0.457	c-Myc-binding protein
	evm.model.HIC_ASM_0.312	FT-interacting protein 3
	evm.model.HIC_ASM_0.812	Protein CDI
	evm.model.HIC_ASM_0.1080	4-coumarate--CoA ligase 2
	evm.model.HIC_ASM_0.1017	Expansin-A8
	evm.model.HIC_ASM_0.230	Ras-related protein RABA1f
	evm.model.HIC_ASM_0.71	Probable inactive receptor kinase At5g58300
	evm.model.HIC_ASM_0.928	Probable LRR receptor-like serine/threonine-protein kinase IRK
	evm.model.HIC_ASM_0.776	5-methyltetrahydropteroyltriglutamate--homocysteine methyltransferase 1
	evm.model.HIC_ASM_13.596	Protein SPIRAL1-like 1
	evm.model.HIC_ASM_13.1236	Glycine cleavage system H protein 2, mitochondrial
	evm.model.HIC_ASM_13.539	Nucleobase-ascorbate transporter 6
	evm.model.HIC_ASM_13.721	Nucleobase-ascorbate transporter 6
	evm.model.HIC_ASM_13.1316	Xyloglucan galactosyltransferase XLT2
	evm.model.HIC_ASM_13.891	Probable pectate lyase 22
	evm.model.HIC_ASM_13.601	COBRA-like protein 4
	evm.model.HIC_ASM_8.1505	Cellulose synthase A catalytic subunit 8 [UDP-forming]
	evm.model.HIC_ASM_15.678_evm.model.HIC_ASM_15.679	Type IV inositol polyphosphate 5-phosphatase 3
	evm.model.HIC_ASM_15.1345	Subtilisin-like protease SBT3
	evm.model.HIC_ASM_15.566	Cyclin-P3-1
	evm.model.HIC_ASM_13.600	Protein COBRA
	evm.model.HIC_ASM_13.336	Uncharacterized GPI-anchored protein At4g28100
	evm.model.HIC_ASM_13.1257	Beta-fructofuranosidase, soluble isoenzyme I
	evm.model.HIC_ASM_13.1342	BAG family molecular chaperone regulator 1
	evm.model.HIC_ASM_13.631	Microtubule-associated protein RP/EB family member 1B
	evm.model.HIC_ASM_13.585	PLASMODESMATA CALLOSE-BINDING PROTEIN 3
	evm.model.HIC_ASM_13.941	Adenylate kinase 4
	evm.model.HIC_ASM_11.358	Fasciclin-like arabinogalactan protein 17
	evm.model.HIC_ASM_11.1306	Alpha-L-arabinofuranosidase 1
	evm.model.HIC_ASM_11.93	Transcription factor bHLH48
	evm.model.HIC_ASM_11.1348	Probable carboxylesterase 6
	evm.model.HIC_ASM_11.587	L-type lectin-domain containing receptor kinase VIII.1
	evm.model.HIC_ASM_11.572	Interactor of constitutive active ROPs 2, chloroplastic
	evm.model.HIC_ASM_11.217	Transcription factor bHLH48
	evm.model.HIC_ASM_11.17	Protein trichome birefringence
	evm.model.HIC_ASM_11.477	Alpha carbonic anhydrase 1, chloroplastic
	evm.model.HIC_ASM_11.408	Aspartic proteinase nepenthesin-2
	evm.model.HIC_ASM_11.1381	3-oxoacyl-[acyl-carrier-protein] reductase FabG
	evm.model.HIC_ASM_11.982	Cationic peroxidase 1
	evm.model.HIC_ASM_11.854	Probable 2-oxoglutarate-dependent dioxygenase At5g05600
	evm.model.HIC_ASM_11.1207	36.4 kDa proline-rich protein
	evm.model.HIC_ASM_11.686	Ras-related protein RABC2a
	evm.model.HIC_ASM_11.404	NDR1/HIN1-like protein 1
	evm.model.HIC_ASM_11.782	L-type lectin-domain containing receptor kinase S.4
	evm.model.HIC_ASM_11.940	Macrophage migration inhibitory factor homolog
	evm.model.HIC_ASM_11.1248	36.4 kDa proline-rich protein
	evm.model.HIC_ASM_11.1094	Aspartyl protease family protein At5g10770
	evm.model.HIC_ASM_15.1100	Blue copper protein
	evm.model.HIC_ASM_15.769	Dof zinc finger protein DOF1.2
	evm.model.HIC_ASM_15.1650	40S ribosomal protein S13
	evm.model.HIC_ASM_17.734	S-adenosylmethionine synthase 1
	evm.model.HIC_ASM_17.355	Cyclin-U4-1
	evm.model.HIC_ASM_17.160	Subtilisin-like protease SBT3
	evm.model.HIC_ASM_17.439	Putative lipid-binding protein At4g00165
	evm.model.HIC_ASM_17.169	Remorin 4.1
	evm.model.HIC_ASM_17.477	UDP-glucuronate 4-epimerase 3
	evm.model.HIC_ASM_17.201	Probable carboxylesterase 2
	evm.model.HIC_ASM_17.1180	Protein NRT1/ PTR FAMILY 6.4
	evm.model.HIC_ASM_17.1281	Fasciclin-like arabinogalactan protein 2
	evm.model.HIC_ASM_17.1081	Probably inactive leucine-rich repeat receptor-like protein kinase At3g28040
	evm.model.HIC_ASM_17.1204	GDSL esterase/lipase At2g04570
	evm.model.HIC_ASM_17.1074	Chitinase-like protein 1
	evm.model.HIC_ASM_1.770	Short-chain dehydrogenase TIC 32, chloroplastic
	evm.model.HIC_ASM_1.1230	Probable beta-1,4-xylosyltransferase IRX9
	evm.model.HIC_ASM_15.209_evm.model.HIC_ASM_15.210	ABC transporter B family member 13
	evm.model.HIC_ASM_15.379	Probable methyltransferase PMT8
	evm.model.HIC_ASM_15.1972	Soluble inorganic pyrophosphatase 1
	evm.model.HIC_ASM_1.1221	L-type lectin-domain containing receptor kinase VIII.1
	evm.model.HIC_ASM_1.562	Heparanase-like protein 3
	evm.model.HIC_ASM_1.1753	Protein trichome birefringence
	evm.model.HIC_ASM_1.513	Transcription factor bHLH60
	evm.model.HIC_ASM_1.1448	Leucine-rich repeat extensin-like protein 4
	evm.model.HIC_ASM_1.135	Cytochrome b561 and DOMON domain-containing protein At5g47530
	evm.model.HIC_ASM_1.983	PRA1 family protein B4
	evm.model.HIC_ASM_1.89	Mannan endo-1,4-beta-mannosidase 6
	evm.model.HIC_ASM_1.1958	E3 ubiquitin-protein ligase03g0188200
	evm.model.HIC_ASM_1.1562	Flavonoid 3-O-glucosyltransferase
	evm.model.HIC_ASM_1.1480	Palmitoyl-acyl carrier protein thioesterase, chloroplastic
	evm.model.HIC_ASM_1.1094	Delta(14)-sterol reductase
	evm.model.HIC_ASM_1.584	Heptahelical transmembrane protein 1
	evm.model.HIC_ASM_1.2351	BURP domain protein RD22
	evm.model.HIC_ASM_1.46	SEC14-like protein 5
	evm.model.HIC_ASM_1.794	Expansin-A3
	evm.model.HIC_ASM_1.897	L-type lectin-domain containing receptor kinase S.4
	evm.model.HIC_ASM_1.1351	Auxin-binding protein ABP20
	evm.model.HIC_ASM_1.1171	Heavy metal-associated isoprenylated plant protein 5
	evm.model.HIC_ASM_1.1211	Fasciclin-like arabinogalactan protein 11
	evm.model.HIC_ASM_1.1885	Beta-fructofuranosidase, insoluble isoenzyme 1
	evm.model.HIC_ASM_15.1238_evm.model.HIC_ASM_15.1239	Probable xyloglucan glycosyltransferase 12
	evm.model.HIC_ASM_15.2439	Pirin-like protein
	evm.model.HIC_ASM_15.2729	Cytochrome b5
	evm.model.HIC_ASM_15.1043	DNA oxidative demethylase ALKBH2
	evm.model.HIC_ASM_1.1158	S-adenosylmethionine synthase 4
	evm.model.HIC_ASM_1.1231	Protein IQ-DOMAIN 1
	evm.model.HIC_ASM_1.2108	Protein NDL2
	evm.model.HIC_ASM_1.132	Cysteine proteinase inhibitor 5
	evm.model.HIC_ASM_1.348	Uncharacterized protein At5g39865
	evm.model.HIC_ASM_1.448	Probable glycosyltransferase STELLO1
	evm.model.HIC_ASM_1.621	Axial regulator YABBY 5
	evm.model.HIC_ASM_1.409	Probable glycerol-3-phosphate dehydrogenase [NAD(+)] 1, cytosolic
	evm.model.HIC_ASM_1.260	Cytochrome P450 98A2
	evm.model.ORIGINAL_382.1_evm.model.ORIGINAL_382.2	WEB family protein At5g16730, chloroplastic
	evm.model.HIC_ASM_5.1222	IST1 homolog
	evm.model.HIC_ASM_5.1051	Fasciclin-like arabinogalactan protein 4
	evm.model.HIC_ASM_5.1311	Probable pectinesterase 53
	evm.model.HIC_ASM_5.781	Axial regulator YABBY 5
	evm.model.HIC_ASM_5.234	FCS-Like Zinc finger 10
	evm.model.HIC_ASM_5.1231	VIN3-like protein 1
	evm.model.HIC_ASM_5.59	Pathogen-associated molecular patterns-induced protein A70
	evm.model.HIC_ASM_5.893	40S ribosomal protein S11-3
	evm.model.HIC_ASM_5.720	Axial regulator YABBY 5
	evm.model.HIC_ASM_5.1249	Probable inactive receptor kinase At2g26730
	evm.model.HIC_ASM_5.986	Cellulose synthase A catalytic subunit 7 [UDP-forming]
	evm.model.HIC_ASM_5.351	14 kDa proline-rich protein DC2.15
	evm.model.HIC_ASM_15.638	Probable receptor-like protein kinase At2g42960
	evm.model.HIC_ASM_15.2152	Probable galacturonosyltransferase-like 7
	evm.model.HIC_ASM_15.1077	F-box protein FBW2
	evm.model.HIC_ASM_15.2683	Probable glucan endo-1,3-beta-glucosidase A6
	evm.model.ORIGINAL_483__FRAGMENT_2.10	4-coumarate--CoA ligase 2
	evm.model.ORIGINAL_134__FRAGMENT_1.2	4-coumarate--CoA ligase 1
	evm.model.HIC_ASM_3.97	Fasciclin-like arabinogalactan protein 17
	evm.model.HIC_ASM_3.793	Glyceraldehyde-3-phosphate dehydrogenase GAPCP2, chloroplastic
	evm.model.HIC_ASM_3.1919	Actin-related protein 2/3 complex subunit 2B
	evm.model.HIC_ASM_3.288	GATA transcription factor 9
	evm.model.HIC_ASM_3.1592	Protein ALTERED XYLOGLUCAN 4
	evm.model.HIC_ASM_3.813	Delta(24)-sterol reductase
	evm.model.HIC_ASM_3.876	Probable protein S-acyltransferase 22
	evm.model.HIC_ASM_3.1494	Dynamin-related protein 1C
	evm.model.HIC_ASM_3.912	UDP-glucose 6-dehydrogenase 1
	evm.model.HIC_ASM_3.1834	40S ribosomal protein S15
	evm.model.HIC_ASM_3.428	CASP-like protein 2D1
	evm.model.HIC_ASM_3.328	Protein IQ-DOMAIN 1
	evm.model.HIC_ASM_3.845	Expansin-A1
	evm.model.HIC_ASM_3.555	Probable L-type lectin-domain containing receptor kinase S.7
	evm.model.HIC_ASM_3.1078	Chitinase-like protein 2
	evm.model.HIC_ASM_3.479	Expansin-A4
	evm.model.HIC_ASM_3.278	Adenosine kinase 2
	evm.model.HIC_ASM_3.461	Actin-97
	evm.model.HIC_ASM_3.725	Shikimate O-hydroxycinnamoyltransferase
	evm.model.HIC_ASM_3.679	Protein trichome birefringence-like 33
	evm.model.HIC_ASM_3.1361	Receptor protein kinase-like protein ZAR1
	evm.model.HIC_ASM_3.57	D-3-phosphoglycerate dehydrogenase 2, chloroplastic
	evm.model.HIC_ASM_3.398	Metal tolerance protein 5
	evm.model.HIC_ASM_3.443	UDP-glucuronic acid decarboxylase 6
	evm.model.HIC_ASM_3.510	Protein HESO1
	evm.model.HIC_ASM_3.303	Chorismate synthase, chloroplastic
	evm.model.HIC_ASM_3.925	PLASMODESMATA CALLOSE-BINDING PROTEIN 3
	evm.model.HIC_ASM_3.2196	Uncharacterized GPI-anchored protein At3g06035
	evm.model.HIC_ASM_3.1428	Protein WVD2-like 7
	evm.model.HIC_ASM_3.731	Stearoyl-[acyl-carrier-protein] 9-desaturase, chloroplastic
	evm.model.HIC_ASM_3.1234	Tetraketide alpha-pyrone reductase 2
	evm.model.HIC_ASM_15.1823	Reticulon-like protein B5
	evm.model.HIC_ASM_15.2694	Galacturonosyltransferase 8
	evm.model.HIC_ASM_15.274	Protein IQ-DOMAIN 32
	evm.model.HIC_ASM_3.1640	Protein ALTERED XYLOGLUCAN 4
	evm.model.HIC_ASM_3.1980	GDP-mannose transporter GONST3
	evm.model.HIC_ASM_3.27	Uncharacterized membrane protein At1g16860
	evm.model.ORIGINAL_394.23	Xyloglucan 6-xylosyltransferase 2
	evm.model.HIC_ASM_16.887_evm.model.HIC_ASM_16.888	Probable pectinesterase/pectinesterase inhibitor 51
	evm.model.HIC_ASM_16.9	LRR receptor-like serine/threonine-protein kinase GSO1
	evm.model.HIC_ASM_16.1183	Formin-like protein 1
	evm.model.HIC_ASM_16.118	O-fucosyltransferase 39
	evm.model.HIC_ASM_16.188	Beta-galactosidase 3
	evm.model.HIC_ASM_16.147	GDP-mannose 4,6 dehydratase 2
	evm.model.HIC_ASM_16.721	DNA oxidative demethylase ALKBH2
	evm.model.HIC_ASM_16.640	Protein SHORT-ROOT
	evm.model.HIC_ASM_16.98	Leucine-rich repeat receptor-like serine/threonine-protein kinase BAM1
	evm.model.HIC_ASM_15.2582	Cellulose synthase A catalytic subunit 4 [UDP-forming]
	evm.model.HIC_ASM_15.109	Probable serine/threonine-protein kinase PBL21
	evm.model.HIC_ASM_15.2003	Germin-like protein subfamily 2 member 4
	evm.model.HIC_ASM_14.1193	Cytosolic sulfotransferase 5
	evm.model.HIC_ASM_14.811	Adenosylhomocysteinase
	evm.model.HIC_ASM_14.1182	UDP-arabinopyranose mutase 2
	evm.model.HIC_ASM_14.552	Probable fructokinase-4
	evm.model.HIC_ASM_14.768	Receptor like protein kinase S.2
	evm.model.HIC_ASM_14.810	Serine hydroxymethyltransferase 4
	evm.model.HIC_ASM_14.726	Classical arabinogalactan protein 1
	evm.model.HIC_ASM_14.349	Protein TPX2
	evm.model.HIC_ASM_14.1093	Chorismate mutase 1, chloroplastic
	evm.model.HIC_ASM_14.1178_evm.model.HIC_ASM_14.1179	Cytochrome P450 85A
	evm.model.HIC_ASM_14.1124	UDP-glucose 6-dehydrogenase 4
	evm.model.HIC_ASM_14.1131	Biotin carboxyl carrier protein of acetyl-CoA carboxylase 2, chloroplastic
	evm.model.HIC_ASM_14.1071	Transcription factor MYB106
	evm.model.HIC_ASM_14.137	Protein PIN-LIKES 2
	evm.model.HIC_ASM_14.607	Methylenetetrahydrofolate reductase 2
	evm.model.HIC_ASM_14.24	Probable galacturonosyltransferase 9
	evm.model.HIC_ASM_14.442	Formin-like protein 1
	evm.model.HIC_ASM_14.1079	Uncharacterized protein SYNPCC7002_A1590
	evm.model.FRAGSCAFF_16__FRAGMENT_2.6_evm.model.FRAGSCAFF_16__FRAGMENT_2.7	Probable pectinesterase/pectinesterase inhibitor 51
	evm.model.HIC_ASM_15.2731	BTB/POZ domain-containing protein At5g48800
	evm.model.HIC_ASM_15.1398	Subtilisin-like protease SBT3
	evm.model.HIC_ASM_15.1106	RING-H2 finger protein ATL54
	evm.model.HIC_ASM_15.2292	3-ketoacyl-CoA thiolase 2, peroxisomal
	evm.model.HIC_ASM_15.1099	Blue copper protein
	evm.model.HIC_ASM_15.385	Probable arabinose 5-phosphate isomerase
	evm.model.HIC_ASM_8.365	5-methyltetrahydropteroyltriglutamate--homocysteine methyltransferase
	evm.model.HIC_ASM_15.1849_evm.model.HIC_ASM_15.1850	Mitochondrial adenine nucleotide transporter ADNT1
	evm.model.HIC_ASM_15.1648	UDP-glucuronate 4-epimerase 3
	evm.model.HIC_ASM_15.1210	tubulin alpha-3 chain
	evm.model.HIC_ASM_15.1079	Phospho-2-dehydro-3-deoxyheptonate aldolase 1, chloroplastic
	evm.model.HIC_ASM_15.2012	Transcription factor MYB61
	evm.model.HIC_ASM_15.1826	Delta(8)-fatty-acid desaturase 2
	evm.model.HIC_ASM_15.2673	Serine/threonine-protein kinase OXI1
	evm.model.HIC_ASM_15.2701	Oleoyl-acyl carrier protein thioesterase 1, chloroplastic
	evm.model.HIC_ASM_15.1883	Aspartyl protease family protein 2
	evm.model.HIC_ASM_15.299	Histone H3.2
	evm.model.HIC_ASM_15.1023	Probable beta-D-xylosidase 7
	evm.model.HIC_ASM_15.191	Probable cinnamyl alcohol dehydrogenase 6
	evm.model.HIC_ASM_15.2267	RNA-binding protein BRN1
	evm.model.HIC_ASM_15.355	tubby-like F-box protein 5
	evm.model.HIC_ASM_15.414	1-aminocyclopropane-1-carboxylate oxidase homolog 1
	evm.model.HIC_ASM_15.1225	Endo-1,4-beta-xylanase 1
	evm.model.HIC_ASM_15.1019	Pollen-specific protein C13
	evm.model.HIC_ASM_15.1752	Remorin
	evm.model.HIC_ASM_9.153	Putative UPF0481 protein At3g02645
	evm.model.HIC_ASM_9.1652	Coatomer subunit zeta-2
	evm.model.HIC_ASM_9.789	Hydroquinone glucosyltransferase
	evm.model.HIC_ASM_9.805	Arabinogalactan protein 20
	evm.model.HIC_ASM_9.340	Lamin-like protein
	evm.model.HIC_ASM_9.1581	Aquaporin TIP2-1
	evm.model.HIC_ASM_9.1551	Kinesin-like protein KIN-13B
	evm.model.HIC_ASM_9.95	Dirigent protein 20
	evm.model.HIC_ASM_9.1710	Phosphatidylcholine:diacylglycerol cholinephosphotransferase 1
	evm.model.HIC_ASM_9.570	Probable 3-beta-hydroxysteroid-Delta(8),Delta(7)-isomerase
	evm.model.HIC_ASM_9.326	RING-H2 finger protein ATL33
	evm.model.HIC_ASM_9.134	FT-interacting protein 3
	evm.model.HIC_ASM_8.1119	UDP-glucose 6-dehydrogenase 1
	evm.model.HIC_ASM_8.392	Arogenate dehydratase/prephenate dehydratase 6, chloroplastic
	evm.model.HIC_ASM_8.2005	Protein E6
	evm.model.HIC_ASM_8.1747	Peroxidase 42
	evm.model.HIC_ASM_9.1641	Coatomer subunit zeta-2
	evm.model.HIC_ASM_9.775	Endoglucanase 6
	evm.model.HIC_ASM_9.492	Olee1-like protein
	evm.model.HIC_ASM_9.1017	Lipid transfer-like protein VAS
	evm.model.HIC_ASM_9.974	Probable sugar phosphate/phosphate translocator At1g12500
	evm.model.HIC_ASM_9.1203	Homeobox-leucine zipper protein HDG5
	evm.model.HIC_ASM_9.1618	Pectin acetylesterase 7
	evm.model.HIC_ASM_9.1097	Rop guanine nucleotide exchange factor 14
	evm.model.HIC_ASM_9.1509	Caffeoylshikimate esterase
	evm.model.HIC_ASM_9.779	Probable polygalacturonase
	evm.model.HIC_ASM_9.953	Bifunctional dTDP-4-dehydrorhamnose 3,5-epimerase/dTDP-4-dehydrorhamnose reductase
	evm.model.HIC_ASM_9.1140	Probable methyltransferase PMT20
	evm.model.HIC_ASM_9.120	Enoyl-[acyl-carrier-protein] reductase [NADH], chloroplastic
	evm.model.HIC_ASM_9.50	Arabinogalactan protein 14
	evm.model.HIC_ASM_9.333	Shikimate O-hydroxycinnamoyltransferase
	evm.model.HIC_ASM_9.648	Endoglucanase 25
	evm.model.HIC_ASM_9.1441	O-fucosyltransferase 5
	evm.model.HIC_ASM_9.1559	Sulfite exporter TauE/SafE family protein 3
	evm.model.HIC_ASM_6.2725	Uncharacterized protein At5g39865
	evm.model.HIC_ASM_6.3088	Levodione reductase
	evm.model.HIC_ASM_6.2131	L-ascorbate oxidase
	evm.model.HIC_ASM_6.1900	GDSL esterase/lipase APG
	evm.model.HIC_ASM_6.1887	Hexokinase-1
	evm.model.HIC_ASM_6.3375	187-kDa microtubule-associated protein AIR9
	evm.model.HIC_ASM_6.1964	Threonine synthase 2, chloroplastic
	evm.model.HIC_ASM_6.268	NADPH:quinone oxidoreductase
	evm.model.HIC_ASM_6.688	Probable xyloglucan endotransglucosylase/hydrolase protein B
	evm.model.HIC_ASM_6.4013	Dihydroceramide fatty acyl 2-hydroxylase FAH1
	evm.model.HIC_ASM_6.2130	L-ascorbate oxidase
	evm.model.HIC_ASM_6.2620	F-box/kelch-repeat protein At5g26960
	evm.model.HIC_ASM_6.1064	BAG family molecular chaperone regulator 1
	evm.model.HIC_ASM_8.159	Heavy metal-associated isoprenylated plant protein 3
	evm.model.HIC_ASM_6.3796	COP1-interacting protein 7
	evm.model.HIC_ASM_6.3570	Malate dehydrogenase 1, mitochondrial
	evm.model.HIC_ASM_6.1554	RING-H2 finger protein ATL3
	evm.model.HIC_ASM_6.3524	E3 ubiquitin-protein ligase At4g11680
	evm.model.HIC_ASM_6.2419	O-glucosyltransferase rumi
	evm.model.HIC_ASM_6.973	Beta-1,3-N-acetylglucosaminyltransferase lunatic fringe
	evm.model.HIC_ASM_6.4082	Subtilisin-like protease SBT3.6
	evm.model.HIC_ASM_6.1690	Flavonoid 3'-monooxygenase
	evm.model.HIC_ASM_6.173	ADP,ATP carrier protein, mitochondrial
	evm.model.HIC_ASM_6.3714	9-cis-epoxycarotenoid dioxygenase NCED1, chloroplastic
	evm.model.HIC_ASM_6.2628	Lamin-like protein
	evm.model.HIC_ASM_6.1297	Secretory carrier-associated membrane protein 4
	evm.model.HIC_ASM_6.1558	Pectinesterase 3
	evm.model.HIC_ASM_6.975	BTB/POZ domain-containing protein At1g63850
	evm.model.HIC_ASM_6.2307	Expansin-A4
	evm.model.HIC_ASM_6.717	Galactan beta-1,4-galactosyltransferase GALS2
	evm.model.HIC_ASM_6.2022	Beta-xylosidase/alpha-L-arabinofuranosidase 2
	evm.model.HIC_ASM_6.1142	Protein STRUBBELIG-RECEPTOR FAMILY 8
	evm.model.HIC_ASM_6.2115	Receptor protein kinase TMK1
	evm.model.HIC_ASM_6.2903_evm.model.HIC_ASM_6.2904	D-3-phosphoglycerate dehydrogenase 1, chloroplastic
	evm.model.HIC_ASM_6.914	Protein trichome birefringence-like 23
	evm.model.HIC_ASM_6.2985	Dicarboxylate transporter 2.1, chloroplastic
	evm.model.HIC_ASM_6.1607	Flavonoid 3'-monooxygenase
	evm.model.HIC_ASM_6.2933	Caffeoyl-CoA O-methyltransferase 2
	evm.model.HIC_ASM_6.3078	Probable xyloglucan galactosyltransferase GT14
	evm.model.HIC_ASM_6.2047	Non-specific lipid-transfer protein-like protein At5g64080
	evm.model.HIC_ASM_6.2369	tubulin beta-3 chain
	evm.model.HIC_ASM_6.4053	UDP-arabinose 4-epimerase 1
	evm.model.HIC_ASM_6.3072	Adenosylhomocysteinase
	evm.model.HIC_ASM_6.2855	QWRF motif-containing protein 2
	evm.model.HIC_ASM_6.1184	L-lactate dehydrogenase A
	evm.model.HIC_ASM_6.1767	Auxin-responsive protein IAA16
	evm.model.HIC_ASM_6.1750	Caffeoylshikimate esterase
	evm.model.HIC_ASM_6.2803	tubulin alpha-4 chain
	evm.model.HIC_ASM_8.518	Actin-depolymerizing factor 5
	evm.model.HIC_ASM_8.2052	Spermidine sinapoyl-CoA acyltransferase
	evm.model.HIC_ASM_6.2222	Protein YLS3
	evm.model.HIC_ASM_6.1269	Probable methyltransferase PMT20
	evm.model.HIC_ASM_6.345	4-coumarate--CoA ligase 1
	evm.model.HIC_ASM_6.2427	Omega-3 fatty acid desaturase, chloroplastic
	evm.model.HIC_ASM_6.1105	Probable sugar phosphate/phosphate translocator At1g12500
	evm.model.HIC_ASM_6.1075	Protein HOTHEAD
	evm.model.HIC_ASM_6.500	Non-specific lipid transfer protein GPI-anchored 1
	evm.model.HIC_ASM_6.2900	Receptor protein kinase-like protein At4g34220
	evm.model.HIC_ASM_6.3137	Probable inactive leucine-rich repeat receptor-like protein kinase At3g03770
	evm.model.HIC_ASM_6.3677	TPR repeat-containing thioredoxin TTL1
	evm.model.HIC_ASM_6.658	Probable beta-1,4-xylosyltransferase IRX10
	evm.model.HIC_ASM_6.2271	UDP-glucuronic acid decarboxylase 5
	evm.model.HIC_ASM_6.1699	Auxin-binding protein ABP19a
	evm.model.HIC_ASM_6.2217	E3 ubiquitin-protein ligase RZF1
	evm.model.HIC_ASM_6.2248	3-ketoacyl-CoA synthase 12
	evm.model.FRAGSCAFF_65__FRAGMENT_2.1	Protein ASPARTIC PROTEASE IN GUARD CELL 1
	evm.model.ORIGINAL_134__FRAGMENT_2.28	Receptor-like protein kinase HSL1
	evm.model.ORIGINAL_437__FRAGMENT_2.24	Dihydrolipoyllysine-residue acetyltransferase component 4 of pyruvate dehydrogenase complex, chloroplastic
	evm.model.HIC_ASM_7.337	Superoxide dismutase [Cu-Zn] 2
	evm.model.HIC_ASM_7.1437	Phospho-2-dehydro-3-deoxyheptonate aldolase 1, chloroplastic
	evm.model.HIC_ASM_7.1328	Subtilisin-like protease SBT1.7
	evm.model.HIC_ASM_7.310	Sugar transporter ERD6-like 5
	evm.model.HIC_ASM_8.1310	Receptor protein kinase TMK1
	evm.model.HIC_ASM_8.1978	VQ motif-containing protein 4
	evm.model.HIC_ASM_8.18	Zinc-finger homeodomain protein 4
	evm.model.HIC_ASM_7.1297	Protein IRX15-LIKE
	evm.model.HIC_ASM_7.728	Probable inactive receptor kinase At5g10020
	evm.model.HIC_ASM_7.86	Transcription factor bHLH149
	evm.model.HIC_ASM_7.213	Cullin-1
	evm.model.HIC_ASM_7.935	Protein PIN-LIKES 7
	evm.model.HIC_ASM_7.13	Transcription factor MYB61
	evm.model.HIC_ASM_7.1722	Ras-related protein Rab7
	evm.model.HIC_ASM_7.2183	Hexokinase-2, chloroplastic
	evm.model.HIC_ASM_7.325	Bifunctional 3-dehydroquinate dehydratase/shikimate dehydrogenase, chloroplastic
	evm.model.HIC_ASM_7.2576	Pyrophosphate--fructose 6-phosphate 1-phosphotransferase subunit alpha
	evm.model.HIC_ASM_7.658	Annexin D2
	evm.model.HIC_ASM_7.631	Phospho-2-dehydro-3-deoxyheptonate aldolase 1, chloroplastic
	evm.model.HIC_ASM_7.150	Probable protein phosphatase 2C 5
	evm.model.HIC_ASM_7.2452	24-methylenesterol C-methyltransferase 2
	evm.model.HIC_ASM_7.492	BTB/POZ domain-containing protein At2g13690
	evm.model.HIC_ASM_7.2373	Pyrophosphate--fructose 6-phosphate 1-phosphotransferase subunit alpha
	evm.model.HIC_ASM_7.1563	Receptor-like cytosolic serine/threonine-protein kinase RBK2
	evm.model.HIC_ASM_7.820	Serine carboxypeptidase-like 34
	evm.model.HIC_ASM_7.1481	2,3-bisphosphoglycerate-dependent phosphoglycerate mutase
	evm.model.HIC_ASM_7.2139	Histone H3.2
	evm.model.HIC_ASM_7.1305	Cyclin-D3-2
	evm.model.HIC_ASM_7.28	Probable receptor-like protein kinase At2g42960
	evm.model.HIC_ASM_7.1482	Anther-specific protein LAT52
	evm.model.HIC_ASM_7.17	Hydrophobic protein LTI6A
	evm.model.HIC_ASM_7.2176	Endoglucanase 24
	evm.model.HIC_ASM_7.2080	Piriformospora indica-insensitive protein 2
	evm.model.HIC_ASM_7.2256	24-methylenesterol C-methyltransferase 2
	evm.model.HIC_ASM_7.340	Acyl carrier protein 1, chloroplastic
	evm.model.HIC_ASM_7.1289	Filament-like plant protein 7
	evm.model.HIC_ASM_7.148	Kinesin-like protein KIN-14F
	evm.model.HIC_ASM_7.781	Cellulose synthase A catalytic subunit 6 [UDP-forming]
	evm.model.HIC_ASM_7.1587	Probable methyltransferase PMT25
	evm.model.HIC_ASM_7.2178	HVA22-like protein i
	evm.model.HIC_ASM_7.2062	Probable arabinose 5-phosphate isomerase
	evm.model.HIC_ASM_8.981	Peroxidase 47
	evm.model.HIC_ASM_8.686	Transcription factor bHLH63
	evm.model.HIC_ASM_8.555	Proline-rich protein 2
	evm.model.HIC_ASM_8.1294	Probable inactive receptor kinase At1g48480
	evm.model.HIC_ASM_7.927	Plant intracellular Ras-group-related LRR protein 4
	evm.model.HIC_ASM_7.599	Fatty acid amide hydrolase
	evm.model.HIC_ASM_7.1677	Probable cellulose synthase A catalytic subunit 9 [UDP-forming]
	evm.model.FRAGSCAFF_29__FRAGMENT_2.21	3-ketoacyl-CoA thiolase 2, peroxisomal
	evm.model.ORIGINAL_460.32	Pectin acetylesterase 11
	evm.model.HIC_ASM_4.61	Protein MANNAN SYNTHESIS-RELATED 2
	evm.model.HIC_ASM_4.659	GDSL esterase/lipase CPRD49
	evm.model.HIC_ASM_4.1160	Mavicyanin
	evm.model.HIC_ASM_4.1234	Stem-specific protein TSJT1
	evm.model.HIC_ASM_4.1011	U-box domain-containing protein 11
	evm.model.HIC_ASM_4.215	Cytochrome P450 77A3
	evm.model.HIC_ASM_4.546	Expansin-A4
	evm.model.HIC_ASM_4.1650	Probable E3 ubiquitin-protein ligase LUL4
	evm.model.HIC_ASM_4.75	D-3-phosphoglycerate dehydrogenase 2, chloroplastic
	evm.model.HIC_ASM_4.714	Probable protein phosphatase 2C 42
	evm.model.HIC_ASM_4.699	Cell wall / vacuolar inhibitor of fructosidase 1
	evm.model.HIC_ASM_4.617	LIM domain-containing protein WLIM2b
	evm.model.HIC_ASM_4.369	GATA transcription factor 9
	evm.model.HIC_ASM_4.531	Actin-97
	evm.model.HIC_ASM_4.563	L-type lectin-domain containing receptor kinase S.4
	evm.model.HIC_ASM_4.74	D-3-phosphoglycerate dehydrogenase 2, chloroplastic
	evm.model.HIC_ASM_4.364	E3 ubiquitin-protein ligase WAV3
	evm.model.HIC_ASM_4.62	Protein MANNAN SYNTHESIS-RELATED 2
	evm.model.HIC_ASM_8.391	Putative phytosulfokines 6
	evm.model.HIC_ASM_4.926	Alpha-xylosidase 1
	evm.model.FRAGSCAFF_21__FRAGMENT_1.35	Beta-glucuronosyltransferase GlcAT14C
	evm.model.ORIGINAL_425.14	Leucine-rich repeat extensin-like protein 4
	evm.model.HIC_ASM_12.241	Ras-related protein RABA1f
	evm.model.HIC_ASM_12.440	Glucuronoxylan 4-O-methyltransferase 3
	evm.model.HIC_ASM_12.873	5-methyltetrahydropteroyltriglutamate--homocysteine methyltransferase 1
	evm.model.HIC_ASM_12.1281	Probable protein phosphatase 2C 5
	evm.model.HIC_ASM_12.1195	Probable cellulose synthase A catalytic subunit 5 [UDP-forming]
	evm.model.HIC_ASM_12.629	Benzyl alcohol O-benzoyltransferase
	evm.model.HIC_ASM_12.1101	Licodione synthase
	evm.model.HIC_ASM_12.126	Secretory carrier-associated membrane protein 1
	evm.model.HIC_ASM_12.325	Dihydrolipoyllysine-residue acetyltransferase component 5 of pyruvate dehydrogenase complex, chloroplastic
	evm.model.HIC_ASM_12.1358	ATP-citrate synthase alpha chain protein 2
	evm.model.HIC_ASM_12.803	Binding partner of ACD11 1
	evm.model.HIC_ASM_12.1196	Probable cellulose synthase A catalytic subunit 5 [UDP-forming]
	evm.model.HIC_ASM_12.324	Dihydrolipoyllysine-residue acetyltransferase component 5 of pyruvate dehydrogenase complex, chloroplastic
	evm.model.HIC_ASM_12.729	5-methyltetrahydropteroyltriglutamate--homocysteine methyltransferase 1
	evm.model.HIC_ASM_12.576	Cellulose synthase-like protein D3
	evm.model.HIC_ASM_12.1067	Acyl carrier protein 1, chloroplastic
	evm.model.HIC_ASM_12.562	Potassium transporter 2
	evm.model.HIC_ASM_12.1361	S-adenosylmethionine synthase 2
	evm.model.HIC_ASM_12.230	Endochitinase EP3
	evm.model.HIC_ASM_2.1206	Rop guanine nucleotide exchange factor 1
	evm.model.HIC_ASM_2.81	UDP-xylose transporter 1
	evm.model.HIC_ASM_2.10	Serine carboxypeptidase-like 51
	evm.model.HIC_ASM_2.1290	Glucomannan 4-beta-mannosyltransferase 2
	evm.model.HIC_ASM_2.825	Protein IRX15-LIKE
	evm.model.HIC_ASM_2.1438	Protein EXORDIUM-like 5
	evm.model.HIC_ASM_2.878	2-hydroxyisoflavanone dehydratase
	evm.model.HIC_ASM_2.1280	Arogenate dehydratase/prephenate dehydratase 6, chloroplastic
	evm.model.HIC_ASM_2.833	Caffeoyl-CoA O-methyltransferase 1
	evm.model.HIC_ASM_2.584	BAG family molecular chaperone regulator 4
	evm.model.HIC_ASM_2.30	Aquaporin TIP1-1
	evm.model.HIC_ASM_2.1281	Putative phytosulfokines 6
	evm.model.HIC_ASM_2.477	DNA damage-repair/toleration protein DRT100
	evm.model.FRAGSCAFF_27__FRAGMENT_2.20	Kinesin-like protein KIN-14N
	evm.model.HIC_ASM_10.54_evm.model.HIC_ASM_10.53	Oryzain alpha chain
	evm.model.HIC_ASM_10.1131	NAC domain-containing protein 12
	evm.model.HIC_ASM_10.75	Protein trichome birefringence-like 38
	evm.model.HIC_ASM_10.753	Probable sodium/metabolite cotransporter BASS1, chloroplastic
	evm.model.HIC_ASM_10.814	Probable beta-1,3-galactosyltransferase 14
	evm.model.HIC_ASM_10.508	Protein STRUBBELIG-RECEPTOR FAMILY 8
	evm.model.HIC_ASM_10.678	65-kDa microtubule-associated protein 1
	evm.model.HIC_ASM_10.32	Cellulose synthase A catalytic subunit 8 [UDP-forming]
	evm.model.HIC_ASM_8.1625	Cellulose synthase A catalytic subunit 8 [UDP-forming]
	evm.model.HIC_ASM_8.373	UDP-D-apiose/UDP-D-xylose synthase 2
	evm.model.HIC_ASM_8.2067	GDSL esterase/lipase At5g45910
cyan	evm.model.ORIGINAL_237__FRAGMENT_1.6	Malate dehydrogenase 1, mitochondrial
	evm.model.HIC_ASM_18.402	Luminal-binding protein 5
	evm.model.HIC_ASM_8.1326	Benzoate--CoA ligase, peroxisomal
	evm.model.HIC_ASM_11.1027	UDP-galactose/UDP-glucose transporter 3
	evm.model.HIC_ASM_15.2132	DnaJ protein ERDJ3B
	evm.model.HIC_ASM_17.1203	Protein disulfide isomerase-like 2-3
	evm.model.HIC_ASM_17.818	DnaJ protein ERDJ3B
	evm.model.HIC_ASM_17.434	Protein transport protein Sec61 subunit beta
	evm.model.HIC_ASM_1.391	UDP-N-acetylglucosamine--dolichyl-phosphate N-acetylglucosaminephosphotransferase
	evm.model.HIC_ASM_1.1417	Probable phospholipase A2 homolog 1
	evm.model.HIC_ASM_1.183	Heat shock 70 kDa protein 17
	evm.model.HIC_ASM_5.1120	Fructose-bisphosphate aldolase 1, cytoplasmic
	evm.model.HIC_ASM_5.498	Signal peptidase complex catalytic subunit SEC11C
	evm.model.HIC_ASM_14.770	High mobility group B protein 15
	evm.model.HIC_ASM_15.2247	Glutathione S-transferase
	evm.model.HIC_ASM_9.735	Luminal-binding protein 5
	evm.model.HIC_ASM_6.3135	Probable adenylate kinase 7, mitochondrial
	evm.model.HIC_ASM_6.850	Luminal-binding protein 5
	evm.model.HIC_ASM_6.3393	1,4-alpha-glucan-branching enzyme 3, chloroplastic/amyloplastic
	evm.model.HIC_ASM_6.1691	Cytochrome P450 71A1
	evm.model.HIC_ASM_7.110	Calreticulin
	evm.model.HIC_ASM_7.2334	Protein canopy-1
	evm.model.HIC_ASM_7.943	Phosphoserine aminotransferase 1, chloroplastic
	evm.model.HIC_ASM_7.2406	Endoplasmin homolog
	evm.model.HIC_ASM_7.2210	Endoplasmin homolog
	evm.model.ORIGINAL_460.41	Acid phosphatase 1
	evm.model.HIC_ASM_4.1170	Heat shock 70 kDa protein 8
	evm.model.FRAGSCAFF_21__FRAGMENT_1.33	Stromal cell-derived factor 2-like protein
	evm.model.HIC_ASM_12.595	NAC domain-containing protein 91
	evm.model.HIC_ASM_10.377	Probable dolichyl-diphosphooligosaccharide--protein glycosyltransferase subunit 3B

## Sheet: Table S7
Table S7 Significant SNPs from the eQTL results
trait	NRT gene	snps	pvalue
Summer	NPF6.1	6_47148521	2.0747222984168e-27
		7_21881294	1.0853593997003e-26
		13_2884412	5.27251609191478e-26
		11_14090506	5.50443122412337e-26
		15_12457431	1.00222279093252e-25
		8_7332652	2.32566518852631e-25
		11_8168616	5.15603706178479e-25
		15_16954295	8.60628121863709e-25
		8_10132625	1.09700000676179e-24
		17_11825110	2.0645777521263e-24
		3_9620392	2.89795422042356e-24
		15_18979691	3.61549278737311e-24
		6_18392738	3.74483731496157e-24
		7_14898778	3.85362851955702e-24
		7_14898785	3.85362851955702e-24
		0_15540274	4.12259613791475e-24
		15_18937763	4.25914800480631e-24
		15_18937776	4.25914800480631e-24
		9_31724	5.00000398864839e-24
		1_22115360	5.43485314487247e-24
		1_18016587	6.01118670667007e-24
		6_28805850	8.39950093183434e-24
		18_726785	8.50963083997549e-24
		12_14029138	9.91989109164089e-24
		6_10454528	9.96936721256909e-24
	NRT3.1	8_5933322	2.47900750476824e-25
		8_5933398	2.47900750476824e-25
		2_9742658	2.53025610311601e-24
		8_4487645	3.04882959788692e-24
		7_10145587	7.61435317627486e-24
		8_5933236	1.08077145512078e-23
		8_5933239	1.08077145512078e-23
		18_5915439	3.68121456000211e-23
		8_4763598	4.2738220340187e-23
		8_4791178	4.2738220340187e-23
		8_5328278	4.2738220340187e-23
		2_9731683	5.79534283582359e-23
		6_43419659	5.79534283582359e-23
		13_2318383	8.26404300382341e-23
		18_9751630	8.46742040975255e-23
		8_10426412	9.55917150711175e-23
		0_9214704	1.01075482183422e-22
		0_9214707	1.01075482183422e-22
		0_9214908	1.01075482183422e-22
		17_4977695	1.01075482183422e-22
		17_4979732	1.01075482183422e-22
		8_4331278	2.57403899456524e-22
		0_131739	2.65984925595907e-22
		14_6427294	2.82427651243482e-22
		2_9742721	3.35207102818621e-22
		6_1624001	3.5562892511975e-22
		18_5064988	4.24601353525286e-22
		6_34547857	4.96957191067119e-22
		13_900697	5.94453095706886e-22
		6_14022159	7.09836959331207e-22
		18_5060998	7.67480394774217e-22
		18_5061095	7.67480394774217e-22
		14_5622065	9.33815050593982e-22
	NPF2.11	18_9145705	4.18974517582249e-21
		18_8851539	5.21039279035841e-21
		18_8934761	5.21039279035841e-21
		18_8934769	5.21039279035841e-21
		18_9134088	5.21039279035841e-21
		18_9138341	5.21039279035841e-21
		6_19243731	8.65530461551682e-21
		18_9126247	1.55982104707803e-20
		18_9126260	3.9112920257022e-20
		7_18099097	4.58304131733205e-20
		18_4752472	4.58304131733205e-20
		18_8749282	4.58304131733205e-20
		18_8844038	4.58304131733205e-20
		18_8893523	4.58304131733205e-20
		7_18099022	5.05785726655051e-20
		18_4927143	6.25746889111181e-20
		6_23121022	6.44600048034099e-20
		6_23151091	6.44600048034099e-20
		6_23925781	6.44600048034099e-20
		6_24552190	6.44600048034099e-20
		18_5381242	6.44600048034099e-20
		18_5381299	6.44600048034099e-20
	NPF5.10	17_12110925	2.17149661631161e-27
		13_12148134	3.38178602880323e-27
		14_5202976	8.64934549509966e-27
		3_6252316	8.73585732386313e-27
		10_7780177	9.5710640309335e-27
		3_15591283	9.76388370933433e-27
		10_7770168	1.23181398850237e-26
		10_4616988	1.94773097872806e-26
		16_269145	3.5927515497907e-26
		13_14114975	5.42160505290223e-26
		17_10939191	6.57815708368661e-26
		17_11834104	7.81100469789624e-26
		16_269136	9.08872071895608e-26
		6_38898641	1.41867890256896e-25
		14_1790161	1.46537692800837e-25
		13_14114815	1.54630090552696e-25
		7_832277	2.05282588030163e-25
		6_17953766	2.35587252257423e-25
		1_15351278	4.05784855051791e-25
		17_11666176	4.6705839968321e-25
		6_39548903	6.05017273436678e-25
		11_12964520	7.27216078242908e-25
		17_10653528	7.65433691942e-25
		17_11232544	7.65433691942e-25
		6_31043513	8.75019398394948e-25
		7_1238549	1.0991875193951e-24
		3_6697137	1.18999373995159e-24
		9_7955196	1.29309137175401e-24
		12_5464176	1.81628055075157e-24
		6_14126732	3.13287822892769e-24
		6_17823068	3.56411536247191e-24
		18_11396579	3.62025455894396e-24
		1_16131482	3.76457221398446e-24
		6_45281507	3.87135973243469e-24
		14_11767377	3.93919163234776e-24
		15_21937578	4.32400469955216e-24
		11_9686779	7.33654833215992e-24
		6_33159772	7.84573447927568e-24
		6_33159774	7.84573447927568e-24
		15_13155486	9.68138013111884e-24
		9_18226092	9.76893467575777e-24
		15_1583254	9.82813759881649e-24
Autumn	NPF6.1	6_47148521	4.40220056437808e-28
		7_21881294	5.03393461275403e-28
		11_14090506	3.74212592704278e-26
		8_7332652	5.6416872734173e-26
		11_8168616	1.28727720249664e-25
		13_2884412	1.94681251666538e-25
		7_14898778	2.12221228976055e-25
		7_14898785	2.12221228976055e-25
		3_9620392	2.51162612728862e-25
		15_18979691	3.15820873680668e-25
		6_18392738	3.4590851175562e-25
		12_14029138	3.71839381837338e-25
		18_726785	4.79350375760424e-25
		15_12457431	5.77796847809077e-25
		9_31724	7.4067043296205e-25
		8_16716797	8.03904462535419e-25
		3_9620388	8.65169288618147e-25
		15_16954295	9.1855728624781e-25
		15_18937763	1.15926593562666e-24
		15_18937776	1.15926593562666e-24
		1_18016587	1.68253040101413e-24
		6_44479554	1.70619189334827e-24
		6_44479576	1.70619189334827e-24
		16_8425641	1.7445669587871e-24
		6_12920995	1.93571055254389e-24
		0_16206032	1.97193364153682e-24
		0_16206041	1.97193364153682e-24
		5_8983112	1.98051392598505e-24
		1_18526328	2.12292891962861e-24
		6_13192246	2.5138678619822e-24
		18_3159913	2.79362783039447e-24
		14_307608	2.87421767417429e-24
		17_14859578	3.70797982109195e-24
		6_35719594	4.08404833832099e-24
		9_10610939	4.57667373824791e-24
		8_16045538	4.98788966862389e-24
		6_12921000	5.00500314156986e-24
		0_724086	5.03597311045032e-24
		0_5059765	5.03597311045032e-24
	NRT3.1	8_5933322	4.61194697886019e-25
		8_5933398	4.61194697886019e-25
		2_9742658	5.18050354588631e-24
		8_4487645	6.75474982603599e-24
		7_10145587	1.7877581162554e-23
		18_5915439	3.24896106551803e-23
		8_5933236	4.56601349961063e-23
		8_5933239	4.56601349961063e-23
		14_6427294	6.96764118165218e-23
		18_9751630	7.15520029263694e-23
		13_2318383	8.17194196961568e-23
		8_10426412	9.69796569976846e-23
		2_9731683	1.67782078315451e-22
		6_43419659	1.67782078315451e-22
		6_34547857	1.75639073724596e-22
		0_131739	2.01231542780288e-22
		8_4763598	2.04093814979293e-22
		8_4791178	2.04093814979293e-22
		8_5328278	2.04093814979293e-22
		2_9742721	2.07228982371553e-22
		6_1624001	3.34482050221459e-22
		18_5064988	3.69745122035805e-22
		14_5622065	3.71740392622254e-22
		0_9214704	3.93618112412795e-22
		0_9214707	3.93618112412795e-22
		0_9214908	3.93618112412795e-22
		17_4977695	3.93618112412795e-22
		17_4979732	3.93618112412795e-22
		13_900697	5.24818741996105e-22
		18_5060998	6.67841225882881e-22
		18_5061095	6.67841225882881e-22
		6_14022159	7.00382227673588e-22
	NPF2.11	18_9145705	7.00118756164284e-20
		6_19243731	1.2500688443502e-19
		18_4927143	4.44859488180763e-19
		18_9126247	4.5360061342692e-19
		18_8851539	7.13154079674436e-19
		18_8934761	7.13154079674436e-19
		18_8934769	7.13154079674436e-19
		18_9134088	7.13154079674436e-19
		18_9138341	7.13154079674436e-19
		14_7107152	7.30267453907194e-19
		18_4927068	8.15921726705184e-19
		18_5310543	8.15921726705184e-19
		18_5312414	8.15921726705184e-19
		18_5312417	8.15921726705184e-19
		18_5312530	8.15921726705184e-19
		18_5312543	8.15921726705184e-19
		18_5312636	8.15921726705184e-19
		18_8757484	8.15921726705184e-19
		18_9138025	8.15921726705184e-19
		18_9126260	9.68413924684055e-19
	NPF5.10	17_12110925	4.03819724631522e-27
		13_12148134	8.3694739539934e-27
		16_269145	9.75965925375027e-27
		14_5202976	1.18606099640848e-26
		3_15591283	2.13648782796081e-26
		16_269136	2.47126165750173e-26
		10_7780177	2.59599075380779e-26
		3_6252316	2.62313547879185e-26
		10_7770168	3.3257099026901e-26
		10_4616988	4.4102917195003e-26
		17_10939191	9.95301770814016e-26
		13_14114975	1.17648629792814e-25
		17_11834104	1.26190526966904e-25
		14_1790161	2.08217799680591e-25
		6_38898641	2.66819465656779e-25
		7_832277	3.83509970634161e-25
		13_14114815	4.05896122169602e-25
		6_17953766	4.74541240212793e-25
		1_15351278	5.77365564293785e-25
		11_12964520	7.88685225680398e-25
		3_6697137	8.27892944760758e-25
		17_11666176	1.00151901156743e-24
		9_7955196	1.06122035582336e-24
		6_39548903	1.07177806192144e-24
		17_10653528	1.46411902887973e-24
		17_11232544	1.46411902887973e-24
		7_1238549	1.54483544445526e-24
		6_31043513	2.47630409111595e-24
		12_5464176	2.79345105808471e-24
		6_17823068	5.55245839074992e-24
		15_21937578	6.19525111573346e-24
		1_16131482	6.68415085546288e-24
		6_45281507	6.80625728924591e-24
		6_14126732	7.47486472327251e-24
		14_11767377	7.76566094729726e-24
		18_11396579	8.85939465813468e-24

## Sheet: Table S8
Table S8 Significantly related transcription factors from WGCNA and eQTL
Query_def	Subject_def	Function	Domain
evm.model.HIC_ASM_6.671	Potri.001G069300	Ethylene-responsive transcription factor LEP	AP2 domain
evm.model.HIC_ASM_6.641	Potri.001G066200	Auxin response factor 2	Auxin response factor, B3 DNA binding domain
evm.model.HIC_ASM_6.645	Potri.001G066900	Trihelix transcription factor ASR3	Myb/SANT-like DNA-binding domain
evm.model.HIC_ASM_6.653	Potri.001G067600	Ethylene-responsive transcription factor ERF113	AP2 domain
evm.model.HIC_ASM_15.1751	Potri.002G157600	Transcription factor MYB17	Myb-like DNA-binding domain
evm.model.HIC_ASM_8.587	Potri.004G165000	Auxin-responsive protein SAUR20	Auxin responsive protein
evm.model.HIC_ASM_18.470	Potri.012G024100	NAC domain-containing protein 86	No apical meristem (NAM) protein
evm.model.HIC_ASM_18.733	Potri.012G079100	Transcription factor bHLH162	Helix-loop-helix DNA-binding domain
evm.model.HIC_ASM_17.1363	Potri.014G178900	Late embryogenesis abundant protein 6	Late embryogenesis abundant (LEA) group 1
evm.model.HIC_ASM_11.640	Potri.016G093200	Transcription factor-like protein DPB	Transcription factor DP, E2F/DP family winged-helix DNA-binding domain
evm.model.HIC_ASM_15.2149	Potri.002G199800	GATA transcription factor 16	GATA zinc finger
evm.model.HIC_ASM_14.486	Potri.017G015800	Transcription activator GLK1	Myb-like DNA-binding domain
evm.model.HIC_ASM_6.2491	Potri.001G257600	Nuclear transcription factor Y subunit A-1	CCAAT-binding transcription factor (CBF-B/NF-YA) subunit B
evm.model.HIC_ASM_6.3872	Potri.001G416600	Transcription factor ILR3	Helix-loop-helix DNA-binding domain
evm.model.HIC_ASM_10.145	Potri.011G055500	Transcription factor TCP14	TCP family transcription factor
evm.model.HIC_ASM_11.93	Potri.016G051100	Transcription factor bHLH48	Helix-loop-helix DNA-binding domain
evm.model.HIC_ASM_11.217	Potri.016G051100	Transcription factor bHLH48	Helix-loop-helix DNA-binding domain
evm.model.HIC_ASM_1.513	Potri.006G057200	Transcription factor bHLH60	Helix-loop-helix DNA-binding domain
evm.model.HIC_ASM_7.86	Potri.005G012400	Transcription factor bHLH149
evm.model.HIC_ASM_8.686	Potri.004G156000	Transcription factor bHLH63	Helix-loop-helix DNA-binding domain
evm.model.HIC_ASM_14.1071	Potri.017G086300	Transcription factor MYB106	Myb-like DNA-binding domain
evm.model.HIC_ASM_15.2012	Potri.002G185900	Transcription factor MYB61	Myb-like DNA-binding domain
evm.model.HIC_ASM_7.13	Potri.005G001600	Transcription factor MYB61	Myb-like DNA-binding domain
evm.model.HIC_ASM_3.288	Potri.010G223300	GATA transcription factor 9	GATA zinc finger
evm.model.HIC_ASM_1.621	Potri.006G067800	Axial regulator YABBY 5	YABBY protein
evm.model.HIC_ASM_5.781	Potri.018G129800	Axial regulator YABBY 5	YABBY protein
evm.model.HIC_ASM_5.720	Potri.018G129800	Axial regulator YABBY 5	YABBY protein

## Sheet: Table S9
Table S9 Cis-regulatory elements (CREs) of NRT family gene promoters
gene_id	motifs	sequence	species	elements
Potri.001G013400.1.v3.0	G-Box	CACGTT	Pisum sativum	light responsive
Potri.001G013400.1.v3.0	TGACG-motif	TGACG	Hordeum vulgare	MeJA-responsive
Potri.001G013400.1.v3.0	TGACG-motif	TGACG	Hordeum vulgare	MeJA-responsive
Potri.001G013400.1.v3.0	TGACG-motif	TGACG	Hordeum vulgare	MeJA-responsive
Potri.001G013400.1.v3.0	chs-CMA2a	TCACTTGA	Petroselinum crispum	light responsive
Potri.001G013400.1.v3.0	P-box	CCTTTTG	Oryza sativa	gibberellin-responsive
Potri.001G013400.1.v3.0	CGTCA-motif	CGTCA	Hordeum vulgare	MeJA-responsive
Potri.001G013400.1.v3.0	CGTCA-motif	CGTCA	Hordeum vulgare	MeJA-responsive
Potri.001G013400.1.v3.0	CGTCA-motif	CGTCA	Hordeum vulgare	MeJA-responsive
Potri.001G013400.1.v3.0	ATCT-motif	AATCTAATCC	Pisum sativum	light responsive
Potri.001G013400.1.v3.0	TATC-box	TATCCCA	Oryza sativa	gibberellin-responsive
Potri.001G013400.1.v3.0	TATC-box	TATCCCA	Oryza sativa	gibberellin-responsive
Potri.001G013400.1.v3.0	TATC-box	TATCCCA	Oryza sativa	gibberellin-responsive
Potri.001G013400.1.v3.0	I-box	AAGATAAGGCT	Gossypium hirsutum	light responsive
Potri.001G013400.1.v3.0	TC-rich repeats	ATTCTCTAAC	Nicotiana tabacum	defense and stress responsive
Potri.001G013400.1.v3.0	TC-rich repeats	GTTTTCTTAC	Nicotiana tabacum	defense and stress responsive
Potri.001G013400.1.v3.0	GA-motif	ATAGATAA	Arabidopsis thaliana	light responsive
Potri.001G013400.1.v3.0	GA-motif	ATAGATAA	Arabidopsis thaliana	light responsive
Potri.001G013400.1.v3.0	ABRE	ACGTG	Arabidopsis thaliana	abscisic acid responsive
Potri.001G013400.1.v3.0	ABRE	ACGTG	Arabidopsis thaliana	abscisic acid responsive
Potri.001G013400.1.v3.0	ABRE	ACGTG	Arabidopsis thaliana	abscisic acid responsive
Potri.001G013400.1.v3.0	circadian	CAAAGATATC	Lycopersicon esculentum	circadian control
Potri.001G013400.1.v3.0	MBS	CAACTG	Arabidopsis thaliana	drought-inducibility MYB binding site
Potri.001G013400.1.v3.0	Box 4	ATTAAT	Petroselinum crispum	light responsive
Potri.001G013400.1.v3.0	Box 4	ATTAAT	Petroselinum crispum	light responsive
Potri.001G013400.1.v3.0	Box 4	ATTAAT	Petroselinum crispum	light responsive
Potri.001G013400.1.v3.0	G-box	CACGTC	Zea mays	light responsive
Potri.001G013400.1.v3.0	G-box	CACGTC	Zea mays	light responsive
Potri.001G013400.1.v3.0	G-box	TAAACGTG	Brassica oleracea	light responsive
Potri.001G013400.1.v3.0	TCT-motif	TCTTAC	Arabidopsis thaliana	light responsive
Potri.001G013400.1.v3.0	TCT-motif	TCTTAC	Arabidopsis thaliana	light responsive
Potri.001G027100.1.v3.0	TC-rich repeats	GTTTTCTTAC	Nicotiana tabacum	defense and stress responsive
Potri.001G027100.1.v3.0	AT1-motif	AATTATTTTTTATT	Solanum tuberosum	light responsive
Potri.001G027100.1.v3.0	Gap-box	CAAATGAA(A/G)A	Arabidopsis thaliana	light responsive
Potri.001G027100.1.v3.0	Box 4	ATTAAT	Petroselinum crispum	light responsive
Potri.001G027100.1.v3.0	Box 4	ATTAAT	Petroselinum crispum	light responsive
Potri.001G027100.1.v3.0	Box 4	ATTAAT	Petroselinum crispum	light responsive
Potri.001G027100.1.v3.0	Box 4	ATTAAT	Petroselinum crispum	light responsive
Potri.001G027100.1.v3.0	Box 4	ATTAAT	Petroselinum crispum	light responsive
Potri.001G027100.1.v3.0	Box 4	ATTAAT	Petroselinum crispum	light responsive
Potri.001G027100.1.v3.0	Box 4	ATTAAT	Petroselinum crispum	light responsive
Potri.001G027100.1.v3.0	ATC-motif	TGCTATCCA	Pisum sativum	light responsive
Potri.001G027100.1.v3.0	GATA-motif	AAGATAAGATT	Arabidopsis thaliana	light responsive
Potri.001G027100.1.v3.0	AE-box	AGAAACTT	Arabidopsis thaliana	light responsive
Potri.001G027100.1.v3.0	CCAAT-box	CAACGG	Hordeum vulgare	MYBHv1 binding site
Potri.001G027100.1.v3.0	TCA-element	CCATCTTTTT	Nicotiana tabacum	salicylic acid responsive
Potri.001G068600.1.v3.0	Gap-box	CAAATGAA(A/G)A	Arabidopsis thaliana	light responsive
Potri.001G068600.1.v3.0	Gap-box	CAAATGAA(A/G)A	Arabidopsis thaliana	light responsive
Potri.001G068600.1.v3.0	TC-rich repeats	ATTCTCTAAC	Nicotiana tabacum	defense and stress responsive
Potri.001G068600.1.v3.0	ABRE	CACGTG	Arabidopsis thaliana	abscisic acid responsive
Potri.001G068600.1.v3.0	ABRE	ACGTG	Arabidopsis thaliana	abscisic acid responsive
Potri.001G068600.1.v3.0	ABRE	ACGTG	Arabidopsis thaliana	abscisic acid responsive
Potri.001G068600.1.v3.0	Box 4	ATTAAT	Petroselinum crispum	light responsive
Potri.001G068600.1.v3.0	Box 4	ATTAAT	Petroselinum crispum	light responsive
Potri.001G068600.1.v3.0	Box 4	ATTAAT	Petroselinum crispum	light responsive
Potri.001G068600.1.v3.0	Box 4	ATTAAT	Petroselinum crispum	light responsive
Potri.001G068600.1.v3.0	Box 4	ATTAAT	Petroselinum crispum	light responsive
Potri.001G068600.1.v3.0	G-box	CACGTG	Arabidopsis thaliana	light responsive
Potri.001G068600.1.v3.0	G-box	TACGTG	Arabidopsis thaliana	light responsive
Potri.001G068600.1.v3.0	chs-CMA1a	TTACTTAA	Daucus carota	light responsive
Potri.001G068600.1.v3.0	G-Box	CACGTG	Pisum sativum	light responsive
Potri.001G068600.1.v3.0	TGACG-motif	TGACG	Hordeum vulgare	MeJA-responsive
Potri.001G068600.1.v3.0	TGACG-motif	TGACG	Hordeum vulgare	MeJA-responsive
Potri.001G068600.1.v3.0	TCA-element	CCATCTTTTT	Nicotiana tabacum	salicylic acid responsive
Potri.001G068600.1.v3.0	MRE	AACCTAA	Petroselinum crispum	light responsive MYB binding site
Potri.001G068600.1.v3.0	TGA-element	AACGAC	Brassica oleracea	auxin responsive
Potri.001G068600.1.v3.0	P-box	CCTTTTG	Oryza sativa	gibberellin-responsive
Potri.001G068600.1.v3.0	CGTCA-motif	CGTCA	Hordeum vulgare	MeJA-responsive
Potri.001G068600.1.v3.0	CGTCA-motif	CGTCA	Hordeum vulgare	MeJA-responsive
Potri.001G145200.1.v3.0	TATC-box	TATCCCA	Oryza sativa	gibberellin-responsive
Potri.001G145200.1.v3.0	GT1-motif	GGTTAAT	Avena sativa	light responsive
Potri.001G145200.1.v3.0	GT1-motif	GGTTAA	Arabidopsis thaliana	light responsive
Potri.001G145200.1.v3.0	GT1-motif	GCGGTAATT	Oryza sativa	light responsive
Potri.001G145200.1.v3.0	ABRE	AACCCGG	Arabidopsis thaliana	abscisic acid responsive
Potri.001G145200.1.v3.0	ABRE	AACCCGG	Arabidopsis thaliana	abscisic acid responsive
Potri.001G145200.1.v3.0	ABRE	CGTACGTGCA	Hordeum vulgare	abscisic acid responsive
Potri.001G145200.1.v3.0	ABRE	ACGTG	Arabidopsis thaliana	abscisic acid responsive
Potri.001G145200.1.v3.0	TC-rich repeats	GTTTTCTTAC	Nicotiana tabacum	defense and stress responsive
Potri.001G145200.1.v3.0	Box 4	ATTAAT	Petroselinum crispum	light responsive
Potri.001G145200.1.v3.0	Box 4	ATTAAT	Petroselinum crispum	light responsive
Potri.001G145200.1.v3.0	MBS	CAACTG	Arabidopsis thaliana	drought-inducibility MYB binding site
Potri.001G145200.1.v3.0	MBS	CAACTG	Arabidopsis thaliana	drought-inducibility MYB binding site
Potri.001G145200.1.v3.0	MBS	CAACTG	Arabidopsis thaliana	drought-inducibility MYB binding site
Potri.001G145200.1.v3.0	GARE-motif	TCTGTTG	Brassica oleracea	gibberellin-responsive
Potri.001G145200.1.v3.0	G-box	TACGTG	Arabidopsis thaliana	light responsive
Potri.001G145200.1.v3.0	AuxRR-core	GGTCCAT	Nicotiana tabacum	auxin responsive
Potri.001G145200.1.v3.0	TCT-motif	TCTTAC	Arabidopsis thaliana	light responsive
Potri.001G145200.1.v3.0	CAT-box	GCCACT	Arabidopsis thaliana	meristem expression
Potri.001G145200.1.v3.0	TGA-element	AACGAC	Brassica oleracea	auxin responsive
Potri.001G145200.1.v3.0	CCAAT-box	CAACGG	Hordeum vulgare	MYBHv1 binding site
Potri.001G145200.1.v3.0	CCAAT-box	CAACGG	Hordeum vulgare	MYBHv1 binding site
Potri.001G145200.1.v3.0	TCA-element	CCATCTTTTT	Nicotiana tabacum	salicylic acid responsive
Potri.001G145200.1.v3.0	TCA-element	TCAGAAGAGG	Brassica oleracea	salicylic acid responsive
Potri.001G185700.1.v3.0	TCT-motif	TCTTAC	Arabidopsis thaliana	light responsive
Potri.001G185700.1.v3.0	GTGGC-motif	CATCGTGTGGC	Arabidopsis thaliana	light responsive
Potri.001G185700.1.v3.0	Box 4	ATTAAT	Petroselinum crispum	light responsive
Potri.001G185700.1.v3.0	TC-rich repeats	ATTCTCTAAC	Nicotiana tabacum	defense and stress responsive
Potri.001G185700.1.v3.0	GT1-motif	GGTTAA	Arabidopsis thaliana	light responsive
Potri.001G185700.1.v3.0	GT1-motif	GGTTAAT	Avena sativa	light responsive
Potri.001G185700.1.v3.0	GT1-motif	GGTTAA	Arabidopsis thaliana	light responsive
Potri.001G185700.1.v3.0	GT1-motif	GGTTAA	Arabidopsis thaliana	light responsive
Potri.001G185700.1.v3.0	AT1-motif	AATTATTTTTTATT	Solanum tuberosum	light responsive
Potri.001G185700.1.v3.0	LTR	CCGAAA	Hordeum vulgare	low-temperature responsive
Potri.001G185700.1.v3.0	LAMP-element	CTTTATCA	Pisum sativum	light responsive
Potri.001G185700.1.v3.0	MBSI	TTTTTACGGTTA	Petunia hybrida	flavonoid biosynthetic MYB binding site
Potri.001G185700.1.v3.0	P-box	CCTTTTG	Oryza sativa	gibberellin-responsive
Potri.001G185700.1.v3.0	TCA-element	CCATCTTTTT	Nicotiana tabacum	salicylic acid responsive
Potri.001G185700.1.v3.0	chs-CMA1a	TTACTTAA	Daucus carota	light responsive
Potri.001G248600.1.v3.0	MBS	CAACTG	Arabidopsis thaliana	drought-inducibility MYB binding site
Potri.001G248600.1.v3.0	Box 4	ATTAAT	Petroselinum crispum	light responsive
Potri.001G248600.1.v3.0	Box 4	ATTAAT	Petroselinum crispum	light responsive
Potri.001G248600.1.v3.0	Box 4	ATTAAT	Petroselinum crispum	light responsive
Potri.001G248600.1.v3.0	Box 4	ATTAAT	Petroselinum crispum	light responsive
Potri.001G248600.1.v3.0	TCT-motif	TCTTAC	Arabidopsis thaliana	light responsive
Potri.001G248600.1.v3.0	TCT-motif	TCTTAC	Arabidopsis thaliana	light responsive
Potri.001G248600.1.v3.0	TCT-motif	TCTTAC	Arabidopsis thaliana	light responsive
Potri.001G248600.1.v3.0	ATCT-motif	AATCTAATCC	Pisum sativum	light responsive
Potri.001G248600.1.v3.0	GT1-motif	GGTTAAT	Avena sativa	light responsive
Potri.001G248600.1.v3.0	GT1-motif	GGTTAA	Arabidopsis thaliana	light responsive
Potri.001G248600.1.v3.0	GT1-motif	GGTTAAT	Avena sativa	light responsive
Potri.001G248600.1.v3.0	TC-rich repeats	GTTTTCTTAC	Nicotiana tabacum	defense and stress responsive
Potri.001G248600.1.v3.0	TC-rich repeats	ATTCTCTAAC	Nicotiana tabacum	defense and stress responsive
Potri.001G248600.1.v3.0	TCA-element	CCATCTTTTT	Nicotiana tabacum	salicylic acid responsive
Potri.001G248600.1.v3.0	TCCC-motif	TCTCCCT	Spinacia oleracea	light responsive
Potri.001G248600.1.v3.0	WUN-motif	AAATTTCCT	Brassica oleracea	wound-responsive
Potri.001G248600.1.v3.0	CGTCA-motif	CGTCA	Hordeum vulgare	MeJA-responsive
Potri.001G248600.1.v3.0	CGTCA-motif	CGTCA	Hordeum vulgare	MeJA-responsive
Potri.001G248600.1.v3.0	CGTCA-motif	CGTCA	Hordeum vulgare	MeJA-responsive
Potri.001G248600.1.v3.0	CAT-box	GCCACT	Arabidopsis thaliana	meristem expression
Potri.001G248600.1.v3.0	CAT-box	GCCACT	Arabidopsis thaliana	meristem expression
Potri.001G248600.1.v3.0	CAT-box	GCCACT	Arabidopsis thaliana	meristem expression
Potri.001G248600.1.v3.0	chs-CMA1a	TTACTTAA	Daucus carota	light responsive
Potri.001G248600.1.v3.0	AE-box	AGAAACAA	Arabidopsis thaliana	light responsive
Potri.001G248600.1.v3.0	TGACG-motif	TGACG	Hordeum vulgare	MeJA-responsive
Potri.001G248600.1.v3.0	TGACG-motif	TGACG	Hordeum vulgare	MeJA-responsive
Potri.001G248600.1.v3.0	TGACG-motif	TGACG	Hordeum vulgare	MeJA-responsive
Potri.001G272900.1.v3.0	CCAAT-box	CAACGG	Hordeum vulgare	MYBHv1 binding site
Potri.001G272900.1.v3.0	AE-box	AGAAACAA	Arabidopsis thaliana	light responsive
Potri.001G272900.1.v3.0	Box 4	ATTAAT	Petroselinum crispum	light responsive
Potri.001G272900.1.v3.0	MBS	CAACTG	Arabidopsis thaliana	drought-inducibility MYB binding site
Potri.001G272900.1.v3.0	MBS	CAACTG	Arabidopsis thaliana	drought-inducibility MYB binding site
Potri.001G272900.1.v3.0	G-box	TACGTG	Arabidopsis thaliana	light responsive
Potri.001G272900.1.v3.0	TCT-motif	TCTTAC	Arabidopsis thaliana	light responsive
Potri.001G272900.1.v3.0	TCT-motif	TCTTAC	Arabidopsis thaliana	light responsive
Potri.001G272900.1.v3.0	TCT-motif	TCTTAC	Arabidopsis thaliana	light responsive
Potri.001G272900.1.v3.0	GT1-motif	GGTTAA	Arabidopsis thaliana	light responsive
Potri.001G272900.1.v3.0	I-box	gGATAAGGTG	Zea mays	light responsive
Potri.001G272900.1.v3.0	I-box	cGATAAGGCG	Zea mays	light responsive
Potri.001G272900.1.v3.0	ABRE	ACGTG	Arabidopsis thaliana	abscisic acid responsive
Potri.001G348300.1.v3.0	TGACG-motif	TGACG	Hordeum vulgare	MeJA-responsive
Potri.001G348300.1.v3.0	TGACG-motif	TGACG	Hordeum vulgare	MeJA-responsive
Potri.001G348300.1.v3.0	G-Box	CACGTG	Pisum sativum	light responsive
Potri.001G348300.1.v3.0	CGTCA-motif	CGTCA	Hordeum vulgare	MeJA-responsive
Potri.001G348300.1.v3.0	CGTCA-motif	CGTCA	Hordeum vulgare	MeJA-responsive
Potri.001G348300.1.v3.0	ABRE	CACGTG	Arabidopsis thaliana	abscisic acid responsive
Potri.001G348300.1.v3.0	ABRE	ACGTG	Arabidopsis thaliana	abscisic acid responsive
Potri.001G348300.1.v3.0	LTR	CCGAAA	Hordeum vulgare	low-temperature responsive
Potri.001G348300.1.v3.0	MBS	CAACTG	Arabidopsis thaliana	drought-inducibility MYB binding site
Potri.001G348300.1.v3.0	MBS	CAACTG	Arabidopsis thaliana	drought-inducibility MYB binding site
Potri.001G348300.1.v3.0	Box 4	ATTAAT	Petroselinum crispum	light responsive
Potri.001G348300.1.v3.0	Box 4	ATTAAT	Petroselinum crispum	light responsive
Potri.001G348300.1.v3.0	Box 4	ATTAAT	Petroselinum crispum	light responsive
Potri.001G348300.1.v3.0	Box 4	ATTAAT	Petroselinum crispum	light responsive
Potri.001G348300.1.v3.0	G-box	CACGTG	Arabidopsis thaliana	light responsive
Potri.001G348300.1.v3.0	G-box	CACGAC	Zea mays	light responsive
Potri.001G351200.1.v3.0	chs-CMA1a	TTACTTAA	Daucus carota	light responsive
Potri.001G351200.1.v3.0	CAT-box	GCCACT	Arabidopsis thaliana	meristem expression
Potri.001G351200.1.v3.0	ATC-motif	AGTAATCT	Spinacia oleracea	light responsive
Potri.001G351200.1.v3.0	GATA-motif	AAGATAAGATT	Arabidopsis thaliana	light responsive
Potri.001G351200.1.v3.0	GATA-motif	AAGGATAAGG	Solanum tuberosum	light responsive
Potri.001G351200.1.v3.0	MRE	AACCTAA	Petroselinum crispum	light responsive MYB binding site
Potri.001G351200.1.v3.0	TCA-element	CCATCTTTTT	Nicotiana tabacum	salicylic acid responsive
Potri.001G351200.1.v3.0	ABRE	AACCCGG	Arabidopsis thaliana	abscisic acid responsive
Potri.001G351200.1.v3.0	ABRE	ACGTG	Arabidopsis thaliana	abscisic acid responsive
Potri.001G351200.1.v3.0	ABRE	ACGTG	Arabidopsis thaliana	abscisic acid responsive
Potri.001G351200.1.v3.0	TC-rich repeats	GTTTTCTTAC	Nicotiana tabacum	defense and stress responsive
Potri.001G351200.1.v3.0	TC-rich repeats	GTTTTCTTAC	Nicotiana tabacum	defense and stress responsive
Potri.001G351200.1.v3.0	GT1-motif	GGTTAA	Arabidopsis thaliana	light responsive
Potri.001G351200.1.v3.0	GT1-motif	GGTTAA	Arabidopsis thaliana	light responsive
Potri.001G351200.1.v3.0	GT1-motif	GGTTAA	Arabidopsis thaliana	light responsive
Potri.001G351200.1.v3.0	G-box	CACGAC	Zea mays	light responsive
Potri.001G351200.1.v3.0	G-box	CACGAC	Zea mays	light responsive
Potri.001G351200.1.v3.0	G-box	TAACACGTAG	Brassica oleracea	light responsive
Potri.001G351200.1.v3.0	G-box	TACGTG	Arabidopsis thaliana	light responsive
Potri.001G351200.1.v3.0	G-box	TACGTG	Arabidopsis thaliana	light responsive
Potri.001G351200.1.v3.0	Box 4	ATTAAT	Petroselinum crispum	light responsive
Potri.001G351200.1.v3.0	Box 4	ATTAAT	Petroselinum crispum	light responsive
Potri.001G351200.1.v3.0	Box 4	ATTAAT	Petroselinum crispum	light responsive
Potri.001G351200.1.v3.0	AuxRR-core	GGTCCAT	Nicotiana tabacum	auxin responsive
Potri.001G351200.1.v3.0	TCT-motif	TCTTAC	Arabidopsis thaliana	light responsive
Potri.001G351200.1.v3.0	TCT-motif	TCTTAC	Arabidopsis thaliana	light responsive
Potri.001G377000.1.v3.0	TC-rich repeats	GTTTTCTTAC	Nicotiana tabacum	defense and stress responsive
Potri.001G377000.1.v3.0	AT1-motif	AATTATTTTTTATT	Solanum tuberosum	light responsive
Potri.001G377000.1.v3.0	I-box	AGATAAGG	Triticum aestivum	light responsive
Potri.001G377000.1.v3.0	TCT-motif	TCTTAC	Arabidopsis thaliana	light responsive
Potri.001G377000.1.v3.0	circadian	CAAAGATATC	Lycopersicon esculentum	circadian control
Potri.001G377000.1.v3.0	Pc-CMA2c	GCCCACGCA	Pisum sativum	light responsive
Potri.001G377000.1.v3.0	Box 4	ATTAAT	Petroselinum crispum	light responsive
Potri.001G377000.1.v3.0	Box 4	ATTAAT	Petroselinum crispum	light responsive
Potri.001G377000.1.v3.0	Box 4	ATTAAT	Petroselinum crispum	light responsive
Potri.001G377000.1.v3.0	Box 4	ATTAAT	Petroselinum crispum	light responsive
Potri.001G377000.1.v3.0	Box 4	ATTAAT	Petroselinum crispum	light responsive
Potri.001G377000.1.v3.0	Box 4	ATTAAT	Petroselinum crispum	light responsive
Potri.001G377000.1.v3.0	Box 4	ATTAAT	Petroselinum crispum	light responsive
Potri.001G377000.1.v3.0	CAT-box	GCCACT	Arabidopsis thaliana	meristem expression
Potri.001G377000.1.v3.0	P-box	CCTTTTG	Oryza sativa	gibberellin-responsive
Potri.001G377000.1.v3.0	MRE	AACCTAA	Petroselinum crispum	light responsive MYB binding site
Potri.001G377000.1.v3.0	TGA-element	AACGAC	Brassica oleracea	auxin responsive
Potri.001G377000.1.v3.0	TCCC-motif	TCTCCCT	Spinacia oleracea	light responsive
Potri.001G378200.1.v3.0	chs-CMA1a	TTACTTAA	Daucus carota	light responsive
Potri.001G378200.1.v3.0	G-Box	CACGTT	Pisum sativum	light responsive
Potri.001G378200.1.v3.0	TCA-element	CCATCTTTTT	Nicotiana tabacum	salicylic acid responsive
Potri.001G378200.1.v3.0	TGA-element	AACGAC	Brassica oleracea	auxin responsive
Potri.001G378200.1.v3.0	P-box	CCTTTTG	Oryza sativa	gibberellin-responsive
Potri.001G378200.1.v3.0	ABRE	TACGGTC	Arabidopsis thaliana	abscisic acid responsive
Potri.001G378200.1.v3.0	ABRE	ACGTG	Arabidopsis thaliana	abscisic acid responsive
Potri.001G378200.1.v3.0	ABRE	ACGTG	Arabidopsis thaliana	abscisic acid responsive
Potri.001G378200.1.v3.0	ABRE	ACGTG	Arabidopsis thaliana	abscisic acid responsive
Potri.001G378200.1.v3.0	MBS	CAACTG	Arabidopsis thaliana	drought-inducibility MYB binding site
Potri.001G378200.1.v3.0	Box 4	ATTAAT	Petroselinum crispum	light responsive
Potri.001G378200.1.v3.0	Box 4	ATTAAT	Petroselinum crispum	light responsive
Potri.001G378200.1.v3.0	Box 4	ATTAAT	Petroselinum crispum	light responsive
Potri.001G378200.1.v3.0	Box 4	ATTAAT	Petroselinum crispum	light responsive
Potri.001G378200.1.v3.0	G-box	TACGTG	Arabidopsis thaliana	light responsive
Potri.001G378200.1.v3.0	G-box	TACGTG	Arabidopsis thaliana	light responsive
Potri.001G378200.1.v3.0	TCT-motif	TCTTAC	Arabidopsis thaliana	light responsive
Potri.001G378200.1.v3.0	TCT-motif	TCTTAC	Arabidopsis thaliana	light responsive
Potri.002G029200.1.v3.0	TCT-motif	TCTTAC	Arabidopsis thaliana	light responsive
Potri.002G029200.1.v3.0	Box 4	ATTAAT	Petroselinum crispum	light responsive
Potri.002G029200.1.v3.0	Box 4	ATTAAT	Petroselinum crispum	light responsive
Potri.002G029200.1.v3.0	Box 4	ATTAAT	Petroselinum crispum	light responsive
Potri.002G029200.1.v3.0	Box 4	ATTAAT	Petroselinum crispum	light responsive
Potri.002G029200.1.v3.0	Box 4	ATTAAT	Petroselinum crispum	light responsive
Potri.002G029200.1.v3.0	GT1-motif	GGTTAA	Arabidopsis thaliana	light responsive
Potri.002G029200.1.v3.0	AT1-motif	AATTATTTTTTATT	Solanum tuberosum	light responsive
Potri.002G029200.1.v3.0	LTR	CCGAAA	Hordeum vulgare	low-temperature responsive
Potri.002G029200.1.v3.0	LAMP-element	CTTTATCA	Pisum sativum	light responsive
Potri.002G029200.1.v3.0	ATCT-motif	AATCTAATCC	Pisum sativum	light responsive
Potri.002G029200.1.v3.0	CGTCA-motif	CGTCA	Hordeum vulgare	MeJA-responsive
Potri.002G029200.1.v3.0	CGTCA-motif	CGTCA	Hordeum vulgare	MeJA-responsive
Potri.002G029200.1.v3.0	CCAAT-box	CAACGG	Hordeum vulgare	MYBHv1 binding site
Potri.002G029200.1.v3.0	P-box	CCTTTTG	Oryza sativa	gibberellin-responsive
Potri.002G029200.1.v3.0	TGACG-motif	TGACG	Hordeum vulgare	MeJA-responsive
Potri.002G029200.1.v3.0	TGACG-motif	TGACG	Hordeum vulgare	MeJA-responsive
Potri.002G029200.1.v3.0	CAT-box	GCCACT	Arabidopsis thaliana	meristem expression
Potri.002G129500.1.v3.0	TCCC-motif	TCTCCCT	Spinacia oleracea	light responsive
Potri.002G129500.1.v3.0	CCAAT-box	CAACGG	Hordeum vulgare	MYBHv1 binding site
Potri.002G129500.1.v3.0	TCA-element	CCATCTTTTT	Nicotiana tabacum	salicylic acid responsive
Potri.002G129500.1.v3.0	P-box	CCTTTTG	Oryza sativa	gibberellin-responsive
Potri.002G129500.1.v3.0	CGTCA-motif	CGTCA	Hordeum vulgare	MeJA-responsive
Potri.002G129500.1.v3.0	CGTCA-motif	CGTCA	Hordeum vulgare	MeJA-responsive
Potri.002G129500.1.v3.0	CGTCA-motif	CGTCA	Hordeum vulgare	MeJA-responsive
Potri.002G129500.1.v3.0	AE-box	AGAAACAA	Arabidopsis thaliana	light responsive
Potri.002G129500.1.v3.0	TGACG-motif	TGACG	Hordeum vulgare	MeJA-responsive
Potri.002G129500.1.v3.0	TGACG-motif	TGACG	Hordeum vulgare	MeJA-responsive
Potri.002G129500.1.v3.0	TGACG-motif	TGACG	Hordeum vulgare	MeJA-responsive
Potri.002G129500.1.v3.0	GATA-motif	AAGGATAAGG	Solanum tuberosum	light responsive
Potri.002G129500.1.v3.0	Box 4	ATTAAT	Petroselinum crispum	light responsive
Potri.002G129500.1.v3.0	GARE-motif	TCTGTTG	Brassica oleracea	gibberellin-responsive
Potri.002G129500.1.v3.0	G-box	CACGAC	Zea mays	light responsive
Potri.002G129500.1.v3.0	G-box	TACGTG	Arabidopsis thaliana	light responsive
Potri.002G129500.1.v3.0	TCT-motif	TCTTAC	Arabidopsis thaliana	light responsive
Potri.002G129500.1.v3.0	LTR	CCGAAA	Hordeum vulgare	low-temperature responsive
Potri.002G129500.1.v3.0	GT1-motif	GGTTAAT	Avena sativa	light responsive
Potri.002G129500.1.v3.0	GT1-motif	GGTTAA	Arabidopsis thaliana	light responsive
Potri.002G129500.1.v3.0	3-AF1 binding site	TAAGAGAGGAA	Solanum tuberosum	light responsive
Potri.002G129500.1.v3.0	ABRE	ACGTG	Arabidopsis thaliana	abscisic acid responsive
Potri.002G225500.1.v3.0	CGTCA-motif	CGTCA	Hordeum vulgare	MeJA-responsive
Potri.002G225500.1.v3.0	CGTCA-motif	CGTCA	Hordeum vulgare	MeJA-responsive
Potri.002G225500.1.v3.0	TCA-element	CCATCTTTTT	Nicotiana tabacum	salicylic acid responsive
Potri.002G225500.1.v3.0	TCA-element	CCATCTTTTT	Nicotiana tabacum	salicylic acid responsive
Potri.002G225500.1.v3.0	TCCC-motif	TCTCCCT	Spinacia oleracea	light responsive
Potri.002G225500.1.v3.0	MRE	AACCTAA	Petroselinum crispum	light responsive MYB binding site
Potri.002G225500.1.v3.0	TGACG-motif	TGACG	Hordeum vulgare	MeJA-responsive
Potri.002G225500.1.v3.0	TGACG-motif	TGACG	Hordeum vulgare	MeJA-responsive
Potri.002G225500.1.v3.0	AE-box	AGAAACAA	Arabidopsis thaliana	light responsive
Potri.002G225500.1.v3.0	AE-box	AGAAACAA	Arabidopsis thaliana	light responsive
Potri.002G225500.1.v3.0	AE-box	AGAAACAA	Arabidopsis thaliana	light responsive
Potri.002G225500.1.v3.0	G-Box	CACGTG	Pisum sativum	light responsive
Potri.002G225500.1.v3.0	CAT-box	GCCACT	Arabidopsis thaliana	meristem expression
Potri.002G225500.1.v3.0	TCT-motif	TCTTAC	Arabidopsis thaliana	light responsive
Potri.002G225500.1.v3.0	TCT-motif	TCTTAC	Arabidopsis thaliana	light responsive
Potri.002G225500.1.v3.0	TCT-motif	TCTTAC	Arabidopsis thaliana	light responsive
Potri.002G225500.1.v3.0	GTGGC-motif	CAGCGTGTGGC	Hordeum vulgare	light responsive
Potri.002G225500.1.v3.0	G-box	CACGTG	Arabidopsis thaliana	light responsive
Potri.002G225500.1.v3.0	circadian	CAAAGATATC	Lycopersicon esculentum	circadian control
Potri.002G225500.1.v3.0	MBS	CAACTG	Arabidopsis thaliana	drought-inducibility MYB binding site
Potri.002G225500.1.v3.0	Box 4	ATTAAT	Petroselinum crispum	light responsive
Potri.002G225500.1.v3.0	Box 4	ATTAAT	Petroselinum crispum	light responsive
Potri.002G225500.1.v3.0	Box 4	ATTAAT	Petroselinum crispum	light responsive
Potri.002G225500.1.v3.0	Box 4	ATTAAT	Petroselinum crispum	light responsive
Potri.002G225500.1.v3.0	ABRE	CACGTG	Arabidopsis thaliana	abscisic acid responsive
Potri.002G225500.1.v3.0	ABRE	ACGTG	Arabidopsis thaliana	abscisic acid responsive
Potri.002G225500.1.v3.0	GT1-motif	GGTTAA	Arabidopsis thaliana	light responsive
Potri.002G249100.1.v3.0	TC-rich repeats	ATTCTCTAAC	Nicotiana tabacum	defense and stress responsive
Potri.002G249100.1.v3.0	ABRE	AACCCGG	Arabidopsis thaliana	abscisic acid responsive
Potri.002G249100.1.v3.0	GT1-motif	GGTTAA	Arabidopsis thaliana	light responsive
Potri.002G249100.1.v3.0	GT1-motif	GGTTAA	Arabidopsis thaliana	light responsive
Potri.002G249100.1.v3.0	GT1-motif	GGTTAA	Arabidopsis thaliana	light responsive
Potri.002G249100.1.v3.0	GT1-motif	GGTTAAT	Avena sativa	light responsive
Potri.002G249100.1.v3.0	GT1-motif	GGTTAA	Arabidopsis thaliana	light responsive
Potri.002G249100.1.v3.0	GT1-motif	GGTTAA	Arabidopsis thaliana	light responsive
Potri.002G249100.1.v3.0	GT1-motif	GGTTAA	Arabidopsis thaliana	light responsive
Potri.002G249100.1.v3.0	GT1-motif	GGTTAA	Arabidopsis thaliana	light responsive
Potri.002G249100.1.v3.0	GT1-motif	GGTTAA	Arabidopsis thaliana	light responsive
Potri.002G249100.1.v3.0	ATCT-motif	AATCTAATCC	Pisum sativum	light responsive
Potri.002G249100.1.v3.0	ATCT-motif	AATCTAATCC	Pisum sativum	light responsive
Potri.002G249100.1.v3.0	ATCT-motif	AATCTAATCC	Pisum sativum	light responsive
Potri.002G249100.1.v3.0	AuxRR-core	GGTCCAT	Nicotiana tabacum	auxin responsive
Potri.002G249100.1.v3.0	G-box	CACGAC	Zea mays	light responsive
Potri.002G249100.1.v3.0	Box 4	ATTAAT	Petroselinum crispum	light responsive
Potri.002G249100.1.v3.0	Box 4	ATTAAT	Petroselinum crispum	light responsive
Potri.002G249100.1.v3.0	Box 4	ATTAAT	Petroselinum crispum	light responsive
Potri.002G249100.1.v3.0	Box 4	ATTAAT	Petroselinum crispum	light responsive
Potri.002G249100.1.v3.0	GATA-motif	AAGATAAGATT	Arabidopsis thaliana	light responsive
Potri.002G249100.1.v3.0	CAT-box	GCCACT	Arabidopsis thaliana	meristem expression
Potri.002G249100.1.v3.0	CCAAT-box	CAACGG	Hordeum vulgare	MYBHv1 binding site
Potri.002G249100.1.v3.0	MRE	AACCTAA	Petroselinum crispum	light responsive MYB binding site
Potri.002G249100.1.v3.0	MRE	AACCTAA	Petroselinum crispum	light responsive MYB binding site
Potri.002G258700.1.v3.0	TCT-motif	TCTTAC	Arabidopsis thaliana	light responsive
Potri.002G258700.1.v3.0	G-box	CACGAC	Zea mays	light responsive
Potri.002G258700.1.v3.0	Box 4	ATTAAT	Petroselinum crispum	light responsive
Potri.002G258700.1.v3.0	Box 4	ATTAAT	Petroselinum crispum	light responsive
Potri.002G258700.1.v3.0	GARE-motif	TCTGTTG	Brassica oleracea	gibberellin-responsive
Potri.002G258700.1.v3.0	ABRE	ACGTG	Arabidopsis thaliana	abscisic acid responsive
Potri.002G258700.1.v3.0	GT1-motif	GGTTAA	Arabidopsis thaliana	light responsive
Potri.002G258700.1.v3.0	Gap-box	CAAATGAA(A/G)A	Arabidopsis thaliana	light responsive
Potri.002G258700.1.v3.0	ATCT-motif	AATCTAATCC	Pisum sativum	light responsive
Potri.002G258700.1.v3.0	CGTCA-motif	CGTCA	Hordeum vulgare	MeJA-responsive
Potri.002G258700.1.v3.0	CGTCA-motif	CGTCA	Hordeum vulgare	MeJA-responsive
Potri.002G258700.1.v3.0	CGTCA-motif	CGTCA	Hordeum vulgare	MeJA-responsive
Potri.002G258700.1.v3.0	CGTCA-motif	CGTCA	Hordeum vulgare	MeJA-responsive
Potri.002G258700.1.v3.0	P-box	CCTTTTG	Oryza sativa	gibberellin-responsive
Potri.002G258700.1.v3.0	P-box	CCTTTTG	Oryza sativa	gibberellin-responsive
Potri.002G258700.1.v3.0	chs-CMA2a	TCACTTGA	Petroselinum crispum	light responsive
Potri.002G258700.1.v3.0	TGA-element	AACGAC	Brassica oleracea	auxin responsive
Potri.002G258700.1.v3.0	TGA-element	AACGAC	Brassica oleracea	auxin responsive
Potri.002G258700.1.v3.0	TGA-box	TGACGTAA	Glycine max	auxin responsive
Potri.002G258700.1.v3.0	TGACG-motif	TGACG	Hordeum vulgare	MeJA-responsive
Potri.002G258700.1.v3.0	TGACG-motif	TGACG	Hordeum vulgare	MeJA-responsive
Potri.002G258700.1.v3.0	TGACG-motif	TGACG	Hordeum vulgare	MeJA-responsive
Potri.002G258700.1.v3.0	TGACG-motif	TGACG	Hordeum vulgare	MeJA-responsive
Potri.002G258700.1.v3.0	GATA-motif	GATAGGA	Arabidopsis thaliana	light responsive
Potri.002G258700.1.v3.0	G-Box	CACGTT	Pisum sativum	light responsive
Potri.002G258800.1.v3.0	ATCT-motif	AATCTAATCC	Pisum sativum	light responsive
Potri.002G258800.1.v3.0	LTR	CCGAAA	Hordeum vulgare	low-temperature responsive
Potri.002G258800.1.v3.0	GA-motif	ATAGATAA	Arabidopsis thaliana	light responsive
Potri.002G258800.1.v3.0	TC-rich repeats	ATTCTCTAAC	Nicotiana tabacum	defense and stress responsive
Potri.002G258800.1.v3.0	TC-rich repeats	GTTTTCTTAC	Nicotiana tabacum	defense and stress responsive
Potri.002G258800.1.v3.0	AT1-motif	AATTATTTTTTATT	Solanum tuberosum	light responsive
Potri.002G258800.1.v3.0	I-box	TAGATAACC	Pisum sativum	light responsive
Potri.002G258800.1.v3.0	GT1-motif	GGTTAA	Arabidopsis thaliana	light responsive
Potri.002G258800.1.v3.0	GT1-motif	GGTTAA	Arabidopsis thaliana	light responsive
Potri.002G258800.1.v3.0	Box 4	ATTAAT	Petroselinum crispum	light responsive
Potri.002G258800.1.v3.0	Box 4	ATTAAT	Petroselinum crispum	light responsive
Potri.002G258800.1.v3.0	Box 4	ATTAAT	Petroselinum crispum	light responsive
Potri.002G258800.1.v3.0	TCT-motif	TCTTAC	Arabidopsis thaliana	light responsive
Potri.002G258800.1.v3.0	AE-box	AGAAACAA	Arabidopsis thaliana	light responsive
Potri.002G258800.1.v3.0	ACE	CTAACGTATT	Petroselinum crispum	light responsive
Potri.002G258800.1.v3.0	TGACG-motif	TGACG	Hordeum vulgare	MeJA-responsive
Potri.002G258800.1.v3.0	GATA-motif	AAGGATAAGG	Solanum tuberosum	light responsive
Potri.002G258800.1.v3.0	P-box	CCTTTTG	Oryza sativa	gibberellin-responsive
Potri.002G258800.1.v3.0	MRE	AACCTAA	Petroselinum crispum	light responsive MYB binding site
Potri.002G258800.1.v3.0	TCA-element	TCAGAAGAGG	Brassica oleracea	salicylic acid responsive
Potri.002G258800.1.v3.0	CGTCA-motif	CGTCA	Hordeum vulgare	MeJA-responsive
Potri.002G258900.1.v3.0	AE-box	AGAAACTT	Arabidopsis thaliana	light responsive
Potri.002G258900.1.v3.0	AE-box	AGAAACAA	Arabidopsis thaliana	light responsive
Potri.002G258900.1.v3.0	AE-box	AGAAACTT	Arabidopsis thaliana	light responsive
Potri.002G258900.1.v3.0	GATA-motif	AAGGATAAGG	Solanum tuberosum	light responsive
Potri.002G258900.1.v3.0	TGACG-motif	TGACG	Hordeum vulgare	MeJA-responsive
Potri.002G258900.1.v3.0	TGACG-motif	TGACG	Hordeum vulgare	MeJA-responsive
Potri.002G258900.1.v3.0	TGACG-motif	TGACG	Hordeum vulgare	MeJA-responsive
Potri.002G258900.1.v3.0	TGACG-motif	TGACG	Hordeum vulgare	MeJA-responsive
Potri.002G258900.1.v3.0	TCA-element	CCATCTTTTT	Nicotiana tabacum	salicylic acid responsive
Potri.002G258900.1.v3.0	CGTCA-motif	CGTCA	Hordeum vulgare	MeJA-responsive
Potri.002G258900.1.v3.0	CGTCA-motif	CGTCA	Hordeum vulgare	MeJA-responsive
Potri.002G258900.1.v3.0	CGTCA-motif	CGTCA	Hordeum vulgare	MeJA-responsive
Potri.002G258900.1.v3.0	CGTCA-motif	CGTCA	Hordeum vulgare	MeJA-responsive
Potri.002G258900.1.v3.0	ATCT-motif	AATCTAATCC	Pisum sativum	light responsive
Potri.002G258900.1.v3.0	ABRE	CGTACGTGCA	Hordeum vulgare	abscisic acid responsive
Potri.002G258900.1.v3.0	ABRE	ACGTG	Arabidopsis thaliana	abscisic acid responsive
Potri.002G258900.1.v3.0	ABRE	ACGTG	Arabidopsis thaliana	abscisic acid responsive
Potri.002G258900.1.v3.0	GT1-motif	GGTTAAT	Avena sativa	light responsive
Potri.002G258900.1.v3.0	GT1-motif	GGTTAA	Arabidopsis thaliana	light responsive
Potri.002G258900.1.v3.0	G-box	TACGTG	Arabidopsis thaliana	light responsive
Potri.002G258900.1.v3.0	G-box	TACGTG	Arabidopsis thaliana	light responsive
Potri.002G258900.1.v3.0	MBS	CAACTG	Arabidopsis thaliana	drought-inducibility MYB binding site
Potri.002G258900.1.v3.0	GARE-motif	TCTGTTG	Brassica oleracea	gibberellin-responsive
Potri.002G258900.1.v3.0	GARE-motif	TCTGTTG	Brassica oleracea	gibberellin-responsive
Potri.002G258900.1.v3.0	Box 4	ATTAAT	Petroselinum crispum	light responsive
Potri.002G258900.1.v3.0	Box 4	ATTAAT	Petroselinum crispum	light responsive
Potri.002G258900.1.v3.0	Box 4	ATTAAT	Petroselinum crispum	light responsive
Potri.003G000800.1.v3.0	CCAAT-box	CAACGG	Hordeum vulgare	MYBHv1 binding site
Potri.003G000800.1.v3.0	TGA-element	AACGAC	Brassica oleracea	auxin responsive
Potri.003G000800.1.v3.0	MRE	AACCTAA	Petroselinum crispum	light responsive MYB binding site
Potri.003G000800.1.v3.0	P-box	CCTTTTG	Oryza sativa	gibberellin-responsive
Potri.003G000800.1.v3.0	CGTCA-motif	CGTCA	Hordeum vulgare	MeJA-responsive
Potri.003G000800.1.v3.0	chs-CMA1a	TTACTTAA	Daucus carota	light responsive
Potri.003G000800.1.v3.0	G-Box	CACGTT	Pisum sativum	light responsive
Potri.003G000800.1.v3.0	GATA-motif	AAGGATAAGG	Solanum tuberosum	light responsive
Potri.003G000800.1.v3.0	TGACG-motif	TGACG	Hordeum vulgare	MeJA-responsive
Potri.003G000800.1.v3.0	AuxRE	TGTCTCAATAAG	Glycine max	auxin responsive
Potri.003G000800.1.v3.0	ACE	CTAACGTATT	Petroselinum crispum	light responsive
Potri.003G000800.1.v3.0	ATC-motif	AGTAATCT	Spinacia oleracea	light responsive
Potri.003G000800.1.v3.0	MBS	CAACTG	Arabidopsis thaliana	drought-inducibility MYB binding site
Potri.003G000800.1.v3.0	Box 4	ATTAAT	Petroselinum crispum	light responsive
Potri.003G000800.1.v3.0	Box 4	ATTAAT	Petroselinum crispum	light responsive
Potri.003G000800.1.v3.0	Box 4	ATTAAT	Petroselinum crispum	light responsive
Potri.003G000800.1.v3.0	Box 4	ATTAAT	Petroselinum crispum	light responsive
Potri.003G000800.1.v3.0	Box 4	ATTAAT	Petroselinum crispum	light responsive
Potri.003G000800.1.v3.0	G-box	TAACACGTAG	Brassica oleracea	light responsive
Potri.003G000800.1.v3.0	G-box	TAACACGTAG	Brassica oleracea	light responsive
Potri.003G000800.1.v3.0	AuxRR-core	GGTCCAT	Nicotiana tabacum	auxin responsive
Potri.003G000800.1.v3.0	TCT-motif	TCTTAC	Arabidopsis thaliana	light responsive
Potri.003G000800.1.v3.0	TCT-motif	TCTTAC	Arabidopsis thaliana	light responsive
Potri.003G000800.1.v3.0	GT1-motif	GGTTAA	Arabidopsis thaliana	light responsive
Potri.003G000800.1.v3.0	GT1-motif	GGTTAA	Arabidopsis thaliana	light responsive
Potri.003G000800.1.v3.0	GT1-motif	GGTTAA	Arabidopsis thaliana	light responsive
Potri.003G000800.1.v3.0	ABRE	ACGTG	Arabidopsis thaliana	abscisic acid responsive
Potri.003G088800.1.v3.0	Box 4	ATTAAT	Petroselinum crispum	light responsive
Potri.003G088800.1.v3.0	Box 4	ATTAAT	Petroselinum crispum	light responsive
Potri.003G088800.1.v3.0	Box 4	ATTAAT	Petroselinum crispum	light responsive
Potri.003G088800.1.v3.0	Box 4	ATTAAT	Petroselinum crispum	light responsive
Potri.003G088800.1.v3.0	Box 4	ATTAAT	Petroselinum crispum	light responsive
Potri.003G088800.1.v3.0	LAMP-element	CTTTATCA	Pisum sativum	light responsive
Potri.003G088800.1.v3.0	I-box	AGATAAGG	Triticum aestivum	light responsive
Potri.003G088800.1.v3.0	TC-rich repeats	ATTCTCTAAC	Nicotiana tabacum	defense and stress responsive
Potri.003G088800.1.v3.0	TC-rich repeats	ATTCTCTAAC	Nicotiana tabacum	defense and stress responsive
Potri.003G088800.1.v3.0	MRE	AACCTAA	Petroselinum crispum	light responsive MYB binding site
Potri.003G088800.1.v3.0	TCA-element	CCATCTTTTT	Nicotiana tabacum	salicylic acid responsive
Potri.003G088800.1.v3.0	P-box	CCTTTTG	Oryza sativa	gibberellin-responsive
Potri.003G088800.1.v3.0	CGTCA-motif	CGTCA	Hordeum vulgare	MeJA-responsive
Potri.003G088800.1.v3.0	TGACG-motif	TGACG	Hordeum vulgare	MeJA-responsive
Potri.003G088800.1.v3.0	GATA-motif	AAGATAAGATT	Arabidopsis thaliana	light responsive
Potri.003G111500.1.v3.0	TATC-box	TATCCCA	Oryza sativa	gibberellin-responsive
Potri.003G111500.1.v3.0	ATCT-motif	AATCTAATCC	Pisum sativum	light responsive
Potri.003G111500.1.v3.0	TC-rich repeats	ATTCTCTAAC	Nicotiana tabacum	defense and stress responsive
Potri.003G111500.1.v3.0	I-box	gGATAAGGTG	Zea mays	light responsive
Potri.003G111500.1.v3.0	GT1-motif	GGTTAA	Arabidopsis thaliana	light responsive
Potri.003G111500.1.v3.0	Box 4	ATTAAT	Petroselinum crispum	light responsive
Potri.003G111500.1.v3.0	Box 4	ATTAAT	Petroselinum crispum	light responsive
Potri.003G111500.1.v3.0	Box 4	ATTAAT	Petroselinum crispum	light responsive
Potri.003G111500.1.v3.0	Box 4	ATTAAT	Petroselinum crispum	light responsive
Potri.003G111500.1.v3.0	Box 4	ATTAAT	Petroselinum crispum	light responsive
Potri.003G111500.1.v3.0	AE-box	AGAAACTT	Arabidopsis thaliana	light responsive
Potri.003G111500.1.v3.0	CAT-box	GCCACT	Arabidopsis thaliana	meristem expression
Potri.003G111500.1.v3.0	ATC-motif	AGTAATCT	Spinacia oleracea	light responsive
Potri.003G111500.1.v3.0	GATA-motif	AAGATAAGATT	Arabidopsis thaliana	light responsive
Potri.003G111500.1.v3.0	GATA-motif	AAGATAAGATT	Arabidopsis thaliana	light responsive
Potri.003G111500.1.v3.0	MRE	AACCTAA	Petroselinum crispum	light responsive MYB binding site
Potri.003G111500.1.v3.0	TCA-element	CCATCTTTTT	Nicotiana tabacum	salicylic acid responsive
Potri.003G197400.1.v3.0	G-Box	CACGTT	Pisum sativum	light responsive
Potri.003G197400.1.v3.0	TGACG-motif	TGACG	Hordeum vulgare	MeJA-responsive
Potri.003G197400.1.v3.0	CGTCA-motif	CGTCA	Hordeum vulgare	MeJA-responsive
Potri.003G197400.1.v3.0	ATCT-motif	AATCTAATCC	Pisum sativum	light responsive
Potri.003G197400.1.v3.0	GT1-motif	GGTTAAT	Avena sativa	light responsive
Potri.003G197400.1.v3.0	GT1-motif	GGTTAA	Arabidopsis thaliana	light responsive
Potri.003G197400.1.v3.0	GT1-motif	GGTTAA	Arabidopsis thaliana	light responsive
Potri.003G197400.1.v3.0	GT1-motif	GGTTAA	Arabidopsis thaliana	light responsive
Potri.003G197400.1.v3.0	GT1-motif	GGTTAAT	Avena sativa	light responsive
Potri.003G197400.1.v3.0	GT1-motif	GGTTAA	Arabidopsis thaliana	light responsive
Potri.003G197400.1.v3.0	TC-rich repeats	GTTTTCTTAC	Nicotiana tabacum	defense and stress responsive
Potri.003G197400.1.v3.0	CAG-motif	GAAAGGCAGAC	Arabidopsis thaliana	light responsive
Potri.003G197400.1.v3.0	ABRE	ACGTG	Arabidopsis thaliana	abscisic acid responsive
Potri.003G197400.1.v3.0	GA-motif	ATAGATAA	Arabidopsis thaliana	light responsive
Potri.003G197400.1.v3.0	Box 4	ATTAAT	Petroselinum crispum	light responsive
Potri.003G197400.1.v3.0	Box 4	ATTAAT	Petroselinum crispum	light responsive
Potri.003G197400.1.v3.0	Box 4	ATTAAT	Petroselinum crispum	light responsive
Potri.003G197400.1.v3.0	Box 4	ATTAAT	Petroselinum crispum	light responsive
Potri.003G197400.1.v3.0	Box 4	ATTAAT	Petroselinum crispum	light responsive
Potri.003G197400.1.v3.0	Box 4	ATTAAT	Petroselinum crispum	light responsive
Potri.003G197400.1.v3.0	Box 4	ATTAAT	Petroselinum crispum	light responsive
Potri.003G197400.1.v3.0	Box 4	ATTAAT	Petroselinum crispum	light responsive
Potri.003G197400.1.v3.0	Box 4	ATTAAT	Petroselinum crispum	light responsive
Potri.003G197400.1.v3.0	TCT-motif	TCTTAC	Arabidopsis thaliana	light responsive
Potri.003G197400.1.v3.0	TCT-motif	TCTTAC	Arabidopsis thaliana	light responsive
Potri.003G212900.1.v3.0	CGTCA-motif	CGTCA	Hordeum vulgare	MeJA-responsive
Potri.003G212900.1.v3.0	TCCC-motif	TCTCCCT	Spinacia oleracea	light responsive
Potri.003G212900.1.v3.0	MRE	AACCTAA	Petroselinum crispum	light responsive MYB binding site
Potri.003G212900.1.v3.0	MRE	AACCTAA	Petroselinum crispum	light responsive MYB binding site
Potri.003G212900.1.v3.0	TCA-element	CCATCTTTTT	Nicotiana tabacum	salicylic acid responsive
Potri.003G212900.1.v3.0	TCA-element	CCATCTTTTT	Nicotiana tabacum	salicylic acid responsive
Potri.003G212900.1.v3.0	TGACG-motif	TGACG	Hordeum vulgare	MeJA-responsive
Potri.003G212900.1.v3.0	TCT-motif	TCTTAC	Arabidopsis thaliana	light responsive
Potri.003G212900.1.v3.0	Box 4	ATTAAT	Petroselinum crispum	light responsive
Potri.003G212900.1.v3.0	Box 4	ATTAAT	Petroselinum crispum	light responsive
Potri.003G212900.1.v3.0	Box 4	ATTAAT	Petroselinum crispum	light responsive
Potri.003G212900.1.v3.0	Box 4	ATTAAT	Petroselinum crispum	light responsive
Potri.003G212900.1.v3.0	Box 4	ATTAAT	Petroselinum crispum	light responsive
Potri.003G212900.1.v3.0	Box 4	ATTAAT	Petroselinum crispum	light responsive
Potri.003G212900.1.v3.0	MBS	CAACTG	Arabidopsis thaliana	drought-inducibility MYB binding site
Potri.003G212900.1.v3.0	I-box	GTATAAGGCC	Larix laricina	light responsive
Potri.003G212900.1.v3.0	GT1-motif	GGTTAA	Arabidopsis thaliana	light responsive
Potri.003G212900.1.v3.0	ATCT-motif	AATCTAATCC	Pisum sativum	light responsive
Potri.004G064100.1.v3.0	CGTCA-motif	CGTCA	Hordeum vulgare	MeJA-responsive
Potri.004G064100.1.v3.0	CGTCA-motif	CGTCA	Hordeum vulgare	MeJA-responsive
Potri.004G064100.1.v3.0	TCA-element	CCATCTTTTT	Nicotiana tabacum	salicylic acid responsive
Potri.004G064100.1.v3.0	TCA-element	CCATCTTTTT	Nicotiana tabacum	salicylic acid responsive
Potri.004G064100.1.v3.0	chs-CMA2a	TCACTTGA	Petroselinum crispum	light responsive
Potri.004G064100.1.v3.0	MRE	AACCTAA	Petroselinum crispum	light responsive MYB binding site
Potri.004G064100.1.v3.0	GATA-motif	AAGATAAGATT	Arabidopsis thaliana	light responsive
Potri.004G064100.1.v3.0	GATA-motif	AAGGATAAGG	Solanum tuberosum	light responsive
Potri.004G064100.1.v3.0	TGACG-motif	TGACG	Hordeum vulgare	MeJA-responsive
Potri.004G064100.1.v3.0	TGACG-motif	TGACG	Hordeum vulgare	MeJA-responsive
Potri.004G064100.1.v3.0	AE-box	AGAAACAA	Arabidopsis thaliana	light responsive
Potri.004G064100.1.v3.0	AE-box	AGAAACTT	Arabidopsis thaliana	light responsive
Potri.004G064100.1.v3.0	TCT-motif	TCTTAC	Arabidopsis thaliana	light responsive
Potri.004G064100.1.v3.0	Box 4	ATTAAT	Petroselinum crispum	light responsive
Potri.004G064100.1.v3.0	Box 4	ATTAAT	Petroselinum crispum	light responsive
Potri.004G064100.1.v3.0	Box 4	ATTAAT	Petroselinum crispum	light responsive
Potri.004G064100.1.v3.0	GT1-motif	GGTTAA	Arabidopsis thaliana	light responsive
Potri.004G064100.1.v3.0	GT1-motif	GGTTAAT	Avena sativa	light responsive
Potri.004G064100.1.v3.0	GT1-motif	GGTTAA	Arabidopsis thaliana	light responsive
Potri.004G064100.1.v3.0	I-box	AGATAAGG	Triticum aestivum	light responsive
Potri.004G064100.1.v3.0	I-box	AGATAAGG	Triticum aestivum	light responsive
Potri.004G064100.1.v3.0	AAAC-motif	CAATCAAAACCT	Spinacia oleracea	light responsive
Potri.004G064100.1.v3.0	GA-motif	ATAGATAA	Arabidopsis thaliana	light responsive
Potri.004G064100.1.v3.0	LTR	CCGAAA	Hordeum vulgare	low-temperature responsive
Potri.004G068500.1.v3.0	ABRE	ACGTG	Arabidopsis thaliana	abscisic acid responsive
Potri.004G068500.1.v3.0	ABRE	ACGTG	Arabidopsis thaliana	abscisic acid responsive
Potri.004G068500.1.v3.0	ABRE	GACACGTGGC	Triticum aestivum	abscisic acid responsive
Potri.004G068500.1.v3.0	ABRE	CACGTG	Arabidopsis thaliana	abscisic acid responsive
Potri.004G068500.1.v3.0	ABRE	ACGTG	Arabidopsis thaliana	abscisic acid responsive
Potri.004G068500.1.v3.0	ABRE	ACGTG	Arabidopsis thaliana	abscisic acid responsive
Potri.004G068500.1.v3.0	ABRE	ACGTG	Arabidopsis thaliana	abscisic acid responsive
Potri.004G068500.1.v3.0	TCT-motif	TCTTAC	Arabidopsis thaliana	light responsive
Potri.004G068500.1.v3.0	G-box	CACGTC	Zea mays	light responsive
Potri.004G068500.1.v3.0	G-box	CCACGTAA	Brassica napus	light responsive
Potri.004G068500.1.v3.0	G-box	TACGTG	Arabidopsis thaliana	light responsive
Potri.004G068500.1.v3.0	G-box	ACACGTGGC	Brassica napus	light responsive
Potri.004G068500.1.v3.0	G-box	CACGTG	Arabidopsis thaliana	light responsive
Potri.004G068500.1.v3.0	G-box	TACGTG	Arabidopsis thaliana	light responsive
Potri.004G068500.1.v3.0	G-box	CACGTC	Zea mays	light responsive
Potri.004G068500.1.v3.0	GARE-motif	TCTGTTG	Brassica oleracea	gibberellin-responsive
Potri.004G068500.1.v3.0	MBS	CAACTG	Arabidopsis thaliana	drought-inducibility MYB binding site
Potri.004G068500.1.v3.0	Box 4	ATTAAT	Petroselinum crispum	light responsive
Potri.004G068500.1.v3.0	Box 4	ATTAAT	Petroselinum crispum	light responsive
Potri.004G068500.1.v3.0	ATC-motif	TGCTATCCA	Pisum sativum	light responsive
Potri.004G068500.1.v3.0	GATA-motif	GATAGGA	Arabidopsis thaliana	light responsive
Potri.004G068500.1.v3.0	TGACG-motif	TGACG	Hordeum vulgare	MeJA-responsive
Potri.004G068500.1.v3.0	TGACG-motif	TGACG	Hordeum vulgare	MeJA-responsive
Potri.004G068500.1.v3.0	G-Box	CACGTG	Pisum sativum	light responsive
Potri.004G068500.1.v3.0	CAT-box	GCCACT	Arabidopsis thaliana	meristem expression
Potri.004G068500.1.v3.0	CGTCA-motif	CGTCA	Hordeum vulgare	MeJA-responsive
Potri.004G068500.1.v3.0	CGTCA-motif	CGTCA	Hordeum vulgare	MeJA-responsive
Potri.004G213800.1.v3.0	TGA-element	AACGAC	Brassica oleracea	auxin responsive
Potri.004G213800.1.v3.0	MRE	AACCTAA	Petroselinum crispum	light responsive MYB binding site
Potri.004G213800.1.v3.0	MRE	AACCTAA	Petroselinum crispum	light responsive MYB binding site
Potri.004G213800.1.v3.0	TCA-element	CCATCTTTTT	Nicotiana tabacum	salicylic acid responsive
Potri.004G213800.1.v3.0	P-box	CCTTTTG	Oryza sativa	gibberellin-responsive
Potri.004G213800.1.v3.0	MBSI	TTTTTACGGTTA	Petunia hybrida	flavonoid biosynthetic MYB binding site
Potri.004G213800.1.v3.0	Box 4	ATTAAT	Petroselinum crispum	light responsive
Potri.004G213800.1.v3.0	Box 4	ATTAAT	Petroselinum crispum	light responsive
Potri.004G213800.1.v3.0	Box 4	ATTAAT	Petroselinum crispum	light responsive
Potri.004G213800.1.v3.0	Box 4	ATTAAT	Petroselinum crispum	light responsive
Potri.004G213800.1.v3.0	Box 4	ATTAAT	Petroselinum crispum	light responsive
Potri.004G213800.1.v3.0	GARE-motif	TCTGTTG	Brassica oleracea	gibberellin-responsive
Potri.004G213800.1.v3.0	MBS	CAACTG	Arabidopsis thaliana	drought-inducibility MYB binding site
Potri.004G213800.1.v3.0	G-box	CAGACGTGGCA	Nicotiana plumbaginifolia	light responsive
Potri.004G213800.1.v3.0	AuxRR-core	GGTCCAT	Nicotiana tabacum	auxin responsive
Potri.004G213800.1.v3.0	LTR	CCGAAA	Hordeum vulgare	low-temperature responsive
Potri.004G213800.1.v3.0	GT1-motif	GGTTAA	Arabidopsis thaliana	light responsive
Potri.004G213800.1.v3.0	GT1-motif	GGTTAAT	Avena sativa	light responsive
Potri.004G213800.1.v3.0	ABRE	AACCCGG	Arabidopsis thaliana	abscisic acid responsive
Potri.004G213800.1.v3.0	TC-rich repeats	ATTCTCTAAC	Nicotiana tabacum	defense and stress responsive
Potri.004G229000.1.v3.0	TCT-motif	TCTTAC	Arabidopsis thaliana	light responsive
Potri.004G229000.1.v3.0	TCT-motif	TCTTAC	Arabidopsis thaliana	light responsive
Potri.004G229000.1.v3.0	TCT-motif	TCTTAC	Arabidopsis thaliana	light responsive
Potri.004G229000.1.v3.0	Box 4	ATTAAT	Petroselinum crispum	light responsive
Potri.004G229000.1.v3.0	I-box	gGATAAGGTG	Zea mays	light responsive
Potri.004G229000.1.v3.0	GT1-motif	GGTTAAT	Avena sativa	light responsive
Potri.004G229000.1.v3.0	GT1-motif	GGTTAA	Arabidopsis thaliana	light responsive
Potri.004G229000.1.v3.0	GT1-motif	GGTTAAT	Avena sativa	light responsive
Potri.004G229000.1.v3.0	GT1-motif	GGTTAA	Arabidopsis thaliana	light responsive
Potri.004G229000.1.v3.0	GT1-motif	GGTTAA	Arabidopsis thaliana	light responsive
Potri.004G229000.1.v3.0	ABRE	ACGTG	Arabidopsis thaliana	abscisic acid responsive
Potri.004G229000.1.v3.0	ABRE	ACGTG	Arabidopsis thaliana	abscisic acid responsive
Potri.004G229000.1.v3.0	ABRE	ACGTG	Arabidopsis thaliana	abscisic acid responsive
Potri.004G229000.1.v3.0	TC-rich repeats	ATTCTCTAAC	Nicotiana tabacum	defense and stress responsive
Potri.004G229000.1.v3.0	CGTCA-motif	CGTCA	Hordeum vulgare	MeJA-responsive
Potri.004G229000.1.v3.0	CGTCA-motif	CGTCA	Hordeum vulgare	MeJA-responsive
Potri.004G229000.1.v3.0	CGTCA-motif	CGTCA	Hordeum vulgare	MeJA-responsive
Potri.004G229000.1.v3.0	CGTCA-motif	CGTCA	Hordeum vulgare	MeJA-responsive
Potri.004G229000.1.v3.0	MRE	AACCTAA	Petroselinum crispum	light responsive MYB binding site
Potri.004G229000.1.v3.0	P-box	CCTTTTG	Oryza sativa	gibberellin-responsive
Potri.004G229000.1.v3.0	TGACG-motif	TGACG	Hordeum vulgare	MeJA-responsive
Potri.004G229000.1.v3.0	TGACG-motif	TGACG	Hordeum vulgare	MeJA-responsive
Potri.004G229000.1.v3.0	TGACG-motif	TGACG	Hordeum vulgare	MeJA-responsive
Potri.004G229000.1.v3.0	TGACG-motif	TGACG	Hordeum vulgare	MeJA-responsive
Potri.004G229000.1.v3.0	CAT-box	GCCACT	Arabidopsis thaliana	meristem expression
Potri.004G229000.1.v3.0	CAT-box	GCCACT	Arabidopsis thaliana	meristem expression
Potri.004G229000.1.v3.0	CAT-box	GCCACT	Arabidopsis thaliana	meristem expression
Potri.004G229000.1.v3.0	G-Box	CACGTT	Pisum sativum	light responsive
Potri.004G229000.1.v3.0	G-Box	CACGTT	Pisum sativum	light responsive
Potri.004G229000.1.v3.0	G-Box	CACGTT	Pisum sativum	light responsive
Potri.004G229000.1.v3.0	AE-box	AGAAACAA	Arabidopsis thaliana	light responsive
Potri.005G001400.1.v3.0	GATA-motif	GATAGGG	Pisum sativum	light responsive
Potri.005G001400.1.v3.0	CAT-box	GCCACT	Arabidopsis thaliana	meristem expression
Potri.005G001400.1.v3.0	G-Box	CACGTT	Pisum sativum	light responsive
Potri.005G001400.1.v3.0	G-Box	TCCACATGGCA	Triticum aestivum	light responsive
Potri.005G001400.1.v3.0	AE-box	AGAAACAA	Arabidopsis thaliana	light responsive
Potri.005G001400.1.v3.0	MBSI	aaaAaaC(G/C)GTTA	Petunia hybrida	flavonoid biosynthetic MYB binding site
Potri.005G001400.1.v3.0	TCA-element	CCATCTTTTT	Nicotiana tabacum	salicylic acid responsive
Potri.005G001400.1.v3.0	MRE	AACCTAA	Petroselinum crispum	light responsive MYB binding site
Potri.005G001400.1.v3.0	P-box	CCTTTTG	Oryza sativa	gibberellin-responsive
Potri.005G001400.1.v3.0	GT1-motif	GGTTAA	Arabidopsis thaliana	light responsive
Potri.005G001400.1.v3.0	TC-rich repeats	GTTTTCTTAC	Nicotiana tabacum	defense and stress responsive
Potri.005G001400.1.v3.0	TC-rich repeats	ATTCTCTAAC	Nicotiana tabacum	defense and stress responsive
Potri.005G001400.1.v3.0	ABRE	ACGTG	Arabidopsis thaliana	abscisic acid responsive
Potri.005G001400.1.v3.0	ABRE	TACGTGTC	Oryza sativa	abscisic acid responsive
Potri.005G001400.1.v3.0	ABRE	ACGTG	Arabidopsis thaliana	abscisic acid responsive
Potri.005G001400.1.v3.0	ABRE	ACGTG	Arabidopsis thaliana	abscisic acid responsive
Potri.005G001400.1.v3.0	ABRE	CGTACGTGCA	Hordeum vulgare	abscisic acid responsive
Potri.005G001400.1.v3.0	ABRE	ACGTG	Arabidopsis thaliana	abscisic acid responsive
Potri.005G001400.1.v3.0	GA-motif	ATAGATAA	Arabidopsis thaliana	light responsive
Potri.005G001400.1.v3.0	LTR	CCGAAA	Hordeum vulgare	low-temperature responsive
Potri.005G001400.1.v3.0	LTR	CCGAAA	Hordeum vulgare	low-temperature responsive
Potri.005G001400.1.v3.0	LTR	CCGAAA	Hordeum vulgare	low-temperature responsive
Potri.005G001400.1.v3.0	AuxRR-core	GGTCCAT	Nicotiana tabacum	auxin responsive
Potri.005G001400.1.v3.0	MBS	CAACTG	Arabidopsis thaliana	drought-inducibility MYB binding site
Potri.005G001400.1.v3.0	Box 4	ATTAAT	Petroselinum crispum	light responsive
Potri.005G001400.1.v3.0	Box 4	ATTAAT	Petroselinum crispum	light responsive
Potri.005G001400.1.v3.0	Box 4	ATTAAT	Petroselinum crispum	light responsive
Potri.005G001400.1.v3.0	Box 4	ATTAAT	Petroselinum crispum	light responsive
Potri.005G001400.1.v3.0	G-box	TACGTG	Arabidopsis thaliana	light responsive
Potri.005G001400.1.v3.0	G-box	TACGTG	Arabidopsis thaliana	light responsive
Potri.005G001400.1.v3.0	G-box	TACGTG	Arabidopsis thaliana	light responsive
Potri.005G233500.1.v3.0	TC-rich repeats	ATTCTCTAAC	Nicotiana tabacum	defense and stress responsive
Potri.005G233500.1.v3.0	GA-motif	ATAGATAA	Arabidopsis thaliana	light responsive
Potri.005G233500.1.v3.0	ABRE	ACGTG	Arabidopsis thaliana	abscisic acid responsive
Potri.005G233500.1.v3.0	ABRE	ACGTG	Arabidopsis thaliana	abscisic acid responsive
Potri.005G233500.1.v3.0	GT1-motif	GGTTAA	Arabidopsis thaliana	light responsive
Potri.005G233500.1.v3.0	G-box	CACGTC	Zea mays	light responsive
Potri.005G233500.1.v3.0	MBS	CAACTG	Arabidopsis thaliana	drought-inducibility MYB binding site
Potri.005G233500.1.v3.0	Box 4	ATTAAT	Petroselinum crispum	light responsive
Potri.005G233500.1.v3.0	Box 4	ATTAAT	Petroselinum crispum	light responsive
Potri.005G233500.1.v3.0	G-Box	CACGTT	Pisum sativum	light responsive
Potri.005G233500.1.v3.0	CAT-box	GCCACT	Arabidopsis thaliana	meristem expression
Potri.005G233500.1.v3.0	Sp1	GGGCGG	Oryza sativa	light responsive
Potri.005G233500.1.v3.0	TGACG-motif	TGACG	Hordeum vulgare	MeJA-responsive
Potri.005G233500.1.v3.0	TGACG-motif	TGACG	Hordeum vulgare	MeJA-responsive
Potri.005G233500.1.v3.0	TGA-element	AACGAC	Brassica oleracea	auxin responsive
Potri.005G233500.1.v3.0	CGTCA-motif	CGTCA	Hordeum vulgare	MeJA-responsive
Potri.005G233500.1.v3.0	CGTCA-motif	CGTCA	Hordeum vulgare	MeJA-responsive
Potri.006G033900.1.v3.0	TATC-box	TATCCCA	Oryza sativa	gibberellin-responsive
Potri.006G033900.1.v3.0	I-box	cCATATCCAAT	Flaveria trinervia	light responsive
Potri.006G033900.1.v3.0	3-AF1 binding site	TAAGAGAGGAA	Solanum tuberosum	light responsive
Potri.006G033900.1.v3.0	GA-motif	ATAGATAA	Arabidopsis thaliana	light responsive
Potri.006G033900.1.v3.0	GA-motif	ATAGATAA	Arabidopsis thaliana	light responsive
Potri.006G033900.1.v3.0	Box 4	ATTAAT	Petroselinum crispum	light responsive
Potri.006G033900.1.v3.0	Box 4	ATTAAT	Petroselinum crispum	light responsive
Potri.006G033900.1.v3.0	Box 4	ATTAAT	Petroselinum crispum	light responsive
Potri.006G033900.1.v3.0	MBS	CAACTG	Arabidopsis thaliana	drought-inducibility MYB binding site
Potri.006G033900.1.v3.0	TCT-motif	TCTTAC	Arabidopsis thaliana	light responsive
Potri.006G033900.1.v3.0	TCT-motif	TCTTAC	Arabidopsis thaliana	light responsive
Potri.006G033900.1.v3.0	AE-box	AGAAACAA	Arabidopsis thaliana	light responsive
Potri.006G033900.1.v3.0	TGACG-motif	TGACG	Hordeum vulgare	MeJA-responsive
Potri.006G033900.1.v3.0	TGACG-motif	TGACG	Hordeum vulgare	MeJA-responsive
Potri.006G033900.1.v3.0	TGACG-motif	TGACG	Hordeum vulgare	MeJA-responsive
Potri.006G033900.1.v3.0	GATA-motif	AAGGATAAGG	Solanum tuberosum	light responsive
Potri.006G033900.1.v3.0	CCAAT-box	CAACGG	Hordeum vulgare	MYBHv1 binding site
Potri.006G033900.1.v3.0	CCAAT-box	CAACGG	Hordeum vulgare	MYBHv1 binding site
Potri.006G033900.1.v3.0	CGTCA-motif	CGTCA	Hordeum vulgare	MeJA-responsive
Potri.006G033900.1.v3.0	CGTCA-motif	CGTCA	Hordeum vulgare	MeJA-responsive
Potri.006G033900.1.v3.0	CGTCA-motif	CGTCA	Hordeum vulgare	MeJA-responsive
Potri.006G034000.1.v3.0	CAT-box	GCCACT	Arabidopsis thaliana	meristem expression
Potri.006G034000.1.v3.0	G-Box	CACGTT	Pisum sativum	light responsive
Potri.006G034000.1.v3.0	GATA-motif	AAGGATAAGG	Solanum tuberosum	light responsive
Potri.006G034000.1.v3.0	GATA-motif	GATAGGA	Arabidopsis thaliana	light responsive
Potri.006G034000.1.v3.0	TGACG-motif	TGACG	Hordeum vulgare	MeJA-responsive
Potri.006G034000.1.v3.0	ACE	CTAACGTATT	Petroselinum crispum	light responsive
Potri.006G034000.1.v3.0	TCA-element	CCATCTTTTT	Nicotiana tabacum	salicylic acid responsive
Potri.006G034000.1.v3.0	TCCC-motif	TCTCCCT	Spinacia oleracea	light responsive
Potri.006G034000.1.v3.0	TGA-element	AACGAC	Brassica oleracea	auxin responsive
Potri.006G034000.1.v3.0	P-box	CCTTTTG	Oryza sativa	gibberellin-responsive
Potri.006G034000.1.v3.0	CGTCA-motif	CGTCA	Hordeum vulgare	MeJA-responsive
Potri.006G034000.1.v3.0	GT1-motif	GGTTAAT	Avena sativa	light responsive
Potri.006G034000.1.v3.0	GT1-motif	GGTTAAT	Avena sativa	light responsive
Potri.006G034000.1.v3.0	ABRE	ACGTG	Arabidopsis thaliana	abscisic acid responsive
Potri.006G034000.1.v3.0	Box 4	ATTAAT	Petroselinum crispum	light responsive
Potri.006G034000.1.v3.0	Box 4	ATTAAT	Petroselinum crispum	light responsive
Potri.006G034000.1.v3.0	Box 4	ATTAAT	Petroselinum crispum	light responsive
Potri.006G034000.1.v3.0	Box 4	ATTAAT	Petroselinum crispum	light responsive
Potri.006G034000.1.v3.0	Box 4	ATTAAT	Petroselinum crispum	light responsive
Potri.006G034000.1.v3.0	AuxRR-core	GGTCCAT	Nicotiana tabacum	auxin responsive
Potri.006G034000.1.v3.0	AuxRR-core	GGTCCAT	Nicotiana tabacum	auxin responsive
Potri.006G034000.1.v3.0	TCT-motif	TCTTAC	Arabidopsis thaliana	light responsive
Potri.006G091600.1.v3.0	CGTCA-motif	CGTCA	Hordeum vulgare	MeJA-responsive
Potri.006G091600.1.v3.0	CGTCA-motif	CGTCA	Hordeum vulgare	MeJA-responsive
Potri.006G091600.1.v3.0	CGTCA-motif	CGTCA	Hordeum vulgare	MeJA-responsive
Potri.006G091600.1.v3.0	CGTCA-motif	CGTCA	Hordeum vulgare	MeJA-responsive
Potri.006G091600.1.v3.0	CGTCA-motif	CGTCA	Hordeum vulgare	MeJA-responsive
Potri.006G091600.1.v3.0	Sp1	GGGCGG	Oryza sativa	light responsive
Potri.006G091600.1.v3.0	AE-box	AGAAACAA	Arabidopsis thaliana	light responsive
Potri.006G091600.1.v3.0	AE-box	AGAAACAA	Arabidopsis thaliana	light responsive
Potri.006G091600.1.v3.0	TGACG-motif	TGACG	Hordeum vulgare	MeJA-responsive
Potri.006G091600.1.v3.0	TGACG-motif	TGACG	Hordeum vulgare	MeJA-responsive
Potri.006G091600.1.v3.0	TGACG-motif	TGACG	Hordeum vulgare	MeJA-responsive
Potri.006G091600.1.v3.0	TGACG-motif	TGACG	Hordeum vulgare	MeJA-responsive
Potri.006G091600.1.v3.0	TGACG-motif	TGACG	Hordeum vulgare	MeJA-responsive
Potri.006G091600.1.v3.0	Box 4	ATTAAT	Petroselinum crispum	light responsive
Potri.006G091600.1.v3.0	Box 4	ATTAAT	Petroselinum crispum	light responsive
Potri.006G091600.1.v3.0	MBS	CAACTG	Arabidopsis thaliana	drought-inducibility MYB binding site
Potri.006G091600.1.v3.0	GARE-motif	TCTGTTG	Brassica oleracea	gibberellin-responsive
Potri.006G091600.1.v3.0	G-box	TAACACGTAG	Brassica oleracea	light responsive
Potri.006G091600.1.v3.0	G-box	TACGTG	Arabidopsis thaliana	light responsive
Potri.006G091600.1.v3.0	G-box	TACGTG	Arabidopsis thaliana	light responsive
Potri.006G091600.1.v3.0	TCT-motif	TCTTAC	Arabidopsis thaliana	light responsive
Potri.006G091600.1.v3.0	GT1-motif	GGTTAAT	Avena sativa	light responsive
Potri.006G091600.1.v3.0	GT1-motif	GGTTAA	Arabidopsis thaliana	light responsive
Potri.006G091600.1.v3.0	GT1-motif	GGTTAA	Arabidopsis thaliana	light responsive
Potri.006G091600.1.v3.0	I-box	AGATAAGG	Triticum aestivum	light responsive
Potri.006G091600.1.v3.0	I-box	GTATAAGGCC	Larix laricina	light responsive
Potri.006G091600.1.v3.0	ABRE	ACGTG	Arabidopsis thaliana	abscisic acid responsive
Potri.006G091600.1.v3.0	ABRE	ACGTG	Arabidopsis thaliana	abscisic acid responsive
Potri.006G092000.1.v3.0	I-box	TGATAATGT	Solanum tuberosum	light responsive
Potri.006G092000.1.v3.0	TC-rich repeats	GTTTTCTTAC	Nicotiana tabacum	defense and stress responsive
Potri.006G092000.1.v3.0	TC-rich repeats	ATTCTCTAAC	Nicotiana tabacum	defense and stress responsive
Potri.006G092000.1.v3.0	ABRE	TACGGTC	Arabidopsis thaliana	abscisic acid responsive
Potri.006G092000.1.v3.0	GA-motif	ATAGATAA	Arabidopsis thaliana	light responsive
Potri.006G092000.1.v3.0	MBS	CAACTG	Arabidopsis thaliana	drought-inducibility MYB binding site
Potri.006G092000.1.v3.0	circadian	CAAAGATATC	Lycopersicon esculentum	circadian control
Potri.006G092000.1.v3.0	Box 4	ATTAAT	Petroselinum crispum	light responsive
Potri.006G092000.1.v3.0	Box 4	ATTAAT	Petroselinum crispum	light responsive
Potri.006G092000.1.v3.0	Box 4	ATTAAT	Petroselinum crispum	light responsive
Potri.006G092000.1.v3.0	Box 4	ATTAAT	Petroselinum crispum	light responsive
Potri.006G092000.1.v3.0	TCT-motif	TCTTAC	Arabidopsis thaliana	light responsive
Potri.006G092000.1.v3.0	TCT-motif	TCTTAC	Arabidopsis thaliana	light responsive
Potri.006G092000.1.v3.0	CAT-box	GCCACT	Arabidopsis thaliana	meristem expression
Potri.006G092000.1.v3.0	AE-box	AGAAACAA	Arabidopsis thaliana	light responsive
Potri.006G092000.1.v3.0	CCAAT-box	CAACGG	Hordeum vulgare	MYBHv1 binding site
Potri.006G092000.1.v3.0	TCA-element	CCATCTTTTT	Nicotiana tabacum	salicylic acid responsive
Potri.006G092000.1.v3.0	TCA-element	CCATCTTTTT	Nicotiana tabacum	salicylic acid responsive
Potri.006G092000.1.v3.0	TCA-element	CCATCTTTTT	Nicotiana tabacum	salicylic acid responsive
Potri.006G092000.1.v3.0	chs-CMA2a	TCACTTGA	Petroselinum crispum	light responsive
Potri.006G096800.1.v3.0	AE-box	AGAAACAA	Arabidopsis thaliana	light responsive
Potri.006G096800.1.v3.0	AE-box	AGAAACAA	Arabidopsis thaliana	light responsive
Potri.006G096800.1.v3.0	AE-box	AGAAACAA	Arabidopsis thaliana	light responsive
Potri.006G096800.1.v3.0	CAT-box	GCCACT	Arabidopsis thaliana	meristem expression
Potri.006G096800.1.v3.0	TGA-element	AACGAC	Brassica oleracea	auxin responsive
Potri.006G096800.1.v3.0	LTR	CCGAAA	Hordeum vulgare	low-temperature responsive
Potri.006G096800.1.v3.0	MBS	CAACTG	Arabidopsis thaliana	drought-inducibility MYB binding site
Potri.006G096800.1.v3.0	circadian	CAAAGATATC	Lycopersicon esculentum	circadian control
Potri.006G096800.1.v3.0	Box 4	ATTAAT	Petroselinum crispum	light responsive
Potri.006G240000.1.v3.0	Box 4	ATTAAT	Petroselinum crispum	light responsive
Potri.006G240000.1.v3.0	Box 4	ATTAAT	Petroselinum crispum	light responsive
Potri.006G240000.1.v3.0	Box 4	ATTAAT	Petroselinum crispum	light responsive
Potri.006G240000.1.v3.0	Box 4	ATTAAT	Petroselinum crispum	light responsive
Potri.006G240000.1.v3.0	Box 4	ATTAAT	Petroselinum crispum	light responsive
Potri.006G240000.1.v3.0	Box 4	ATTAAT	Petroselinum crispum	light responsive
Potri.006G240000.1.v3.0	MBS	CAACTG	Arabidopsis thaliana	drought-inducibility MYB binding site
Potri.006G240000.1.v3.0	MBS	CAACTG	Arabidopsis thaliana	drought-inducibility MYB binding site
Potri.006G240000.1.v3.0	G-box	TACGTG	Arabidopsis thaliana	light responsive
Potri.006G240000.1.v3.0	G-box	TACGTG	Arabidopsis thaliana	light responsive
Potri.006G240000.1.v3.0	ATCT-motif	AATCTAATCC	Pisum sativum	light responsive
Potri.006G240000.1.v3.0	ATCT-motif	AATCTAATCC	Pisum sativum	light responsive
Potri.006G240000.1.v3.0	AT1-motif	AATTATTTTTTATT	Solanum tuberosum	light responsive
Potri.006G240000.1.v3.0	ABRE	ACGTG	Arabidopsis thaliana	abscisic acid responsive
Potri.006G240000.1.v3.0	ABRE	ACGTG	Arabidopsis thaliana	abscisic acid responsive
Potri.006G240000.1.v3.0	ABRE	ACGTG	Arabidopsis thaliana	abscisic acid responsive
Potri.006G240000.1.v3.0	TC-rich repeats	ATTCTCTAAC	Nicotiana tabacum	defense and stress responsive
Potri.006G240000.1.v3.0	TC-rich repeats	ATTCTCTAAC	Nicotiana tabacum	defense and stress responsive
Potri.006G240000.1.v3.0	TGA-element	AACGAC	Brassica oleracea	auxin responsive
Potri.006G240000.1.v3.0	TCA-element	CCATCTTTTT	Nicotiana tabacum	salicylic acid responsive
Potri.006G240000.1.v3.0	ACA-motif	AATCACAACCATA	Arabidopsis thaliana	light responsive
Potri.006G240000.1.v3.0	CGTCA-motif	CGTCA	Hordeum vulgare	MeJA-responsive
Potri.006G240000.1.v3.0	G-Box	CACGTT	Pisum sativum	light responsive
Potri.006G240000.1.v3.0	TGACG-motif	TGACG	Hordeum vulgare	MeJA-responsive
Potri.006G240000.1.v3.0	ACE	GACACGTATG	Petroselinum crispum	light responsive
Potri.008G045100.1.v3.0	ABRE	ACGTG	Arabidopsis thaliana	abscisic acid responsive
Potri.008G045100.1.v3.0	ABRE	CACGTG	Arabidopsis thaliana	abscisic acid responsive
Potri.008G045100.1.v3.0	ABRE	ACGTG	Arabidopsis thaliana	abscisic acid responsive
Potri.008G045100.1.v3.0	TC-rich repeats	GTTTTCTTAC	Nicotiana tabacum	defense and stress responsive
Potri.008G045100.1.v3.0	GT1-motif	GGTTAAT	Avena sativa	light responsive
Potri.008G045100.1.v3.0	GT1-motif	GGTTAA	Arabidopsis thaliana	light responsive
Potri.008G045100.1.v3.0	GT1-motif	GGTTAAT	Avena sativa	light responsive
Potri.008G045100.1.v3.0	GT1-motif	GGTTAA	Arabidopsis thaliana	light responsive
Potri.008G045100.1.v3.0	GT1-motif	GGTTAA	Arabidopsis thaliana	light responsive
Potri.008G045100.1.v3.0	TATC-box	TATCCCA	Oryza sativa	gibberellin-responsive
Potri.008G045100.1.v3.0	TCT-motif	TCTTAC	Arabidopsis thaliana	light responsive
Potri.008G045100.1.v3.0	TCT-motif	TCTTAC	Arabidopsis thaliana	light responsive
Potri.008G045100.1.v3.0	TCT-motif	TCTTAC	Arabidopsis thaliana	light responsive
Potri.008G045100.1.v3.0	G-box	CACGTC	Zea mays	light responsive
Potri.008G045100.1.v3.0	G-box	CACGTG	Arabidopsis thaliana	light responsive
Potri.008G045100.1.v3.0	Box 4	ATTAAT	Petroselinum crispum	light responsive
Potri.008G045100.1.v3.0	Box 4	ATTAAT	Petroselinum crispum	light responsive
Potri.008G045100.1.v3.0	Box 4	ATTAAT	Petroselinum crispum	light responsive
Potri.008G045100.1.v3.0	Box 4	ATTAAT	Petroselinum crispum	light responsive
Potri.008G045100.1.v3.0	Box 4	ATTAAT	Petroselinum crispum	light responsive
Potri.008G045100.1.v3.0	Box 4	ATTAAT	Petroselinum crispum	light responsive
Potri.008G045100.1.v3.0	MBS	CAACTG	Arabidopsis thaliana	drought-inducibility MYB binding site
Potri.008G045100.1.v3.0	MBS	CAACTG	Arabidopsis thaliana	drought-inducibility MYB binding site
Potri.008G045100.1.v3.0	MBS	CAACTG	Arabidopsis thaliana	drought-inducibility MYB binding site
Potri.008G045100.1.v3.0	MBS	CAACTG	Arabidopsis thaliana	drought-inducibility MYB binding site
Potri.008G045100.1.v3.0	TGACG-motif	TGACG	Hordeum vulgare	MeJA-responsive
Potri.008G045100.1.v3.0	TGACG-motif	TGACG	Hordeum vulgare	MeJA-responsive
Potri.008G045100.1.v3.0	GATA-motif	AAGATAAGATT	Arabidopsis thaliana	light responsive
Potri.008G045100.1.v3.0	G-Box	CACGTG	Pisum sativum	light responsive
Potri.008G045100.1.v3.0	AE-box	AGAAACTT	Arabidopsis thaliana	light responsive
Potri.008G045100.1.v3.0	CAT-box	GCCACT	Arabidopsis thaliana	meristem expression
Potri.008G045100.1.v3.0	CGTCA-motif	CGTCA	Hordeum vulgare	MeJA-responsive
Potri.008G045100.1.v3.0	CGTCA-motif	CGTCA	Hordeum vulgare	MeJA-responsive
Potri.008G045100.1.v3.0	TGA-element	AACGAC	Brassica oleracea	auxin responsive
Potri.008G061100.1.v3.0	G-Box	CACGTT	Pisum sativum	light responsive
Potri.008G061100.1.v3.0	G-Box	CACGTT	Pisum sativum	light responsive
Potri.008G061100.1.v3.0	G-Box	CACGTT	Pisum sativum	light responsive
Potri.008G061100.1.v3.0	G-Box	CACGTT	Pisum sativum	light responsive
Potri.008G061100.1.v3.0	G-Box	CACGTT	Pisum sativum	light responsive
Potri.008G061100.1.v3.0	G-Box	CACGTT	Pisum sativum	light responsive
Potri.008G061100.1.v3.0	G-Box	CACGTG	Pisum sativum	light responsive
Potri.008G061100.1.v3.0	TGACG-motif	TGACG	Hordeum vulgare	MeJA-responsive
Potri.008G061100.1.v3.0	GATA-motif	GATAGGG	Pisum sativum	light responsive
Potri.008G061100.1.v3.0	TCCC-motif	TCTCCCT	Spinacia oleracea	light responsive
Potri.008G061100.1.v3.0	TGA-element	AACGAC	Brassica oleracea	auxin responsive
Potri.008G061100.1.v3.0	CGTCA-motif	CGTCA	Hordeum vulgare	MeJA-responsive
Potri.008G061100.1.v3.0	ABRE	ACGTG	Arabidopsis thaliana	abscisic acid responsive
Potri.008G061100.1.v3.0	ABRE	ACGTG	Arabidopsis thaliana	abscisic acid responsive
Potri.008G061100.1.v3.0	ABRE	ACGTG	Arabidopsis thaliana	abscisic acid responsive
Potri.008G061100.1.v3.0	ABRE	ACGTG	Arabidopsis thaliana	abscisic acid responsive
Potri.008G061100.1.v3.0	ABRE	ACGTG	Arabidopsis thaliana	abscisic acid responsive
Potri.008G061100.1.v3.0	ABRE	ACGTG	Arabidopsis thaliana	abscisic acid responsive
Potri.008G061100.1.v3.0	ABRE	CACGTG	Arabidopsis thaliana	abscisic acid responsive
Potri.008G061100.1.v3.0	ABRE	ACGTG	Arabidopsis thaliana	abscisic acid responsive
Potri.008G061100.1.v3.0	GT1-motif	GGTTAAT	Avena sativa	light responsive
Potri.008G061100.1.v3.0	G-box	CACGTG	Arabidopsis thaliana	light responsive
Potri.008G061100.1.v3.0	Box 4	ATTAAT	Petroselinum crispum	light responsive
Potri.008G061100.1.v3.0	MBS	CAACTG	Arabidopsis thaliana	drought-inducibility MYB binding site
Potri.008G061100.1.v3.0	TCT-motif	TCTTAC	Arabidopsis thaliana	light responsive
Potri.008G170100.1.v3.0	MRE	AACCTAA	Petroselinum crispum	light responsive MYB binding site
Potri.008G170100.1.v3.0	MRE	AACCTAA	Petroselinum crispum	light responsive MYB binding site
Potri.008G170100.1.v3.0	MRE	AACCTAA	Petroselinum crispum	light responsive MYB binding site
Potri.008G170100.1.v3.0	TGACG-motif	TGACG	Hordeum vulgare	MeJA-responsive
Potri.008G170100.1.v3.0	GATA-motif	GATAGGA	Arabidopsis thaliana	light responsive
Potri.008G170100.1.v3.0	GATA-motif	GATAGGG	Pisum sativum	light responsive
Potri.008G170100.1.v3.0	AE-box	AGAAACAA	Arabidopsis thaliana	light responsive
Potri.008G170100.1.v3.0	AE-box	AGAAACTT	Arabidopsis thaliana	light responsive
Potri.008G170100.1.v3.0	GT1-motif	GGTTAAT	Avena sativa	light responsive
Potri.008G170100.1.v3.0	GT1-motif	GGTTAA	Arabidopsis thaliana	light responsive
Potri.008G170100.1.v3.0	I-box	cCATATCCAAT	Flaveria trinervia	light responsive
Potri.008G170100.1.v3.0	ABRE	ACGTG	Arabidopsis thaliana	abscisic acid responsive
Potri.008G170100.1.v3.0	ABRE	ACGTG	Arabidopsis thaliana	abscisic acid responsive
Potri.008G170100.1.v3.0	TC-rich repeats	GTTTTCTTAC	Nicotiana tabacum	defense and stress responsive
Potri.008G170100.1.v3.0	TATC-box	TATCCCA	Oryza sativa	gibberellin-responsive
Potri.008G170100.1.v3.0	TATC-box	TATCCCA	Oryza sativa	gibberellin-responsive
Potri.008G170100.1.v3.0	CGTCA-motif	CGTCA	Hordeum vulgare	MeJA-responsive
Potri.008G170100.1.v3.0	TCCC-motif	TCTCCCT	Spinacia oleracea	light responsive
Potri.008G170100.1.v3.0	Sp1	GGGCGG	Oryza sativa	light responsive
Potri.008G170100.1.v3.0	GATT-motif	CTCCTGATTGGA	Oryza sativa	light responsive
Potri.008G170100.1.v3.0	G-Box	CACGTT	Pisum sativum	light responsive
Potri.008G170100.1.v3.0	AuxRR-core	GGTCCAT	Nicotiana tabacum	auxin responsive
Potri.008G170100.1.v3.0	AuxRR-core	GGTCCAT	Nicotiana tabacum	auxin responsive
Potri.008G170100.1.v3.0	TCT-motif	TCTTAC	Arabidopsis thaliana	light responsive
Potri.008G170100.1.v3.0	TCT-motif	TCTTAC	Arabidopsis thaliana	light responsive
Potri.008G170100.1.v3.0	TCT-motif	TCTTAC	Arabidopsis thaliana	light responsive
Potri.008G170100.1.v3.0	circadian	CAAAGATATC	Lycopersicon esculentum	circadian control
Potri.008G170100.1.v3.0	G-box	TACGTG	Arabidopsis thaliana	light responsive
Potri.008G170100.1.v3.0	3-AF1 binding site	TAAGAGAGGAA	Solanum tuberosum	light responsive
Potri.008G170100.1.v3.0	LTR	CCGAAA	Hordeum vulgare	low-temperature responsive
Potri.009G008500.1.v3.0	P-box	CCTTTTG	Oryza sativa	gibberellin-responsive
Potri.009G008500.1.v3.0	TCA-element	CCATCTTTTT	Nicotiana tabacum	salicylic acid responsive
Potri.009G008500.1.v3.0	TCA-element	CCATCTTTTT	Nicotiana tabacum	salicylic acid responsive
Potri.009G008500.1.v3.0	CCAAT-box	CAACGG	Hordeum vulgare	MYBHv1 binding site
Potri.009G008500.1.v3.0	TCCC-motif	TCTCCCT	Spinacia oleracea	light responsive
Potri.009G008500.1.v3.0	MRE	AACCTAA	Petroselinum crispum	light responsive MYB binding site
Potri.009G008500.1.v3.0	CGTCA-motif	CGTCA	Hordeum vulgare	MeJA-responsive
Potri.009G008500.1.v3.0	CGTCA-motif	CGTCA	Hordeum vulgare	MeJA-responsive
Potri.009G008500.1.v3.0	AE-box	AGAAACTT	Arabidopsis thaliana	light responsive
Potri.009G008500.1.v3.0	G-Box	CACGTT	Pisum sativum	light responsive
Potri.009G008500.1.v3.0	G-Box	CACGTT	Pisum sativum	light responsive
Potri.009G008500.1.v3.0	ACE	CTAACGTATT	Petroselinum crispum	light responsive
Potri.009G008500.1.v3.0	GATA-motif	AAGATAAGATT	Arabidopsis thaliana	light responsive
Potri.009G008500.1.v3.0	GATA-motif	GATAGGA	Arabidopsis thaliana	light responsive
Potri.009G008500.1.v3.0	TGACG-motif	TGACG	Hordeum vulgare	MeJA-responsive
Potri.009G008500.1.v3.0	TGACG-motif	TGACG	Hordeum vulgare	MeJA-responsive
Potri.009G008500.1.v3.0	GARE-motif	TCTGTTG	Brassica oleracea	gibberellin-responsive
Potri.009G008500.1.v3.0	MBS	CAACTG	Arabidopsis thaliana	drought-inducibility MYB binding site
Potri.009G008500.1.v3.0	Box 4	ATTAAT	Petroselinum crispum	light responsive
Potri.009G008500.1.v3.0	Box 4	ATTAAT	Petroselinum crispum	light responsive
Potri.009G008500.1.v3.0	TCT-motif	TCTTAC	Arabidopsis thaliana	light responsive
Potri.009G008500.1.v3.0	TCT-motif	TCTTAC	Arabidopsis thaliana	light responsive
Potri.009G008500.1.v3.0	GA-motif	ATAGATAA	Arabidopsis thaliana	light responsive
Potri.009G008500.1.v3.0	ABRE	GACACGTGGC	Triticum aestivum	abscisic acid responsive
Potri.009G008500.1.v3.0	ABRE	ACGTG	Arabidopsis thaliana	abscisic acid responsive
Potri.009G008500.1.v3.0	ABRE	ACGTG	Arabidopsis thaliana	abscisic acid responsive
Potri.009G008600.1.v3.0	G-Box	CACGTT	Pisum sativum	light responsive
Potri.009G008600.1.v3.0	G-Box	CACGTT	Pisum sativum	light responsive
Potri.009G008600.1.v3.0	ATC-motif	AGTAATCT	Spinacia oleracea	light responsive
Potri.009G008600.1.v3.0	GATA-motif	GATAGGA	Arabidopsis thaliana	light responsive
Potri.009G008600.1.v3.0	TGA-element	AACGAC	Brassica oleracea	auxin responsive
Potri.009G008600.1.v3.0	TGA-element	AACGAC	Brassica oleracea	auxin responsive
Potri.009G008600.1.v3.0	TATC-box	TATCCCA	Oryza sativa	gibberellin-responsive
Potri.009G008600.1.v3.0	ABRE	ACGTG	Arabidopsis thaliana	abscisic acid responsive
Potri.009G008600.1.v3.0	ABRE	ACGTG	Arabidopsis thaliana	abscisic acid responsive
Potri.009G008600.1.v3.0	ABRE	ACGTG	Arabidopsis thaliana	abscisic acid responsive
Potri.009G008600.1.v3.0	GA-motif	ATAGATAA	Arabidopsis thaliana	light responsive
Potri.009G008600.1.v3.0	GT1-motif	GGTTAA	Arabidopsis thaliana	light responsive
Potri.009G008600.1.v3.0	GT1-motif	GGTTAAT	Avena sativa	light responsive
Potri.009G008600.1.v3.0	GT1-motif	GGTTAA	Arabidopsis thaliana	light responsive
Potri.009G008600.1.v3.0	GT1-motif	GGTTAA	Arabidopsis thaliana	light responsive
Potri.009G008600.1.v3.0	G-box	CACGTC	Zea mays	light responsive
Potri.009G008600.1.v3.0	MBS	CAACTG	Arabidopsis thaliana	drought-inducibility MYB binding site
Potri.009G008600.1.v3.0	MBS	CAACTG	Arabidopsis thaliana	drought-inducibility MYB binding site
Potri.009G008600.1.v3.0	MBS	CAACTG	Arabidopsis thaliana	drought-inducibility MYB binding site
Potri.009G042400.1.v3.0	ABRE	ACGTG	Arabidopsis thaliana	abscisic acid responsive
Potri.009G042400.1.v3.0	ABRE	ACGTG	Arabidopsis thaliana	abscisic acid responsive
Potri.009G042400.1.v3.0	ABRE	ACGTG	Arabidopsis thaliana	abscisic acid responsive
Potri.009G042400.1.v3.0	GT1-motif	GGTTAA	Arabidopsis thaliana	light responsive
Potri.009G042400.1.v3.0	I-box	AAGATAAGGCT	Gossypium hirsutum	light responsive
Potri.009G042400.1.v3.0	I-box	cCATATCCAAT	Flaveria trinervia	light responsive
Potri.009G042400.1.v3.0	G-box	TACGTG	Arabidopsis thaliana	light responsive
Potri.009G042400.1.v3.0	G-box	CACGTC	Zea mays	light responsive
Potri.009G042400.1.v3.0	G-box	TACGTG	Arabidopsis thaliana	light responsive
Potri.009G042400.1.v3.0	Box 4	ATTAAT	Petroselinum crispum	light responsive
Potri.009G042400.1.v3.0	Box 4	ATTAAT	Petroselinum crispum	light responsive
Potri.009G042400.1.v3.0	Box 4	ATTAAT	Petroselinum crispum	light responsive
Potri.009G042400.1.v3.0	Box 4	ATTAAT	Petroselinum crispum	light responsive
Potri.009G042400.1.v3.0	Box 4	ATTAAT	Petroselinum crispum	light responsive
Potri.009G042400.1.v3.0	Box 4	ATTAAT	Petroselinum crispum	light responsive
Potri.009G042400.1.v3.0	Box 4	ATTAAT	Petroselinum crispum	light responsive
Potri.009G042400.1.v3.0	Box 4	ATTAAT	Petroselinum crispum	light responsive
Potri.009G042400.1.v3.0	MBS	CAACTG	Arabidopsis thaliana	drought-inducibility MYB binding site
Potri.009G042400.1.v3.0	TCT-motif	TCTTAC	Arabidopsis thaliana	light responsive
Potri.009G042400.1.v3.0	TCT-motif	TCTTAC	Arabidopsis thaliana	light responsive
Potri.009G042400.1.v3.0	TCT-motif	TCTTAC	Arabidopsis thaliana	light responsive
Potri.009G042400.1.v3.0	TCT-motif	TCTTAC	Arabidopsis thaliana	light responsive
Potri.009G042400.1.v3.0	chs-CMA1a	TTACTTAA	Daucus carota	light responsive
Potri.009G042400.1.v3.0	CAT-box	GCCACT	Arabidopsis thaliana	meristem expression
Potri.009G042400.1.v3.0	TGACG-motif	TGACG	Hordeum vulgare	MeJA-responsive
Potri.009G042400.1.v3.0	TGACG-motif	TGACG	Hordeum vulgare	MeJA-responsive
Potri.009G042400.1.v3.0	TGACG-motif	TGACG	Hordeum vulgare	MeJA-responsive
Potri.009G042400.1.v3.0	TGACG-motif	TGACG	Hordeum vulgare	MeJA-responsive
Potri.009G042400.1.v3.0	TGACG-motif	TGACG	Hordeum vulgare	MeJA-responsive
Potri.009G042400.1.v3.0	GATA-motif	GATAGGA	Arabidopsis thaliana	light responsive
Potri.009G042400.1.v3.0	GATA-motif	AAGGATAAGG	Solanum tuberosum	light responsive
Potri.009G042400.1.v3.0	P-box	CCTTTTG	Oryza sativa	gibberellin-responsive
Potri.009G042400.1.v3.0	MRE	AACCTAA	Petroselinum crispum	light responsive MYB binding site
Potri.009G042400.1.v3.0	MRE	AACCTAA	Petroselinum crispum	light responsive MYB binding site
Potri.009G042400.1.v3.0	CCAAT-box	CAACGG	Hordeum vulgare	MYBHv1 binding site
Potri.009G042400.1.v3.0	CGTCA-motif	CGTCA	Hordeum vulgare	MeJA-responsive
Potri.009G042400.1.v3.0	CGTCA-motif	CGTCA	Hordeum vulgare	MeJA-responsive
Potri.009G042400.1.v3.0	CGTCA-motif	CGTCA	Hordeum vulgare	MeJA-responsive
Potri.009G042400.1.v3.0	CGTCA-motif	CGTCA	Hordeum vulgare	MeJA-responsive
Potri.009G042400.1.v3.0	CGTCA-motif	CGTCA	Hordeum vulgare	MeJA-responsive
Potri.010G034300.1.v3.0	TCT-motif	TCTTAC	Arabidopsis thaliana	light responsive
Potri.010G034300.1.v3.0	G-box	TACGTG	Arabidopsis thaliana	light responsive
Potri.010G034300.1.v3.0	Box 4	ATTAAT	Petroselinum crispum	light responsive
Potri.010G034300.1.v3.0	circadian	CAAAGATATC	Lycopersicon esculentum	circadian control
Potri.010G034300.1.v3.0	ABRE	ACGTG	Arabidopsis thaliana	abscisic acid responsive
Potri.010G034300.1.v3.0	TC-rich repeats	ATTCTCTAAC	Nicotiana tabacum	defense and stress responsive
Potri.010G034300.1.v3.0	TC-rich repeats	ATTCTCTAAC	Nicotiana tabacum	defense and stress responsive
Potri.010G034300.1.v3.0	GT1-motif	GGTTAAT	Avena sativa	light responsive
Potri.010G034300.1.v3.0	GT1-motif	GGTTAA	Arabidopsis thaliana	light responsive
Potri.010G034300.1.v3.0	CGTCA-motif	CGTCA	Hordeum vulgare	MeJA-responsive
Potri.010G034300.1.v3.0	CGTCA-motif	CGTCA	Hordeum vulgare	MeJA-responsive
Potri.010G034300.1.v3.0	P-box	CCTTTTG	Oryza sativa	gibberellin-responsive
Potri.010G034300.1.v3.0	MRE	AACCTAA	Petroselinum crispum	light responsive MYB binding site
Potri.010G034300.1.v3.0	MRE	AACCTAA	Petroselinum crispum	light responsive MYB binding site
Potri.010G034300.1.v3.0	TCA-element	CCATCTTTTT	Nicotiana tabacum	salicylic acid responsive
Potri.010G034300.1.v3.0	TGA-box	TGACGTAA	Glycine max	auxin responsive
Potri.010G034300.1.v3.0	TGACG-motif	TGACG	Hordeum vulgare	MeJA-responsive
Potri.010G034300.1.v3.0	TGACG-motif	TGACG	Hordeum vulgare	MeJA-responsive
Potri.010G034300.1.v3.0	GATA-motif	GATAGGG	Pisum sativum	light responsive
Potri.010G034300.1.v3.0	GATA-motif	AAGGATAAGG	Solanum tuberosum	light responsive
Potri.010G034700.1.v3.0	AT1-motif	AATTATTTTTTATT	Solanum tuberosum	light responsive
Potri.010G034700.1.v3.0	I-box	GTATAAGGCC	Larix laricina	light responsive
Potri.010G034700.1.v3.0	TC-rich repeats	GTTTTCTTAC	Nicotiana tabacum	defense and stress responsive
Potri.010G034700.1.v3.0	ABRE	ACGTG	Arabidopsis thaliana	abscisic acid responsive
Potri.010G034700.1.v3.0	ABRE	ACGTG	Arabidopsis thaliana	abscisic acid responsive
Potri.010G034700.1.v3.0	circadian	CAAAGATATC	Lycopersicon esculentum	circadian control
Potri.010G034700.1.v3.0	Box 4	ATTAAT	Petroselinum crispum	light responsive
Potri.010G034700.1.v3.0	Box 4	ATTAAT	Petroselinum crispum	light responsive
Potri.010G034700.1.v3.0	Box 4	ATTAAT	Petroselinum crispum	light responsive
Potri.010G034700.1.v3.0	Box 4	ATTAAT	Petroselinum crispum	light responsive
Potri.010G034700.1.v3.0	Box 4	ATTAAT	Petroselinum crispum	light responsive
Potri.010G034700.1.v3.0	Box 4	ATTAAT	Petroselinum crispum	light responsive
Potri.010G034700.1.v3.0	Box 4	ATTAAT	Petroselinum crispum	light responsive
Potri.010G034700.1.v3.0	G-box	TACGTG	Arabidopsis thaliana	light responsive
Potri.010G034700.1.v3.0	G-box	CACGTC	Zea mays	light responsive
Potri.010G034700.1.v3.0	TCT-motif	TCTTAC	Arabidopsis thaliana	light responsive
Potri.010G034700.1.v3.0	AE-box	AGAAACAA	Arabidopsis thaliana	light responsive
Potri.010G034700.1.v3.0	GATA-motif	AAGATAAGATT	Arabidopsis thaliana	light responsive
Potri.010G034700.1.v3.0	TGACG-motif	TGACG	Hordeum vulgare	MeJA-responsive
Potri.010G034700.1.v3.0	TGACG-motif	TGACG	Hordeum vulgare	MeJA-responsive
Potri.010G034700.1.v3.0	ATC-motif	AGTAATCT	Spinacia oleracea	light responsive
Potri.010G034700.1.v3.0	ATC-motif	AGTAATCT	Spinacia oleracea	light responsive
Potri.010G034700.1.v3.0	MRE	AACCTAA	Petroselinum crispum	light responsive MYB binding site
Potri.010G034700.1.v3.0	MRE	AACCTAA	Petroselinum crispum	light responsive MYB binding site
Potri.010G034700.1.v3.0	TGA-element	AACGAC	Brassica oleracea	auxin responsive
Potri.010G034700.1.v3.0	CGTCA-motif	CGTCA	Hordeum vulgare	MeJA-responsive
Potri.010G034700.1.v3.0	CGTCA-motif	CGTCA	Hordeum vulgare	MeJA-responsive
Potri.010G068100.1.v3.0	CAT-box	GCCACT	Arabidopsis thaliana	meristem expression
Potri.010G068100.1.v3.0	AE-box	AGAAACAA	Arabidopsis thaliana	light responsive
Potri.010G068100.1.v3.0	GATA-motif	AAGATAAGATT	Arabidopsis thaliana	light responsive
Potri.010G068100.1.v3.0	TGACG-motif	TGACG	Hordeum vulgare	MeJA-responsive
Potri.010G068100.1.v3.0	TCA-element	CCATCTTTTT	Nicotiana tabacum	salicylic acid responsive
Potri.010G068100.1.v3.0	TGA-element	AACGAC	Brassica oleracea	auxin responsive
Potri.010G068100.1.v3.0	CGTCA-motif	CGTCA	Hordeum vulgare	MeJA-responsive
Potri.010G068100.1.v3.0	LAMP-element	CTTTATCA	Pisum sativum	light responsive
Potri.010G068100.1.v3.0	GT1-motif	GGTTAA	Arabidopsis thaliana	light responsive
Potri.010G068100.1.v3.0	GT1-motif	GGTTAA	Arabidopsis thaliana	light responsive
Potri.010G068100.1.v3.0	I-box	GTATAAGGCC	Larix laricina	light responsive
Potri.010G068100.1.v3.0	ABRE	GCAACGTGTC	Hordeum vulgare	abscisic acid responsive
Potri.010G068100.1.v3.0	Box 4	ATTAAT	Petroselinum crispum	light responsive
Potri.010G068100.1.v3.0	Box 4	ATTAAT	Petroselinum crispum	light responsive
Potri.010G068100.1.v3.0	TCT-motif	TCTTAC	Arabidopsis thaliana	light responsive
Potri.010G100200.1.v3.0	ACE	CTAACGTATT	Petroselinum crispum	light responsive
Potri.010G100200.1.v3.0	GATA-motif	GATAGGG	Pisum sativum	light responsive
Potri.010G100200.1.v3.0	TGACG-motif	TGACG	Hordeum vulgare	MeJA-responsive
Potri.010G100200.1.v3.0	TGACG-motif	TGACG	Hordeum vulgare	MeJA-responsive
Potri.010G100200.1.v3.0	TGACG-motif	TGACG	Hordeum vulgare	MeJA-responsive
Potri.010G100200.1.v3.0	TGACG-motif	TGACG	Hordeum vulgare	MeJA-responsive
Potri.010G100200.1.v3.0	chs-CMA1a	TTACTTAA	Daucus carota	light responsive
Potri.010G100200.1.v3.0	CGTCA-motif	CGTCA	Hordeum vulgare	MeJA-responsive
Potri.010G100200.1.v3.0	CGTCA-motif	CGTCA	Hordeum vulgare	MeJA-responsive
Potri.010G100200.1.v3.0	CGTCA-motif	CGTCA	Hordeum vulgare	MeJA-responsive
Potri.010G100200.1.v3.0	CGTCA-motif	CGTCA	Hordeum vulgare	MeJA-responsive
Potri.010G100200.1.v3.0	P-box	CCTTTTG	Oryza sativa	gibberellin-responsive
Potri.010G100200.1.v3.0	TCA-element	CCATCTTTTT	Nicotiana tabacum	salicylic acid responsive
Potri.010G100200.1.v3.0	TCA-element	CCATCTTTTT	Nicotiana tabacum	salicylic acid responsive
Potri.010G100200.1.v3.0	TCA-element	CCATCTTTTT	Nicotiana tabacum	salicylic acid responsive
Potri.010G100200.1.v3.0	AT1-motif	AATTATTTTTTATT	Solanum tuberosum	light responsive
Potri.010G100200.1.v3.0	I-box	gGATAAGGTG	Zea mays	light responsive
Potri.010G100200.1.v3.0	GT1-motif	GGTTAA	Arabidopsis thaliana	light responsive
Potri.010G100200.1.v3.0	ATCT-motif	AATCTAATCC	Pisum sativum	light responsive
Potri.010G100200.1.v3.0	TCT-motif	TCTTAC	Arabidopsis thaliana	light responsive
Potri.010G100200.1.v3.0	GARE-motif	TCTGTTG	Brassica oleracea	gibberellin-responsive
Potri.010G100200.1.v3.0	Box 4	ATTAAT	Petroselinum crispum	light responsive
Potri.010G126300.1.v3.0	G-box	TACGTG	Arabidopsis thaliana	light responsive
Potri.010G126300.1.v3.0	G-box	CACGTC	Zea mays	light responsive
Potri.010G126300.1.v3.0	G-box	CACGAC	Zea mays	light responsive
Potri.010G126300.1.v3.0	Box 4	ATTAAT	Petroselinum crispum	light responsive
Potri.010G126300.1.v3.0	MBS	CAACTG	Arabidopsis thaliana	drought-inducibility MYB binding site
Potri.010G126300.1.v3.0	ATCT-motif	AATCTAATCC	Pisum sativum	light responsive
Potri.010G126300.1.v3.0	ABRE	ACGTG	Arabidopsis thaliana	abscisic acid responsive
Potri.010G126300.1.v3.0	ABRE	ACGTG	Arabidopsis thaliana	abscisic acid responsive
Potri.010G126300.1.v3.0	ABRE	ACGTG	Arabidopsis thaliana	abscisic acid responsive
Potri.010G126300.1.v3.0	GT1-motif	GGTTAAT	Avena sativa	light responsive
Potri.010G126300.1.v3.0	GT1-motif	GGTTAA	Arabidopsis thaliana	light responsive
Potri.010G126300.1.v3.0	GT1-motif	GGTTAA	Arabidopsis thaliana	light responsive
Potri.010G126300.1.v3.0	AT1-motif	AATTATTTTTTATT	Solanum tuberosum	light responsive
Potri.010G126300.1.v3.0	AT1-motif	AATTATTTTTTATT	Solanum tuberosum	light responsive
Potri.010G126300.1.v3.0	P-box	CCTTTTG	Oryza sativa	gibberellin-responsive
Potri.010G126300.1.v3.0	CGTCA-motif	CGTCA	Hordeum vulgare	MeJA-responsive
Potri.010G126300.1.v3.0	CGTCA-motif	CGTCA	Hordeum vulgare	MeJA-responsive
Potri.010G126300.1.v3.0	G-Box	CACGTT	Pisum sativum	light responsive
Potri.010G126300.1.v3.0	CAT-box	GCCACT	Arabidopsis thaliana	meristem expression
Potri.010G126300.1.v3.0	ACE	GACACGTATG	Petroselinum crispum	light responsive
Potri.010G126300.1.v3.0	TGACG-motif	TGACG	Hordeum vulgare	MeJA-responsive
Potri.010G126300.1.v3.0	TGACG-motif	TGACG	Hordeum vulgare	MeJA-responsive
Potri.010G126300.1.v3.0	GATA-motif	GATAGGA	Arabidopsis thaliana	light responsive
Potri.010G126300.1.v3.0	GATA-motif	AAGATAAGATT	Arabidopsis thaliana	light responsive
Potri.010G126400.1.v3.0	CGTCA-motif	CGTCA	Hordeum vulgare	MeJA-responsive
Potri.010G126400.1.v3.0	CGTCA-motif	CGTCA	Hordeum vulgare	MeJA-responsive
Potri.010G126400.1.v3.0	CGTCA-motif	CGTCA	Hordeum vulgare	MeJA-responsive
Potri.010G126400.1.v3.0	CCAAT-box	CAACGG	Hordeum vulgare	MYBHv1 binding site
Potri.010G126400.1.v3.0	MRE	AACCTAA	Petroselinum crispum	light responsive MYB binding site
Potri.010G126400.1.v3.0	GATA-motif	AAGGATAAGG	Solanum tuberosum	light responsive
Potri.010G126400.1.v3.0	GATA-motif	AAGGATAAGG	Solanum tuberosum	light responsive
Potri.010G126400.1.v3.0	TGACG-motif	TGACG	Hordeum vulgare	MeJA-responsive
Potri.010G126400.1.v3.0	TGACG-motif	TGACG	Hordeum vulgare	MeJA-responsive
Potri.010G126400.1.v3.0	TGACG-motif	TGACG	Hordeum vulgare	MeJA-responsive
Potri.010G126400.1.v3.0	Box 4	ATTAAT	Petroselinum crispum	light responsive
Potri.010G126400.1.v3.0	Box 4	ATTAAT	Petroselinum crispum	light responsive
Potri.010G126400.1.v3.0	ABRE	GCAACGTGTC	Hordeum vulgare	abscisic acid responsive
Potri.010G126400.1.v3.0	GT1-motif	GGTTAA	Arabidopsis thaliana	light responsive
Potri.010G126400.1.v3.0	GT1-motif	GGTTAA	Arabidopsis thaliana	light responsive
Potri.011G120000.1.v3.0	MRE	AACCTAA	Petroselinum crispum	light responsive MYB binding site
Potri.011G120000.1.v3.0	MRE	AACCTAA	Petroselinum crispum	light responsive MYB binding site
Potri.011G120000.1.v3.0	AE-box	AGAAACAA	Arabidopsis thaliana	light responsive
Potri.011G120000.1.v3.0	chs-CMA1a	TTACTTAA	Daucus carota	light responsive
Potri.011G120000.1.v3.0	chs-CMA1a	TTACTTAA	Daucus carota	light responsive
Potri.011G120000.1.v3.0	G-box	CACGTC	Zea mays	light responsive
Potri.011G120000.1.v3.0	LTR	CCGAAA	Hordeum vulgare	low-temperature responsive
Potri.011G120000.1.v3.0	ATCT-motif	AATCTAATCC	Pisum sativum	light responsive
Potri.011G120000.1.v3.0	ABRE	ACGTG	Arabidopsis thaliana	abscisic acid responsive
Potri.012G070700.1.v3.0	Box 4	ATTAAT	Petroselinum crispum	light responsive
Potri.012G070700.1.v3.0	Box 4	ATTAAT	Petroselinum crispum	light responsive
Potri.012G070700.1.v3.0	Box 4	ATTAAT	Petroselinum crispum	light responsive
Potri.012G070700.1.v3.0	Box 4	ATTAAT	Petroselinum crispum	light responsive
Potri.012G070700.1.v3.0	Box 4	ATTAAT	Petroselinum crispum	light responsive
Potri.012G070700.1.v3.0	TCT-motif	TCTTAC	Arabidopsis thaliana	light responsive
Potri.012G070700.1.v3.0	TCT-motif	TCTTAC	Arabidopsis thaliana	light responsive
Potri.012G070700.1.v3.0	TATC-box	TATCCCA	Oryza sativa	gibberellin-responsive
Potri.012G070700.1.v3.0	LTR	CCGAAA	Hordeum vulgare	low-temperature responsive
Potri.012G070700.1.v3.0	LTR	CCGAAA	Hordeum vulgare	low-temperature responsive
Potri.012G070700.1.v3.0	LTR	CCGAAA	Hordeum vulgare	low-temperature responsive
Potri.012G070700.1.v3.0	LTR	CCGAAA	Hordeum vulgare	low-temperature responsive
Potri.012G070700.1.v3.0	3-AF1 binding site	TAAGAGAGGAA	Solanum tuberosum	light responsive
Potri.012G070700.1.v3.0	GT1-motif	GGTTAAT	Avena sativa	light responsive
Potri.012G070700.1.v3.0	GT1-motif	GGTTAA	Arabidopsis thaliana	light responsive
Potri.012G070700.1.v3.0	MRE	AACCTAA	Petroselinum crispum	light responsive MYB binding site
Potri.012G070700.1.v3.0	MRE	AACCTAA	Petroselinum crispum	light responsive MYB binding site
Potri.012G070700.1.v3.0	MRE	AACCTAA	Petroselinum crispum	light responsive MYB binding site
Potri.012G070700.1.v3.0	AE-box	AGAAACTT	Arabidopsis thaliana	light responsive
Potri.012G070700.1.v3.0	CAT-box	GCCACT	Arabidopsis thaliana	meristem expression
Potri.012G071400.1.v3.0	GT1-motif	GGTTAA	Arabidopsis thaliana	light responsive
Potri.012G071400.1.v3.0	ABRE	ACGTG	Arabidopsis thaliana	abscisic acid responsive
Potri.012G071400.1.v3.0	ABRE	ACGTG	Arabidopsis thaliana	abscisic acid responsive
Potri.012G071400.1.v3.0	AuxRR-core	GGTCCAT	Nicotiana tabacum	auxin responsive
Potri.012G071400.1.v3.0	GARE-motif	TCTGTTG	Brassica oleracea	gibberellin-responsive
Potri.012G071400.1.v3.0	Box 4	ATTAAT	Petroselinum crispum	light responsive
Potri.012G071400.1.v3.0	Box 4	ATTAAT	Petroselinum crispum	light responsive
Potri.012G071400.1.v3.0	G-box	TACGTG	Arabidopsis thaliana	light responsive
Potri.012G071400.1.v3.0	GATA-motif	GATAGGA	Arabidopsis thaliana	light responsive
Potri.012G071400.1.v3.0	Sp1	GGGCGG	Oryza sativa	light responsive
Potri.012G071400.1.v3.0	G-Box	CACGTT	Pisum sativum	light responsive
Potri.012G071400.1.v3.0	AE-box	AGAAACTT	Arabidopsis thaliana	light responsive
Potri.012G071400.1.v3.0	TCA-element	CCATCTTTTT	Nicotiana tabacum	salicylic acid responsive
Potri.012G071400.1.v3.0	P-box	CCTTTTG	Oryza sativa	gibberellin-responsive
Potri.012G071500.1.v3.0	TGA-element	AACGAC	Brassica oleracea	auxin responsive
Potri.012G071500.1.v3.0	TCA-element	CCATCTTTTT	Nicotiana tabacum	salicylic acid responsive
Potri.012G071500.1.v3.0	CGTCA-motif	CGTCA	Hordeum vulgare	MeJA-responsive
Potri.012G071500.1.v3.0	CGTCA-motif	CGTCA	Hordeum vulgare	MeJA-responsive
Potri.012G071500.1.v3.0	CGTCA-motif	CGTCA	Hordeum vulgare	MeJA-responsive
Potri.012G071500.1.v3.0	G-Box	CACGTG	Pisum sativum	light responsive
Potri.012G071500.1.v3.0	chs-CMA1a	TTACTTAA	Daucus carota	light responsive
Potri.012G071500.1.v3.0	CAT-box	GCCACT	Arabidopsis thaliana	meristem expression
Potri.012G071500.1.v3.0	ATC-motif	AGTAATCT	Spinacia oleracea	light responsive
Potri.012G071500.1.v3.0	TGACG-motif	TGACG	Hordeum vulgare	MeJA-responsive
Potri.012G071500.1.v3.0	TGACG-motif	TGACG	Hordeum vulgare	MeJA-responsive
Potri.012G071500.1.v3.0	TGACG-motif	TGACG	Hordeum vulgare	MeJA-responsive
Potri.012G071500.1.v3.0	GATA-motif	GATAGGA	Arabidopsis thaliana	light responsive
Potri.012G071500.1.v3.0	G-box	TACGTG	Arabidopsis thaliana	light responsive
Potri.012G071500.1.v3.0	G-box	TACGTG	Arabidopsis thaliana	light responsive
Potri.012G071500.1.v3.0	G-box	CACGTG	Arabidopsis thaliana	light responsive
Potri.012G071500.1.v3.0	Box 4	ATTAAT	Petroselinum crispum	light responsive
Potri.012G071500.1.v3.0	Box 4	ATTAAT	Petroselinum crispum	light responsive
Potri.012G071500.1.v3.0	Box 4	ATTAAT	Petroselinum crispum	light responsive
Potri.012G071500.1.v3.0	Box 4	ATTAAT	Petroselinum crispum	light responsive
Potri.012G071500.1.v3.0	MBS	CAACTG	Arabidopsis thaliana	drought-inducibility MYB binding site
Potri.012G071500.1.v3.0	MBS	CAACTG	Arabidopsis thaliana	drought-inducibility MYB binding site
Potri.012G071500.1.v3.0	LTR	CCGAAA	Hordeum vulgare	low-temperature responsive
Potri.012G071500.1.v3.0	LTR	CCGAAA	Hordeum vulgare	low-temperature responsive
Potri.012G071500.1.v3.0	ABRE	GACACGTGGC	Triticum aestivum	abscisic acid responsive
Potri.012G071500.1.v3.0	ABRE	ACGTG	Arabidopsis thaliana	abscisic acid responsive
Potri.012G071500.1.v3.0	ABRE	GACACGTGGC	Triticum aestivum	abscisic acid responsive
Potri.012G071500.1.v3.0	ABRE	ACGTG	Arabidopsis thaliana	abscisic acid responsive
Potri.012G071500.1.v3.0	ABRE	CACGTG	Arabidopsis thaliana	abscisic acid responsive
Potri.012G071500.1.v3.0	ABRE	ACGTG	Arabidopsis thaliana	abscisic acid responsive
Potri.012G071500.1.v3.0	TC-rich repeats	GTTTTCTTAC	Nicotiana tabacum	defense and stress responsive
Potri.012G071500.1.v3.0	AT1-motif	AATTATTTTTTATT	Solanum tuberosum	light responsive
Potri.012G071500.1.v3.0	AT1-motif	AATTATTTTTTATT	Solanum tuberosum	light responsive
Potri.012G071500.1.v3.0	AT1-motif	AATTATTTTTTATT	Solanum tuberosum	light responsive
Potri.012G087500.1.v3.0	MBSI	TTTTTACGGTTA	Petunia hybrida	flavonoid biosynthetic MYB binding site
Potri.012G087500.1.v3.0	TCA-element	CCATCTTTTT	Nicotiana tabacum	salicylic acid responsive
Potri.012G087500.1.v3.0	P-box	CCTTTTG	Oryza sativa	gibberellin-responsive
Potri.012G087500.1.v3.0	AE-box	AGAAACAA	Arabidopsis thaliana	light responsive
Potri.012G087500.1.v3.0	circadian	CAAAGATATC	Lycopersicon esculentum	circadian control
Potri.012G087500.1.v3.0	AT1-motif	AATTATTTTTTATT	Solanum tuberosum	light responsive
Potri.012G087500.1.v3.0	GA-motif	ATAGATAA	Arabidopsis thaliana	light responsive
Potri.012G087500.1.v3.0	GA-motif	ATAGATAA	Arabidopsis thaliana	light responsive
Potri.012G087500.1.v3.0	TC-rich repeats	ATTCTCTAAC	Nicotiana tabacum	defense and stress responsive
Potri.012G087500.1.v3.0	LTR	CCGAAA	Hordeum vulgare	low-temperature responsive
Potri.012G087500.1.v3.0	LTR	CCGAAA	Hordeum vulgare	low-temperature responsive
Potri.012G087700.1.v3.0	Box 4	ATTAAT	Petroselinum crispum	light responsive
Potri.012G087700.1.v3.0	Box 4	ATTAAT	Petroselinum crispum	light responsive
Potri.012G087700.1.v3.0	GARE-motif	TCTGTTG	Brassica oleracea	gibberellin-responsive
Potri.012G087700.1.v3.0	TCT-motif	TCTTAC	Arabidopsis thaliana	light responsive
Potri.012G087700.1.v3.0	TCT-motif	TCTTAC	Arabidopsis thaliana	light responsive
Potri.012G087700.1.v3.0	TATC-box	TATCCCA	Oryza sativa	gibberellin-responsive
Potri.012G087700.1.v3.0	GT1-motif	GGTTAA	Arabidopsis thaliana	light responsive
Potri.012G087700.1.v3.0	I-box	atGATAAGGTC	Helianthus annuus	light responsive
Potri.012G087700.1.v3.0	ABRE	ACGTG	Arabidopsis thaliana	abscisic acid responsive
Potri.012G087700.1.v3.0	TC-rich repeats	GTTTTCTTAC	Nicotiana tabacum	defense and stress responsive
Potri.012G087700.1.v3.0	TC-rich repeats	GTTTTCTTAC	Nicotiana tabacum	defense and stress responsive
Potri.012G087700.1.v3.0	TGA-element	AACGAC	Brassica oleracea	auxin responsive
Potri.012G087700.1.v3.0	P-box	CCTTTTG	Oryza sativa	gibberellin-responsive
Potri.012G087700.1.v3.0	CAT-box	GCCACT	Arabidopsis thaliana	meristem expression
Potri.012G087700.1.v3.0	G-Box	CACGTT	Pisum sativum	light responsive
Potri.012G089300.1.v3.0	MRE	AACCTAA	Petroselinum crispum	light responsive MYB binding site
Potri.012G089300.1.v3.0	TGA-element	AACGAC	Brassica oleracea	auxin responsive
Potri.012G089300.1.v3.0	TCA-element	CCATCTTTTT	Nicotiana tabacum	salicylic acid responsive
Potri.012G089300.1.v3.0	CAT-box	GCCACT	Arabidopsis thaliana	meristem expression
Potri.012G089300.1.v3.0	G-Box	CACGTT	Pisum sativum	light responsive
Potri.012G089300.1.v3.0	Box 4	ATTAAT	Petroselinum crispum	light responsive
Potri.012G089300.1.v3.0	Box 4	ATTAAT	Petroselinum crispum	light responsive
Potri.012G089300.1.v3.0	Box 4	ATTAAT	Petroselinum crispum	light responsive
Potri.012G089300.1.v3.0	Box 4	ATTAAT	Petroselinum crispum	light responsive
Potri.012G089300.1.v3.0	Box 4	ATTAAT	Petroselinum crispum	light responsive
Potri.012G089300.1.v3.0	TCT-motif	TCTTAC	Arabidopsis thaliana	light responsive
Potri.012G089300.1.v3.0	TCT-motif	TCTTAC	Arabidopsis thaliana	light responsive
Potri.012G089300.1.v3.0	AuxRR-core	GGTCCAT	Nicotiana tabacum	auxin responsive
Potri.012G089300.1.v3.0	GT1-motif	GGTTAA	Arabidopsis thaliana	light responsive
Potri.012G089300.1.v3.0	AT1-motif	AATTATTTTTTATT	Solanum tuberosum	light responsive
Potri.012G089300.1.v3.0	AT1-motif	AATTATTTTTTATT	Solanum tuberosum	light responsive
Potri.012G089300.1.v3.0	ABRE	AACCCGG	Arabidopsis thaliana	abscisic acid responsive
Potri.012G089300.1.v3.0	ABRE	AACCCGG	Arabidopsis thaliana	abscisic acid responsive
Potri.012G089300.1.v3.0	ABRE	AACCCGG	Arabidopsis thaliana	abscisic acid responsive
Potri.012G089300.1.v3.0	ABRE	ACGTG	Arabidopsis thaliana	abscisic acid responsive
Potri.013G000800.1.v3.0	G-box	CACGTG	Arabidopsis thaliana	light responsive
Potri.013G000800.1.v3.0	circadian	CAAAGATATC	Lycopersicon esculentum	circadian control
Potri.013G000800.1.v3.0	ABRE	ACGTG	Arabidopsis thaliana	abscisic acid responsive
Potri.013G000800.1.v3.0	ABRE	CACGTG	Arabidopsis thaliana	abscisic acid responsive
Potri.013G000800.1.v3.0	ABRE	ACGTG	Arabidopsis thaliana	abscisic acid responsive
Potri.013G000800.1.v3.0	AT1-motif	AATTATTTTTTATT	Solanum tuberosum	light responsive
Potri.013G000800.1.v3.0	CGTCA-motif	CGTCA	Hordeum vulgare	MeJA-responsive
Potri.013G000800.1.v3.0	CGTCA-motif	CGTCA	Hordeum vulgare	MeJA-responsive
Potri.013G000800.1.v3.0	MRE	AACCTAA	Petroselinum crispum	light responsive MYB binding site
Potri.013G000800.1.v3.0	MRE	AACCTAA	Petroselinum crispum	light responsive MYB binding site
Potri.013G000800.1.v3.0	AuxRE	TGTCTCAATAAG	Glycine max	auxin responsive
Potri.013G000800.1.v3.0	TGACG-motif	TGACG	Hordeum vulgare	MeJA-responsive
Potri.013G000800.1.v3.0	TGACG-motif	TGACG	Hordeum vulgare	MeJA-responsive
Potri.013G000800.1.v3.0	AE-box	AGAAACAA	Arabidopsis thaliana	light responsive
Potri.013G000800.1.v3.0	G-Box	CACGTT	Pisum sativum	light responsive
Potri.013G000800.1.v3.0	G-Box	CACGTG	Pisum sativum	light responsive
Potri.013G000800.1.v3.0	chs-CMA1a	TTACTTAA	Daucus carota	light responsive
Potri.013G106300.1.v3.0	TGACG-motif	TGACG	Hordeum vulgare	MeJA-responsive
Potri.013G106300.1.v3.0	ACE	GACACGTATG	Petroselinum crispum	light responsive
Potri.013G106300.1.v3.0	CCAAT-box	CAACGG	Hordeum vulgare	MYBHv1 binding site
Potri.013G106300.1.v3.0	MBSI	TTTTTACGGTTA	Petunia hybrida	flavonoid biosynthetic MYB binding site
Potri.013G106300.1.v3.0	CGTCA-motif	CGTCA	Hordeum vulgare	MeJA-responsive
Potri.013G106300.1.v3.0	LTR	CCGAAA	Hordeum vulgare	low-temperature responsive
Potri.013G106300.1.v3.0	ABRE	ACGTG	Arabidopsis thaliana	abscisic acid responsive
Potri.013G106300.1.v3.0	Box 4	ATTAAT	Petroselinum crispum	light responsive
Potri.013G106300.1.v3.0	Box 4	ATTAAT	Petroselinum crispum	light responsive
Potri.013G106300.1.v3.0	Box 4	ATTAAT	Petroselinum crispum	light responsive
Potri.013G106300.1.v3.0	Box 4	ATTAAT	Petroselinum crispum	light responsive
Potri.013G106300.1.v3.0	G-box	CACGAC	Zea mays	light responsive
Potri.013G106300.1.v3.0	G-box	TACGTG	Arabidopsis thaliana	light responsive
Potri.013G106300.1.v3.0	G-box	CACGAC	Zea mays	light responsive
Potri.013G106300.1.v3.0	G-box	CACGAC	Zea mays	light responsive
Potri.013G106400.1.v3.0	LAMP-element	CTTTATCA	Pisum sativum	light responsive
Potri.013G106400.1.v3.0	GT1-motif	GGTTAA	Arabidopsis thaliana	light responsive
Potri.013G106400.1.v3.0	GT1-motif	GGTTAA	Arabidopsis thaliana	light responsive
Potri.013G106400.1.v3.0	ABRE	CACGTG	Arabidopsis thaliana	abscisic acid responsive
Potri.013G106400.1.v3.0	ABRE	ACGTG	Arabidopsis thaliana	abscisic acid responsive
Potri.013G106400.1.v3.0	TC-rich repeats	GTTTTCTTAC	Nicotiana tabacum	defense and stress responsive
Potri.013G106400.1.v3.0	TC-rich repeats	ATTCTCTAAC	Nicotiana tabacum	defense and stress responsive
Potri.013G106400.1.v3.0	Box 4	ATTAAT	Petroselinum crispum	light responsive
Potri.013G106400.1.v3.0	G-box	CACGTG	Arabidopsis thaliana	light responsive
Potri.013G106400.1.v3.0	TCT-motif	TCTTAC	Arabidopsis thaliana	light responsive
Potri.013G106400.1.v3.0	G-Box	CACGTG	Pisum sativum	light responsive
Potri.013G106400.1.v3.0	TCA-element	CCATCTTTTT	Nicotiana tabacum	salicylic acid responsive
Potri.013G106500.1.v3.0	TGACG-motif	TGACG	Hordeum vulgare	MeJA-responsive
Potri.013G106500.1.v3.0	TGACG-motif	TGACG	Hordeum vulgare	MeJA-responsive
Potri.013G106500.1.v3.0	ACE	CTAACGTATT	Petroselinum crispum	light responsive
Potri.013G106500.1.v3.0	MRE	AACCTAA	Petroselinum crispum	light responsive MYB binding site
Potri.013G106500.1.v3.0	MRE	AACCTAA	Petroselinum crispum	light responsive MYB binding site
Potri.013G106500.1.v3.0	CGTCA-motif	CGTCA	Hordeum vulgare	MeJA-responsive
Potri.013G106500.1.v3.0	CGTCA-motif	CGTCA	Hordeum vulgare	MeJA-responsive
Potri.013G106500.1.v3.0	MBSI	aaaAaaC(G/C)GTTA	Petunia hybrida	flavonoid biosynthetic MYB binding site
Potri.013G106500.1.v3.0	GT1-motif	GGTTAA	Arabidopsis thaliana	light responsive
Potri.013G106500.1.v3.0	GT1-motif	GGTTAA	Arabidopsis thaliana	light responsive
Potri.013G106500.1.v3.0	TC-rich repeats	ATTCTCTAAC	Nicotiana tabacum	defense and stress responsive
Potri.013G106500.1.v3.0	TC-rich repeats	ATTCTCTAAC	Nicotiana tabacum	defense and stress responsive
Potri.013G106500.1.v3.0	TC-rich repeats	ATTCTCTAAC	Nicotiana tabacum	defense and stress responsive
Potri.013G106500.1.v3.0	MBS	CAACTG	Arabidopsis thaliana	drought-inducibility MYB binding site
Potri.013G106500.1.v3.0	Box 4	ATTAAT	Petroselinum crispum	light responsive
Potri.013G106500.1.v3.0	Box 4	ATTAAT	Petroselinum crispum	light responsive
Potri.013G106500.1.v3.0	Box 4	ATTAAT	Petroselinum crispum	light responsive
Potri.013G106500.1.v3.0	Box 4	ATTAAT	Petroselinum crispum	light responsive
Potri.013G106500.1.v3.0	Box 4	ATTAAT	Petroselinum crispum	light responsive
Potri.013G106500.1.v3.0	Box 4	ATTAAT	Petroselinum crispum	light responsive
Potri.013G106500.1.v3.0	Box 4	ATTAAT	Petroselinum crispum	light responsive
Potri.013G106500.1.v3.0	Box 4	ATTAAT	Petroselinum crispum	light responsive
Potri.013G106500.1.v3.0	Box 4	ATTAAT	Petroselinum crispum	light responsive
Potri.013G106500.1.v3.0	Box 4	ATTAAT	Petroselinum crispum	light responsive
Potri.013G106500.1.v3.0	Box 4	ATTAAT	Petroselinum crispum	light responsive
Potri.013G106500.1.v3.0	Box 4	ATTAAT	Petroselinum crispum	light responsive
Potri.013G106500.1.v3.0	Box 4	ATTAAT	Petroselinum crispum	light responsive
Potri.013G106500.1.v3.0	Box 4	ATTAAT	Petroselinum crispum	light responsive
Potri.013G106500.1.v3.0	Box 4	ATTAAT	Petroselinum crispum	light responsive
Potri.013G106500.1.v3.0	TCT-motif	TCTTAC	Arabidopsis thaliana	light responsive
Potri.013G106600.1.v3.0	ATCT-motif	AATCTAATCC	Pisum sativum	light responsive
Potri.013G106600.1.v3.0	ATCT-motif	AATCTAATCC	Pisum sativum	light responsive
Potri.013G106600.1.v3.0	GT1-motif	GGTTAA	Arabidopsis thaliana	light responsive
Potri.013G106600.1.v3.0	GT1-motif	GGTTAA	Arabidopsis thaliana	light responsive
Potri.013G106600.1.v3.0	GT1-motif	GGTTAA	Arabidopsis thaliana	light responsive
Potri.013G106600.1.v3.0	GT1-motif	GGTTAA	Arabidopsis thaliana	light responsive
Potri.013G106600.1.v3.0	GT1-motif	GGTTAA	Arabidopsis thaliana	light responsive
Potri.013G106600.1.v3.0	AT1-motif	AATTATTTTTTATT	Solanum tuberosum	light responsive
Potri.013G106600.1.v3.0	ABRE	ACGTG	Arabidopsis thaliana	abscisic acid responsive
Potri.013G106600.1.v3.0	ABRE	ACGTG	Arabidopsis thaliana	abscisic acid responsive
Potri.013G106600.1.v3.0	TC-rich repeats	GTTTTCTTAC	Nicotiana tabacum	defense and stress responsive
Potri.013G106600.1.v3.0	Box 4	ATTAAT	Petroselinum crispum	light responsive
Potri.013G106600.1.v3.0	Box 4	ATTAAT	Petroselinum crispum	light responsive
Potri.013G106600.1.v3.0	Box 4	ATTAAT	Petroselinum crispum	light responsive
Potri.013G106600.1.v3.0	Box 4	ATTAAT	Petroselinum crispum	light responsive
Potri.013G106600.1.v3.0	Box 4	ATTAAT	Petroselinum crispum	light responsive
Potri.013G106600.1.v3.0	G-box	CACGTC	Zea mays	light responsive
Potri.013G106600.1.v3.0	chs-CMA1a	TTACTTAA	Daucus carota	light responsive
Potri.013G106600.1.v3.0	CAT-box	GCCACT	Arabidopsis thaliana	meristem expression
Potri.013G106600.1.v3.0	G-Box	CACGTT	Pisum sativum	light responsive
Potri.013G106600.1.v3.0	GATA-motif	GATAGGA	Arabidopsis thaliana	light responsive
Potri.013G106600.1.v3.0	MRE	AACCTAA	Petroselinum crispum	light responsive MYB binding site
Potri.013G106700.1.v3.0	CGTCA-motif	CGTCA	Hordeum vulgare	MeJA-responsive
Potri.013G106700.1.v3.0	CCAAT-box	CAACGG	Hordeum vulgare	MYBHv1 binding site
Potri.013G106700.1.v3.0	TGA-element	AACGAC	Brassica oleracea	auxin responsive
Potri.013G106700.1.v3.0	GATA-motif	AAGATAAGATT	Arabidopsis thaliana	light responsive
Potri.013G106700.1.v3.0	GATA-motif	GATAGGA	Arabidopsis thaliana	light responsive
Potri.013G106700.1.v3.0	GATA-motif	GATAGGG	Pisum sativum	light responsive
Potri.013G106700.1.v3.0	TGACG-motif	TGACG	Hordeum vulgare	MeJA-responsive
Potri.013G106700.1.v3.0	G-Box	CACGTG	Pisum sativum	light responsive
Potri.013G106700.1.v3.0	CAT-box	GCCACT	Arabidopsis thaliana	meristem expression
Potri.013G106700.1.v3.0	Sp1	GGGCGG	Oryza sativa	light responsive
Potri.013G106700.1.v3.0	TCT-motif	TCTTAC	Arabidopsis thaliana	light responsive
Potri.013G106700.1.v3.0	TCT-motif	TCTTAC	Arabidopsis thaliana	light responsive
Potri.013G106700.1.v3.0	G-box	ACACGTGGC	Brassica napus	light responsive
Potri.013G106700.1.v3.0	G-box	CACGTG	Arabidopsis thaliana	light responsive
Potri.013G106700.1.v3.0	Box 4	ATTAAT	Petroselinum crispum	light responsive
Potri.013G106700.1.v3.0	Box 4	ATTAAT	Petroselinum crispum	light responsive
Potri.013G106700.1.v3.0	Box 4	ATTAAT	Petroselinum crispum	light responsive
Potri.013G106700.1.v3.0	TC-rich repeats	ATTCTCTAAC	Nicotiana tabacum	defense and stress responsive
Potri.013G106700.1.v3.0	TC-rich repeats	GTTTTCTTAC	Nicotiana tabacum	defense and stress responsive
Potri.013G106700.1.v3.0	ABRE	GACACGTGGC	Triticum aestivum	abscisic acid responsive
Potri.013G106700.1.v3.0	ABRE	CACGTG	Arabidopsis thaliana	abscisic acid responsive
Potri.013G106700.1.v3.0	ABRE	ACGTG	Arabidopsis thaliana	abscisic acid responsive
Potri.013G106700.1.v3.0	GT1-motif	GGTTAA	Arabidopsis thaliana	light responsive
Potri.013G106700.1.v3.0	Gap-box	CAAATGAA(A/G)A	Arabidopsis thaliana	light responsive
Potri.013G106700.1.v3.0	ATCT-motif	AATCTAATCC	Pisum sativum	light responsive
Potri.013G106900.1.v3.0	TCT-motif	TCTTAC	Arabidopsis thaliana	light responsive
Potri.013G106900.1.v3.0	GARE-motif	TCTGTTG	Brassica oleracea	gibberellin-responsive
Potri.013G106900.1.v3.0	GT1-motif	GGTTAAT	Avena sativa	light responsive
Potri.013G106900.1.v3.0	GA-motif	ATAGATAA	Arabidopsis thaliana	light responsive
Potri.013G106900.1.v3.0	TC-rich repeats	GTTTTCTTAC	Nicotiana tabacum	defense and stress responsive
Potri.013G106900.1.v3.0	TATC-box	TATCCCA	Oryza sativa	gibberellin-responsive
Potri.013G106900.1.v3.0	TATC-box	TATCCCA	Oryza sativa	gibberellin-responsive
Potri.013G106900.1.v3.0	P-box	CCTTTTG	Oryza sativa	gibberellin-responsive
Potri.013G107000.1.v3.0	G-box	ACACGTGT	Brassica napus	light responsive
Potri.013G107000.1.v3.0	G-box	CACGTG	Arabidopsis thaliana	light responsive
Potri.013G107000.1.v3.0	G-box	CACGTC	Zea mays	light responsive
Potri.013G107000.1.v3.0	G-box	CACGTC	Zea mays	light responsive
Potri.013G107000.1.v3.0	MBS	CAACTG	Arabidopsis thaliana	drought-inducibility MYB binding site
Potri.013G107000.1.v3.0	Box 4	ATTAAT	Petroselinum crispum	light responsive
Potri.013G107000.1.v3.0	Box 4	ATTAAT	Petroselinum crispum	light responsive
Potri.013G107000.1.v3.0	Box 4	ATTAAT	Petroselinum crispum	light responsive
Potri.013G107000.1.v3.0	Box 4	ATTAAT	Petroselinum crispum	light responsive
Potri.013G107000.1.v3.0	Box 4	ATTAAT	Petroselinum crispum	light responsive
Potri.013G107000.1.v3.0	Box 4	ATTAAT	Petroselinum crispum	light responsive
Potri.013G107000.1.v3.0	TCT-motif	TCTTAC	Arabidopsis thaliana	light responsive
Potri.013G107000.1.v3.0	ABRE	AACCCGG	Arabidopsis thaliana	abscisic acid responsive
Potri.013G107000.1.v3.0	ABRE	AACCCGG	Arabidopsis thaliana	abscisic acid responsive
Potri.013G107000.1.v3.0	ABRE	CACGTG	Arabidopsis thaliana	abscisic acid responsive
Potri.013G107000.1.v3.0	ABRE	ACGTG	Arabidopsis thaliana	abscisic acid responsive
Potri.013G107000.1.v3.0	ABRE	ACGTG	Arabidopsis thaliana	abscisic acid responsive
Potri.013G107000.1.v3.0	ABRE	ACGTG	Arabidopsis thaliana	abscisic acid responsive
Potri.013G107000.1.v3.0	AT1-motif	AATTATTTTTTATT	Solanum tuberosum	light responsive
Potri.013G107000.1.v3.0	AT1-motif	AATTATTTTTTATT	Solanum tuberosum	light responsive
Potri.013G107000.1.v3.0	AT1-motif	AATTATTTTTTATT	Solanum tuberosum	light responsive
Potri.013G107000.1.v3.0	GT1-motif	GGTTAA	Arabidopsis thaliana	light responsive
Potri.013G107000.1.v3.0	TGA-element	AACGAC	Brassica oleracea	auxin responsive
Potri.013G107000.1.v3.0	TGA-element	AACGAC	Brassica oleracea	auxin responsive
Potri.013G107000.1.v3.0	TGA-element	AACGAC	Brassica oleracea	auxin responsive
Potri.013G107000.1.v3.0	G-Box	CACGTG	Pisum sativum	light responsive
Potri.013G107000.1.v3.0	ATC-motif	AGCTATCCA	Arabidopsis thaliana	light responsive
Potri.013G107000.1.v3.0	GATA-motif	AAGATAAGATT	Arabidopsis thaliana	light responsive
Potri.014G036200.1.v3.0	TGACG-motif	TGACG	Hordeum vulgare	MeJA-responsive
Potri.014G036200.1.v3.0	TGACG-motif	TGACG	Hordeum vulgare	MeJA-responsive
Potri.014G036200.1.v3.0	GATA-motif	AAGATAAGATT	Arabidopsis thaliana	light responsive
Potri.014G036200.1.v3.0	TGA-element	AACGAC	Brassica oleracea	auxin responsive
Potri.014G036200.1.v3.0	CGTCA-motif	CGTCA	Hordeum vulgare	MeJA-responsive
Potri.014G036200.1.v3.0	CGTCA-motif	CGTCA	Hordeum vulgare	MeJA-responsive
Potri.014G036200.1.v3.0	ATCT-motif	AATCTAATCC	Pisum sativum	light responsive
Potri.014G036200.1.v3.0	LTR	CCGAAA	Hordeum vulgare	low-temperature responsive
Potri.014G036200.1.v3.0	GA-motif	ATAGATAA	Arabidopsis thaliana	light responsive
Potri.014G036200.1.v3.0	Box 4	ATTAAT	Petroselinum crispum	light responsive
Potri.014G036200.1.v3.0	Box 4	ATTAAT	Petroselinum crispum	light responsive
Potri.014G036200.1.v3.0	Box 4	ATTAAT	Petroselinum crispum	light responsive
Potri.014G036200.1.v3.0	TCT-motif	TCTTAC	Arabidopsis thaliana	light responsive
Potri.014G157500.1.v3.0	ABRE	AACCCGG	Arabidopsis thaliana	abscisic acid responsive
Potri.014G157500.1.v3.0	ABRE	AACCCGG	Arabidopsis thaliana	abscisic acid responsive
Potri.014G157500.1.v3.0	ABRE	AACCCGG	Arabidopsis thaliana	abscisic acid responsive
Potri.014G157500.1.v3.0	ABRE	ACGTG	Arabidopsis thaliana	abscisic acid responsive
Potri.014G157500.1.v3.0	GT1-motif	GGTTAA	Arabidopsis thaliana	light responsive
Potri.014G157500.1.v3.0	GT1-motif	GGTTAA	Arabidopsis thaliana	light responsive
Potri.014G157500.1.v3.0	G-box	TACGTG	Arabidopsis thaliana	light responsive
Potri.014G157500.1.v3.0	Box II	TGGTAATAA	Solanum tuberosum	light responsive
Potri.014G157500.1.v3.0	MBS	CAACTG	Arabidopsis thaliana	drought-inducibility MYB binding site
Potri.014G157500.1.v3.0	Box 4	ATTAAT	Petroselinum crispum	light responsive
Potri.014G157500.1.v3.0	Box 4	ATTAAT	Petroselinum crispum	light responsive
Potri.014G157500.1.v3.0	CAT-box	GCCACT	Arabidopsis thaliana	meristem expression
Potri.014G157500.1.v3.0	CAT-box	GCCACT	Arabidopsis thaliana	meristem expression
Potri.014G157500.1.v3.0	chs-CMA1a	TTACTTAA	Daucus carota	light responsive
Potri.014G157500.1.v3.0	GATA-motif	GATAGGA	Arabidopsis thaliana	light responsive
Potri.014G157500.1.v3.0	TGACG-motif	TGACG	Hordeum vulgare	MeJA-responsive
Potri.014G157500.1.v3.0	P-box	CCTTTTG	Oryza sativa	gibberellin-responsive
Potri.014G157500.1.v3.0	CGTCA-motif	CGTCA	Hordeum vulgare	MeJA-responsive
Potri.014G179400.1.v3.0	Box 4	ATTAAT	Petroselinum crispum	light responsive
Potri.014G179400.1.v3.0	Box 4	ATTAAT	Petroselinum crispum	light responsive
Potri.014G179400.1.v3.0	Box 4	ATTAAT	Petroselinum crispum	light responsive
Potri.014G179400.1.v3.0	Box 4	ATTAAT	Petroselinum crispum	light responsive
Potri.014G179400.1.v3.0	Box 4	ATTAAT	Petroselinum crispum	light responsive
Potri.014G179400.1.v3.0	Box 4	ATTAAT	Petroselinum crispum	light responsive
Potri.014G179400.1.v3.0	MBS	CAACTG	Arabidopsis thaliana	drought-inducibility MYB binding site
Potri.014G179400.1.v3.0	MBS	CAACTG	Arabidopsis thaliana	drought-inducibility MYB binding site
Potri.014G179400.1.v3.0	G-box	TACGTG	Arabidopsis thaliana	light responsive
Potri.014G179400.1.v3.0	TCT-motif	TCTTAC	Arabidopsis thaliana	light responsive
Potri.014G179400.1.v3.0	TCT-motif	TCTTAC	Arabidopsis thaliana	light responsive
Potri.014G179400.1.v3.0	LTR	CCGAAA	Hordeum vulgare	low-temperature responsive
Potri.014G179400.1.v3.0	GT1-motif	GGTTAA	Arabidopsis thaliana	light responsive
Potri.014G179400.1.v3.0	GT1-motif	GTGTGTGAA	Solanum tuberosum	light responsive
Potri.014G179400.1.v3.0	AT1-motif	AATTATTTTTTATT	Solanum tuberosum	light responsive
Potri.014G179400.1.v3.0	ABRE	ACGTG	Arabidopsis thaliana	abscisic acid responsive
Potri.014G179400.1.v3.0	TC-rich repeats	ATTCTCTAAC	Nicotiana tabacum	defense and stress responsive
Potri.014G179400.1.v3.0	MRE	AACCTAA	Petroselinum crispum	light responsive MYB binding site
Potri.014G179400.1.v3.0	TGA-element	AACGAC	Brassica oleracea	auxin responsive
Potri.014G179400.1.v3.0	TGA-element	AACGAC	Brassica oleracea	auxin responsive
Potri.014G179400.1.v3.0	TCA-element	CCATCTTTTT	Nicotiana tabacum	salicylic acid responsive
Potri.014G179400.1.v3.0	ACE	CTAACGTATT	Petroselinum crispum	light responsive
Potri.015G081300.1.v3.0	CGTCA-motif	CGTCA	Hordeum vulgare	MeJA-responsive
Potri.015G081300.1.v3.0	AE-box	AGAAACTT	Arabidopsis thaliana	light responsive
Potri.015G081300.1.v3.0	TGACG-motif	TGACG	Hordeum vulgare	MeJA-responsive
Potri.015G081300.1.v3.0	Box 4	ATTAAT	Petroselinum crispum	light responsive
Potri.015G081300.1.v3.0	MBS	CAACTG	Arabidopsis thaliana	drought-inducibility MYB binding site
Potri.015G081300.1.v3.0	G-box	TACGTG	Arabidopsis thaliana	light responsive
Potri.015G081300.1.v3.0	TCT-motif	TCTTAC	Arabidopsis thaliana	light responsive
Potri.015G081300.1.v3.0	ATCT-motif	AATCTAATCC	Pisum sativum	light responsive
Potri.015G081300.1.v3.0	LTR	CCGAAA	Hordeum vulgare	low-temperature responsive
Potri.015G081300.1.v3.0	GT1-motif	GGTTAA	Arabidopsis thaliana	light responsive
Potri.015G081300.1.v3.0	GA-motif	ATAGATAA	Arabidopsis thaliana	light responsive
Potri.015G081300.1.v3.0	ABRE	GACACGTACGT	Oryza sativa	abscisic acid responsive
Potri.015G081300.1.v3.0	ABRE	ACGTG	Arabidopsis thaliana	abscisic acid responsive
Potri.015G081300.1.v3.0	TC-rich repeats	GTTTTCTTAC	Nicotiana tabacum	defense and stress responsive
Potri.015G081500.1.v3.0	CCAAT-box	CAACGG	Hordeum vulgare	MYBHv1 binding site
Potri.015G081500.1.v3.0	CGTCA-motif	CGTCA	Hordeum vulgare	MeJA-responsive
Potri.015G081500.1.v3.0	CAT-box	GCCACT	Arabidopsis thaliana	meristem expression
Potri.015G081500.1.v3.0	G-Box	CACGTG	Pisum sativum	light responsive
Potri.015G081500.1.v3.0	TGACG-motif	TGACG	Hordeum vulgare	MeJA-responsive
Potri.015G081500.1.v3.0	GATA-motif	GATAGGA	Arabidopsis thaliana	light responsive
Potri.015G081500.1.v3.0	Box 4	ATTAAT	Petroselinum crispum	light responsive
Potri.015G081500.1.v3.0	Box 4	ATTAAT	Petroselinum crispum	light responsive
Potri.015G081500.1.v3.0	Box 4	ATTAAT	Petroselinum crispum	light responsive
Potri.015G081500.1.v3.0	Box 4	ATTAAT	Petroselinum crispum	light responsive
Potri.015G081500.1.v3.0	Box 4	ATTAAT	Petroselinum crispum	light responsive
Potri.015G081500.1.v3.0	Box 4	ATTAAT	Petroselinum crispum	light responsive
Potri.015G081500.1.v3.0	Box 4	ATTAAT	Petroselinum crispum	light responsive
Potri.015G081500.1.v3.0	G-box	TACGTG	Arabidopsis thaliana	light responsive
Potri.015G081500.1.v3.0	G-box	CACGTG	Arabidopsis thaliana	light responsive
Potri.015G081500.1.v3.0	G-box	TACGTG	Arabidopsis thaliana	light responsive
Potri.015G081500.1.v3.0	TCT-motif	TCTTAC	Arabidopsis thaliana	light responsive
Potri.015G081500.1.v3.0	LTR	CCGAAA	Hordeum vulgare	low-temperature responsive
Potri.015G081500.1.v3.0	GT1-motif	GGTTAAT	Avena sativa	light responsive
Potri.015G081500.1.v3.0	GT1-motif	GGTTAA	Arabidopsis thaliana	light responsive
Potri.015G081500.1.v3.0	GT1-motif	GGTTAA	Arabidopsis thaliana	light responsive
Potri.015G081500.1.v3.0	ABRE	ACGTG	Arabidopsis thaliana	abscisic acid responsive
Potri.015G081500.1.v3.0	ABRE	CACGTG	Arabidopsis thaliana	abscisic acid responsive
Potri.015G081500.1.v3.0	ABRE	ACGTG	Arabidopsis thaliana	abscisic acid responsive
Potri.015G081500.1.v3.0	ABRE	ACGTG	Arabidopsis thaliana	abscisic acid responsive
Potri.015G085000.1.v3.0	GATA-motif	GATAGGA	Arabidopsis thaliana	light responsive
Potri.015G085000.1.v3.0	TGACG-motif	TGACG	Hordeum vulgare	MeJA-responsive
Potri.015G085000.1.v3.0	TGACG-motif	TGACG	Hordeum vulgare	MeJA-responsive
Potri.015G085000.1.v3.0	TGACG-motif	TGACG	Hordeum vulgare	MeJA-responsive
Potri.015G085000.1.v3.0	TGACG-motif	TGACG	Hordeum vulgare	MeJA-responsive
Potri.015G085000.1.v3.0	G-Box	CACGTT	Pisum sativum	light responsive
Potri.015G085000.1.v3.0	G-Box	TCCACATGGCA	Triticum aestivum	light responsive
Potri.015G085000.1.v3.0	chs-CMA2b	GAACCTACACAC	Hordeum vulgare	light responsive
Potri.015G085000.1.v3.0	Sp1	GGGCGG	Oryza sativa	light responsive
Potri.015G085000.1.v3.0	CGTCA-motif	CGTCA	Hordeum vulgare	MeJA-responsive
Potri.015G085000.1.v3.0	CGTCA-motif	CGTCA	Hordeum vulgare	MeJA-responsive
Potri.015G085000.1.v3.0	CGTCA-motif	CGTCA	Hordeum vulgare	MeJA-responsive
Potri.015G085000.1.v3.0	CGTCA-motif	CGTCA	Hordeum vulgare	MeJA-responsive
Potri.015G085000.1.v3.0	CCAAT-box	CAACGG	Hordeum vulgare	MYBHv1 binding site
Potri.015G085000.1.v3.0	TGA-element	AACGAC	Brassica oleracea	auxin responsive
Potri.015G085000.1.v3.0	MRE	AACCTAA	Petroselinum crispum	light responsive MYB binding site
Potri.015G085000.1.v3.0	ABRE	ACGTG	Arabidopsis thaliana	abscisic acid responsive
Potri.015G085000.1.v3.0	GT1-motif	GGTTAAT	Avena sativa	light responsive
Potri.015G085000.1.v3.0	GT1-motif	GGTTAA	Arabidopsis thaliana	light responsive
Potri.015G085000.1.v3.0	GT1-motif	GGTTAA	Arabidopsis thaliana	light responsive
Potri.015G085000.1.v3.0	AuxRR-core	GGTCCAT	Nicotiana tabacum	auxin responsive
Potri.015G085000.1.v3.0	AuxRR-core	GGTCCAT	Nicotiana tabacum	auxin responsive
Potri.015G085000.1.v3.0	TCT-motif	TCTTAC	Arabidopsis thaliana	light responsive
Potri.015G085000.1.v3.0	G-box	GCCACGTGGA	Arabidopsis thaliana	light responsive
Potri.015G085000.1.v3.0	MBS	CAACTG	Arabidopsis thaliana	drought-inducibility MYB binding site
Potri.015G085100.1.v3.0	Box 4	ATTAAT	Petroselinum crispum	light responsive
Potri.015G085100.1.v3.0	Box 4	ATTAAT	Petroselinum crispum	light responsive
Potri.015G085100.1.v3.0	Box 4	ATTAAT	Petroselinum crispum	light responsive
Potri.015G085100.1.v3.0	ABRE	ACGTG	Arabidopsis thaliana	abscisic acid responsive
Potri.015G085100.1.v3.0	GT1-motif	GGTTAA	Arabidopsis thaliana	light responsive
Potri.015G085100.1.v3.0	ATCT-motif	AATCTAATCC	Pisum sativum	light responsive
Potri.015G085100.1.v3.0	CGTCA-motif	CGTCA	Hordeum vulgare	MeJA-responsive
Potri.015G085100.1.v3.0	TGACG-motif	TGACG	Hordeum vulgare	MeJA-responsive
Potri.015G085100.1.v3.0	G-Box	CACGTT	Pisum sativum	light responsive
Potri.015G085100.1.v3.0	AE-box	AGAAACAA	Arabidopsis thaliana	light responsive
Potri.015G085100.1.v3.0	Sp1	GGGCGG	Oryza sativa	light responsive
Potri.016G032000.1.v3.0	MRE	AACCTAA	Petroselinum crispum	light responsive MYB binding site
Potri.016G032000.1.v3.0	TCA-element	CCATCTTTTT	Nicotiana tabacum	salicylic acid responsive
Potri.016G032000.1.v3.0	CCAAT-box	CAACGG	Hordeum vulgare	MYBHv1 binding site
Potri.016G032000.1.v3.0	MBSI	aaaAaaC(G/C)GTTA	Petunia hybrida	flavonoid biosynthetic MYB binding site
Potri.016G032000.1.v3.0	G-Box	CACGTT	Pisum sativum	light responsive
Potri.016G032000.1.v3.0	GATA-motif	AAGATAAGATT	Arabidopsis thaliana	light responsive
Potri.016G032000.1.v3.0	GATA-motif	AAGATAAGATT	Arabidopsis thaliana	light responsive
Potri.016G032000.1.v3.0	ACE	CTAACGTATT	Petroselinum crispum	light responsive
Potri.016G032000.1.v3.0	Box 4	ATTAAT	Petroselinum crispum	light responsive
Potri.016G032000.1.v3.0	Box 4	ATTAAT	Petroselinum crispum	light responsive
Potri.016G032000.1.v3.0	Box 4	ATTAAT	Petroselinum crispum	light responsive
Potri.016G032000.1.v3.0	TATC-box	TATCCCA	Oryza sativa	gibberellin-responsive
Potri.016G032000.1.v3.0	GT1-motif	GGTTAA	Arabidopsis thaliana	light responsive
Potri.016G032000.1.v3.0	GT1-motif	GGTTAA	Arabidopsis thaliana	light responsive
Potri.016G032000.1.v3.0	GT1-motif	GGTTAA	Arabidopsis thaliana	light responsive
Potri.016G032000.1.v3.0	ABRE	ACGTG	Arabidopsis thaliana	abscisic acid responsive
Potri.016G032000.1.v3.0	TC-rich repeats	ATTCTCTAAC	Nicotiana tabacum	defense and stress responsive
Potri.016G103200.1.v3.0	CGTCA-motif	CGTCA	Hordeum vulgare	MeJA-responsive
Potri.016G103200.1.v3.0	CGTCA-motif	CGTCA	Hordeum vulgare	MeJA-responsive
Potri.016G103200.1.v3.0	TCA-element	CCATCTTTTT	Nicotiana tabacum	salicylic acid responsive
Potri.016G103200.1.v3.0	TGA-element	AACGAC	Brassica oleracea	auxin responsive
Potri.016G103200.1.v3.0	TGACG-motif	TGACG	Hordeum vulgare	MeJA-responsive
Potri.016G103200.1.v3.0	TGACG-motif	TGACG	Hordeum vulgare	MeJA-responsive
Potri.016G103200.1.v3.0	AE-box	AGAAACTT	Arabidopsis thaliana	light responsive
Potri.016G103200.1.v3.0	AE-box	AGAAACAA	Arabidopsis thaliana	light responsive
Potri.016G103200.1.v3.0	G-Box	CACGTG	Pisum sativum	light responsive
Potri.016G103200.1.v3.0	G-Box	CACGTT	Pisum sativum	light responsive
Potri.016G103200.1.v3.0	G-Box	CACGTT	Pisum sativum	light responsive
Potri.016G103200.1.v3.0	CAT-box	GCCACT	Arabidopsis thaliana	meristem expression
Potri.016G103200.1.v3.0	AuxRR-core	GGTCCAT	Nicotiana tabacum	auxin responsive
Potri.016G103200.1.v3.0	G-box	CACGTG	Arabidopsis thaliana	light responsive
Potri.016G103200.1.v3.0	Box 4	ATTAAT	Petroselinum crispum	light responsive
Potri.016G103200.1.v3.0	Box 4	ATTAAT	Petroselinum crispum	light responsive
Potri.016G103200.1.v3.0	Box 4	ATTAAT	Petroselinum crispum	light responsive
Potri.016G103200.1.v3.0	TC-rich repeats	GTTTTCTTAC	Nicotiana tabacum	defense and stress responsive
Potri.016G103200.1.v3.0	AAAC-motif	CAATCAAAACCT	Spinacia oleracea	light responsive
Potri.016G103200.1.v3.0	ABRE	CACGTG	Arabidopsis thaliana	abscisic acid responsive
Potri.016G103200.1.v3.0	ABRE	ACGTG	Arabidopsis thaliana	abscisic acid responsive
Potri.016G103200.1.v3.0	ABRE	AACCCGG	Arabidopsis thaliana	abscisic acid responsive
Potri.016G103200.1.v3.0	ABRE	AACCCGG	Arabidopsis thaliana	abscisic acid responsive
Potri.016G103200.1.v3.0	ABRE	GACACGTGGC	Triticum aestivum	abscisic acid responsive
Potri.016G103200.1.v3.0	ABRE	AACCCGG	Arabidopsis thaliana	abscisic acid responsive
Potri.016G103200.1.v3.0	ABRE	ACGTG	Arabidopsis thaliana	abscisic acid responsive
Potri.016G103200.1.v3.0	ABRE	ACGTG	Arabidopsis thaliana	abscisic acid responsive
Potri.016G103200.1.v3.0	I-box	cCATATCCAAT	Flaveria trinervia	light responsive
Potri.016G103200.1.v3.0	I-box	gGATAAGGTG	Zea mays	light responsive
Potri.016G103200.1.v3.0	LTR	CCGAAA	Hordeum vulgare	low-temperature responsive
Potri.016G103200.1.v3.0	LAMP-element	CCTTATCCA	Spinacia oleracea	light responsive
Potri.016G103500.1.v3.0	Box 4	ATTAAT	Petroselinum crispum	light responsive
Potri.016G103500.1.v3.0	Box 4	ATTAAT	Petroselinum crispum	light responsive
Potri.016G103500.1.v3.0	circadian	CAAAGATATC	Lycopersicon esculentum	circadian control
Potri.016G103500.1.v3.0	TCT-motif	TCTTAC	Arabidopsis thaliana	light responsive
Potri.016G103500.1.v3.0	TCT-motif	TCTTAC	Arabidopsis thaliana	light responsive
Potri.016G103500.1.v3.0	AE-box	AGAAACAA	Arabidopsis thaliana	light responsive
Potri.016G103500.1.v3.0	TGACG-motif	TGACG	Hordeum vulgare	MeJA-responsive
Potri.016G103500.1.v3.0	TGACG-motif	TGACG	Hordeum vulgare	MeJA-responsive
Potri.016G103500.1.v3.0	TCA-element	TCAGAAGAGG	Brassica oleracea	salicylic acid responsive
Potri.016G103500.1.v3.0	CGTCA-motif	CGTCA	Hordeum vulgare	MeJA-responsive
Potri.016G103500.1.v3.0	CGTCA-motif	CGTCA	Hordeum vulgare	MeJA-responsive
Potri.016G111800.1.v3.0	ATCT-motif	AATCTAATCC	Pisum sativum	light responsive
Potri.016G111800.1.v3.0	ATCT-motif	AATCTAATCC	Pisum sativum	light responsive
Potri.016G111800.1.v3.0	LTR	CCGAAA	Hordeum vulgare	low-temperature responsive
Potri.016G111800.1.v3.0	GA-motif	ATAGATAA	Arabidopsis thaliana	light responsive
Potri.016G111800.1.v3.0	TC-rich repeats	GTTTTCTTAC	Nicotiana tabacum	defense and stress responsive
Potri.016G111800.1.v3.0	TC-rich repeats	GTTTTCTTAC	Nicotiana tabacum	defense and stress responsive
Potri.016G111800.1.v3.0	AT1-motif	AATTATTTTTTATT	Solanum tuberosum	light responsive
Potri.016G111800.1.v3.0	G-box	CACGAC	Zea mays	light responsive
Potri.016G111800.1.v3.0	Box 4	ATTAAT	Petroselinum crispum	light responsive
Potri.016G111800.1.v3.0	Box 4	ATTAAT	Petroselinum crispum	light responsive
Potri.016G111800.1.v3.0	Box 4	ATTAAT	Petroselinum crispum	light responsive
Potri.016G111800.1.v3.0	GARE-motif	TCTGTTG	Brassica oleracea	gibberellin-responsive
Potri.016G111800.1.v3.0	GARE-motif	TCTGTTG	Brassica oleracea	gibberellin-responsive
Potri.016G111800.1.v3.0	TCT-motif	TCTTAC	Arabidopsis thaliana	light responsive
Potri.016G111800.1.v3.0	ATC-motif	AGTAATCT	Spinacia oleracea	light responsive
Potri.016G111800.1.v3.0	GATA-motif	AAGATAAGATT	Arabidopsis thaliana	light responsive
Potri.016G111800.1.v3.0	GATA-motif	GATAGGA	Arabidopsis thaliana	light responsive
Potri.016G111800.1.v3.0	GATA-motif	AAGATAAGATT	Arabidopsis thaliana	light responsive
Potri.016G111900.1.v3.0	G-box	TACGTG	Arabidopsis thaliana	light responsive
Potri.016G111900.1.v3.0	MBS	CAACTG	Arabidopsis thaliana	drought-inducibility MYB binding site
Potri.016G111900.1.v3.0	Box 4	ATTAAT	Petroselinum crispum	light responsive
Potri.016G111900.1.v3.0	Box 4	ATTAAT	Petroselinum crispum	light responsive
Potri.016G111900.1.v3.0	Box 4	ATTAAT	Petroselinum crispum	light responsive
Potri.016G111900.1.v3.0	ATCT-motif	AATCTAATCC	Pisum sativum	light responsive
Potri.016G111900.1.v3.0	ABRE	ACGTG	Arabidopsis thaliana	abscisic acid responsive
Potri.016G111900.1.v3.0	GA-motif	ATAGATAA	Arabidopsis thaliana	light responsive
Potri.016G111900.1.v3.0	AT1-motif	AATTATTTTTTATT	Solanum tuberosum	light responsive
Potri.016G111900.1.v3.0	MRE	AACCTAA	Petroselinum crispum	light responsive MYB binding site
Potri.016G111900.1.v3.0	MRE	AACCTAA	Petroselinum crispum	light responsive MYB binding site
Potri.016G111900.1.v3.0	CAT-box	GCCACT	Arabidopsis thaliana	meristem expression
Potri.016G111900.1.v3.0	CAT-box	GCCACT	Arabidopsis thaliana	meristem expression
Potri.017G076800.1.v3.0	P-box	CAACAAACCCCTT	Petroselinum crispum	gibberellin-responsive and light responsive
Potri.017G076800.1.v3.0	CGTCA-motif	CGTCA	Hordeum vulgare	MeJA-responsive
Potri.017G076800.1.v3.0	CGTCA-motif	CGTCA	Hordeum vulgare	MeJA-responsive
Potri.017G076800.1.v3.0	AE-box	AGAAACTT	Arabidopsis thaliana	light responsive
Potri.017G076800.1.v3.0	G-Box	CACGTT	Pisum sativum	light responsive
Potri.017G076800.1.v3.0	G-Box	CACGTT	Pisum sativum	light responsive
Potri.017G076800.1.v3.0	G-Box	CACGTG	Pisum sativum	light responsive
Potri.017G076800.1.v3.0	GATA-motif	AAGGATAAGG	Solanum tuberosum	light responsive
Potri.017G076800.1.v3.0	TGACG-motif	TGACG	Hordeum vulgare	MeJA-responsive
Potri.017G076800.1.v3.0	TGACG-motif	TGACG	Hordeum vulgare	MeJA-responsive
Potri.017G076800.1.v3.0	circadian	CAAAGATATC	Lycopersicon esculentum	circadian control
Potri.017G076800.1.v3.0	Box 4	ATTAAT	Petroselinum crispum	light responsive
Potri.017G076800.1.v3.0	Box 4	ATTAAT	Petroselinum crispum	light responsive
Potri.017G076800.1.v3.0	G-box	CACGAC	Zea mays	light responsive
Potri.017G076800.1.v3.0	G-box	CACGTG	Arabidopsis thaliana	light responsive
Potri.017G076800.1.v3.0	G-box	TACGTG	Arabidopsis thaliana	light responsive
Potri.017G076800.1.v3.0	AuxRR-core	GGTCCAT	Nicotiana tabacum	auxin responsive
Potri.017G076800.1.v3.0	Gap-box	CAAATGAA(A/G)A	Arabidopsis thaliana	light responsive
Potri.017G076800.1.v3.0	TATC-box	TATCCCA	Oryza sativa	gibberellin-responsive
Potri.017G076800.1.v3.0	GT1-motif	GGTTAAT	Avena sativa	light responsive
Potri.017G076800.1.v3.0	TC-rich repeats	ATTCTCTAAC	Nicotiana tabacum	defense and stress responsive
Potri.017G076800.1.v3.0	TC-rich repeats	GTTTTCTTAC	Nicotiana tabacum	defense and stress responsive
Potri.017G076800.1.v3.0	TC-rich repeats	GTTTTCTTAC	Nicotiana tabacum	defense and stress responsive
Potri.017G076800.1.v3.0	ABRE	ACGTG	Arabidopsis thaliana	abscisic acid responsive
Potri.017G076800.1.v3.0	ABRE	ACGTG	Arabidopsis thaliana	abscisic acid responsive
Potri.017G076800.1.v3.0	ABRE	CACGTG	Arabidopsis thaliana	abscisic acid responsive
Potri.017G076800.1.v3.0	ABRE	ACGTG	Arabidopsis thaliana	abscisic acid responsive
Potri.017G076800.1.v3.0	ABRE	ACGTG	Arabidopsis thaliana	abscisic acid responsive
Potri.017G076900.1.v3.0	Box 4	ATTAAT	Petroselinum crispum	light responsive
Potri.017G076900.1.v3.0	TC-rich repeats	ATTCTCTAAC	Nicotiana tabacum	defense and stress responsive
Potri.017G076900.1.v3.0	TC-rich repeats	GTTTTCTTAC	Nicotiana tabacum	defense and stress responsive
Potri.017G076900.1.v3.0	TC-rich repeats	GTTTTCTTAC	Nicotiana tabacum	defense and stress responsive
Potri.017G076900.1.v3.0	GT1-motif	GGTTAA	Arabidopsis thaliana	light responsive
Potri.017G076900.1.v3.0	GT1-motif	GGTTAA	Arabidopsis thaliana	light responsive
Potri.017G076900.1.v3.0	GT1-motif	GGTTAA	Arabidopsis thaliana	light responsive
Potri.017G076900.1.v3.0	LAMP-element	CTTTATCA	Pisum sativum	light responsive
Potri.017G076900.1.v3.0	LAMP-element	CTTTATCA	Pisum sativum	light responsive
Potri.017G076900.1.v3.0	TCA-element	CCATCTTTTT	Nicotiana tabacum	salicylic acid responsive
Potri.017G076900.1.v3.0	TCCC-motif	TCTCCCT	Spinacia oleracea	light responsive
Potri.017G076900.1.v3.0	CAT-box	GCCACT	Arabidopsis thaliana	meristem expression
Potri.017G145500.1.v3.0	I-box	TGATAATGT	Solanum tuberosum	light responsive
Potri.017G145500.1.v3.0	GT1-motif	GGTTAA	Arabidopsis thaliana	light responsive
Potri.017G145500.1.v3.0	GT1-motif	GGTTAAT	Avena sativa	light responsive
Potri.017G145500.1.v3.0	GT1-motif	GGTTAA	Arabidopsis thaliana	light responsive
Potri.017G145500.1.v3.0	TC-rich repeats	ATTCTCTAAC	Nicotiana tabacum	defense and stress responsive
Potri.017G145500.1.v3.0	Box 4	ATTAAT	Petroselinum crispum	light responsive
Potri.017G145500.1.v3.0	Box 4	ATTAAT	Petroselinum crispum	light responsive
Potri.017G145500.1.v3.0	Box 4	ATTAAT	Petroselinum crispum	light responsive
Potri.017G145500.1.v3.0	Box 4	ATTAAT	Petroselinum crispum	light responsive
Potri.017G145500.1.v3.0	Box 4	ATTAAT	Petroselinum crispum	light responsive
Potri.017G145500.1.v3.0	TCT-motif	TCTTAC	Arabidopsis thaliana	light responsive
Potri.017G145500.1.v3.0	TCT-motif	TCTTAC	Arabidopsis thaliana	light responsive
Potri.017G145500.1.v3.0	TGACG-motif	TGACG	Hordeum vulgare	MeJA-responsive
Potri.017G145500.1.v3.0	GATA-motif	AAGATAAGATT	Arabidopsis thaliana	light responsive
Potri.017G145500.1.v3.0	ATC-motif	AGTAATCT	Spinacia oleracea	light responsive
Potri.017G145500.1.v3.0	MRE	AACCTAA	Petroselinum crispum	light responsive MYB binding site
Potri.017G145500.1.v3.0	TCA-element	CCATCTTTTT	Nicotiana tabacum	salicylic acid responsive
Potri.017G145500.1.v3.0	CCAAT-box	CAACGG	Hordeum vulgare	MYBHv1 binding site
Potri.017G145500.1.v3.0	CGTCA-motif	CGTCA	Hordeum vulgare	MeJA-responsive
Potri.017G152800.1.v3.0	CGTCA-motif	CGTCA	Hordeum vulgare	MeJA-responsive
Potri.017G152800.1.v3.0	TCA-element	TCAGAAGAGG	Brassica oleracea	salicylic acid responsive
Potri.017G152800.1.v3.0	TCA-element	TCAGAAGAGG	Brassica oleracea	salicylic acid responsive
Potri.017G152800.1.v3.0	TGACG-motif	TGACG	Hordeum vulgare	MeJA-responsive
Potri.017G152800.1.v3.0	GATA-motif	AAGGATAAGG	Solanum tuberosum	light responsive
Potri.017G152800.1.v3.0	GATA-motif	GATAGGA	Arabidopsis thaliana	light responsive
Potri.017G152800.1.v3.0	ACE	GACACGTATG	Petroselinum crispum	light responsive
Potri.017G152800.1.v3.0	CAT-box	GCCACT	Arabidopsis thaliana	meristem expression
Potri.017G152800.1.v3.0	G-Box	CACGTT	Pisum sativum	light responsive
Potri.017G152800.1.v3.0	Box 4	ATTAAT	Petroselinum crispum	light responsive
Potri.017G152800.1.v3.0	Box 4	ATTAAT	Petroselinum crispum	light responsive
Potri.017G152800.1.v3.0	Box 4	ATTAAT	Petroselinum crispum	light responsive
Potri.017G152800.1.v3.0	Box 4	ATTAAT	Petroselinum crispum	light responsive
Potri.017G152800.1.v3.0	Box 4	ATTAAT	Petroselinum crispum	light responsive
Potri.017G152800.1.v3.0	Box 4	ATTAAT	Petroselinum crispum	light responsive
Potri.017G152800.1.v3.0	GARE-motif	TCTGTTG	Brassica oleracea	gibberellin-responsive
Potri.017G152800.1.v3.0	G-box	CAGACGTGGCA	Nicotiana plumbaginifolia	light responsive
Potri.017G152800.1.v3.0	G-box	TACGTG	Arabidopsis thaliana	light responsive
Potri.017G152800.1.v3.0	ABRE	ACGTG	Arabidopsis thaliana	abscisic acid responsive
Potri.017G152800.1.v3.0	ABRE	ACGTG	Arabidopsis thaliana	abscisic acid responsive
Potri.017G152800.1.v3.0	LAMP-element	CCTTATCCA	Spinacia oleracea	light responsive
Potri.018G040300.1.v3.0	MRE	AACCTAA	Petroselinum crispum	light responsive MYB binding site
Potri.018G040300.1.v3.0	GATA-motif	GATAGGA	Arabidopsis thaliana	light responsive
Potri.018G040300.1.v3.0	ATC-motif	AGTAATCT	Spinacia oleracea	light responsive
Potri.018G040300.1.v3.0	CAT-box	GCCACT	Arabidopsis thaliana	meristem expression
Potri.018G040300.1.v3.0	AE-box	AGAAACAA	Arabidopsis thaliana	light responsive
Potri.018G040300.1.v3.0	Box 4	ATTAAT	Petroselinum crispum	light responsive
Potri.018G040300.1.v3.0	Box 4	ATTAAT	Petroselinum crispum	light responsive
Potri.018G040300.1.v3.0	Box 4	ATTAAT	Petroselinum crispum	light responsive
Potri.018G040300.1.v3.0	Box 4	ATTAAT	Petroselinum crispum	light responsive
Potri.018G040300.1.v3.0	Box 4	ATTAAT	Petroselinum crispum	light responsive
Potri.018G040300.1.v3.0	GT1-motif	GGTTAA	Arabidopsis thaliana	light responsive
Potri.018G040300.1.v3.0	GT1-motif	GGTTAAT	Avena sativa	light responsive
Potri.018G040300.1.v3.0	GT1-motif	GGTTAA	Arabidopsis thaliana	light responsive
Potri.018G040300.1.v3.0	GT1-motif	GGTTAA	Arabidopsis thaliana	light responsive
Potri.018G040300.1.v3.0	TC-rich repeats	ATTCTCTAAC	Nicotiana tabacum	defense and stress responsive
Potri.018G040400.1.v3.0	TCT-motif	TCTTAC	Arabidopsis thaliana	light responsive
Potri.018G040400.1.v3.0	Box 4	ATTAAT	Petroselinum crispum	light responsive
Potri.018G040400.1.v3.0	Box 4	ATTAAT	Petroselinum crispum	light responsive
Potri.018G040400.1.v3.0	GARE-motif	TCTGTTG	Brassica oleracea	gibberellin-responsive
Potri.018G040400.1.v3.0	G-box	CACGTG	Arabidopsis thaliana	light responsive
Potri.018G040400.1.v3.0	G-box	CACGTC	Zea mays	light responsive
Potri.018G040400.1.v3.0	GT1-motif	GGTTAAT	Avena sativa	light responsive
Potri.018G040400.1.v3.0	GT1-motif	GGTTAA	Arabidopsis thaliana	light responsive
Potri.018G040400.1.v3.0	GT1-motif	GGTTAAT	Avena sativa	light responsive
Potri.018G040400.1.v3.0	GT1-motif	GGTTAA	Arabidopsis thaliana	light responsive
Potri.018G040400.1.v3.0	ABRE	CACGTG	Arabidopsis thaliana	abscisic acid responsive
Potri.018G040400.1.v3.0	ABRE	ACGTG	Arabidopsis thaliana	abscisic acid responsive
Potri.018G040400.1.v3.0	ABRE	ACGTG	Arabidopsis thaliana	abscisic acid responsive
Potri.018G040400.1.v3.0	ABRE	ACGTG	Arabidopsis thaliana	abscisic acid responsive
Potri.018G040400.1.v3.0	ATCT-motif	AATCTAATCC	Pisum sativum	light responsive
Potri.018G040400.1.v3.0	TATC-box	TATCCCA	Oryza sativa	gibberellin-responsive
Potri.018G040400.1.v3.0	CGTCA-motif	CGTCA	Hordeum vulgare	MeJA-responsive
Potri.018G040400.1.v3.0	P-box	CCTTTTG	Oryza sativa	gibberellin-responsive
Potri.018G040400.1.v3.0	TGACG-motif	TGACG	Hordeum vulgare	MeJA-responsive
Potri.018G040400.1.v3.0	CAT-box	GCCACT	Arabidopsis thaliana	meristem expression
Potri.018G040400.1.v3.0	G-Box	CACGTG	Pisum sativum	light responsive
Potri.018G040400.1.v3.0	G-Box	CACGTT	Pisum sativum	light responsive
Potri.018G040500.1.v3.0	GARE-motif	TCTGTTG	Brassica oleracea	gibberellin-responsive
Potri.018G040500.1.v3.0	Box 4	ATTAAT	Petroselinum crispum	light responsive
Potri.018G040500.1.v3.0	Box 4	ATTAAT	Petroselinum crispum	light responsive
Potri.018G040500.1.v3.0	TCT-motif	TCTTAC	Arabidopsis thaliana	light responsive
Potri.018G040500.1.v3.0	LTR	CCGAAA	Hordeum vulgare	low-temperature responsive
Potri.018G040500.1.v3.0	ATCT-motif	AATCTAATCC	Pisum sativum	light responsive
Potri.018G040500.1.v3.0	ABRE	ACGTG	Arabidopsis thaliana	abscisic acid responsive
Potri.018G040500.1.v3.0	P-box	CCTTTTG	Oryza sativa	gibberellin-responsive
Potri.018G040500.1.v3.0	TCA-element	CCATCTTTTT	Nicotiana tabacum	salicylic acid responsive
Potri.018G040500.1.v3.0	TGA-element	AACGAC	Brassica oleracea	auxin responsive
Potri.018G040500.1.v3.0	CGTCA-motif	CGTCA	Hordeum vulgare	MeJA-responsive
Potri.018G040500.1.v3.0	AE-box	AGAAACTT	Arabidopsis thaliana	light responsive
Potri.018G040500.1.v3.0	G-Box	CACGTT	Pisum sativum	light responsive
Potri.018G040500.1.v3.0	CAT-box	GCCACT	Arabidopsis thaliana	meristem expression
Potri.018G040500.1.v3.0	chs-CMA1a	TTACTTAA	Daucus carota	light responsive
Potri.018G040500.1.v3.0	TGACG-motif	TGACG	Hordeum vulgare	MeJA-responsive
Potri.018G040600.1.v3.0	TCA-element	CCATCTTTTT	Nicotiana tabacum	salicylic acid responsive
Potri.018G040600.1.v3.0	P-box	CCTTTTG	Oryza sativa	gibberellin-responsive
Potri.018G040600.1.v3.0	P-box	CCTTTTG	Oryza sativa	gibberellin-responsive
Potri.018G040600.1.v3.0	GATA-motif	AAGGATAAGG	Solanum tuberosum	light responsive
Potri.018G040600.1.v3.0	CAT-box	GCCACT	Arabidopsis thaliana	meristem expression
Potri.018G040600.1.v3.0	chs-CMA1a	TTACTTAA	Daucus carota	light responsive
Potri.018G040600.1.v3.0	TCT-motif	TCTTAC	Arabidopsis thaliana	light responsive
Potri.018G040600.1.v3.0	GARE-motif	TCTGTTG	Brassica oleracea	gibberellin-responsive
Potri.018G040600.1.v3.0	MBS	CAACTG	Arabidopsis thaliana	drought-inducibility MYB binding site
Potri.018G040600.1.v3.0	circadian	CAAAGATATC	Lycopersicon esculentum	circadian control
Potri.018G040600.1.v3.0	Box 4	ATTAAT	Petroselinum crispum	light responsive
Potri.018G040600.1.v3.0	Box 4	ATTAAT	Petroselinum crispum	light responsive
Potri.018G040600.1.v3.0	I-box	AAGATAAGGCT	Gossypium hirsutum	light responsive
Potri.018G040600.1.v3.0	I-box	AGATAAGG	Triticum aestivum	light responsive
Potri.018G040600.1.v3.0	I-box	atGATAAGGTC	Helianthus annuus	light responsive
Potri.018G040600.1.v3.0	ATCT-motif	AATCTAATCC	Pisum sativum	light responsive
Potri.018G040700.1.v3.0	ABRE	ACGTG	Arabidopsis thaliana	abscisic acid responsive
Potri.018G040700.1.v3.0	ABRE	ACGTG	Arabidopsis thaliana	abscisic acid responsive
Potri.018G040700.1.v3.0	ABRE	CGTACGTGCA	Hordeum vulgare	abscisic acid responsive
Potri.018G040700.1.v3.0	TATC-box	TATCCCA	Oryza sativa	gibberellin-responsive
Potri.018G040700.1.v3.0	LTR	CCGAAA	Hordeum vulgare	low-temperature responsive
Potri.018G040700.1.v3.0	ATCT-motif	AATCTAATCC	Pisum sativum	light responsive
Potri.018G040700.1.v3.0	TCT-motif	TCTTAC	Arabidopsis thaliana	light responsive
Potri.018G040700.1.v3.0	G-box	CACGAC	Zea mays	light responsive
Potri.018G040700.1.v3.0	Box 4	ATTAAT	Petroselinum crispum	light responsive
Potri.018G040700.1.v3.0	Box 4	ATTAAT	Petroselinum crispum	light responsive
Potri.018G040700.1.v3.0	GATA-motif	AAGGATAAGG	Solanum tuberosum	light responsive
Potri.018G040700.1.v3.0	G-Box	CACGTT	Pisum sativum	light responsive
Potri.018G040700.1.v3.0	G-Box	CACGTT	Pisum sativum	light responsive
Potri.018G040700.1.v3.0	chs-CMA1a	TTACTTAA	Daucus carota	light responsive
Potri.018G040800.1.v3.0	G-box	CACGTC	Zea mays	light responsive
Potri.018G040800.1.v3.0	Box 4	ATTAAT	Petroselinum crispum	light responsive
Potri.018G040800.1.v3.0	Box 4	ATTAAT	Petroselinum crispum	light responsive
Potri.018G040800.1.v3.0	Box 4	ATTAAT	Petroselinum crispum	light responsive
Potri.018G040800.1.v3.0	Box 4	ATTAAT	Petroselinum crispum	light responsive
Potri.018G040800.1.v3.0	TCT-motif	TCTTAC	Arabidopsis thaliana	light responsive
Potri.018G040800.1.v3.0	TCT-motif	TCTTAC	Arabidopsis thaliana	light responsive
Potri.018G040800.1.v3.0	LTR	CCGAAA	Hordeum vulgare	low-temperature responsive
Potri.018G040800.1.v3.0	LTR	CCGAAA	Hordeum vulgare	low-temperature responsive
Potri.018G040800.1.v3.0	ABRE	ACGTG	Arabidopsis thaliana	abscisic acid responsive
Potri.018G040800.1.v3.0	GT1-motif	GGTTAA	Arabidopsis thaliana	light responsive
Potri.018G040800.1.v3.0	GT1-motif	GGTTAAT	Avena sativa	light responsive
Potri.018G040800.1.v3.0	GT1-motif	GGTTAAT	Avena sativa	light responsive
Potri.018G040800.1.v3.0	GT1-motif	GGTTAA	Arabidopsis thaliana	light responsive
Potri.018G040800.1.v3.0	TCA-element	CCATCTTTTT	Nicotiana tabacum	salicylic acid responsive
Potri.018G040800.1.v3.0	TCCC-motif	TCTCCCT	Spinacia oleracea	light responsive
Potri.018G040800.1.v3.0	TCCC-motif	TCTCCCT	Spinacia oleracea	light responsive
Potri.018G040800.1.v3.0	MBSI	TTTTTACGGTTA	Petunia hybrida	flavonoid biosynthetic MYB binding site
Potri.018G040800.1.v3.0	AE-box	AGAAACTT	Arabidopsis thaliana	light responsive
Potri.018G040800.1.v3.0	CAT-box	GCCACT	Arabidopsis thaliana	meristem expression
Potri.018G040800.1.v3.0	chs-CMA1a	TTACTTAA	Daucus carota	light responsive
Potri.018G040800.1.v3.0	chs-CMA1a	TTACTTAA	Daucus carota	light responsive
Potri.018G040800.1.v3.0	ATC-motif	AGTAATCT	Spinacia oleracea	light responsive
Potri.018G040800.1.v3.0	GATA-motif	AAGGATAAGG	Solanum tuberosum	light responsive
Potri.018G040900.1.v3.0	ABRE	CACGTG	Arabidopsis thaliana	abscisic acid responsive
Potri.018G040900.1.v3.0	ABRE	ACGTG	Arabidopsis thaliana	abscisic acid responsive
Potri.018G040900.1.v3.0	3-AF1 binding site	TAAGAGAGGAA	Solanum tuberosum	light responsive
Potri.018G040900.1.v3.0	GT1-motif	GGTTAAT	Avena sativa	light responsive
Potri.018G040900.1.v3.0	GT1-motif	GGTTAA	Arabidopsis thaliana	light responsive
Potri.018G040900.1.v3.0	GT1-motif	GGTTAA	Arabidopsis thaliana	light responsive
Potri.018G040900.1.v3.0	G-box	CACGTG	Arabidopsis thaliana	light responsive
Potri.018G040900.1.v3.0	GARE-motif	TCTGTTG	Brassica oleracea	gibberellin-responsive
Potri.018G040900.1.v3.0	circadian	CAAAGATATC	Lycopersicon esculentum	circadian control
Potri.018G040900.1.v3.0	Box 4	ATTAAT	Petroselinum crispum	light responsive
Potri.018G040900.1.v3.0	Box 4	ATTAAT	Petroselinum crispum	light responsive
Potri.018G040900.1.v3.0	Box 4	ATTAAT	Petroselinum crispum	light responsive
Potri.018G040900.1.v3.0	G-Box	CACGTG	Pisum sativum	light responsive
Potri.018G040900.1.v3.0	GATA-motif	AAGATAAGATT	Arabidopsis thaliana	light responsive
Potri.018G040900.1.v3.0	CCAAT-box	CAACGG	Hordeum vulgare	MYBHv1 binding site
Potri.018G040900.1.v3.0	CCAAT-box	CAACGG	Hordeum vulgare	MYBHv1 binding site
Potri.018G040900.1.v3.0	MRE	AACCTAA	Petroselinum crispum	light responsive MYB binding site
Potri.018G040900.1.v3.0	TCCC-motif	TCTCCCT	Spinacia oleracea	light responsive
Potri.018G040900.1.v3.0	TCCC-motif	TCTCCCT	Spinacia oleracea	light responsive
Potri.018G041400.1.v3.0	AE-box	AGAAACAA	Arabidopsis thaliana	light responsive
Potri.018G041400.1.v3.0	G-Box	CACGTT	Pisum sativum	light responsive
Potri.018G041400.1.v3.0	chs-CMA1a	TTACTTAA	Daucus carota	light responsive
Potri.018G041400.1.v3.0	CAT-box	GCCACT	Arabidopsis thaliana	meristem expression
Potri.018G041400.1.v3.0	CAT-box	GCCACT	Arabidopsis thaliana	meristem expression
Potri.018G041400.1.v3.0	TGACG-motif	TGACG	Hordeum vulgare	MeJA-responsive
Potri.018G041400.1.v3.0	GATA-motif	AAGATAAGATT	Arabidopsis thaliana	light responsive
Potri.018G041400.1.v3.0	GATA-motif	AAGGATAAGG	Solanum tuberosum	light responsive
Potri.018G041400.1.v3.0	P-box	CCTTTTG	Oryza sativa	gibberellin-responsive
Potri.018G041400.1.v3.0	TCCC-motif	TCTCCCT	Spinacia oleracea	light responsive
Potri.018G041400.1.v3.0	CGTCA-motif	CGTCA	Hordeum vulgare	MeJA-responsive
Potri.018G041400.1.v3.0	ATCT-motif	AATCTAATCC	Pisum sativum	light responsive
Potri.018G041400.1.v3.0	ATCT-motif	AATCTAATCC	Pisum sativum	light responsive
Potri.018G041400.1.v3.0	ATCT-motif	AATCTAATCC	Pisum sativum	light responsive
Potri.018G041400.1.v3.0	ABRE	ACGTG	Arabidopsis thaliana	abscisic acid responsive
Potri.018G041400.1.v3.0	Box 4	ATTAAT	Petroselinum crispum	light responsive
Potri.018G041400.1.v3.0	Box 4	ATTAAT	Petroselinum crispum	light responsive
Potri.018G041400.1.v3.0	TCT-motif	TCTTAC	Arabidopsis thaliana	light responsive
Potri.018G041500.1.v3.0	TCT-motif	TCTTAC	Arabidopsis thaliana	light responsive
Potri.018G041500.1.v3.0	Box 4	ATTAAT	Petroselinum crispum	light responsive
Potri.018G041500.1.v3.0	Box 4	ATTAAT	Petroselinum crispum	light responsive
Potri.018G041500.1.v3.0	Box 4	ATTAAT	Petroselinum crispum	light responsive
Potri.018G041500.1.v3.0	Box 4	ATTAAT	Petroselinum crispum	light responsive
Potri.018G041500.1.v3.0	Box 4	ATTAAT	Petroselinum crispum	light responsive
Potri.018G041500.1.v3.0	MBS	CAACTG	Arabidopsis thaliana	drought-inducibility MYB binding site
Potri.018G041500.1.v3.0	ABRE	ACGTG	Arabidopsis thaliana	abscisic acid responsive
Potri.018G041500.1.v3.0	GT1-motif	GGTTAA	Arabidopsis thaliana	light responsive
Potri.018G041500.1.v3.0	ATCT-motif	AATCTAATCC	Pisum sativum	light responsive
Potri.018G041500.1.v3.0	AE-box	AGAAACAA	Arabidopsis thaliana	light responsive
Potri.018G041500.1.v3.0	G-Box	CACGTT	Pisum sativum	light responsive
Potri.018G041500.1.v3.0	Sp1	GGGCGG	Oryza sativa	light responsive
Potri.018G041500.1.v3.0	chs-CMA1a	TTACTTAA	Daucus carota	light responsive
Potri.018G041500.1.v3.0	CAT-box	GCCACT	Arabidopsis thaliana	meristem expression
Potri.018G041500.1.v3.0	CAT-box	GCCACT	Arabidopsis thaliana	meristem expression
Potri.018G041600.1.v3.0	TGACG-motif	TGACG	Hordeum vulgare	MeJA-responsive
Potri.018G041600.1.v3.0	TGACG-motif	TGACG	Hordeum vulgare	MeJA-responsive
Potri.018G041600.1.v3.0	GATA-motif	AAGGATAAGG	Solanum tuberosum	light responsive
Potri.018G041600.1.v3.0	chs-CMA1a	TTACTTAA	Daucus carota	light responsive
Potri.018G041600.1.v3.0	CAT-box	GCCACT	Arabidopsis thaliana	meristem expression
Potri.018G041600.1.v3.0	AE-box	AGAAACTT	Arabidopsis thaliana	light responsive
Potri.018G041600.1.v3.0	CGTCA-motif	CGTCA	Hordeum vulgare	MeJA-responsive
Potri.018G041600.1.v3.0	CGTCA-motif	CGTCA	Hordeum vulgare	MeJA-responsive
Potri.018G041600.1.v3.0	MRE	AACCTAA	Petroselinum crispum	light responsive MYB binding site
Potri.018G041600.1.v3.0	ATCT-motif	AATCTAATCC	Pisum sativum	light responsive
Potri.018G041600.1.v3.0	TATC-box	TATCCCA	Oryza sativa	gibberellin-responsive
Potri.018G041600.1.v3.0	TCT-motif	TCTTAC	Arabidopsis thaliana	light responsive
Potri.018G041600.1.v3.0	Box 4	ATTAAT	Petroselinum crispum	light responsive
Potri.018G041600.1.v3.0	Box 4	ATTAAT	Petroselinum crispum	light responsive
Potri.018G041700.1.v3.0	CAT-box	GCCACT	Arabidopsis thaliana	meristem expression
Potri.018G041700.1.v3.0	TGACG-motif	TGACG	Hordeum vulgare	MeJA-responsive
Potri.018G041700.1.v3.0	TGACG-motif	TGACG	Hordeum vulgare	MeJA-responsive
Potri.018G041700.1.v3.0	TGACG-motif	TGACG	Hordeum vulgare	MeJA-responsive
Potri.018G041700.1.v3.0	TGACG-motif	TGACG	Hordeum vulgare	MeJA-responsive
Potri.018G041700.1.v3.0	TGACG-motif	TGACG	Hordeum vulgare	MeJA-responsive
Potri.018G041700.1.v3.0	TGACG-motif	TGACG	Hordeum vulgare	MeJA-responsive
Potri.018G041700.1.v3.0	TCA-element	CCATCTTTTT	Nicotiana tabacum	salicylic acid responsive
Potri.018G041700.1.v3.0	TCA-element	CCATCTTTTT	Nicotiana tabacum	salicylic acid responsive
Potri.018G041700.1.v3.0	TCA-element	CCATCTTTTT	Nicotiana tabacum	salicylic acid responsive
Potri.018G041700.1.v3.0	CCAAT-box	CAACGG	Hordeum vulgare	MYBHv1 binding site
Potri.018G041700.1.v3.0	CCAAT-box	CAACGG	Hordeum vulgare	MYBHv1 binding site
Potri.018G041700.1.v3.0	CCAAT-box	CAACGG	Hordeum vulgare	MYBHv1 binding site
Potri.018G041700.1.v3.0	TCCC-motif	TCTCCCT	Spinacia oleracea	light responsive
Potri.018G041700.1.v3.0	TCCC-motif	TCTCCCT	Spinacia oleracea	light responsive
Potri.018G041700.1.v3.0	TCCC-motif	TCTCCCT	Spinacia oleracea	light responsive
Potri.018G041700.1.v3.0	CGTCA-motif	CGTCA	Hordeum vulgare	MeJA-responsive
Potri.018G041700.1.v3.0	CGTCA-motif	CGTCA	Hordeum vulgare	MeJA-responsive
Potri.018G041700.1.v3.0	CGTCA-motif	CGTCA	Hordeum vulgare	MeJA-responsive
Potri.018G041700.1.v3.0	CGTCA-motif	CGTCA	Hordeum vulgare	MeJA-responsive
Potri.018G041700.1.v3.0	CGTCA-motif	CGTCA	Hordeum vulgare	MeJA-responsive
Potri.018G041700.1.v3.0	CGTCA-motif	CGTCA	Hordeum vulgare	MeJA-responsive
Potri.018G041700.1.v3.0	LTR	CCGAAA	Hordeum vulgare	low-temperature responsive
Potri.018G041700.1.v3.0	LTR	CCGAAA	Hordeum vulgare	low-temperature responsive
Potri.018G041700.1.v3.0	ABRE	ACGTG	Arabidopsis thaliana	abscisic acid responsive
Potri.018G041700.1.v3.0	ABRE	ACGTG	Arabidopsis thaliana	abscisic acid responsive
Potri.018G041700.1.v3.0	ABRE	ACGTG	Arabidopsis thaliana	abscisic acid responsive
Potri.018G041700.1.v3.0	GA-motif	ATAGATAA	Arabidopsis thaliana	light responsive
Potri.018G041700.1.v3.0	GT1-motif	GGTTAAT	Avena sativa	light responsive
Potri.018G041700.1.v3.0	GT1-motif	GGTTAA	Arabidopsis thaliana	light responsive
Potri.018G041700.1.v3.0	GT1-motif	GGTTAAT	Avena sativa	light responsive
Potri.018G041700.1.v3.0	GT1-motif	GGTTAA	Arabidopsis thaliana	light responsive
Potri.018G041700.1.v3.0	G-box	CACGTC	Zea mays	light responsive
Potri.018G041700.1.v3.0	G-box	CACGTC	Zea mays	light responsive
Potri.018G041700.1.v3.0	G-box	CACGTC	Zea mays	light responsive
Potri.018G041700.1.v3.0	Box 4	ATTAAT	Petroselinum crispum	light responsive
Potri.018G041700.1.v3.0	Box 4	ATTAAT	Petroselinum crispum	light responsive
Potri.018G041700.1.v3.0	Box 4	ATTAAT	Petroselinum crispum	light responsive
Potri.018G041700.1.v3.0	Box 4	ATTAAT	Petroselinum crispum	light responsive
Potri.018G041700.1.v3.0	TCT-motif	TCTTAC	Arabidopsis thaliana	light responsive
Potri.018G041700.1.v3.0	TCT-motif	TCTTAC	Arabidopsis thaliana	light responsive
Potri.018G041800.1.v3.0	GARE-motif	TCTGTTG	Brassica oleracea	gibberellin-responsive
Potri.018G041800.1.v3.0	Box 4	ATTAAT	Petroselinum crispum	light responsive
Potri.018G041800.1.v3.0	Box 4	ATTAAT	Petroselinum crispum	light responsive
Potri.018G041800.1.v3.0	Box 4	ATTAAT	Petroselinum crispum	light responsive
Potri.018G041800.1.v3.0	3-AF1 binding site	TAAGAGAGGAA	Solanum tuberosum	light responsive
Potri.018G041800.1.v3.0	GT1-motif	GGTTAAT	Avena sativa	light responsive
Potri.018G041800.1.v3.0	GT1-motif	GGTTAA	Arabidopsis thaliana	light responsive
Potri.018G041800.1.v3.0	GT1-motif	GGTTAA	Arabidopsis thaliana	light responsive
Potri.018G041800.1.v3.0	CCAAT-box	CAACGG	Hordeum vulgare	MYBHv1 binding site
Potri.018G041800.1.v3.0	CCAAT-box	CAACGG	Hordeum vulgare	MYBHv1 binding site
Potri.018G041800.1.v3.0	CCAAT-box	CAACGG	Hordeum vulgare	MYBHv1 binding site
Potri.018G041800.1.v3.0	TCCC-motif	TCTCCCT	Spinacia oleracea	light responsive
Potri.018G041800.1.v3.0	TCCC-motif	TCTCCCT	Spinacia oleracea	light responsive
Potri.018G041800.1.v3.0	GATA-motif	AAGATAAGATT	Arabidopsis thaliana	light responsive
Potri.019G055800.1.v3.0	TGACG-motif	TGACG	Hordeum vulgare	MeJA-responsive
Potri.019G055800.1.v3.0	GATA-motif	GATAGGA	Arabidopsis thaliana	light responsive
Potri.019G055800.1.v3.0	GATA-motif	AAGATAAGATT	Arabidopsis thaliana	light responsive
Potri.019G055800.1.v3.0	GATA-motif	GATAGGA	Arabidopsis thaliana	light responsive
Potri.019G055800.1.v3.0	AE-box	AGAAACAA	Arabidopsis thaliana	light responsive
Potri.019G055800.1.v3.0	AE-box	AGAAACTT	Arabidopsis thaliana	light responsive
Potri.019G055800.1.v3.0	AE-box	AGAAACTT	Arabidopsis thaliana	light responsive
Potri.019G055800.1.v3.0	CGTCA-motif	CGTCA	Hordeum vulgare	MeJA-responsive
Potri.019G055800.1.v3.0	P-box	CCTTTTG	Oryza sativa	gibberellin-responsive
Potri.019G055800.1.v3.0	I-box	cCATATCCAAT	Flaveria trinervia	light responsive
Potri.019G055800.1.v3.0	GT1-motif	GGTTAA	Arabidopsis thaliana	light responsive
Potri.019G055800.1.v3.0	3-AF1 binding site	TAAGAGAGGAA	Solanum tuberosum	light responsive
Potri.019G055800.1.v3.0	GA-motif	ATAGATAA	Arabidopsis thaliana	light responsive
Potri.019G055800.1.v3.0	ABRE	GCAACGTGTC	Hordeum vulgare	abscisic acid responsive
Potri.019G055800.1.v3.0	ABRE	ACGTG	Arabidopsis thaliana	abscisic acid responsive
Potri.019G055800.1.v3.0	TC-rich repeats	ATTCTCTAAC	Nicotiana tabacum	defense and stress responsive
Potri.019G055800.1.v3.0	LTR	CCGAAA	Hordeum vulgare	low-temperature responsive
Potri.019G055800.1.v3.0	AuxRR-core	GGTCCAT	Nicotiana tabacum	auxin responsive
Potri.019G055800.1.v3.0	TCT-motif	TCTTAC	Arabidopsis thaliana	light responsive
Potri.019G055800.1.v3.0	TCT-motif	TCTTAC	Arabidopsis thaliana	light responsive
Potri.019G055800.1.v3.0	Box 4	ATTAAT	Petroselinum crispum	light responsive
Potri.019G055800.1.v3.0	Box 4	ATTAAT	Petroselinum crispum	light responsive
Potri.019G055800.1.v3.0	circadian	CAAAGATATC	Lycopersicon esculentum	circadian control
Potri.019G055800.1.v3.0	circadian	CAAAGATATC	Lycopersicon esculentum	circadian control
Potri.019G055800.1.v3.0	MBS	CAACTG	Arabidopsis thaliana	drought-inducibility MYB binding site
Potri.019G055800.1.v3.0	MBS	CAACTG	Arabidopsis thaliana	drought-inducibility MYB binding site
Potri.019G055800.1.v3.0	G-box	TACGTG	Arabidopsis thaliana	light responsive
Potri.019G067500.1.v3.0	CAT-box	GCCACT	Arabidopsis thaliana	meristem expression
Potri.019G067500.1.v3.0	CAT-box	GCCACT	Arabidopsis thaliana	meristem expression
Potri.019G067500.1.v3.0	G-Box	CACGTT	Pisum sativum	light responsive
Potri.019G067500.1.v3.0	TGACG-motif	TGACG	Hordeum vulgare	MeJA-responsive
Potri.019G067500.1.v3.0	TGACG-motif	TGACG	Hordeum vulgare	MeJA-responsive
Potri.019G067500.1.v3.0	TGACG-motif	TGACG	Hordeum vulgare	MeJA-responsive
Potri.019G067500.1.v3.0	ATC-motif	AGTAATCT	Spinacia oleracea	light responsive
Potri.019G067500.1.v3.0	TCA-element	CCATCTTTTT	Nicotiana tabacum	salicylic acid responsive
Potri.019G067500.1.v3.0	TCA-element	CCATCTTTTT	Nicotiana tabacum	salicylic acid responsive
Potri.019G067500.1.v3.0	TCCC-motif	TCTCCCT	Spinacia oleracea	light responsive
Potri.019G067500.1.v3.0	TGA-element	AACGAC	Brassica oleracea	auxin responsive
Potri.019G067500.1.v3.0	CGTCA-motif	CGTCA	Hordeum vulgare	MeJA-responsive
Potri.019G067500.1.v3.0	CGTCA-motif	CGTCA	Hordeum vulgare	MeJA-responsive
Potri.019G067500.1.v3.0	CGTCA-motif	CGTCA	Hordeum vulgare	MeJA-responsive
Potri.019G067500.1.v3.0	LTR	CCGAAA	Hordeum vulgare	low-temperature responsive
Potri.019G067500.1.v3.0	TC-rich repeats	ATTCTCTAAC	Nicotiana tabacum	defense and stress responsive
Potri.019G067500.1.v3.0	ABRE	ACGTG	Arabidopsis thaliana	abscisic acid responsive
Potri.019G067500.1.v3.0	ABRE	ACGTG	Arabidopsis thaliana	abscisic acid responsive
Potri.019G067500.1.v3.0	ABRE	TACGGTC	Arabidopsis thaliana	abscisic acid responsive
Potri.019G067500.1.v3.0	Box 4	ATTAAT	Petroselinum crispum	light responsive
Potri.019G067500.1.v3.0	G-box	CACGTC	Zea mays	light responsive
Potri.019G067500.1.v3.0	G-box	TAAACGTG	Brassica oleracea	light responsive
Potri.019G067500.1.v3.0	AuxRR-core	GGTCCAT	Nicotiana tabacum	auxin responsive
Potri.019G079600.1.v3.0	AE-box	AGAAACAA	Arabidopsis thaliana	light responsive
Potri.019G079600.1.v3.0	chs-CMA1a	TTACTTAA	Daucus carota	light responsive
Potri.019G079600.1.v3.0	P-box	CCTTTTG	Oryza sativa	gibberellin-responsive
Potri.019G079600.1.v3.0	P-box	CCTTTTG	Oryza sativa	gibberellin-responsive
Potri.019G079600.1.v3.0	P-box	CCTTTTG	Oryza sativa	gibberellin-responsive
Potri.019G079600.1.v3.0	GA-motif	ATAGATAA	Arabidopsis thaliana	light responsive
Potri.019G079600.1.v3.0	GT1-motif	GGTTAA	Arabidopsis thaliana	light responsive
Potri.019G079600.1.v3.0	GT1-motif	GGTTAA	Arabidopsis thaliana	light responsive
Potri.019G079600.1.v3.0	GT1-motif	GGTTAA	Arabidopsis thaliana	light responsive
Potri.019G079600.1.v3.0	I-box	AGATAAGG	Triticum aestivum	light responsive
Potri.019G079600.1.v3.0	AT1-motif	AATTATTTTTTATT	Solanum tuberosum	light responsive
Potri.019G079600.1.v3.0	AT1-motif	AATTATTTTTTATT	Solanum tuberosum	light responsive
Potri.019G079600.1.v3.0	LTR	CCGAAA	Hordeum vulgare	low-temperature responsive
Potri.019G079600.1.v3.0	Box 4	ATTAAT	Petroselinum crispum	light responsive
Potri.019G079600.1.v3.0	Box 4	ATTAAT	Petroselinum crispum	light responsive
Potri.019G079600.1.v3.0	Box 4	ATTAAT	Petroselinum crispum	light responsive
Potri.019G079600.1.v3.0	Box 4	ATTAAT	Petroselinum crispum	light responsive
Potri.019G079600.1.v3.0	Box 4	ATTAAT	Petroselinum crispum	light responsive
Potri.019G079600.1.v3.0	MBS	CAACTG	Arabidopsis thaliana	drought-inducibility MYB binding site
Potri.019G079700.1.v3.0	G-box	TACGTG	Arabidopsis thaliana	light responsive
Potri.019G079700.1.v3.0	LTR	CCGAAA	Hordeum vulgare	low-temperature responsive
Potri.019G079700.1.v3.0	ABRE	ACGTG	Arabidopsis thaliana	abscisic acid responsive
Potri.019G079700.1.v3.0	ABRE	ACGTG	Arabidopsis thaliana	abscisic acid responsive
Potri.019G079700.1.v3.0	ABRE	ACGTG	Arabidopsis thaliana	abscisic acid responsive
Potri.019G079700.1.v3.0	GT1-motif	GGTTAAT	Avena sativa	light responsive
Potri.019G079700.1.v3.0	I-box	AAGATAAGGCT	Gossypium hirsutum	light responsive
Potri.019G079700.1.v3.0	I-box	TGATAATGT	Solanum tuberosum	light responsive
Potri.019G079700.1.v3.0	P-box	CCTTTTG	Oryza sativa	gibberellin-responsive
Potri.019G079700.1.v3.0	MRE	AACCTAA	Petroselinum crispum	light responsive MYB binding site
Potri.019G079700.1.v3.0	TCCC-motif	TCTCCCT	Spinacia oleracea	light responsive
Potri.019G079700.1.v3.0	TCA-element	CCATCTTTTT	Nicotiana tabacum	salicylic acid responsive
Potri.019G079700.1.v3.0	G-Box	CACGTT	Pisum sativum	light responsive
Potri.019G079700.1.v3.0	G-Box	CACGTT	Pisum sativum	light responsive
Potri.T108100.1.v3.0	CGTCA-motif	CGTCA	Hordeum vulgare	MeJA-responsive
Potri.T108100.1.v3.0	CGTCA-motif	CGTCA	Hordeum vulgare	MeJA-responsive
Potri.T108100.1.v3.0	CGTCA-motif	CGTCA	Hordeum vulgare	MeJA-responsive
Potri.T108100.1.v3.0	CGTCA-motif	CGTCA	Hordeum vulgare	MeJA-responsive
Potri.T108100.1.v3.0	CGTCA-motif	CGTCA	Hordeum vulgare	MeJA-responsive
Potri.T108100.1.v3.0	CGTCA-motif	CGTCA	Hordeum vulgare	MeJA-responsive
Potri.T108100.1.v3.0	TGA-element	AACGAC	Brassica oleracea	auxin responsive
Potri.T108100.1.v3.0	CCAAT-box	CAACGG	Hordeum vulgare	MYBHv1 binding site
Potri.T108100.1.v3.0	TCA-element	CCATCTTTTT	Nicotiana tabacum	salicylic acid responsive
Potri.T108100.1.v3.0	TGACG-motif	TGACG	Hordeum vulgare	MeJA-responsive
Potri.T108100.1.v3.0	TGACG-motif	TGACG	Hordeum vulgare	MeJA-responsive
Potri.T108100.1.v3.0	TGACG-motif	TGACG	Hordeum vulgare	MeJA-responsive
Potri.T108100.1.v3.0	TGACG-motif	TGACG	Hordeum vulgare	MeJA-responsive
Potri.T108100.1.v3.0	TGACG-motif	TGACG	Hordeum vulgare	MeJA-responsive
Potri.T108100.1.v3.0	TGACG-motif	TGACG	Hordeum vulgare	MeJA-responsive
Potri.T108100.1.v3.0	AE-box	AGAAACTT	Arabidopsis thaliana	light responsive
Potri.T108100.1.v3.0	G-Box	CACGTG	Pisum sativum	light responsive
Potri.T108100.1.v3.0	G-Box	CACGTG	Pisum sativum	light responsive
Potri.T108100.1.v3.0	CAT-box	GCCACT	Arabidopsis thaliana	meristem expression
Potri.T108100.1.v3.0	G-box	tgACACGTGGCA	Lycopersicon esculentum	light responsive
Potri.T108100.1.v3.0	G-box	ACACGTGGC	Brassica napus	light responsive
Potri.T108100.1.v3.0	G-box	CACGTG	Arabidopsis thaliana	light responsive
Potri.T108100.1.v3.0	G-box	CACGTC	Zea mays	light responsive
Potri.T108100.1.v3.0	G-box	CACGTC	Zea mays	light responsive
Potri.T108100.1.v3.0	G-box	CCACGTAA	Brassica napus	light responsive
Potri.T108100.1.v3.0	G-box	TACGTG	Arabidopsis thaliana	light responsive
Potri.T108100.1.v3.0	G-box	CACGTC	Zea mays	light responsive
Potri.T108100.1.v3.0	G-box	CAGACGTGGCA	Nicotiana plumbaginifolia	light responsive
Potri.T108100.1.v3.0	G-box	CACGTC	Zea mays	light responsive
Potri.T108100.1.v3.0	G-box	CACGTC	Zea mays	light responsive
Potri.T108100.1.v3.0	G-box	CACGTC	Zea mays	light responsive
Potri.T108100.1.v3.0	G-box	CCACGTAA	Brassica napus	light responsive
Potri.T108100.1.v3.0	G-box	TACGTG	Arabidopsis thaliana	light responsive
Potri.T108100.1.v3.0	G-box	CACGTG	Arabidopsis thaliana	light responsive
Potri.T108100.1.v3.0	Box 4	ATTAAT	Petroselinum crispum	light responsive
Potri.T108100.1.v3.0	MBS	CAACTG	Arabidopsis thaliana	drought-inducibility MYB binding site
Potri.T108100.1.v3.0	MBS	CAACTG	Arabidopsis thaliana	drought-inducibility MYB binding site
Potri.T108100.1.v3.0	MBS	CAACTG	Arabidopsis thaliana	drought-inducibility MYB binding site
Potri.T108100.1.v3.0	GARE-motif	TCTGTTG	Brassica oleracea	gibberellin-responsive
Potri.T108100.1.v3.0	GARE-motif	TCTGTTG	Brassica oleracea	gibberellin-responsive
Potri.T108100.1.v3.0	ABRE	GCAACGTGTC	Hordeum vulgare	abscisic acid responsive
Potri.T108100.1.v3.0	ABRE	CACGTG	Arabidopsis thaliana	abscisic acid responsive
[truncated: 95 more rows]
