# Supplementary material for: Genetic Effects and Expression Patterns of the Nitrate Transporter (NRT) Gene Family in Populus tomentosa
Source: Front Plant Sci. 2021 May 13;12:661635. doi: 10.3389/fpls.2021.661635 (PMC8155728; doi:10.3389/fpls.2021.661635)
Supplement: Supplementary file 5 [file Data_Sheet_5.xlsx]

## Sheet: tissue
tracking_id	Gene_name	Bark	Old leaf	Mature xylem	Expanded leaf	Folwer	Cambium	Young leaf	Immature xylem	Apex	Phloem	Root	Petiole
Potri.001G013400	PtNPF7.1E	0	2.70083	0.108195	1.13515	0.0161973	0	0.113169	0.0135224	1.13157	0.0235213	0.280528	0.0240075
Potri.001G027100	PtNPF5.4A	0	0.0310271	77.9378	0.128078	0	0	0.0128146	0.166343	0.213769	0	26.531	0.143028
Potri.001G068600	PtNPF6.1	1.91426	8.66216	4.14977	23.8241	55.1042	0.488642	33.4273	0.1676	34.8327	0.474398	0.873434	12.0807
Potri.001G145200	PtNPF7.3C	0	3.35487	0.055069	1.11074	12.3132	0.127462	0.132082	0.0916537	2.75505	47.8803	16.9655	0.793993
Potri.001G185700	PtNPF1.2B	697.676	7.83276	4.95879	24.1875	83.1124	94.3504	35.3875	83.5225	45.8411	83.8458	55.149	94.0111
Potri.001G248600	PtNPF8.1B	0	0	0	0	0	0	0	0	0	0	0.0140821	0
Potri.001G348300	PtNRT2.7	0.519334	2.63372	0	4.87631	1.34606	0	2.72552	0	3.2413	0.880966	0.444739	1.16641
Potri.001G351200	PtNPF2.11D	10.6081	15.6964	0.040195	17.3115	1.22668	0.0262087	11.6958	0.253303	5.36358	18.8427	8.75304	6.47532
Potri.002G029200	PtNPF8.1C	0	0.776737	0	1.38054	0.923501	0.877272	0.498624	0.209817	0.693969	0.651896	0.23214	3.75238
Potri.002G129500	PtNPF4.5A	0	0	0	0	0	0	0	0.028643	0	0.052423	0	0.0165269
Potri.002G225500	PtNPF6.4A	12.0217	3.0859	0.0208187	6.8814	0.805789	2.19687e-50	2.82029	0.367446	6.7827	39.287	9.96391	5.33244
Potri.002G249100	PtNPF4.2	0	1.61815	0.0855079	0.507464	0.121126	0.235927	0	0.125136	0.0775776	0.121489	0.0454676	0.0296618
Potri.002G258700	PtNPF5.2D	0	0.302515	0.0176991	0.124424	1.75947	0	0.164721	0	0.65855	0	0.188545	0.168342
Potri.002G258800	PtPPR	1.06107	1.62423	0.653601	1.79769	0.649355	0.174499	1.01089	0.274616	0.411276	0.888124	0.595322	0.577012
Potri.002G258900	PtNPF5.2B	0.912116	0.786741	0.299533	0.56861	0.602181	0.496254	0.6245	0.197022	0.292014	0.618965	0.338155	0.306624
Potri.003G000800	PtNPF4.3E	0.0565986	2.96482	0.065515	3.47447	0.471216	0	1.8673	0	1.30347	0	0.52075	3.2235
Potri.003G088800	PtNPF7.3B	0	0	0	0	0.0359635	0	0.0118506	0	0.0733396	0.0146546	0.187297	0
Potri.003G111500	PtNPF6.3	2.37581	39.9532	1.74648	33.7898	2.87312	15.1531	9.88393	10.2994	13.3534	6.35399	117.881	18.4252
Potri.003G197400	PtNPF5.4B	2.93156	0.432078	69.9476	1.069	2.07	23.1312	4.15704	33.5884	10.8825	2.41282	8.71884	4.26096
Potri.003G212900	PtNPF7.1D	0	0.037915	0.906238	0.105016	0	0	0.0560383	0	0.632448	0.0109635	0.075065	0.359423
Potri.004G064100	PtNPF4.3A	0.144362	0.0221288	0	0	0.0284389	0	0	0	0	0.0406501	0	0
Potri.004G068500	PtNPF5.8B	0.0519181	1.19386	3.43391	2.11938	0.23151	0.23106	0.981906	0.17157	1.9285	8.99321	9.64957	8.58187
Potri.004G229000	PtNPF4.3B	0	0.686267	9.51029	1.28777	0.925066	1.75811	0.527742	3.12738	4.68381	0.0151349	47.873	3.64531
Potri.005G001400	PtNPF4.3C	0	0	0.0176756	0	0.0211471	0	0.120416	0	0.0560297	0	0	0.026544
Potri.005G233500	PtNPF8.1A	0	0	0.0145607	0	0.0225479	0.404479	0.0148735	0.487672	0	0.0711456	0.0332781	0.114326
Potri.006G033900	PtNPF3.1E	0	0	0	0.0152127	0.43733	0	0	0	0.237704	0	0.0158378	0.0160191
Potri.006G034000	PtNPF3.1A	2.40383	1.18787	0.0625987	12.7054	2.51796	4.94226	6.57492	2.34985	4.04789	6.44915	6.14178	1.9342
Potri.006G091600	PtNPF2.8B	0	0	0	0.0166005	0	0	0	0	0	0	0	0
Potri.006G092000	PtNPF5.6B	0	6.67582	36.1464	6.92411	0.225942	0	1.85887	0.050153	0.508704	18.3989	12.206	3.04598
Potri.006G096800	PtNPF8.1F	1.59911	1.40649	43.3332	1.94966	7.92949	6.5132	1.14706	13.1667	4.89034	11.0175	13.6504	1.6659
Potri.006G240000	PtNPF1.2F	1.44765	2.34273	0.865055	0.813765	1.92286	0.288518	0.942402	0.571296	1.4626	0.994348	1.80978	0.511676
Potri.008G045100	PtNPF2.7	0.552229	0.374035	2.22058	0.425289	14.0133	0.441867	0.960294	0.485551	2.68089	0.69731	1.64039	4.46937
Potri.008G061100	PtNPF5.7A	8.50327	5.00566	0.0760436	6.86943	14.3064	0.258868	8.09521	0.492676	12.6778	7.35758	2.45027	15.4028
Potri.008G170100	PtNPF5.2A	3.0286	0.640548	0	0.535336	12.8762	0.340533	2.62781	0.248622	9.98197	0.341487	0.948058	2.97111
Potri.009G008500	PtNRT2.4A	0	0.020727	0	0.015788	0	0	0	0	0	0	0	0
Potri.009G008600	PtNRT2.4C	0	0.0365167	0	0	0.137474	0	0.035306	0	0	0	0	0.0143149
Potri.009G042400	PtNPF8.1D	8.54068	13.0812	6.55801	6.8913	8.06908	0.709591	2.20212	1.40718	5.08166	5.8227	5.75061	1.89154
Potri.010G034300	PtNPF4.6C	1.65475	2.09916	0.379303	2.44161	19.5236	0.170093	1.1532	0.167162	5.79003	1.73987	2.03287	3.4604
Potri.010G034700	PtNPF2.13	0	16.8343	4.63751	8.53223	7.63264	0	1.12451	0.0391417	2.12801	0	5.49075	0.187768
Potri.010G068100	PtNPF5.2C	0.490077	11.9169	0.127045	14.3446	3.26639	0.0576385	15.7771	0	8.52924	0.022926	0.0128829	5.54851
Potri.010G100200	PtNPF8.3A	28.0351	33.1146	55.0629	33.6704	30.25	35.8702	22.4239	49.6127	31.7925	25.1761	30.8535	24.8373
Potri.010G126300	PtNPF3.1C	0.625377	19.3147	2.54655	49.8116	0.254709	3.69747	63.298	3.31627	24.6176	0.852473	3.99863	20.2929
Potri.011G120000	PtNPF8.3B	6.54116	10.2178	6.94184	6.7442	4.27914	8.5813	4.36045	7.02603	6.22844	9.61432	12.0858	4.39638
Potri.012G070700	PtNPF4.6B	0	20.87	0.240878	8.29216	0.0212611	0.0684845	1.78279	0	0.394096	2.14809	0.306713	0.496918
Potri.012G071400	PtNPF2.11B	7.15804	1.05044	0.0236805	0.919691	3.55767	0	0.741905	0	5.69492	0.106318	0.545188	2.67509
Potri.012G071500	PtNPF2.11A	2.82269	31.1557	0.119038	41.6694	16.7688	1.46911	30.6187	2.00417	57.5629	43.7129	11.4263	16.7704
Potri.012G087700	PtNRT2.5C	7.48854	1.90348	4.84251	1.62252	2.92084	1.15242	0.756116	2.05108	3.51667	7.89285	3.70911	1.58235
Potri.012G089300	PtNRT3.1A	1.76585	0.630627	1.00889	0.368927	1.81627	0.301129	0.221503	0.1491	0.800838	1.48261	1.83525	0.510719
Potri.013G106300	PtNPF5.10G	4.68034	3.1101	1.71545	2.55146	1.3362	2.24106	1.71928	2.576	1.95735	1.84217	3.32189	1.30838
Potri.013G106400	PtNPF5.10C	0.456722	0.301195	0.188539	0.21934	0.222971	0.311394	0.200933	0.255841	0.291725	0.298042	0.268043	0.200477
Potri.013G106500	PtNPF5.10A	1.53765	1.72374	0.943537	1.49363	0.504659	0.898508	0.838014	1.07394	1.13219	1.10314	1.74757	0.891395
Potri.013G106600	PtNPF5.10D	24.6933	31.6284	22.82	36.6359	28.2681	37.4211	32.9954	44.5199	37.7813	15.953	21.3168	27.6079
Potri.013G106700	PtNPF5.10J	0	0.112621	0.719909	0.0998637	0	8.82736	0.0843184	8.74945	0.111461	0	2.19658	0.15244
Potri.013G106900	PtNPF5.10F	2.40837	3.16971	1.55878	2.45736	1.67695	0.621793	1.8396	1.9179	2.2081	1.26837	1.66389	1.26673
Potri.013G107000	PtNPF5.10I	1.61051	7.40143	6.00993	3.99785	5.22868	1.20918	0.951219	1.63153	6.84111	1.07657	7.22177	4.8434
Potri.014G036200	PtNPF4.6A	0.784916	17.182	0.0191903	12.0607	0.206271	0.0371947	1.53284	0.0747607	1.28854	0.375408	0.571286	1.92996
Potri.014G157500	PtNPF6.4B	0.430597	2.9002	0.288052	9.24557	2.92692	1.55655	6.71779	3.29054	13.4296	2.68986	0.605577	9.20509
Potri.014G179400	PtNPF7.3A	3.55978	0.120103	134.017	0.113032	2.12845	5.11209	0.298392	7.35369	2.83573	40.4775	4.70782	0.49008
Potri.015G081300	PtNRT2.5B	4.72634	3.22494	2.01829	1.60439	3.24545	3.7186	0.629313	2.8884	3.77553	2.49429	3.38553	1.50361
Potri.015G081500	PtNRT2.5A	1.14308	1.55515	1.0478	0.471147	0.845869	1.00764	0.397918	1.50005	1.50841	0.941032	1.22514	0.813167
Potri.015G085000	PtNRT3.1C	0.149307	0.280265	0	0	0.567743	0	0	0	0.287261	0.0452467	0	0.0425683
Potri.015G085100	PtNRT3.1B	0.10482	0.095357	0	0.0262021	0.642914	0	0	0	0.329346	0	0.0316103	0
Potri.016G032000	PtNPF3.1D	7.43018	24.7388	2.51631	8.27333	1.07207	1.50069	2.55319	1.15238	1.31309	2.1962	4.35869	2.87309
Potri.016G103200	PtNPF2.8A	0	0	0	0.0194989	0	0	0.0993317	0	0.046009	0	0	0
Potri.016G103500	PtNPF5.7B	0	10.3665	0.0126333	10.9181	2.21824	0.0327332	1.20615	0.123234	3.58739	5.79535	6.99261	5.09244
Potri.016G111800	PtNPF8.1E	0	0.0622206	0.170411	0.121584	0	0.166307	0.198464	0.0528853	0.0844771	0	0.237152	0.030955
Potri.016G111900	PtNPF8.1G	0	0	0	0.0145622	0	0	0.0941362	0	0.0850817	0	0	0
Potri.017G076800	PtNPF2.11C	1.80954	18.1048	0.466883	20.6842	14.1604	5.99452	15.9923	6.30005	17.5918	2.42522	6.04649	28.5539
Potri.017G076900	PtNPF2.10A	0	0	0	0	0.332641	0	0	0	0	0	0	0
Potri.017G145500	PtNPF5.6C	0	0.111911	0	0.0186175	0	0	0	0	0.0180363	0	0	0
Potri.017G152800	PtNPF5.8A	0	3.23725	20.6809	5.02359	0.103664	0	4.02048	0.0665393	1.59915	0.0178263	25.6716	25.2252
Potri.018G040300	PtNPF1.2E	0	0	0.0379703	0.034949	0	0	0.0165488	0	0	0.0336857	0	0
Potri.018G040400	PtNPF1.1	0	0	0	0.0213629	0	0	0.0166048	0	0.0158543	0	0	0.0940924
Potri.018G040500	PtNPF1.2I	0	0.019848	0	0.014977	0.197123	0	0.0169859	0	0.0145125	0.014669	0.0658184	0
Potri.018G040600	PtNPF1.2G	0	0.0217022	0.0589897	0.0162038	0.285514	0	0.049465	0	0	0	0.0881097	0.0327922
Potri.018G040700	PtNPF1.2M	0	0.0202506	0	0.0490453	0.0667008	0	0.0461392	0	0	0	0.0500607	0.0330105
Potri.018G040800	PtNPF1.2D	0.320562	0.068119	0.368007	0	0	0	0	0	0	0.82985	6.03334	0.0159757
Potri.018G040900	PtNPF1.2C	1.14738	0.999268	1.06752	1.60233	1.98134	0.970315	1.09826	1.48839	2.2798	1.28298	1.99701	1.7955
Potri.018G041400	PtNPF1.2J	0	0	0	0.0152154	0.0667782	0.0358714	0.0588851	0	0.0147524	0	0.0529427	0.0543455
Potri.018G041500	PtNPF1.2K	0	0.0246786	0	0	0.0542504	0	0	0	0.035985	0	0	0
Potri.018G041600	PtNPF1.2L	0	0.0787163	0.12431	0.104074	0.47802	0	0.0958483	0.0188265	0.0556495	0	0.385954	0.285528
Potri.018G041700	PtNPF1.2H	0.190528	0.0408679	0.263406	0.017085	0	0	0	0	0	0.632823	2.7371	0.0473947
Potri.018G041800	PtNPF1.2N	0.422364	0.313644	0.391871	0.433368	0.754412	0.476988	0.276527	0.68142	0.918301	0.68357	1.01548	1.03905
Potri.019G055800	PtNPF5.1	1.47247	0.405134	3.91272	1.85899	0.274624	3.88564	12.1517	4.98754	5.60884	2.58029	9.93262	9.77056
Potri.019G067500	PtNPF4.3D	0	1.32674	5.05654	1.24111	0.227006	0.275226	2.06196	0.329697	2.94784	0.667385	13.7669	17.1608
Potri.019G079600	PtNPF5.10E	0.0297461	0.0975032	0.490421	0.102998	0.0112	0.276616	0.0667922	0.789087	0.0795705	0.59127	1.12451	0.208769
Potri.019G079700	PtNPF5.10K	0.557538	0.194365	0.829146	0.567204	1.18217	1.31557	0.869382	1.0556	0.883927	0.943791	1.44972	1.36416
Potri.T108100	PtNPF5.6A	0.615882	0.256706	0.0282543	0.387188	0.4368	0.270449	0.491605	0.133384	0.556262	0.119402	0.176039	0.268734
Potri.T108700	PtNPF5.6D	0.155498	0.062741	0.0190409	0.0691969	0	0.143141	0	0	0.077091	0	0	0.0183499
Potri.T150600	PtNPF5.10H	6.90918	10.2431	5.50477	8.2782	4.34638	3.74566	5.71854	4.97913	5.96269	4.57385	5.20938	4.64598
Potri.T150700	PtNPF5.10B	0.212115	0.636324	0.204997	0.417081	0.463329	0	0.147406	0.15345	1.0468	0.207587	0.587503	1.10217

## Sheet: leaf
tracking_id	Gene_name	Long1	Long2	Long3	Long4	Long5	Long6	Short1	Short2	Short3	Short4	Short5	Short6
Potri.001G013400	PtNPF7.1E	1.88574	1.64698	2.12377	1.74113	1.99791	2.90651	2.33032	2.08876	2.36156	2.29017	2.22615	2.37504
Potri.001G068600	PtNPF6.1	31.7801	23.0448	29.2169	32.2282	33.2866	31.2538	24.0036	25.8068	25.1469	26.0431	25.4973	30.2544
Potri.001G145200	PtNPF7.3C	3.6943	4.24106	2.85159	2.9635	2.65346	2.26648	1.35519	1.02103	2.00644	1.25355	0.916615	0.539507
Potri.001G185700	PtNPF1.2B	12.2722	6.04319	5.55967	8.48567	14.1203	4.54186	3.89841	1.00689	2.69327	2.72673	1.1504	1.72901
Potri.001G348300	PtNRT2.7	0.270942	0.38614	0.247322	0.359104	0.153635	0.308811	0.13164	0.255979	0.203758	0.260786	0.168937	0.242973
Potri.001G351200	PtNPF2.11D	21.3679	20.9338	21.2779	20.8331	21.0025	18.8227	19.6677	18.5922	17.4231	17.5704	20.7131	19.7395
Potri.002G029200	PtNPF8.1C	1.83692	1.50001	1.09418	1.40407	1.19368	0.855612	0.494764	0.767413	0.476486	0.763012	0.735876	0.837809
Potri.002G225500	PtNPF6.4A	0.896735	0.612552	0.430207	0.657655	0.938456	0.461893	0.404604	0.157763	0.382395	0.450741	0.183679	0.565112
Potri.002G249100	PtNPF4.2	2.24133	1.85213	1.98853	1.68341	2.11356	2.12599	2.0576	2.17634	2.22169	2.29328	2.16545	2.0402
Potri.002G258700	PtNPF5.2D	0.256425	0.0830016	0.0290787	0.107055	0.0153508	0.0157962	0.0573091	0.0488894	0.0162321	0.0416917	0.0939327	0.0297247
Potri.002G258800	PtPPR	2.34293	2.53266	2.38244	2.73131	2.7653	3.20279	2.44119	2.24964	2.58539	2.46033	2.34758	2.7316
Potri.002G258900	PtNPF5.2B	1.50644	1.75516	1.56727	1.55233	1.69089	1.98271	1.87862	1.68988	1.9893	1.51508	1.85838	1.45522
Potri.003G000800	PtNPF4.3E	1.48024	1.81764	1.61989	1.48213	1.30807	1.38169	1.28527	0.990357	0.997362	1.09981	1.08162	0.772377
Potri.003G088800	PtNPF7.3B	0.0298356	0	0.012772	0	0	0.0142859	0.0125576	0	0	0.0244739	0.0131782	0
Potri.003G111500	PtNPF6.3	5.27606	5.05824	4.87583	6.94233	6.0005	5.82533	7.63546	7.5003	7.83241	6.47517	6.40428	10.7741
Potri.003G197400	PtNPF5.4B	0.284658	0.116788	0.167414	0.175993	0.175969	0.109538	0.026881	0.0568055	0	0.0297227	0.01283	0.0287029
Potri.003G212900	PtNPF7.1D	0.0143219	0	0.037694	0	0	0	0.0115948	0.0259705	0.0252194	0	0	0.0538599
Potri.004G064100	PtNPF4.3A	0	0	0	0.023213	0	0	0.0384279	0	0	0	0	0
Potri.004G068500	PtNPF5.8B	1.41889	1.19955	1.40117	1.40304	2.3805	1.29103	0.483023	0.287908	0.591788	0.573279	0.194489	0.503026
Potri.004G229000	PtNPF4.3B	0.0869274	0.0617059	0.038276	0.375773	0.367513	0.098101	0.100868	0.066701	0.168002	0.0149878	0.121356	0.0983423
Potri.005G233500	PtNPF8.1A	0.0191792	0	0.0314464	0	0	0.034266	0	0	0	0	0	0
Potri.006G033900	PtNPF3.1E	0.0183137	0	0	0	0	0	0	0	0	0	0	0
Potri.006G034000	PtNPF3.1A	2.39994	1.4106	0.863159	0.594465	0.608534	0.570856	0.999818	1.31988	1.35205	0.963063	1.21045	1.20316
Potri.006G092000	PtNPF5.6B	8.22736	7.03411	6.72869	7.94522	9.0124	6.39422	5.93897	6.08762	7.20695	6.67248	6.4775	8.23089
Potri.006G096800	PtNPF8.1F	1.89378	1.52591	1.0075	1.21207	1.13212	1.11016	0.358277	0.528733	0.473989	0.400267	0.507714	0.486737
Potri.006G240000	PtNPF1.2F	3.72086	3.79005	5.4788	4.60355	4.71276	4.60051	5.93094	6.34401	5.278	5.66564	7.24579	7.07742
Potri.008G045100	PtNPF2.7	2.2956	1.67043	1.6834	1.62501	2.01229	1.66332	1.32789	0.856268	1.02395	1.04838	0.826171	1.41445
Potri.008G061100	PtNPF5.7A	5.91704	6.32745	7.14835	8.60092	8.81189	7.59576	8.20669	9.81179	8.30391	7.94576	8.82352	10.7601
Potri.008G170100	PtNPF5.2A	1.14406	1.51299	2.0863	2.60586	2.16013	1.98777	3.92156	6.13164	3.69354	4.1963	9.09427	7.6451
Potri.009G008500	PtNRT2.4A	0.228605	0.603889	0.817117	0.830826	1.38858	1.86106	0.528434	0.318418	0.23019	0.248767	0.3031	0.634302
Potri.009G008600	PtNRT2.4C	0.131841	0.37252	0.499876	0.639255	0.652131	1.11693	0.301812	0.34474	0.175783	0.109924	0.217798	0.355516
Potri.009G042400	PtNPF8.1D	26.3279	29.4318	28.8938	26.7743	28.978	28.4801	26.6337	28.3016	29.9969	27.5975	30.2414	32.0769
Potri.010G034300	PtNPF4.6C	5.52832	4.51713	4.20592	4.6987	4.98996	4.34298	3.91217	3.40759	3.98056	3.76383	3.12828	3.29114
Potri.010G034700	PtNPF2.13	37.5937	39.1505	46.4713	41.6095	41.2226	40.3677	26.7266	23.5051	26.2658	23.8837	23.845	22.1442
Potri.010G068100	PtNPF5.2C	16.3155	12.9815	15.4573	16.0466	15.5864	15.7078	10.3371	9.65489	11.1498	10.4108	9.94799	12.692
Potri.010G100200	PtNPF8.3A	59.0894	60.8439	58.7055	52.2309	53.0228	53.4799	50.632	48.5932	48.0664	48.2236	50.4189	49.7348
Potri.010G126300	PtNPF3.1C	34.2296	25.5159	31.3508	30.4414	30.7211	31.1484	11.9972	14.363	12.4022	12.5991	13.3332	19.828
Potri.011G120000	PtNPF8.3B	13.7834	13.967	16.9347	18.8876	19.5781	19.4141	14.5941	17.3305	15.8318	15.9446	19.19	20.2074
Potri.012G070700	PtNPF4.6B	13.2826	12.2996	14.2054	12.7735	13.0639	14.3473	10.1083	9.66121	11.5259	10.4868	10.2813	9.85418
Potri.012G071400	PtNPF2.11B	0.516553	0.485334	0.314817	0.38334	0.469504	0.20299	0.607038	0.465653	0.358981	0.321678	0.593465	0.673145
Potri.012G071500	PtNPF2.11A	47.9934	42.7432	43.6898	37.8777	35.1379	36.0729	30.9692	28.7276	28.8967	27.3606	30.4847	30.6771
Potri.012G087700	PtNRT2.5C	3.55325	4.11393	4.47354	4.75127	6.03354	5.33171	3.64618	3.80263	4.08334	4.08008	4.42584	5.22377
Potri.012G089300	PtNRT3.1A	4.62376	3.69476	4.58886	5.2802	5.78815	6.74736	8.09903	7.83596	7.21526	7.6639	8.40994	7.61294
Potri.013G106300	PtNPF5.10G	2.97459	3.07471	3.06884	3.6456	3.74525	3.36564	3.39242	3.36264	3.31813	3.68141	3.16107	2.89661
Potri.013G106400	PtNPF5.10C	0.527117	0.37725	0.430709	0.217117	0.308714	0.320663	0.455774	0.256091	0.440094	0.40054	0.292847	0.427669
Potri.013G106500	PtNPF5.10A	1.49551	1.64086	1.70707	1.41992	1.80803	2.00277	1.28014	1.61542	1.69141	1.8196	1.55605	1.50499
Potri.013G106600	PtNPF5.10D	39.2404	37.3437	39.4781	37.631	41.6111	35.2075	34.8422	35.5317	34.4481	31.9627	35.9315	36.7682
Potri.013G106700	PtNPF5.10J	1.49384	1.19461	0.86096	0.811906	0.591444	0.681662	0.513658	0.354193	0.56173	0.486954	0.410691	0.500396
Potri.013G106900	PtNPF5.10F	1.70706	1.90039	1.72127	1.71749	1.32623	1.83151	1.58895	1.48572	1.67391	1.43937	1.53901	1.93608
Potri.013G107000	PtNPF5.10I	6.26496	6.93563	6.98446	8.16681	7.40355	6.91297	7.57556	7.51686	7.07163	6.92997	8.1413	9.33769
Potri.014G036200	PtNPF4.6A	0.0577123	0.0172449	0	0.035233	0	0	0.0151059	0	0	0.0186499	0	0
Potri.014G157500	PtNPF6.4B	2.86197	1.33536	1.26934	1.53031	1.23166	0.949164	0.86016	0.527557	1.07577	0.692063	0.732559	0.867944
Potri.014G179400	PtNPF7.3A	0.0635113	0.0132246	0.057731	0.291621	0.0603719	0.0362802	0.022797	0.0122063	0	0	0.0124817	0.0380817
Potri.015G081300	PtNRT2.5B	1.6039	3.18885	3.91901	3.21522	4.42616	4.06121	5.88949	6.37078	6.00413	6.66668	9.02586	8.13041
Potri.015G081500	PtNRT2.5A	1.09971	1.7896	2.49739	2.37735	3.07014	2.56575	4.46257	4.7118	4.58896	4.45075	6.183	6.04986
Potri.015G085000	PtNRT3.1C	0.190089	0.281841	0.212496	0.096546	0.711602	0.271303	0.203646	0.212495	0.174355	0.605599	0.298473	0.323723
Potri.015G085100	PtNRT3.1B	0.57816	0.719619	1.0994	1.47467	0.754857	1.18123	0.778782	1.00395	0.912177	1.34183	1.38193	1.79044
Potri.016G032000	PtNPF3.1D	15.4921	17.0136	19.2213	23.175	25.2055	23.247	28.2815	26.2261	30.456	27.1098	27.618	35.9326
Potri.016G103500	PtNPF5.7B	28.4116	29.1319	26.2531	24.2232	23.8019	21.4208	17.3944	16.432	16.9804	16.9233	14.7453	16.5589
Potri.016G111800	PtNPF8.1E	0.249379	0.180789	0.105743	0.297096	0.269385	0.176828	0.0869612	0.124158	0.144224	0.0825286	0.0818895	0.0762374
Potri.017G076800	PtNPF2.11C	6.83915	11.0784	10.5262	8.31821	9.35723	9.4087	11.8119	15.2368	11.2019	12.6161	22.3992	18.897
Potri.017G076900	PtNPF2.10A	0.181465	0.183679	0.158394	0.179818	0.096212	0.17057	0.0801337	0.211423	0.249361	0.35652	0.245636	0.320723
Potri.017G145500	PtNPF5.6C	0	0	0	0	0	0	0.0561697	0	0.0427358	0	0	0.0389803
Potri.017G152800	PtNPF5.8A	3.52042	3.57777	2.51743	2.08425	3.25292	1.98827	2.08001	1.74	2.44891	1.91926	1.18276	2.08217
Potri.018G040300	PtNPF1.2E	0	0	0	0.0219649	0	0.0203719	0.0189107	0	0	0	0	0
Potri.018G040500	PtNPF1.2I	0	0	0	0.0348023	0	0.0168216	0.0455493	0.0175839	0.0169783	0.0184821	0.0161663	0
Potri.018G040600	PtNPF1.2G	0	0	0	0	0	0.0183298	0	0.0190409	0.0184539	0	0	0
Potri.018G040700	PtNPF1.2M	0.0183145	0	0.0500482	0.0201118	0.0190638	0	0	0	0	0	0	0
Potri.018G040800	PtNPF1.2D	0.0846852	0.126994	0.105372	0.146904	0.139378	0.294992	0.0703757	0.0365919	0.136184	0.0935193	0.058806	0.0745813
Potri.018G040900	PtNPF1.2C	1.39721	1.6084	1.76116	1.54835	1.80817	1.81874	1.04757	1.23581	1.29538	1.09254	1.37369	1.49491
Potri.018G041400	PtNPF1.2J	0	0.0191167	0.0174013	0	0.0190899	0.0341067	0	0.0177141	0	0.0153125	0	0.0160989
Potri.018G041500	PtNPF1.2K	0.0911528	0.041976	0	0.0467173	0.0433589	0.0215394	0.0561923	0.0368913	0.020509	0	0.0200002	0.0413765
Potri.018G041600	PtNPF1.2L	0.0178417	0.0557098	0.0944727	0.112397	0.0518816	0.0337909	0.0770102	0.135141	0.0993533	0.0811843	0	0.0470087
Potri.018G041700	PtNPF1.2H	0.0215557	0.0423955	0.126798	0.0410966	0.1639	0.0764036	0.0353861	0.0392522	0.135553	0.0826036	0.0582417	0.134956
Potri.018G041800	PtNPF1.2N	0.887279	0.51463	0.776757	0.727932	0.685439	0.550296	0.4681	0.537174	0.607886	0.365254	0.396956	0.620581
Potri.019G055800	PtNPF5.1	0.172351	0.222341	0.103698	0.223607	0.261195	0.146956	0.156657	0.12972	0.102984	0.199881	0.230615	0.209705
Potri.019G067500	PtNPF4.3D	0.765023	0.742365	0.604675	2.54864	3.04751	0.9106	1.38341	0.7747	1.11109	1.08546	1.08975	0.945317
Potri.019G079600	PtNPF5.10E	0.0729348	0.0265035	0.0879672	0.131852	0.094324	0.10568	0.146706	0.18561	0.179362	0.248973	0.292946	0.228606
Potri.019G079700	PtNPF5.10K	0.0770795	0	0	0.0495347	0.0848417	0	0.0127346	0	0	0.0479222	0	0.0311667
Potri.T108100	PtNPF5.6A	0.423779	0.506596	0.408704	0.415877	0.308741	0.418663	0.269003	0.320616	0.485385	0.381472	0.219206	0.396581
Potri.T108700	PtNPF5.6D	0.0724657	0	0.062002	0.0247596	0.046458	0.0238177	0.0597447	0.0233023	0.0690103	0.0243723	0.0424123	0.0680828
Potri.T150600	PtNPF5.10H	7.01196	6.94652	5.86874	5.29116	5.95932	5.79449	6.18101	5.78218	5.28128	6.12586	5.42125	5.4747
Potri.T150700	PtNPF5.10B	0.639127	0.659372	0.63225	0.756893	0.491832	0.539094	0.402235	0.494934	0.514273	0.581509	0.391916	0.819244

## Sheet: day
gene_short_name	Gene_name	Light1	Light2	Light3	Light4	Light5	Light6	Light7	Dark1	Dark2	Dark3	Dark4	Dark5
Potri.001G013400	PtNPF7.1E	12.2584	3.16497	0.897688	0.77299	2.03181	4.27802	6.20226	8.70647	9.95065	18.7936	20.3038	20.7716
Potri.001G027100	PtNPF5.4A	0.703526	0.216472	0.180678	0.0888684	0.195113	0.156677	0	0	0	0	0.0148569	0.0150276
Potri.001G068600	PtNPF6.1	21.8757	54.0345	47.4051	38.4828	42.5337	21.7001	28.2389	38.5872	31.815	30.0701	34.5905	32.3374
Potri.001G145200	PtNPF7.3C	1.1942	0.459779	0.349863	0.073874	0.245897	0.543441	0.310808	0.020695	0.0548939	0.0908873	0.0131837	0.0858881
Potri.001G185700	PtNPF1.2B	31.9402	17.2607	12.7558	7.70857	10.8097	11.2161	23.1999	11.8306	10.7146	9.12827	13.9405	13.9405
Potri.001G348300	PtNRT2.7	7.73352	3.82547	2.20109	1.88603	2.82788	3.23717	5.82371	5.77879	14.6368	12.9034	10.4782	10.8315
Potri.001G351200	PtNPF2.11D	58.0779	66.0318	44.093	57.8188	73.3528	76.9207	93.6701	73.9941	84.1178	57.6672	61.2996	55.3442
Potri.002G029200	PtNPF8.1C	13.1047	6.64576	6.52895	3.61812	3.83017	4.03924	4.99102	1.71922	1.83596	2.0623	4.126	3.50948
Potri.002G129500	PtNPF4.5A	0	0	0	0	0.018399	0	0	0	0	0	0	0
Potri.002G225500	PtNPF6.4A	12.4854	7.00445	4.52055	2.83023	2.11618	4.11763	6.32369	1.31309	2.24626	2.74927	5.54978	3.26005
Potri.002G249100	PtNPF4.2	3.91574	4.14893	6.25385	3.19326	3.47575	2.57059	3.78811	1.47319	1.97734	3.11401	4.11144	3.04202
Potri.002G258700	PtNPF5.2D	0.0195997	0.127153	0	0	0	0	0	0	0	0	0	0
Potri.002G258800	PtPPR	0.190347	0.637391	0.890282	1.3109	1.03791	0.517539	0.342946	0.953048	1.23688	1.17215	0.955419	0.794345
Potri.002G258900	PtNPF5.2B	0.304155	0.341821	1.11147	0.649433	0.663078	0.941704	0.602662	0.42286	0.624249	0.508846	0.807641	0.561763
Potri.003G000800	PtNPF4.3E	0.839564	0.361168	0.46407	0.593043	0.587061	0.638036	0.717022	0.342144	0.456932	0.813702	0.513743	0.572778
Potri.003G088800	PtNPF7.3B	0	0	0	0	0	0	0	0	0	0.0123383	0	0
Potri.003G111500	PtNPF6.3	113.735	54.4218	25.7333	14.0992	26.4596	25.8933	76.1595	50.6777	78.171	215.012	217.889	153.693
Potri.003G197400	PtNPF5.4B	0.585022	0.318095	0.18983	0.190985	0.28927	0.502625	0.0863352	0.0853097	0.058102	0.239114	0.596351	0.365212
Potri.003G212900	PtNPF7.1D	2.62411	0.242425	0.021897	0	0.0116364	0.1789	0.12824	0.025478	0.0130155	0.108903	0.270148	0.0551612
Potri.004G064100	PtNPF4.3A	0	0	0	0.0169481	0	0	0	0	0	0	0	0
Potri.004G068500	PtNPF5.8B	0.680773	0.466066	0.966712	0.366761	0.304932	0.485646	0.489929	0.0503218	0.120962	0.205751	0.240176	0.154283
Potri.004G229000	PtNPF4.3B	0.654735	0.218043	0.0365641	0.0215117	0.0860485	0.107454	0.356771	0.0609647	0.0720575	0.103571	0.184637	0.187724
Potri.006G033900	PtNPF3.1E	0	0	0	0	0	0	0.020217	0	0	0	0	0
Potri.006G034000	PtNPF3.1A	31.9143	13.7834	11.6055	27.1051	57.5334	32.078	42.6325	41.5644	65.444	24.911	24.1261	24.3658
Potri.006G092000	PtNPF5.6B	28.1076	14.151	10.3781	7.22332	12.789	15.7937	17.6235	12.4067	11.6601	19.2942	20.6908	17.1215
Potri.006G096800	PtNPF8.1F	3.36501	3.45452	4.31373	3.57871	3.33385	2.52659	2.90694	1.4104	1.24106	1.96284	1.27453	1.41111
Potri.006G240000	PtNPF1.2F	2.59261	3.83909	3.85256	6.60315	4.46755	5.12123	2.82389	4.42755	4.30349	3.08336	3.68159	3.70852
Potri.008G045100	PtNPF2.7	0.406887	2.4314	1.59799	1.34099	1.6928	0.795343	0.705632	3.32023	2.68731	1.75571	2.11549	3.12485
Potri.008G061100	PtNPF5.7A	21.2548	21.8069	13.7799	17.607	16.4392	16.4988	18.5209	23.6281	24.2126	23.8717	23.7569	25.3927
Potri.008G170100	PtNPF5.2A	1.87711	3.98537	1.3042	2.91749	2.20942	2.86514	1.08266	4.69274	6.21248	4.60241	5.44605	5.57032
Potri.009G008500	PtNRT2.4A	0	0	0	0.0134179	0	0.0463982	0	0.0897971	0.111325	0.0565238	0.0181703	0.0591514
Potri.009G008600	PtNRT2.4C	0	0	0	0.0501619	0	0.0161884	0.0170614	0.0360743	0.149241	0.017182	0.0183905	0.0572581
Potri.009G042400	PtNPF8.1D	11.2853	8.15304	7.0259	12.4713	8.70775	7.5496	7.02977	9.4924	11.0187	7.3443	8.98585	8.58808
Potri.010G034300	PtNPF4.6C	4.26052	2.53738	1.91418	2.73414	1.77687	2.47668	1.87564	2.60427	3.32878	2.98545	3.23557	3.29891
Potri.010G034700	PtNPF2.13	0.491676	1.10368	1.25381	1.33579	1.27106	0.526487	0.282542	0.883632	0.631312	0.793504	0.404337	0.936322
Potri.010G068100	PtNPF5.2C	16.0979	22.9664	15.5586	21.1276	14.4034	12.2911	10.9758	11.7666	15.9707	17.276	20.5322	20.2521
Potri.010G100200	PtNPF8.3A	25.9889	39.0253	33.9306	36.3625	32.8809	27.3818	30.2745	37.4608	36.2165	39.4539	40.2921	43.1179
Potri.010G126300	PtNPF3.1C	19.4832	31.3575	9.01327	20.4332	17.3392	27.6891	30.645	57.0888	75.486	53.665	54.4228	64.9522
Potri.011G120000	PtNPF8.3B	8.86853	12.7858	11.6079	15.3008	11.6692	9.72045	11.1687	12.494	12.4422	11.0755	14.7798	13.0751
Potri.012G070700	PtNPF4.6B	10.149	4.85382	5.96251	4.98749	5.13738	5.36218	4.92335	4.31238	3.84329	6.15473	6.9694	7.62742
Potri.012G071400	PtNPF2.11B	6.90742	4.11867	2.02306	3.49657	4.84474	3.90668	6.03866	6.41436	11.1482	9.26392	12.8278	8.92568
Potri.012G071500	PtNPF2.11A	43.0563	19.0872	11.2228	20.0804	30.6129	47.961	70.936	71.8103	120.953	96.5943	102.724	89.8461
Potri.012G087700	PtNRT2.5C	0.168496	0.253377	0.392956	0.774849	0.527833	0.982846	0.593511	0.885389	0.896076	0.68998	0.85708	0.5461
Potri.012G089300	PtNRT3.1A	1.75323	2.29822	2.51376	1.28405	1.15248	1.76911	0.830565	0.600109	0.285939	0.532444	1.36107	0.81894
Potri.013G106300	PtNPF5.10G	1.3967	2.2615	2.79209	1.69032	2.75125	2.32447	2.26564	2.01705	2.31459	2.30598	1.95746	2.26793
Potri.013G106400	PtNPF5.10C	0.291128	0.530967	0.437596	0.217284	0.497255	0.58718	0.452204	0.421123	0.298271	0.492346	0.491808	0.317367
Potri.013G106500	PtNPF5.10A	0.579642	1.31274	1.1527	0.85711	1.8054	0.804248	1.00079	1.39094	1.66447	2.0582	1.63967	1.64685
Potri.013G106600	PtNPF5.10D	64.6527	47.57	42.313	54.0931	44.0709	46.8661	49.5636	45.1203	50.8434	45.0751	50.0045	50.5869
Potri.013G106700	PtNPF5.10J	0.473086	0.245872	0.270927	0.265319	0.359606	0.187323	0.558363	0.238931	0.162615	0.165024	0.383901	0.243086
Potri.013G106900	PtNPF5.10F	2.57567	2.70402	2.42841	1.33684	1.01634	0.97929	0.942403	0.63203	0.645259	0.565229	0.782106	1.57433
Potri.013G107000	PtNPF5.10I	8.81423	9.55571	9.25873	14.4099	12.1379	11.8498	7.36806	12.0348	10.3682	6.64788	8.43479	5.63606
Potri.014G157500	PtNPF6.4B	69.7153	13.6193	4.64006	7.66378	17.4578	24.5869	36.6141	29.9709	55.7229	92.0897	68.6368	49.2624
Potri.014G179400	PtNPF7.3A	0.766483	0.321419	0.120735	0.0438696	0.0662894	2.03633	0.0892429	0.110835	0.0574628	0.141948	0.749518	0.089435
Potri.015G081300	PtNRT2.5B	2.32036	2.22616	1.89717	7.09817	2.65566	5.46303	2.35489	3.56843	4.34907	2.77076	2.76494	4.00971
Potri.015G081500	PtNRT2.5A	0.797686	0.763403	0.866316	4.63712	1.42411	2.65821	1.1391	2.02182	2.34152	1.63447	1.94189	2.24683
Potri.015G085000	PtNRT3.1C	0.441709	0.499632	0.227801	0.748732	1.16164	0.730648	0.351202	0.820232	1.10049	0.520734	1.00929	1.31533
Potri.015G085100	PtNRT3.1B	0.724939	1.25697	0.869614	1.24824	1.06349	0.773492	1.10305	1.72799	1.45169	1.18594	1.51806	2.00527
Potri.016G032000	PtNPF3.1D	24.7839	15.2748	18.8432	11.7515	14.8401	20.4103	19.0956	12.6641	16.9237	25.1812	25.843	23.2572
Potri.016G103200	PtNPF2.8A	0	0	0	0	0	0	0	0	0	0	0	0.0606927
Potri.016G103500	PtNPF5.7B	45.529	20.5944	15.0803	15.7689	15.6632	12.3001	20.8436	15.2485	11.4451	8.59987	10.0627	9.40167
Potri.016G111800	PtNPF8.1E	0.0524047	0	0	0	0	0	0	0	0.0165727	0	0.0513075	0.0165828
Potri.017G076800	PtNPF2.11C	62.0779	48.652	35.1339	51.8855	34.0444	36.9769	31.6965	38.773	51.312	26.2954	29.8815	37.6242
Potri.017G076900	PtNPF2.10A	1.20556	0.609619	0.372137	0.698284	0.807735	1.02797	0.74612	0.694039	1.02391	0.244917	0.451941	0.624757
Potri.017G145500	PtNPF5.6C	0.0230038	0	0.0182737	0	0.0200955	0	0.0232047	0	0	0	0	0.0238198
Potri.017G152800	PtNPF5.8A	7.82472	4.28942	5.40736	1.35556	2.19261	1.955	3.47656	1.20426	1.48659	2.10525	2.4216	2.7224
Potri.018G040300	PtNPF1.2E	0	0.0180121	0	0	0	0	0	0	0.0183772	0	0	0
Potri.018G040500	PtNPF1.2I	0.0787687	0	0.0145606	0	0.0159996	0.0615501	0	0.0191674	0.100433	0	0	0
Potri.018G040600	PtNPF1.2G	0.0656226	0	0	0	0.0173946	0	0	0.0209048	0.0561002	0	0	0
Potri.018G040700	PtNPF1.2M	0	0.0151037	0	0	0	0.0372201	0	0.0193418	0.050512	0	0	0
Potri.018G040800	PtNPF1.2D	0.193239	0.0327878	0.117657	0.0795843	0.212778	0.316004	0.0557487	0.044238	0.103819	0.167913	0.124474	0.213513
Potri.018G040900	PtNPF1.2C	1.30215	0.900095	1.34277	1.08325	0.919982	0.976608	0.917978	1.20075	1.18371	1.12073	1.02062	1.20104
Potri.018G041400	PtNPF1.2J	0.0582011	0.0146111	0	0	0	0.0534043	0	0.073722	0.0701771	0	0	0
Potri.018G041500	PtNPF1.2K	0.0448664	0	0.0178998	0.0214666	0.0196333	0.0362521	0.01981	0	0.059716	0	0	0
Potri.018G041600	PtNPF1.2L	0.516539	0.0294734	0.0143037	0	0.0309751	0.16581	0.0964959	0.0145319	0.0222166	0.045716	0	0.0339316
Potri.018G041700	PtNPF1.2H	0.0413977	0	0.0499835	0	0.111073	0.053889	0.0629422	0.0219195	0.0436409	0.0924407	0.101044	0.0605939
Potri.018G041800	PtNPF1.2N	0.617277	0.358789	0.492247	0.480839	0.421914	0.620194	0.374535	0.232514	0.430633	0.415774	0.458136	0.334223
Potri.019G055800	PtNPF5.1	5.66389	2.11311	1.50055	0.767303	1.06711	1.67014	3.60928	2.90307	2.76845	3.07095	2.9097	4.90714
Potri.019G067500	PtNPF4.3D	3.68537	2.16084	1.56671	3.68705	2.92917	5.46355	4.99419	1.03673	1.13296	1.9156	2.09685	1.54151
Potri.019G079600	PtNPF5.10E	1.27762	2.26346	1.69065	1.8636	1.42504	1.19261	1.15484	1.41017	1.56924	2.45783	2.51511	2.308
Potri.019G079700	PtNPF5.10K	1.26753	0.42668	0.646031	0.438525	0.708359	0.844908	0.888305	0.588375	0.705185	0.409105	0.563233	0.598207
Potri.T108100	PtNPF5.6A	0.353445	0.424216	0.376156	0.114814	0.244495	0.355247	0.316978	0.281096	0.247298	0.233238	0.343338	0.193201
Potri.T108700	PtNPF5.6D	0	0	0	0	0.021	0.0245074	0.0216164	0.0703486	0	0.0217469	0	0.02336
Potri.T150600	PtNPF5.10H	5.74536	7.99423	7.434	5.41368	4.4	3.12806	2.3202	2.84298	2.25383	1.86283	2.70934	4.09802
Potri.T150700	PtNPF5.10B	0.97507	0.462477	0.558182	0.902513	0.831401	0.960753	0.957082	0.806744	0.800291	0.460602	0.536542	0.453404

## Sheet: stress
gene_short_name	Gene_name	ABA_1	ABA_2	ABA_3	ABA_4	ABA_5	D_1	D_2	D_3	D_4	D_5	HM_1	HM_2	HM_3	HM_4	HM_5	HS_1	HS_2	HS_3	HS_4	HS_5	HT_1	HT_2	HT_3	HT_4	HT_5
Potri.001G013400	PtNPF7.1E	7.66611	7.59707	6.61982	4.96682	12.1055	14.543	10.6176	3.91907	5.72554	12.6612	9.62589	14.5828	10.9538	5.18734	23.4258	13.2486	12.7577	3.91337	3.27668	12.6308	18.5734	10.3391	2.70946	13.546	23.2617
Potri.001G027100	PtNPF5.4A	0.192035	0.132369	0	0.0299346	0.0268888	0.187178	0.216379	0.0395206	0.104945	0.02273	0.589209	0.0698521	0.227069	0.0145269	0.0391652	0.0310545	1.076	0.116372	0.188662	0.0114034	0.0537649	0	0.153672	0	0
Potri.001G068600	PtNPF6.1	11.6964	7.72255	23.9623	22.2275	30.5884	45.3232	37.9867	54.5258	41.3621	45.3811	36.2862	41.8433	39.5149	33.5	31.3597	39.3222	40.092	46.6359	47.4567	52.008	64.6936	63.6178	55.028	44.6374	41.9042
Potri.001G145200	PtNPF7.3C	0.498644	1.86958	0.479704	0.0591934	0.0398715	0.771131	1.4645	0.738095	0.154452	0.192794	2.43763	0.936325	0.303377	0.183694	0.638162	0.231915	5.71794	0.666251	0.363356	0.545303	0.183939	0.467569	0.410274	0.34255	0.199106
Potri.001G185700	PtNPF1.2B	2.37797	1.17195	6.39824	10.3479	13.5412	3.00311	8.16846	8.14917	24.0445	24.5063	9.87116	7.23315	14.1088	12.9338	23.6623	8.8193	8.82936	2.86078	39.5309	23.9387	5.77445	9.42296	28.5811	15.8508	14.8701
Potri.001G348300	PtNRT2.7	3.30924	5.54565	10.8876	11.1355	12.9192	14.4514	10.5539	5.7409	2.7711	13.7212	8.32939	9.08778	8.97763	2.14708	11.2085	13.8472	13.4782	7.45985	1.21489	8.77054	3.58014	1.50887	0.661649	1.83915	3.59252
Potri.001G351200	PtNPF2.11D	141.277	140.063	93.012	86.4697	123.687	204.707	128.793	82.7697	104.549	149.288	95.7924	110.377	93.0934	82.8694	101.529	180.254	122.059	94.1178	100.365	135.585	80.0078	80.8066	69.5368	75.3959	75.3015
Potri.002G029200	PtNPF8.1C	4.20231	3.05533	3.06325	2.06057	1.88857	5.64853	5.06844	6.7241	3.59021	3.79648	7.57675	4.46644	4.7462	2.13342	2.89045	4.26582	4.89747	3.45525	5.94978	4.05344	5.44751	5.2048	4.63778	4.87141	4.62323
Potri.002G129500	PtNPF4.5A	0.129468	0.037474	0	0	0.0164324	0	0	0	0	0	0.042349	0.0181015	0	0.0380026	0	0	0	0	0	0	0	0	0	0	0
Potri.002G225500	PtNPF6.4A	4.36741	1.97305	4.72906	1.88833	1.97203	7.404	7.00071	3.71388	2.66752	2.58728	9.2696	4.72815	8.45382	1.67576	4.38524	17.8772	10.5574	3.54809	5.57682	7.54593	8.61556	4.54183	2.65225	2.21411	2.52054
Potri.002G249100	PtNPF4.2	3.20686	1.62514	1.34273	2.23153	2.66634	3.55315	3.74302	5.73836	2.69525	3.29708	6.10472	3.32475	2.09535	1.81061	2.22949	4.40456	3.26791	5.37695	4.00907	3.41292	10.0151	7.59688	5.9731	4.02476	3.6967
Potri.002G258700	PtNPF5.2D	0.0341825	0	0	0	0	0	0.0605504	0.0638889	0.0357227	0.0648628	0.0339057	0.031107	0.0158239	0	0.0605565	0.0200684	0.0303141	0.0320879	0.0127625	0.0171511	0.0588416	0.0350098	0.0425109	0	0.0334915
Potri.002G258800	PtPPR	0.590431	0.329847	0.4936	0.978656	0.939169	0.172047	0.143651	0.446236	0.979423	0.559523	0.295837	0.356085	0.446749	1.22767	0.768069	0.519248	0.106505	0.518623	0.902171	0.477274	0.245248	0.74668	0.95767	0.953443	1.24475
Potri.002G258900	PtNPF5.2B	0.145697	0.17177	0.170736	0.433167	0.543795	0.0281186	0.12274	0.255956	0.51998	0.358493	0.278849	0.170783	0.07439	0.784541	0.362907	0.125359	0.0954871	0.151884	0.593841	0.349365	0.187419	0.355557	0.493187	0.587766	0.382177
Potri.003G000800	PtNPF4.3E	0.618848	0.989616	1.42627	1.16648	1.55893	0.553847	1.08335	0.415564	0.929994	1.1722	2.67139	0.642013	1.03815	0.720028	1.21851	0.729569	4.01162	1.45182	0.769552	1.10541	1.1564	1.77458	0.84867	0.937642	1.61244
Potri.003G088800	PtNPF7.3B	0	0	0	0	0	0	0	0.012838	0	0	0	0	0	0	0	0	0.0390926	0	0	0	0	0	0	0	0
Potri.003G111500	PtNPF6.3	28.0113	53.058	33.7612	16.0525	59.7894	191.34	171.7	67.8474	76.5404	311.855	70.3184	76.9451	53.2455	15.9306	122.069	216.903	227.718	56.1643	50.9545	165.551	80.2677	68.8896	62.2582	63.1452	151.089
Potri.003G197400	PtNPF5.4B	0.37788	0.577688	0.915206	0.0839518	0.26366	0.615529	4.23024	0.548057	0.365141	0.397828	0.889508	0.408812	0.727406	0.258553	0.1197	0.237213	2.44715	0.549638	0.453414	0.344559	0.379691	0.324052	0.358709	0.231828	0.327843
Potri.003G212900	PtNPF7.1D	0.486181	0.35505	0.1282	0.0552847	0.143846	0.863733	0.169672	0.011634	0.0205075	0.0104457	0.699153	0.827839	2.01727	0.0473076	0.278669	1.86128	1.3401	0.0264848	0.028761	0.0694855	0.481989	0.434545	0.140449	0.174703	0.425828
Potri.004G064100	PtNPF4.3A	0.0224656	0	0	0	0	0	0.0156023	0	0	0	0	0	0	0	0	0	0	0.0625196	0	0	0	0	0	0	0
Potri.004G068500	PtNPF5.8B	0.354477	0.148384	0.229206	0.314045	0.0419099	0.770291	1.03176	1.33075	1.25987	0.551698	0.495198	0.162644	0.103724	0.0683485	0.219643	0.802701	2.63386	1.51305	1.02933	0.296123	0.292889	0.365501	0.236885	0.0929996	0.0483913
Potri.004G213800	PtNRT2.4B	0	0	0	0	0	0	0	0	0	0	0	0	0	0	0	0	0.17727	0	0	0	0	0	0	0	0
Potri.004G229000	PtNPF4.3B	0.0525236	0.0577245	0.0140337	0.0261396	0.110031	0.0463734	0.384452	0.114941	0.165768	0.124047	0.0298965	0.083779	0.202888	0	0.111743	0.0148485	0.57178	0.0649879	0.25554	0.0977735	1.23293	1.39639	0.0781227	0.113399	0.128099
Potri.005G001400	PtNPF4.3C	0	0	0	0	0.0268829	0	0	0	0.0398379	0.0131299	0	0	0	0	0	0	0	0.0166732	0.0222768	0	0	0	0	0	0
Potri.006G033900	PtNPF3.1E	0	0	0	0	0	0	0.019224	0	0	0	0.0177943	0	0	0	0	0	0	0.016351	0	0	0	0	0.0293206	0	0
Potri.006G034000	PtNPF3.1A	20.7997	11.6685	10.3821	12.4774	40.2943	45.9949	25.2191	10.7237	21.5323	30.925	23.2898	50.1465	50.0073	57.3256	51.3113	41.4549	35.0182	10.776	33.5962	46.814	51.9465	22.3414	20.9505	37.2871	43.8946
Potri.006G092000	PtNPF5.6B	11.1636	9.8839	9.76635	7.03475	8.92159	29.0477	31.2038	20.1302	15.1131	27.6062	26.5838	22.1103	16.5217	7.39986	18.3982	37.0544	58.3261	19.5077	25.2593	26.6126	26.0864	19.2449	20.1857	19.8871	22.9857
Potri.006G096800	PtNPF8.1F	1.75965	2.21167	2.50717	3.66679	3.02393	2.93174	3.65639	3.67309	4.46982	2.57701	3.82609	3.12411	3.68336	2.85761	2.07564	1.75965	2.5861	3.88058	3.73206	2.39338	1.62639	1.687	1.77786	1.75561	1.60023
Potri.006G240000	PtNPF1.2F	7.1062	6.63724	4.00136	3.43461	2.7058	5.54169	4.43085	4.04904	4.03244	3.65542	4.19123	4.68103	3.66895	5.11703	3.00877	3.11203	3.7941	3.91494	5.17727	3.70581	3.07958	3.6301	3.47937	3.12604	3.03722
Potri.008G045100	PtNPF2.7	1.25161	0.184633	0.59556	0.840279	0.64677	1.25502	1.7281	4.00153	2.29455	0.679396	1.80793	1.7908	1.43966	0.942301	0.781136	0.47116	1.36589	3.74908	2.15505	0.522681	1.49235	1.911	6.13449	1.39693	0.765718
Potri.008G061100	PtNPF5.7A	13.757	15.914	24.0495	16.5544	18.0107	19.4025	18.983	20.6428	17.1609	19.4049	18.83	20.0119	17.1043	15.5821	19.3004	23.4058	27.5763	22.1233	18.4598	14.7403	14.2326	13.2393	12.2426	8.77574	9.90201
Potri.008G170100	PtNPF5.2A	7.74715	12.0228	13.0267	6.4992	3.10086	15.9903	19.6153	10.0806	9.46598	6.75889	5.01118	6.92615	6.33337	3.92219	1.31556	2.57219	10.9869	8.62544	7.35917	1.64313	3.63505	5.55008	14.5179	4.13136	2.84804
Potri.009G008500	PtNRT2.4A	0	0	0	0.0546003	0	0	0	0	0	0.0400247	0	0	0.0346357	0.115568	0.0728883	0.0197235	0.0142549	0	0.192828	0.0298293	0.039867	0.017448	0.105646	0.0144605	0
Potri.009G008600	PtNRT2.4C	0	0	0.0225314	0.0781351	0	0	0	0	0	0	0.0160268	0	0.0336317	0.0481666	0.0158823	0	0	0	0.0744224	0	0.170145	0.32547	0.468893	0.0424558	0
Potri.009G042400	PtNPF8.1D	7.67189	8.70048	9.31691	9.97099	7.91863	10.71	12.1984	9.41242	10.2984	12.0105	7.59464	9.84002	9.5002	9.52299	8.7941	8.81011	14.5541	8.39786	12.3855	9.02496	18.1151	10.7578	10.8173	7.99618	6.59492
Potri.010G034300	PtNPF4.6C	4.02372	3.74576	3.19926	1.68643	1.54183	8.34262	11.901	7.52976	4.55396	5.47322	3.89599	5.70728	4.3222	2.72971	1.89394	5.66467	10.5205	6.19094	4.39977	3.73349	5.73681	6.37281	9.24829	4.14321	3.96455
Potri.010G034700	PtNPF2.13	0.279635	0.528443	0.97567	0.885321	0.572248	1.25372	1.04739	2.23407	2.46374	1.45313	0.877335	0.76516	0.910907	1.93981	1.60974	0.549423	0.548483	1.58551	2.3904	1.57995	1.46143	1.57425	2.16039	2.03097	1.8073
Potri.010G068100	PtNPF5.2C	37.8836	22.0216	18.7824	11.3525	13.7669	30.1642	20.9737	17.1885	15.9157	17.5569	27.5843	27.5192	31.0985	15.4117	20.9764	39.8196	21.7404	19.5628	15.3686	24.3183	20.7514	21.8661	16.9163	13.4799	14.5064
Potri.010G100200	PtNPF8.3A	30.2465	35.0009	36.4106	37.2923	36.1251	39.4815	62.8562	63.8087	45.8035	43.8016	34.582	36.8866	34.9338	35.6498	36.7407	39.0542	50.9848	58.6408	48.5437	42.3427	46.8631	50.7722	50.404	43.4621	41.6013
Potri.010G126300	PtNPF3.1C	14.7133	15.5532	80.5749	86.2405	87.7232	49.6497	72.6721	42.6483	46.0654	67.3146	39.97	61.4602	55.3596	43.3413	91.4273	19.3082	48.8054	52.7603	43.6197	65.8016	31.6132	26.1147	18.8316	40.0469	99.3457
Potri.011G120000	PtNPF8.3B	19.3637	22.7306	16.6495	12.4743	10.3525	12.0552	15.7101	14.4396	15.0259	15.5241	13.502	13.9371	11.6009	13.0776	14.486	11.2512	11.9199	14.3677	15.0124	15.86	9.58737	8.44685	10.7257	16.4051	23.8039
Potri.012G070700	PtNPF4.6B	9.06751	2.60729	8.20916	3.29252	3.82189	14.545	9.00098	6.00101	3.05808	3.70275	12.2527	13.5446	9.85074	4.66338	9.8369	30.5393	20.6922	10.6719	4.25934	4.98379	29.6751	28.0649	13.1416	12.263	13.2217
Potri.012G071400	PtNPF2.11B	4.72656	6.84763	5.0387	5.72267	10.2002	20.4186	16.3845	4.77456	5.954	25.1066	9.22478	9.73664	8.29453	2.68112	9.55262	21.009	13.6323	5.88648	4.07917	16.2276	5.52654	2.40213	2.56338	4.96864	12.0281
Potri.012G071500	PtNPF2.11A	20.0691	31.0831	29.304	38.0987	154.13	177.726	151.375	38.0674	57.2854	296.244	53.9106	110.571	74.9461	39.728	189.433	159.775	145.978	54.417	48.5896	195.212	55.2017	24.0021	23.8772	44.4941	132.182
Potri.012G087700	PtNRT2.5C	0.161545	0.0528517	0.590472	0.897765	0.746672	0.147215	0.14816	0.327188	0.629449	0.833677	0.460295	0.37182	0.27641	0.983893	1.13179	0.197015	0.503116	0.649035	0.526873	0.404898	0.652008	0.811345	0.746688	1.16813	1.24521
Potri.012G089300	PtNRT3.1A	4.0393	3.88302	1.99807	1.17146	0.462428	2.76313	2.24153	1.55348	1.68797	0.75452	3.56508	3.09559	3.41835	0.891811	0.63441	1.04106	3.68647	2.98521	0.712836	0.395753	0.717407	0.958594	0.461271	0.284049	0.302106
Potri.013G106300	PtNPF5.10G	2.06028	1.23421	2.29975	2.27567	2.02894	1.83824	1.77066	3.42104	3.26709	2.39188	2.35749	1.66971	1.77381	2.95437	2.21579	1.49911	2.19315	2.33327	2.42591	2.42858	2.04316	2.39556	2.41976	2.71083	2.34876
Potri.013G106400	PtNPF5.10C	0.454663	0.166187	0.355404	0.326501	0.382384	0.354753	0.492566	0.674553	0.685642	0.343024	0.467967	0.174545	0.474848	0.417352	0.276327	0.150694	0.339859	0.362952	0.408973	0.199753	0.603681	0.282699	0.539391	0.487525	0.468822
Potri.013G106500	PtNPF5.10A	1.00783	1.24818	1.4567	1.91993	1.31292	0.797284	1.04314	1.89242	2.59805	1.57885	1.36863	1.59785	1.13553	1.83269	1.47846	0.827382	1.25709	1.46981	2.16491	1.42659	1.4101	1.84247	1.18561	2.23239	1.68835
Potri.013G106600	PtNPF5.10D	70.3675	88.7187	43.5629	34.2745	43.9949	74.9256	63.5332	44.436	41.1392	59.0173	56.7239	59.7091	55.0522	41.6257	53.2626	78.7243	57.3924	42.7722	46.1112	57.6202	45.848	38.5654	34.7876	38.6173	45.5775
Potri.013G106700	PtNPF5.10J	0.0859249	0.104226	0.0746674	0.217364	0.502214	0.15486	0.626457	0.716912	0.688714	1.35186	0.379991	0.321835	0.167798	0.213617	0.352004	0.585876	0.452502	0.321749	0.888237	1.22078	0.168458	0.178234	0.25295	0.400396	0.364858
Potri.013G106900	PtNPF5.10F	1.81589	1.49169	1.91993	0.795067	0.703321	1.49147	2.70796	2.66503	1.10778	0.524083	2.21675	1.55291	1.4503	1.2735	0.749551	1.22183	2.40491	2.92586	1.35601	0.778355	1.70467	1.25805	1.51684	0.846182	1.05274
Potri.013G107000	PtNPF5.10I	17.0028	10.155	8.89807	9.63671	7.52644	10.3447	12.3952	8.5276	12.9768	10.4474	9.92869	13.4117	15.1475	10.5717	8.13398	9.02264	9.64124	10.145	11.6077	11.0477	9.18208	7.19091	7.07917	7.14056	5.4178
Potri.014G036200	PtNPF4.6A	0.0153775	0	0	0	0	0	0	0	0	0	0	0	0	0	0.0161284	0	0	0.0181085	0	0	0	0	0	0	0
Potri.014G157500	PtNPF6.4B	67.723	65.8407	44.7573	51.5062	68.2045	180.144	89.5791	30.455	38.2124	100.296	107.857	116.153	118.937	19.0968	76.8036	185.441	167.128	58.2525	25.2511	130.142	40.138	22.77	7.49057	24.4419	48.6149
Potri.014G179400	PtNPF7.3A	0.864391	1.59729	1.13344	0.126166	0.396819	0.99228	38.3153	3.27297	7.75807	0.092214	6.00595	0.401396	0.492111	1.73972	0.0459284	0.298516	12.2521	17.9699	1.20302	0.252398	0.672015	1.04068	15.069	3.45044	3.47693
Potri.015G081300	PtNRT2.5B	3.07109	3.65118	3.6886	3.93235	2.68618	2.83436	2.92779	2.51953	3.27595	3.74061	2.34262	2.58079	2.24665	5.32249	4.11987	1.14033	3.48759	2.71597	5.86518	4.1964	3.65069	3.97779	5.6302	4.85438	4.09628
Potri.015G081500	PtNRT2.5A	1.63901	2.18731	2.08105	2.17075	1.55443	1.27489	1.81183	1.53003	1.75279	1.95105	0.910863	1.45174	1.37569	2.95274	2.22472	0.907333	1.75961	1.83319	3.22461	2.19015	2.36691	2.6549	2.8512	3.42552	2.67238
Potri.015G085000	PtNRT3.1C	0.457691	0.819682	1.24713	0.476237	0.405434	0.795236	1.03034	0.700676	0.836679	1.07399	0.630715	0.595357	0.962769	1.01875	0.428225	0.321084	2.37092	1.05172	0.965278	0.861307	0.559641	0.21926	1.41749	0.715859	0.856622
Potri.015G085100	PtNRT3.1B	1.17059	1.9382	1.5104	1.12488	0.959056	1.37323	2.38045	1.1664	1.42956	2.07328	1.55264	1.47032	1.17684	1.41484	1.47712	0.854613	6.06163	3.07846	2.63038	1.4948	2.05386	0.922336	2.46305	1.77038	1.79562
Potri.016G032000	PtNPF3.1D	10.6282	4.68346	10.1508	6.16101	5.76259	12.7745	10.7514	13.6199	10.6443	9.77414	21.4105	13.7557	12.4524	9.45027	12.3335	13.545	14.8184	11.5922	12.1303	9.92909	20.6968	14.8556	10.2118	12.1457	9.01801
Potri.016G103200	PtNPF2.8A	0	0	0	0	0	0	0	0	0	0	0	0	0.0506703	0	0	0	0	0	0	0	0	0	0	0	0
Potri.016G103500	PtNPF5.7B	10.4556	14.3728	13.0585	8.9009	10.4909	14.761	13.7885	19.7237	13.8086	16.5604	16.7139	17.4122	17.1225	10.9813	12.2255	20.8166	24.815	14.4384	14.8513	11.7921	22.4221	12.99	11.5826	12.4769	14.8085
Potri.016G111800	PtNPF8.1E	0	0	0.0321123	0.0111108	0	0.0808986	0.0359522	0.0146178	0.0259733	0.0131281	0	0.0146776	0.0176395	0.0475753	0.0142865	0.102192	0	0.0122316	0	0.0261596	0.0198158	0.0153624	0.0141137	0	0.112505
Potri.017G076800	PtNPF2.11C	53.0488	126.969	147.804	108.381	82.2521	124.394	109.499	65.4777	65.2975	97.261	58.1937	75.1988	64.5114	47.4742	40.0531	99.3128	98.3219	89.1563	55.2909	68.3773	35.8921	22.1991	21.9644	17.7693	24.2835
Potri.017G076900	PtNPF2.10A	1.01185	3.03929	3.1119	3.26691	2.84879	1.98122	0.958954	1.47905	0.771887	1.01452	1.36321	1.20025	1.14497	0.610656	0.715988	0.867481	1.05591	1.27873	0.982049	0.478567	0.383818	0.532113	0.337036	0.30339	0.688166
Potri.017G145500	PtNPF5.6C	0.0190767	0	0	0	0.01972	0	0	0.0216152	0.0167821	0	0	0	0	0	0.0562768	0	0	0.0320316	0.0160142	0.0222681	0.0257128	0	0	0.0505321	0
Potri.017G152800	PtNPF5.8A	0.476917	0.812638	2.68525	1.44381	0.644889	0.937019	4.16119	5.82521	3.95138	4.709	4.23583	2.47493	1.94434	0.871451	1.77516	0.803244	4.80267	3.70374	1.99408	1.76327	1.4182	1.04168	1.00649	0.802315	1.83122
Potri.018G040300	PtNPF1.2E	0	0	0	0	0	0	0	0	0.0164008	0	0	0	0	0	0	0	0	0	0.015023	0.0154219	0	0	0	0	0.0401112
Potri.018G040500	PtNPF1.2I	0	0	0.0167326	0	0.0139583	0.0296546	0.0126947	0.0156846	0.0270557	0	0.0183426	0.0934174	0.28623	0	0	0.147227	0.0429275	0	0	0.0444409	0	0.0159554	0.0177397	0.019127	0.0318292
Potri.018G040600	PtNPF1.2G	0.0413081	0.0172509	0	0	0	0	0	0	0.0152413	0.0154931	0.0364378	0.0187483	0.278353	0	0	0	0.014658	0	0.0140462	0.112205	0	0	0.0384917	0.0148722	0
Potri.018G040700	PtNPF1.2M	0	0.0159133	0	0.0154991	0	0	0.0254874	0.015825	0	0	0.0336373	0.015655	0.257761	0	0.031173	0.0184407	0	0	0	0.103786	0	0.0192995	0.0326224	0	0.0172324
Potri.018G040800	PtNPF1.2D	0.123447	0.0398664	0.0825872	0.138339	0.0494364	0.0320595	0.211356	0.18222	0.214675	0.0938633	0.091422	0.0514014	0.0398819	0.0539254	0.108788	0.0209979	0.245084	0.208177	0.193596	0.0700607	0.165591	0.117499	0.257113	0.233597	0.0598984
Potri.018G040900	PtNPF1.2C	0.714711	0.531621	0.709699	1.03031	0.765514	1.03995	1.10196	1.30152	1.00533	1.26907	0.693651	0.565773	0.989197	1.25962	0.633928	1.15561	1.68309	0.989291	1.21396	1.21552	2.1537	1.99241	1.49193	1.95732	1.36403
Potri.018G041400	PtNPF1.2J	0.0612942	0	0.106745	0	0.0439207	0.0158924	0.0257973	0	0.0138697	0	0.0186313	0.0493194	0.412867	0.0169004	0.0152388	0.0186584	0.0411586	0	0	0.381195	0	0.0163166	0.0361597	0.0194947	0
Potri.018G041500	PtNPF1.2K	0	0	0.0204018	0	0	0	0	0	0	0.0304878	0	0.0382138	0.150625	0.036956	0.018356	0.0225312	0.059083	0	0.0163734	0.0559311	0	0	0	0.0232596	0
Potri.018G041600	PtNPF1.2L	0.10307	0	0.0817956	0.030253	0.0586384	0.0456827	0.0639183	0.0496953	0.0393183	0.0244343	0.137601	0.0743773	0.983776	0.0888877	0.132032	0.161908	0.052592	0.0770919	0.10281	0.342859	0.0408691	0.086554	0.0699488	0.0856951	0.0511676
Potri.018G041700	PtNPF1.2H	0	0.035932	0.067442	0	0	0.0180062	0.0993455	0.0177673	0.108722	0.0474654	0.0592258	0.0550282	0.0546101	0	0.0454384	0	0.265103	0.0540324	0.178432	0.0150569	0.0871855	0	0.037363	0.0310715	0.0198004
Potri.018G041800	PtNPF1.2N	0.378093	0.182527	0.35235	0.414028	0.157563	0.22905	0.326267	0.406731	0.459705	0.488096	0.270287	0.357327	0.328698	0.443875	0.40199	0.393378	0.6306	0.485452	0.333776	0.399947	0.510073	0.673121	0.580777	0.490583	0.343683
Potri.019G055800	PtNPF5.1	0.75241	0.932756	1.88099	0.988837	1.96259	0.409398	0.651111	0.514585	0.417839	0.776074	1.68663	1.63193	1.78632	1.33447	4.06088	0.884215	1.83817	0.729374	0.746483	0.669879	0.594152	0.417151	0.263689	0.545885	0.803347
Potri.019G067500	PtNPF4.3D	3.68612	2.23419	2.13419	2.68388	4.42567	10.3523	9.06888	3.18113	9.57459	18.9461	4.27338	2.20724	2.43705	1.47286	4.72239	3.02925	15.1434	3.18566	10.6751	15.0368	3.77296	2.24739	2.17336	4.65174	5.48666
Potri.019G079600	PtNPF5.10E	2.65478	2.947	1.75303	0.954393	1.28023	3.32193	3.57136	3.27463	0.995546	1.37559	2.35666	2.8586	2.07335	0.774261	1.32811	4.25842	3.42662	3.66794	1.26044	1.18361	2.59949	2.18638	1.83792	1.07543	1.19936
Potri.019G079700	PtNPF5.10K	0.393019	0.547753	0.413652	0.711938	0.549595	0.353222	0.59301	0.381757	0.601687	0.602094	0.655086	0.457246	0.688311	0.518255	0.453376	0.204624	0.566358	0.446451	0.756635	0.540789	0.355684	0.312691	0.614378	0.618195	0.669027
Potri.T108100	PtNPF5.6A	0.0926078	0.0567628	0.17596	0.255942	0.133749	0.218855	0.218281	0.404678	0.185494	0.13322	0.272697	0.0725836	0.0730189	0.25767	0.196058	0.189329	0.208862	0.298863	0.399351	0.41026	0.423096	0.448119	0.546779	0.347117	0.248568
Potri.T108700	PtNPF5.6D	0	0.0427647	0	0.0156862	0	0.0210502	0.0522736	0.0405407	0.0544967	0	0.0202297	0.0230156	0	0	0	0.0241302	0.0174167	0	0.0682551	0.043024	0	0.0749922	0	0.0356811	0
Potri.T150600	PtNPF5.10H	6.46036	5.95534	7.48396	4.2336	2.60276	5.13181	8.50679	10.9956	4.26811	2.44823	6.97668	6.56045	6.56855	3.97604	2.87982	3.81186	7.46865	9.11045	4.07337	2.41225	5.43869	5.81973	5.11032	3.34206	3.40462
Potri.T150700	PtNPF5.10B	1.39654	0.709275	0.815395	0.72134	0.808752	0.921463	1.37568	0.751534	0.992149	1.0884	1.09821	0.903632	1.02408	0.720276	0.293638	0.79968	0.867701	0.762389	0.915575	0.938455	0.958601	0.632641	0.61299	0.369321	0.271428

## Sheet: population
	T05	T06	T07	T08	T09	T10	T11	T12	T13	T14	T15	T16	T18	T19	T20	T21	T22	T23	T25	T27	T29	T30	T31	T32	T33	T34	T35	T36	T37	T38	T39	T40	T41	T42	T43	T44	T45	T46	T47	T48	T50	T52	T53	T54	T55	T56	T57	T58	T60
evm.TU.FRAGSCAFF_16__FRAGMENT_2.6_evm.TU.FRAGSCAFF_16__FRAGMENT_2.7	3.67426	2.59252	12.3209	2.1026	3.36774	2.50875	40.6572	2.15436	4.7549	1.93073	3.75149	2.01981	1.93336	2.01378	2.5721	1.74309	1.61297	1.74128	2.90608	1.65334	1.09353	0.738038	1.77874	4.71717	2.28487	3.14922	2.6266	3.5835	1.33334	1.12687	5.92522	2.80807	41.3554	1.01454	2.02176	3.69635	2.59562	2.76474	1.29598	1.38732	4.02597	4.78977	0.880658	3.50838	0.894302	3.84633	2.66995	2.0271	0.927461
evm.TU.FRAGSCAFF_16__FRAGMENT_2.9	3.4424	4.21327	2.58877	2.16503	2.86055	2.58653	2.74568	1.15825	2.4154	4.00971	2.30269	2.36759	2.57643	4.27581	1.45711	2.33649	1.88737	3.48555	1.7035	3.03637	1.71971	1.63524	1.81553	2.18592	0.36557	1.89611	2.61354	2.85819	1.5402	1.31051	2.33925	2.92847	3.48105	2.50783	1.8204	2.03408	2.74011	0.988934	2.59555	1.92626	2.40113	3.07853	1.61731	1.79424	1.91471	2.12945	2.06405	1.65344	1.41529
evm.TU.FRAGSCAFF_17__FRAGMENT_2.21	3.23315	4.29276	5.32642	3.28844	4.36912	2.37085	5.60993	4.43872	2.34737	3.0372	2.87171	3.07097	5.20711	1.34267	3.05041	2.89906	3.25573	2.62451	4.89244	3.41873	3.61688	3.55467	3.29395	3.11618	1.88367	4.82287	2.88565	2.31608	2.77412	3.95993	5.55582	1.81129	5.44948	3.78039	3.16468	2.17489	0.965524	3.91945	3.4793	3.08661	2.95532	2.74912	3.35665	2.22956	5.57019	5.0383	2.81266	3.70189	2.61536
evm.TU.FRAGSCAFF_17__FRAGMENT_2.6	9.60195	8.5105	6.49288	9.90256	14.8562	4.2316	7.16703	14.2405	6.37411	4.10982	7.03152	5.51335	15.5466	2.81266	10.0069	3.77914	4.78799	7.50718	5.21523	4.00645	14.0786	22.6553	5.8372	5.06525	10.9896	14.5662	5.91389	5.56415	5.96794	8.89926	0.315819	4.44816	3.62959	6.47748	6.33394	4.23473	4.13737	8.48843	5.9564	5.96002	5.87075	4.84549	7.7739	3.99526	15.2497	7.2266	3.44073	14.7608	13.4078
evm.TU.FRAGSCAFF_17__FRAGMENT_2.8	6.81124	6.56503	6.40304	2.52829	7.8813	6.64074	6.72636	0.881265	7.27276	6.74426	0.771765	7.65473	1.27694	7.763	7.74806	6.84296	3.85524	5.70603	3.41045	7.62573	8.55311	0.548518	7.68669	7.54783	0.661711	1.11543	6.6638	6.35738	7.06442	8.28723	0.875232	7.56521	6.96799	6.69476	7.7707	7.41817	7.68208	7.47044	6.6441	6.81739	6.71732	8.32104	7.36612	3.45373	9.03151	8.41236	6.89079	6.23284	7.31363
evm.TU.FRAGSCAFF_21__FRAGMENT_1.26	12.8827	18.2228	32.1864	47.4062	20.3173	4.00766	18.6915	23.0519	9.45571	4.37836	3.12156	3.58788	27.8022	9.06734	19.8273	3.5253	25.6118	9.05525	8.36232	4.95652	35.1997	29.8509	13.7343	16.645	37.6811	14.0782	6.63736	4.8326	16.8549	18.376	8.21198	3.16374	9.74392	20.6107	4.98241	3.18708	3.78946	18.9121	4.27477	26	7.07588	4.00616	14.2529	6.72626	22.3787	12.3025	3.04437	22.334	42.462
evm.TU.FRAGSCAFF_21__FRAGMENT_1.27	7.95328	8.44296	22.015	10.9841	9.04762	12.6975	18.8395	9.02952	53.6686	17.429	10.6125	6.99413	9.09748	26.1498	9.12895	19.5069	10.7855	23.8184	6.85497	16.9699	5.94769	14.1672	27.5164	20.9849	19.5844	9.55826	29.5273	11.4767	7.24783	9.09536	17.6822	7.23643	14.4687	21.0596	6.36822	8.23923	8.03866	10.8435	10.7636	19.2254	11.0209	7.41762	17.4798	15.5113	9.25535	5.76331	8.377	18.7742	14.478
evm.TU.FRAGSCAFF_21__FRAGMENT_1.33	15.4269	17.668	30.5942	17.831	21.0014	11.5691	37.3064	13.2531	21.3834	19.976	8.67142	11.2412	20.9111	14.2312	18.9197	11.8787	10.041	21.5693	10.6727	16.0635	13.9825	18.9816	18.8594	15.0433	15.3062	14.9941	18.3981	9.52386	14.6003	10.4127	21.7518	7.97234	43.7556	17.0933	11.1093	8.15537	8.2878	15.9374	13.1019	19.8944	12.5055	10.5327	15.4245	11.0349	27.3989	11.8618	8.45611	17.667	19.664
evm.TU.FRAGSCAFF_21__FRAGMENT_1.35	2.66151	2.65935	5.04506	2.58924	2.1337	2.698	8.26623	1.7268	4.40942	2.20266	3.73242	3.20423	2.57063	3.93393	2.54041	3.54191	4.28801	3.24785	2.34221	3.37498	2.41258	2.14234	3.10794	4.93599	2.79619	2.72534	2.94248	2.10063	2.28279	2.39958	6.77311	3.11562	6.32353	2.91375	2.93392	2.27668	3.5042	1.35521	1.7559	1.74541	2.42926	3.05749	2.16015	2.544	2.51925	2.7024	2.54476	1.97882	2.25648
evm.TU.FRAGSCAFF_21__FRAGMENT_1.36	15.3319	13.9382	10.0124	13.1751	12.5953	7.0002	11.5226	8.95026	11.6529	9.98331	3.68999	5.83961	18.8513	6.73248	12.9755	4.02273	8.24623	14.6704	8.14514	10.1669	8.65862	18.4453	8.7794	11.8219	16.749	14.5787	11.1446	4.67796	8.75154	8.67996	6.68245	4.87428	12.3706	10.7941	11.7648	3.65301	3.49461	13.1879	7.15366	13.6286	6.12157	4.51868	14.2635	4.61558	17.2715	11.3197	6.15065	10.9956	12.6769
evm.TU.FRAGSCAFF_21__FRAGMENT_1.7	1.33916	1.01493	2.0765	0.906021	1.40023	1.54106	1.7973	1.06079	1.32633	1.83249	1.88544	2.25149	2.17438	1.97937	0.862835	1.89474	0.652434	1.30815	1.02007	2.63769	1.01841	0.657458	0.907935	1.19321	1.35479	0.691054	1.1676	1.7771	0.957793	1.21943	1.80541	2.23582	1.85727	1.15504	0.79524	1.0675	1.81222	0.918458	1.52019	1.08076	1.40006	1.68179	1.50659	1.65547	0.61941	0.638308	2.1718	0.963111	0.767191
evm.TU.FRAGSCAFF_22__FRAGMENT_1.1	54.8227	43.5954	64.3807	62.0519	51.5373	46.7628	79.7335	36.2792	61.9925	50.5371	20.4656	48.8761	29.8473	75.0482	31.9335	62.5752	28.5887	54.1909	14.5349	56.323	29.5692	29.3814	85.7405	51.4385	39.4705	20.8878	68.584	47.1512	54.4774	37.5253	106.949	31.1821	48.5926	42.4342	40.5394	38.4389	33.0019	28.5922	58.4804	58.0531	80.0344	31.6085	52.7271	38.9949	56.5029	35.7999	58.8454	49.824	43.0556
evm.TU.FRAGSCAFF_22__FRAGMENT_1.13	3.10368	2.64389	1.46428	0.950609	4.73282	2.35469	0	6.24568	5.9011	7.7021	6.56717	4.93411	11.0243	7.26685	10.399	4.73862	4.01115	6.1732	9.7162	4.7313	5.71659	6.87948	3.80632	4.25684	9.19682	14.8652	4.83856	8.97775	4.24664	3.17901	3.95306	3.83786	1.36097	3.87156	7.21887	8.80937	3.23043	4.04071	12.4385	3.89129	2.92668	4.24564	3.62288	5.88999	11.9513	4.34208	7.66574	8.08935	7.86926
evm.TU.FRAGSCAFF_22__FRAGMENT_1.3_evm.TU.FRAGSCAFF_22__FRAGMENT_1.4	2.06654	2.08901	1.69892	3.4049	2.50459	2.89145	1.30398	6.40688	2.95852	3.17271	5.85734	4.41551	4.474	3.55307	5.51759	4.08408	5.24708	3.99189	4.00618	3.53804	6.004	7.11041	5.38821	3.85982	8.33124	4.99415	4.14525	4.55907	7.07205	6.37288	4.12656	4.80378	1.43071	4.57021	5.50407	5.26453	4.5991	5.65369	3.34618	5.1227	4.44768	4.01673	4.45586	5.35706	2.59358	3.9602	5.1367	3.18566	3.98814
evm.TU.FRAGSCAFF_23.8	14.7228	12.9959	20.964	1.13976	13.0736	9.69085	21.7586	1.98839	9.9086	6.56507	0.567022	7.12728	17.1727	8.04516	18.3088	5.65008	0.165963	7.06649	0.589643	7.19149	15.1948	4.13677	10.6665	9.83553	18.1653	1.35482	9.26924	9.82224	17.1071	16.9787	2.41604	8.21761	22.805	14.2197	15.9223	7.27584	10.3491	22.2431	6.96009	18.0245	20.616	7.61928	8.59444	0.195388	15.3888	12.093	8.38281	18.8763	20.9426
evm.TU.FRAGSCAFF_23.9	1.58621	2.68322	2.19574	3.33938	1.83722	1.90301	1.20385	2.97766	2.53829	2.39659	2.95923	2.46111	4.0443	2.20163	2.0475	2.83377	4.25128	2.24471	6.14163	2.79354	2.90154	1.90485	3.02292	2.0769	4.05983	2.86319	2.71043	2.21903	2.40876	2.10384	2.04449	2.21023	2.39265	1.94645	2.47788	2.26597	2.71528	2.38638	2.19749	2.35134	2.32139	2.47849	2.44611	4.32738	2.29436	2.48303	2.49826	2.56841	2.20556
evm.TU.FRAGSCAFF_27__FRAGMENT_2.1	21.3226	23.3905	21.7146	18.4501	25.174	24.2452	23.1201	11.4798	14.8222	14.9927	2.35044	19.435	17.9675	11.5603	16.4623	11.1719	10.2554	11.1429	11.758	15.7722	21.3002	10.6138	16.8304	16.2316	17.6164	3.8898	13.5922	18.5305	19.4873	20.0404	3.38406	17.069	15.8909	16.5506	20.7316	17.6136	16.8291	18.2754	18.0558	14.6558	15.7822	16.1747	12.5648	9.8352	18.1923	18.8013	15.4394	18.8584	20.2545
evm.TU.FRAGSCAFF_27__FRAGMENT_2.19	30.06	34.0642	30.0082	28.9352	27.1315	33.6719	30.9565	17.6984	17.8259	25.5853	26.7118	25.2399	19.6629	25.6985	18.8703	31.8306	20.5438	17.8798	33.4871	23.1541	18.3103	8.84789	20.9464	19.2373	17.1027	14.1562	17.8043	31.1131	23.6676	20.6353	35.772	30.1833	20.0386	19.0051	24.7579	34.9366	31.1213	14.3304	24.7697	16.7406	21.8705	21.9396	15.82	30.6225	14.9114	20.5208	26.9936	18.1083	15.2829
evm.TU.FRAGSCAFF_27__FRAGMENT_2.20	1.47355	1.34612	6.26083	1.56915	1.84564	1.7012	2.16689	2.25924	0.966125	1.85525	3.7437	1.9135	1.32288	1.15391	0.99522	1.22753	1.54605	1.53904	2.11465	0.917247	0.982091	1.10162	1.20584	10.3802	1.62454	1.67357	0.966946	1.53606	1.14837	1.36373	1.66457	3.06166	5.35914	1.03175	1.51628	2.28587	1.98346	1.20743	2.32002	0.736496	1.77645	2.38849	0.912601	1.80908	1.48893	1.82925	2.39911	2.26608	2.67625
evm.TU.FRAGSCAFF_27__FRAGMENT_2.21	3.91831	3.48065	3.89622	4.52329	3.47114	3.22235	4.61265	1.46812	3.06174	1.81711	2.16964	2.83675	2.63787	1.22454	3.71131	1.76747	3.29551	2.80994	2.40347	3.49139	2.31918	1.03902	2.68275	2.52836	3.02829	1.90214	1.96199	2.91343	2.85041	2.38062	5.05405	2.0378	2.44294	2.36041	0.762587	0.945777	1.87612	2.69836	0.896735	3.6139	1.65129	1.98467	1.90797	3.49679	2.844	2.06362	1.98774	3.62914	2.03494
evm.TU.FRAGSCAFF_27__FRAGMENT_2.28	12.5799	16.4748	28.1601	10.2712	10.8796	5.04927	9.8013	11.7334	5.27182	6.26965	3.18062	4.57222	9.75061	4.29758	10.3538	3.51065	14.3767	6.46965	5.67585	8.2315	15.4936	13.5886	9.59623	9.14828	12.0373	8.94812	5.62821	2.32493	11.141	12.4963	14.2397	3.11149	7.91132	10.5403	7.17419	3.84054	3.35697	12.6097	2.82959	12.5621	3.64849	2.58959	11.686	3.08988	14.1478	14.2902	2.66594	11.8876	15.3868
evm.TU.FRAGSCAFF_27__FRAGMENT_2.6	1.61635	3.04872	2.45758	2.39157	2.98053	1.26466	2.90726	3.55763	2.15095	1.29647	0.670739	1.86725	3.01512	1.31986	3.43768	1.54595	1.36256	1.60356	2.45344	2.06618	3.144	3.3861	1.38074	1.76153	2.05232	1.34389	1.92872	1.51903	2.76262	3.09545	2.18387	1.02255	2.492	1.9163	3.22237	1.4809	1.6412	3.96232	1.76133	2.20566	1.55489	2.06375	1.22238	1.31676	3.4216	2.48125	1.32991	3.46282	3.0726
evm.TU.FRAGSCAFF_29__FRAGMENT_2.10	2.58547	1.07106	0.552285	2.82188	1.64656	3.5769	0.325446	7.07732	1.74474	2.27291	4.56866	3.36975	5.83588	3.21796	3.28204	3.76635	4.05751	1.92346	5.17191	2.88945	3.8786	3.39602	2.36424	1.61456	4.13485	1.95141	1.82766	3.72958	3.471	2.68125	1.28074	4.19233	0.74315	1.87784	3.69703	4.11904	3.61142	2.23846	4.31493	1.38007	3.56921	2.11881	2.09273	6.43939	2.29258	2.66242	3.88269	2.49702	2.9853
evm.TU.FRAGSCAFF_29__FRAGMENT_2.21	11.876	10.851	6.61228	8.01395	11.7921	6.89213	37.9035	14.7619	7.6605	3.32592	4.7201	7.18002	17.8596	7.74188	12.012	4.26759	12.2801	8.16744	6.9505	5.01306	6.99057	18.2094	5.5641	5.07445	5.15909	8.39041	5.76992	6.90639	6.66478	5.71006	1.18775	4.74834	23.9086	5.26939	8.13476	5.34906	6.58939	10.0152	9.11608	5.71801	6.20717	8.76819	5.49633	5.35823	8.66028	9.74843	5.915	5.79514	4.32015
evm.TU.FRAGSCAFF_29__FRAGMENT_2.29	6.8619	4.91784	5.07927	5.0821	6.24731	5.39477	5.67694	4.80309	8.52931	7.5633	9.49326	6.85679	6.5531	10.8447	5.22259	10.7282	6.3527	7.39206	4.83976	6.90563	4.91088	3.89304	5.47773	5.44039	4.61239	5.19302	4.9794	8.39066	3.86224	4.2699	3.20157	7.41081	7.06094	5.40222	4.37606	5.17204	7.05798	3.92738	7.53141	4.71365	7.33199	8.75108	6.88469	6.55128	5.94285	5.95775	8.12318	4.49796	3.91748
evm.TU.FRAGSCAFF_29__FRAGMENT_2.5	2.9349	2.32541	2.39964	0.669983	1.09077	2.01562	2.4352	0.768554	2.82228	2.59721	1.07496	2.32049	1.92217	2.70279	1.58401	2.52824	1.06757	2.57166	1.12867	2.43676	1.31481	0.88096	2.64462	2.32671	1.71366	0.655271	3.28453	2.38648	1.22097	1.3556	4.78961	1.74691	3.08344	3.15551	2.21358	1.96895	2.94954	1.7165	1.99871	2.53824	2.25692	1.92224	3.30467	0.947727	1.74981	1.7915	1.65986	2.34387	1.93369
evm.TU.FRAGSCAFF_29__FRAGMENT_2.8	3006.93	1772.09	1426.3	874.385	2163.52	3027.81	1810.38	1559.58	1184.24	1946.28	1243.05	2026.05	1530.39	1915.29	1284.29	1875.39	1435.2	1681.82	866.904	1460.18	1271.02	1117.8	893.938	1552.22	975.503	675.274	1053.01	2159.89	883.509	906.583	1027.39	2363.47	1141.89	1467	1337.58	1291.86	2174.69	947.564	1424.01	902.109	1432.72	1198.75	1798.44	1135.9	1092.73	886.728	1949.82	1184.17	857.602
evm.TU.FRAGSCAFF_29__FRAGMENT_4.19	6.75327	9.11622	8.83277	5.7878	7.25484	15.1831	14.8789	8.43316	3.61598	4.66695	4.48446	7.08016	5.34567	3.15265	8.59758	3.15035	6.92621	5.90623	6.58538	4.97742	8.55481	7.26754	6.40915	6.69277	6.79454	4.99399	6.03878	5.2136	7.79993	7.13772	5.20351	6.58945	12.0772	9.26984	8.39785	8.89386	5.64424	10.5285	4.99529	9.35289	5.8491	4.38249	6.44501	6.04611	5.94307	4.7806	5.5195	6.56509	7.27633
evm.TU.FRAGSCAFF_29__FRAGMENT_4.20	2.66198	3.10879	1.94295	3.66899	2.99111	3.15436	2.4103	2.91699	1.16697	1.92952	2.76171	2.77507	2.70726	2.16115	3.26565	1.27267	1.94825	1.12357	2.64125	1.89009	3.30681	2.9006	0.384546	2.00152	3.91913	2.24522	1.69783	2.251	2.81407	2.38986	1.14115	2.36233	2.90304	1.39006	2.41212	1.84677	3.24941	3.07642	4.07958	1.63691	2.5775	1.96283	1.61996	2.85162	2.82484	2.17373	2.87865	3.90791	3.94689
evm.TU.FRAGSCAFF_29__FRAGMENT_4.22	82.4671	61.5839	200.501	141.602	47.2413	55.962	134.903	69.4854	24.1996	43.5369	38.4713	46.0438	42.5619	42.9585	53.0896	40.7842	47.6652	31.9672	60.139	44.8628	95.0538	52.5278	38.1958	116.428	111.26	42.4963	33.5647	48.7373	74.6942	80.4285	34.1349	50.5126	89.0269	67.3144	63.6666	57.4909	72.3848	55.5868	69.1406	43.0532	47.577	39.0538	52.7779	44.2829	45.4891	62.7378	61.9338	60.5278	100.47
evm.TU.FRAGSCAFF_29__FRAGMENT_4.27	1.98778	1.53843	1.45102	2.3067	1.51641	1.22089	0.927294	3.73902	2.16315	2.4835	3.96931	3.98263	5.41191	1.46054	2.86259	1.61566	3.60812	2.79469	2.45273	2.86944	3.3411	3.72802	0	2.96759	2.07144	6.48569	2.71019	3.68537	2.04327	1.95244	0.304725	3.80537	2.06711	1.70691	2.48657	1.61351	4.10144	4.02165	2.60844	2.35547	3.46416	6.96292	2.02237	3.07348	3.02464	3.40677	4.6236	1.62561	2.95431
evm.TU.FRAGSCAFF_29__FRAGMENT_4.9	2.44371	2.34984	4.53356	5.19579	2.79389	2.89992	3.19781	3.32218	4.52252	3.06208	2.79884	3.02549	1.90154	3.1768	2.45951	2.61107	3.30064	2.93452	2.24562	1.68394	2.17761	4.11391	2.16054	3.34378	2.48472	2.08474	3.77566	2.38815	3.21125	3.35786	10.2153	2.08429	3.96189	2.73153	3.18184	3.05923	2.40175	1.68687	1.5967	2.14579	2.84695	2.18876	2.94922	3.02559	1.79106	1.97211	2.49507	2.60914	2.60006
evm.TU.FRAGSCAFF_35.3	1.39854	0.345385	2.80534	4.58	1.41552	1.6993	2.75668	3.02056	2.75296	2.04281	3.33863	0.792105	0.887547	2.60824	1.11572	1.73916	2.82253	1.90994	2.27852	1.69125	2.30353	2.7753	2.17526	2.70614	1.73614	3.27495	3.0147	1.53649	1.32613	0.426621	9.47195	0.758198	2.01226	1.88641	0.249907	1.12258	1.07795	0.756133	3.12096	3.15053	0.778385	1.35188	1.9954	1.85569	3.55386	0.609938	1.08876	3.80575	3.85284
evm.TU.FRAGSCAFF_35.4	1.07786	2.17927	2.7533	1.86902	1.26903	1.76103	1.36551	3.25161	1.46105	2.73828	1.76256	2.07119	2.12671	2.75265	3.33015	3.57293	1.1821	6.46767	1.24233	2.27829	2.72269	3.2139	2.48532	1.74131	4.37208	2.95502	3.92314	1.64593	3.41017	2.3318	2.07569	1.92354	2.86094	2.69687	2.90346	1.83389	2.96929	3.27474	1.41912	3.37207	1.86613	1.05665	3.8968	1.42765	0.778836	2.42114	3.70117	1.95123	3.01407
evm.TU.FRAGSCAFF_36.13	2.75577	3.70391	9.08414	2.88433	3.36518	1.73223	8.6572	1.64197	4.03988	4.24135	2.0968	2.02741	2.15857	2.73609	2.46691	3.68094	1.44041	3.46101	2.32571	3.78439	2.09491	2.04498	2.27277	5.87831	1.15392	3.36894	3.26987	1.47583	2.76348	1.18911	6.29239	2.27736	9.31565	2.64136	1.59817	2.46012	0.970979	1.6603	2.54161	2.53644	2.71077	1.67531	2.41074	2.11181	3.70516	3.78186	1.85868	2.56383	2.13314
evm.TU.FRAGSCAFF_36.17	0.600191	0.846042	2.57178	0.993567	0.87279	1.07731	1.47844	1.6772	3.37559	2.95856	1.96967	1.69502	2.30145	2.05434	1.5801	2.9818	2.28031	3.00215	3.33999	3.8108	3.0422	3.25157	3.01243	2.10903	3.19105	1.59844	2.71243	1.46107	1.5685	1.6926	5.07981	1.4588	1.70313	3.86487	1.46136	2.21501	2.1109	2.43945	1.62337	3.74941	1.48778	0.70582	3.18163	2.34827	1.80129	0.593158	1.45778	1.9532	2.62592
evm.TU.FRAGSCAFF_36.19	1.18727	2.66039	1.35116	2.74499	1.79531	2.00027	1.36254	1.99877	1.5879	1.71856	3.77706	2.46022	2.78314	1.77412	2.33313	1.32845	2.59955	1.86076	3.97601	1.93805	1.65844	2.22616	1.96957	2.03481	2.59256	3.60439	2.27318	2.73328	2.72572	2.13978	1.11511	2.39078	0.801402	2.08526	2.06106	2.74976	2.79351	1.90902	3.19629	1.66643	2.38142	2.3513	1.56577	3.1481	2.75878	2.14622	1.65022	3.33628	3.07201
evm.TU.FRAGSCAFF_36.2	55.1165	69.2384	17.818	60.4546	32.036	61.5303	43.1287	26.6865	26.1738	27.5755	31.1717	50.3822	46.0322	17.3041	37.82	19.4332	30.2047	22.887	56.8682	29.4209	39.6748	15.0303	30.8378	42.0906	76.245	36.9174	34.7321	33.5445	68.7143	64.5138	87.6865	49.7117	29.1895	26.2385	42.4909	39.1783	41.4985	50.3331	46.7309	28.1494	32.0711	39.3032	19.3839	37.3286	39.2023	65.444	41.9501	45.3149	51.0635
evm.TU.FRAGSCAFF_3__FRAGMENT_2.1	3.3435	3.52868	2.72748	4.50971	3.32716	2.55495	1.70003	3.22858	2.18316	1.99808	2.90233	3.26736	1.38484	2.50811	4.03675	1.77297	4.20963	1.83501	5.84727	2.64211	3.39396	2.60621	2.74479	3.00916	6.24967	4.47819	1.40782	3.32014	5.58229	4.67393	0.477793	5.24128	3.23228	3.08372	3.66317	3.07039	3.00352	5.48744	6.02123	2.51866	3.54123	1.97081	2.9236	4.05423	2.78838	2.84536	2.99079	3.86535	5.02336
evm.TU.FRAGSCAFF_44__FRAGMENT_2.12	8.18972	11.038	13.0026	18.8373	10.9211	4.54626	39.8625	7.38752	2.64795	2.61807	0.732022	2.19938	5.77279	1.40144	8.65218	3.04659	10.662	2.34825	19.9765	6.46985	13.7799	2.65373	2.53326	9.488	2.99499	0.632493	6.05973	6.03249	14.519	19.6469	1.97746	5.40446	13.0569	6.2149	11.6357	6.47885	3.85029	7.54683	3.50165	3.40288	6.06468	1.90195	5.06155	4.51489	8.87249	6.19513	4.5791	1.47686	9.90581
evm.TU.FRAGSCAFF_44__FRAGMENT_2.19	3.12974	2.23803	1.72429	3.09631	3.11858	2.97277	2.21695	2.31607	4.10089	2.38572	4.51173	2.72008	3.07953	2.06296	5.19142	2.37494	4.03505	3.15599	2.40629	2.28207	4.138	2.54938	3.27485	2.52962	6.87756	4.94997	4.6209	3.89998	4.3131	4.58387	2.35948	2.70999	3.47227	3.27584	2.60294	3.02517	3.24441	5.00046	5.06771	3.7422	3.25173	5.39455	2.27249	3.93597	4.38872	3.29914	3.79253	4.83786	4.14433
evm.TU.FRAGSCAFF_44__FRAGMENT_2.24	279.509	308.519	268.877	251.142	275.022	213.743	284.841	227.98	96.8196	132.568	45.1503	124.991	176.911	85.1833	199.554	78.6596	137.648	156.908	132.574	176.601	243.547	280.041	172.597	184.098	183.701	105.759	93.8113	119.916	171.226	170.028	144.45	99.8847	91.7902	213.727	184.91	127.455	99.9701	200.052	107.127	189.141	123.566	72.2097	242.232	81.8096	213.144	187.392	88.8757	183.706	212.635
evm.TU.FRAGSCAFF_44__FRAGMENT_2.25	14.9374	11.3683	20.9901	15.7476	10.9134	9.35791	34.1382	13.3291	5.40526	12.4665	9.50615	11.7322	7.18456	10.2502	8.35236	6.77439	8.77816	7.26798	8.05867	12.1573	12.6245	11.3169	12.6283	12.4365	12.7378	7.70996	6.63768	9.24744	11.4753	11.0241	7.5103	7.08844	9.9725	10.5197	8.80821	7.17724	6.94788	9.21154	12.334	11.8598	6.52842	4.35794	13.4864	6.16742	7.40421	6.91159	6.3287	6.20822	10.6424
evm.TU.FRAGSCAFF_44__FRAGMENT_2.26	14.2436	17.0814	33.2595	48.1207	22.6469	9.49338	22.7838	41.9737	14.8388	12.5351	9.55827	11.708	26.3444	12.7202	27.0156	9.70186	12.7739	19.9993	9.10795	12.5453	42.5886	62.0604	31.2082	25.2518	42.9887	32.9721	12.845	12.6732	33.6544	36.829	14.7974	7.90021	8.43859	25.8713	11.061	8.15146	9.33576	36.4989	7.54531	34.9412	15.0464	7.40304	28.5423	7.71179	25.892	15.9385	5.64627	13.5778	39.1678
evm.TU.FRAGSCAFF_44__FRAGMENT_2.3	126.295	70.2548	59.5851	65.6518	84.1606	158.748	89.7843	171.306	115.649	108.485	123.143	90.2669	102.935	126.989	65.5855	104.481	117.906	106.348	37.6515	64.2126	79.8619	169.228	63.2342	84.1427	87.0913	53.408	86.1287	143.809	50.8445	38.2382	32.8671	102.079	40.4765	111.7	75.3759	66.2884	112.82	78.3374	156.831	69.0601	84.1292	111.218	175.884	79.5632	73.6205	43.9897	107.706	90.4297	59.1718
evm.TU.FRAGSCAFF_44__FRAGMENT_2.30	90.601	33.4023	17.9817	57.9245	65.4091	113.396	14.5319	201.153	79.9644	122.467	106.795	92.2937	99.6194	149.769	49.4696	128.628	32.8637	55.7676	52.1893	78.5823	48.7355	153.034	37.5732	58.0676	33.8373	41.8732	13.9174	140.118	36.3587	71.0756	30.0752	82.3552	10.1016	14.9779	76.856	122.377	81.2629	28.002	71.4982	16.7887	74.8407	28.5716	68.4292	101.034	41.741	44.9118	85.5697	48.2952	49.8023
evm.TU.FRAGSCAFF_44__FRAGMENT_2.38	10.2484	24.5241	30.6538	5.19337	17.0368	10.7263	44.2833	13.9274	12.1228	17.5246	13.4567	16.6449	10.541	9.63344	14.4857	16.7488	24.0767	8.6881	33.6154	19.2949	20.6046	5.34043	10.5433	36.503	8.18276	19.6302	22.9303	8.84844	13.183	11.4957	27.9339	16.1785	67.032	25.883	17.2453	21.7827	12.6475	8.44565	8.82933	11.0617	14.3528	13.0775	22.7757	18.9349	13.5806	26.9635	12.797	5.78257	10.1202
evm.TU.FRAGSCAFF_44__FRAGMENT_2.39	8.47117	23.0479	1.91994	1.28396	8.03009	20.2589	4.94486	2.81693	69.7847	8.97565	30.6249	13.6988	11.2384	57.5278	4.62643	49.889	10.4688	35.0353	19.0164	15.97	2.38655	3.67547	3.1623	7.63183	2.24109	5.88224	57.3788	32.8348	1.9241	2.57326	11.6224	25.1847	5.38333	6.47278	11.8657	51.3353	30.6194	3.46749	13.0506	3.29905	24.8472	27.5245	1.99369	56.888	7.91904	10.2878	27.2748	10.2003	1.46851
evm.TU.FRAGSCAFF_44__FRAGMENT_2.41	183.584	131.812	144.776	98.3879	120.046	174.718	120.049	137.634	54.4817	149.534	109.76	156.478	140.248	141.952	90.0925	137.784	98.8447	99.7997	147.762	161.859	108.143	92.839	65.5209	142.171	76.818	55.2765	51.7367	127.672	105.88	116.405	100.22	151.693	135.741	99.0978	124.88	154.614	140.2	67.6453	115.35	69.3453	98.9446	60.9138	132.535	136.03	68.0221	97.5726	124.012	86.236	80.1961
evm.TU.FRAGSCAFF_44__FRAGMENT_2.42	105.144	59.9416	81.4089	45.1693	67.1179	97.8605	58.118	90.3748	33.3149	98.8167	73.3217	99.1087	89.8535	88.2085	55.2919	91.5155	59.3357	63.4693	87.3684	108.753	72.1661	55.9891	37.8057	110.008	50.2866	34.6291	38.6559	78.505	66.9455	72.5702	66.7927	95.4547	93.2878	69.9446	81.6102	96.2121	95.7994	46.3903	69.0124	47.795	74.2222	37.2448	85.2757	82.3029	37.6099	61.4222	89.1678	55.1215	41.2925
evm.TU.FRAGSCAFF_44__FRAGMENT_2.4_evm.TU.FRAGSCAFF_44__FRAGMENT_2.5	8.73181	5.53494	10.3114	8.6036	12.4856	16.0182	10.7317	12.8436	20.6632	8.28867	18.4099	12.4565	12.7264	7.99497	6.46975	8.0359	8.1798	7.07336	5.23457	6.26543	5.96304	21.0667	3.73021	6.63456	12.8681	19.1569	13.3367	14.5051	7.90634	7.60938	6.00893	9.03807	13.7151	5.27375	12.8566	6.38332	12.8459	9.13172	11.0661	5.91618	8.50291	11.7547	4.79872	13.7511	8.98862	5.49842	11.2557	21.8297	8.04443
evm.TU.FRAGSCAFF_44__FRAGMENT_3.12	1.49416	2.3678	2.02748	5.12793	4.76663	3.08441	2.2476	0.912589	8.0794	3.18798	2.12011	3.39691	2.92979	2.08092	1.48658	1.82361	1.06938	0.68935	4.07465	2.07349	0.733401	4.28113	2.08214	1.63211	1.72645	13.2558	1.07266	1.90804	2.60086	3.50193	7.69465	1.1753	1.51323	0.260617	1.78598	1.59356	1.33398	1.77764	0.38712	1.39343	1.95178	0.365906	1.1187	4.86289	1.77691	0.842305	1.16704	5.32509	3.30132
evm.TU.FRAGSCAFF_44__FRAGMENT_3.7	2.83611	2.71082	2.02653	2.2992	2.97494	2.14622	0.984811	1.92382	2.47528	1.92642	3.72548	3.13523	1.67576	2.32891	2.16593	1.60423	3.68815	1.51789	2.86886	1.77209	1.74259	1.64103	1.89468	0.945645	3.17402	2.87246	1.41048	2.80807	1.69264	1.39602	3.13174	2.54486	1.32255	1.92614	2.75381	2.22129	3.53885	2.07567	2.3723	1.70373	2.95424	3.24321	1.79701	3.16505	3.00687	2.26956	2.19107	2.23702	1.85791
evm.TU.FRAGSCAFF_44__FRAGMENT_3.8	2.12954	2.62466	3.86181	3.05522	3.1927	2.79826	4.07554	3.53461	7.37687	5.19604	3.29296	4.44975	4.20122	5.80949	4.75674	5.38898	3.89974	5.71314	5.09629	3.79901	2.76203	5.8921	4.28695	4.41995	3.14386	3.9699	4.92262	4.80965	2.34436	2.7437	4.029	3.2114	9.11557	2.47339	3.19624	4.18782	3.98469	4.31193	2.22997	3.08014	4.0615	4.01185	3.37877	4.78517	1.95311	4.17687	4.48915	2.03404	2.11676
evm.TU.FRAGSCAFF_47__FRAGMENT_3.1	21.1347	12.4272	24.4813	27.1361	20.1786	17.9175	18.01	18.1343	10.4743	18.848	16.2255	26.3075	19.1658	10.6179	27.7269	7.39755	26.0585	12.894	20.4795	20.8192	27.1628	13.9036	23.6348	40.9891	41.3844	26.1593	13.3478	15.1482	27.9828	31.9144	17.0048	17.2036	29.8019	17.0522	21.9056	19.1437	15.117	30.9412	21.68	19.2151	11.3257	12.4244	19.8013	14.1127	24.6189	30.5462	15.6504	27.5736	31.3717
evm.TU.FRAGSCAFF_47__FRAGMENT_3.15	4.95856	5.06656	4.46268	2.47874	4.5029	8.20739	5.32628	1.35074	4.25822	4.24947	7.69577	5.28747	1.82693	3.16204	4.07766	3.94811	1.50289	3.42121	2.50467	3.38006	3.77583	1.3345	4.15462	4.20235	6.80363	5.73919	4.55551	6.09109	5.1721	8.76695	5.54786	4.50996	5.52979	2.58947	5.99109	7.99567	5.01962	4.70807	6.48597	3.75783	4.46121	5.26832	2.92572	2.28867	4.83191	4.21098	6.34559	7.5014	5.55692
evm.TU.FRAGSCAFF_47__FRAGMENT_3.16	90.1115	137.955	81.3186	199.317	85.964	143.91	81.7137	58.5302	68.8428	48.0696	73.994	75.8756	67.4687	45.0374	77.7662	48.9677	85.8296	51.4715	127.67	45.7129	67.1676	43.9786	90.4177	44.107	97.765	56.9659	68.5414	78.1999	116.16	106.641	131.05	81.1589	41.3075	48.8074	109.689	111.463	71.8094	71.9697	142.169	59.4725	69.6283	110.095	31.9123	117.594	63.1459	81.9039	94.3588	119.851	80.2228
evm.TU.FRAGSCAFF_47__FRAGMENT_3.17	144.216	386.766	487.72	337.873	127.08	268.844	401.14	52.8765	637.395	165.982	215.168	177.086	150.949	262.96	140.064	276.561	186.315	210.719	623.18	232.756	86.2944	47.6016	289.573	298.826	106.084	122.101	377.804	128.008	275.701	270.723	463.475	160.029	333.184	137.316	210.872	438.609	169.24	153.694	109.649	232.908	210.147	190.941	80.3325	451.432	80.1611	204.26	157.52	136.933	106.857
evm.TU.FRAGSCAFF_47__FRAGMENT_3.21	6.29802	28.3078	39.8952	20.1461	30.7971	21.2697	43.101	24.9713	29.1237	21.2125	14.7564	18.4727	38.3458	19.3211	23.3999	16.1181	24.1931	31.0605	18.0001	20.0253	17.9678	35.2591	21.7195	30.5669	24.2518	29.5599	23.2061	18.5725	18.225	14.8367	21.5033	18.5185	40.4561	20.3145	20.7995	20.3325	16.3	20.1456	21.2097	17.6784	23.5137	25.6802	19.5278	19.3356	26.891	24.0516	18.2351	24.9236	17.4068
evm.TU.FRAGSCAFF_47__FRAGMENT_3.24	19.9533	22.9009	36.4109	23.0775	13.5808	17.4726	23.3873	16.6802	9.82857	17.9621	18.4345	15.0854	20.5411	17.3063	12.1548	21.5716	17.4701	10.2525	28.9947	26.6351	16.949	6.54912	12.2415	25.4264	16.7232	9.31266	11.4466	13.9426	19.0884	16.2357	29.4912	16.0469	19.9419	16.0541	18.2202	23.9176	19.0372	6.94292	19.818	12.9654	14.2747	12.9004	13.7404	24.5838	13.9158	19.2454	18.4581	14.274	13.5739
evm.TU.FRAGSCAFF_49__FRAGMENT_1.10	1.01184	2.16742	5.10451	2.36885	1.60773	1.4002	4.94447	3.05977	5.78125	5.31844	1.61987	1.41754	2.13823	6.82761	1.23665	6.60669	1.4729	6.80089	2.18818	7.37098	1.30321	3.26406	6.99597	5.22113	2.20864	1.90488	5.91505	1.4398	1.62932	1.9884	6.90292	1.52161	3.33689	6.6337	0.668535	1.12131	1.34165	1.50888	1.34371	6.72251	1.27499	1.12617	7.24176	1.61588	1.77185	1.00858	0.983481	2.6675	2.45916
evm.TU.FRAGSCAFF_49__FRAGMENT_1.13	13.9783	20.8791	126.022	31.8636	22.1199	9.94334	32.999	28.381	19.2488	10.4277	5.05444	7.05373	18.1212	14.9806	19.7965	9.86334	12.6765	13.188	7.79143	12.6642	35.8906	36.0556	21.5454	22.2812	33.1855	16.7788	13.8253	6.13294	19.8198	31.2838	17.4202	4.94265	30.2761	26.139	9.7555	8.35456	5.31592	21.5714	5.97973	33.6984	7.50253	3.70408	22.1161	8.16156	27.9493	10.7784	4.83919	20.3533	39.5911
evm.TU.FRAGSCAFF_49__FRAGMENT_1.2	19.8493	22.1819	3.40615	7.9972	20.385	13.9305	1.69531	7.63764	4.59439	4.07582	10.4733	8.23748	3.43328	7.59635	11.5444	2.40373	6.13278	7.01816	6.62342	2.16869	7.17871	10.4822	4.75795	2.42747	7.04625	7.59085	0	14.8096	4.42792	2.94601	0	6.26547	2.50309	3.92806	3.41722	4.99905	6.53075	4.17469	8.88792	4.49757	10.1327	14.0533	4.26346	11.0937	16.7229	11.4965	8.46841	2.70013	3.89188
evm.TU.FRAGSCAFF_49__FRAGMENT_1.4	38.5307	12.1476	2.54949	6.1295	25.7768	8.04013	2.69353	4.68865	0	5.59189	5.70691	0	5.32853	10.5259	13.7437	1.75522	0	6.31195	4.4804	3.1197	0	17.8723	11.7039	0	5.51982	8.23383	1.00505	2.08113	7.83044	1.2863	0	0	2.02596	2.72941	0	1.68452	0	4.14466	4.11874	1.01109	9.13198	6.12198	1.47045	5.17606	17.8319	7.54952	4.50135	4.72104	6.04972
evm.TU.FRAGSCAFF_49__FRAGMENT_1.5	15.8251	7.9908	5.78063	8.06564	16.0544	3.42521	4.24982	8.29646	2.94457	5.26706	5.83439	3.52318	8.187	6.12328	11.1601	5.24457	7.69196	5.93777	2.37113	2.31489	1.93306	13.8637	4.92543	1.48673	3.51848	4.84703	1.0141	6.52143	2.31964	5.43645	12.1313	4.59459	3.18129	1.67333	1.15334	2.13686	5.06799	5.27055	4.01175	2.08625	4.36453	5.71852	2.98651	3.43657	16.6926	6.12359	1.58199	2.2918	3.87558
evm.TU.FRAGSCAFF_49__FRAGMENT_1.9	6.16307	3.37825	3.1115	6.68142	7.25886	6.18105	1.86983	3.49389	2.38172	3.74529	8.38134	3.43374	1.98838	4.16647	1.96758	2.87198	4.95022	2.98968	5.58693	0.742344	0.408602	4.24645	1.69593	4.14184	6.5557	0.989066	1.34497	8.17778	2.45901	2.37184	0.847374	2.00609	0	2.83085	3.133	3.61218	4.45667	2.74809	0.715598	1.04577	4.00435	1.55212	1.31531	4.24465	1.44683	2.59339	2.59032	0.199622	1.7228
evm.TU.FRAGSCAFF_49__FRAGMENT_2.1	0.865412	1.75818	1.14676	1.21225	1.3103	1.31789	2.22251	1.04307	1.40739	1.55433	3.09578	1.59703	0.749534	1.21764	1.05743	1.62452	2.24793	1.32912	2.24443	2.22482	1.76902	0.683016	2.43974	1.26794	0.335661	2.51551	0.99233	1.64049	1.56353	1.69344	0.48032	2.09597	1.3543	1.29414	1.09946	1.91233	1.34254	1.17668	1.39384	0.98802	1.46563	2.34231	1.64208	1.47436	1.13612	2.10626	1.40676	1.05001	1.38815
evm.TU.FRAGSCAFF_49__FRAGMENT_2.16	0.77744	0.495137	2.06402	0.755069	0.898127	1.00575	1.60927	0.934138	2.15764	2.07919	1.42436	1.27043	1.14735	2.57937	0.864691	2.53033	1.40158	1.95511	1.01486	1.87469	0.460295	1.26481	1.66709	1.39541	1.15264	1.75424	1.24917	1.23339	1.09822	0.54323	1.91945	1.16992	3.31211	1.32187	0.672381	0.832983	1.05997	0.728255	1.54458	1.46244	0.965458	1.01703	1.57878	1.00001	1.75366	0.718038	1.13124	1.69603	1.27484
evm.TU.FRAGSCAFF_49__FRAGMENT_2.18	55.3143	61.7474	41.8596	46.9115	64.0484	45.0333	40.6936	39.4249	32.6578	32.624	0.809115	37.6773	0.332747	27.4932	42.5464	27.4556	34.8029	29.8427	37.1837	33.4018	40.7714	40.5237	30.2203	31.0962	29.4429	0.891666	26.2879	41.9153	37.736	36.3433	39.1225	37.1629	34.7679	25.7339	38.3496	35.2366	39.9991	32.6779	0.57316	26.7799	42.0967	49.9343	29.3566	30.5956	0.780204	45.7887	36.9426	0.297317	0.519433
evm.TU.FRAGSCAFF_49__FRAGMENT_2.19	1.34928	2.10418	5.24429	2.04528	2.6644	2.28016	4.5965	1.72611	4.10923	2.19796	2.61904	1.62947	3.74631	1.9083	1.63311	1.44073	1.70259	3.00968	1.51334	2.51019	1.351	2.33143	1.57457	7.40506	0.796119	3.53692	1.92718	1.42308	0.84427	0.746501	3.86666	1.89698	4.79225	1.77604	1.0421	1.13662	1.31955	1.8201	2.09415	1.38988	1.62642	1.84147	2.05732	1.1053	2.32393	1.46342	1.3466	1.95925	1.90465
evm.TU.FRAGSCAFF_49__FRAGMENT_2.21	3.81945	2.81336	2.46269	3.13845	3.80744	3.91461	1.26716	5.57561	4.84986	5.99538	2.43952	6.65564	5.41681	6.60883	4.15839	5.55961	5.41418	5.63449	4.2383	5.5795	5.04263	5.11961	4.60069	3.79808	0.463995	1.90119	4.0913	6.10316	4.19431	4.64752	10.3027	6.54557	2.64108	5.0062	5.2971	5.54256	6.27461	4.54802	0.78645	4.98206	5.72056	5.5434	5.5514	6.2955	0.381062	4.88697	5.57823	0.024406	0.142126
evm.TU.FRAGSCAFF_49__FRAGMENT_2.8	7.32929	9.65577	7.60876	8.08965	7.3272	8.53278	6.76764	8.9556	3.61748	7.09128	8.01151	8.2537	7.99023	5.66002	10.8943	7.85641	8.18352	6.37775	15.4508	7.05562	7.00437	7.38831	4.02109	5.5237	9.90654	2.25634	2.57649	8.46291	4.26533	6.6323	6.78365	9.45987	3.3741	6.75404	8.28098	13.8755	8.82434	3.78213	8.97395	4.45028	7.65285	8.27532	4.54269	10.9338	8.34456	9.11488	9.2338	7.57125	6.79848
evm.TU.FRAGSCAFF_57__FRAGMENT_2.10	3.74141	3.59288	2.03021	0	2.72046	3.50812	1.23445	2.11606	3.65262	8.7248	2.92672	14.1128	3.52261	10.3898	12.1657	11.5334	3.20503	5.38142	1.82211	11.5371	7.2961	2.20769	0.883636	7.36695	0.760927	1.72476	4.78447	17.6486	7.75597	7.31174	0.35483	18.1589	1.90061	9.25317	9.21637	20.5199	27.5564	5.82682	7.15712	2.7774	11.5448	5.68234	8.28739	1.60946	1.36747	8.59429	16.6953	2.43518	1.34467
evm.TU.FRAGSCAFF_57__FRAGMENT_2.14	1.96679	1.81545	1.65919	0.534495	2.53474	1.69042	1.75623	4.63867	2.51739	2.9102	1.25433	2.75852	3.1834	2.7346	2.906	3.25997	1.26639	2.69413	1.21593	2.84437	3.94946	3.97004	3.32812	2.36381	3.71525	1.09875	2.5013	3.33437	2.57917	2.72891	0.419472	3.8034	2.13436	2.46849	2.14013	3.75108	4.14225	3.37898	3.13446	2.8646	3.02769	3.39858	2.61901	1.1708	3.35331	2.66297	3.26962	2.84792	3.89597
evm.TU.FRAGSCAFF_57__FRAGMENT_2.2	23.4528	19.299	25.5348	42.5342	26.6034	22.2024	19.4491	19.6677	18.8931	21.0454	10.2889	19.6244	19.3377	16.0319	22.6031	12.9098	19.7183	16.6848	25.1027	18.2941	26.839	16.7295	30.0845	21.4316	47.2284	14.5455	13.3816	14.411	29.3182	27.4778	6.21573	13.7087	10.0111	18.8593	18.3959	17.6371	13.4571	22.4148	16.5629	17.4694	22.583	14.4223	14.1212	19.0747	18.6523	18.3157	15.3285	14.9264	23.3884
evm.TU.FRAGSCAFF_57__FRAGMENT_2.25	1.85814	1.18754	3.30671	0.769605	0.776543	0.400168	4.24259	0.352498	2.057	2.37457	1.1744	0.891924	0.65703	3.11882	1.14869	1.72024	0.727745	1.54911	1.15004	2.83497	2.06623	1.04802	1.00308	1.57223	0.736355	0.992761	1.37607	1.38637	1.10265	1.42671	1.89971	1.12258	3.57014	2.04647	1.60548	1.77101	1.40899	1.22785	0.563767	1.97585	1.00535	1.7435	2.19909	1.12234	0.564142	1.27299	1.16707	0.104602	0.302886
evm.TU.FRAGSCAFF_57__FRAGMENT_2.26	112.372	138.863	83.1692	55.4528	94.0474	54.8169	51.3904	39.2672	48.6617	35.1821	35.9805	38.6448	66.7632	41.6251	72.9982	28.1294	47.7963	58.9124	45.9701	52.0363	40.9797	61.6028	40.4756	22.6445	32.956	58.4986	28.0182	42.5483	37.6081	45.5625	23.6666	32.9229	32.9593	34.4939	45.1585	46.8512	36.809	48.374	31.8789	37.4269	49.1703	30.1534	41.8231	30.0533	83.4568	82.4131	24.9181	40.9486	50.514
evm.TU.FRAGSCAFF_57__FRAGMENT_2.32	5.78994	3.16638	2.42326	4.10572	7.02306	6.48992	2.27087	11.317	3.90297	4.97931	8.55914	7.42726	7.38663	4.04917	6.17928	4.18769	24.4875	5.54125	7.42072	3.0034	8.18017	9.978	2.73144	2.90959	4.82845	4.83536	4.642	6.32753	3.39329	2.92571	3.05546	9.7294	2.07915	6.91816	3.95996	3.05889	9.36427	4.65728	20.2392	3.74572	6.51909	11.0616	11.4099	9.32683	12.5407	3.55463	8.21194	9.05437	6.83269
evm.TU.FRAGSCAFF_57__FRAGMENT_2.43	74.488	78.8087	137.418	98.3209	53.9346	77.5835	128.08	56.9488	47.0716	72.0598	58.459	58.3749	47.8762	72.2573	41.1533	71.4715	57.7816	45.2239	80.6488	84.4359	64.9884	33.7939	52.9366	89.7602	44.0429	30.3088	40.5814	58.8181	69.0727	68.4834	56.4136	52.7608	100.688	68.4501	59.7306	64.577	56.4081	34.1929	51.458	46.3897	42.2876	40.1995	64.2301	68.398	37.3859	57.84	48.2602	49.2037	51.3752
evm.TU.FRAGSCAFF_57__FRAGMENT_2.6_evm.TU.FRAGSCAFF_57__FRAGMENT_2.7	1.77474	1.36029	1.42966	0.919672	2.62085	2.28098	1.54994	0.971168	2.81557	3.13327	0.986828	2.49875	2.91957	2.98234	2.87064	2.69485	0.885893	2.71608	1.03509	2.49264	1.69587	0.807045	1.29384	2.25277	0.553777	0.799691	2.20501	3.1694	1.61541	1.21242	1.02661	2.47087	4.16571	1.24449	2.12569	2.01556	3.2861	1.52201	2.21916	1.16077	1.57241	2.96822	1.38568	1.20053	3.04059	2.29881	2.91068	3.33815	2.13844
evm.TU.FRAGSCAFF_58__FRAGMENT_1.2	20.6404	11.2257	14.2139	8.58878	14.2691	18.644	16.8248	29.9523	14.8483	28.9596	8.76581	14.4818	20.5608	36.1129	21.8892	21.9406	14.6921	43.4703	6.34949	24.1981	14.857	89.6602	21.2028	20.034	7.49426	20.2187	20.6578	9.76512	7.91933	12.2909	5.43081	11.8769	5.99817	33.2649	17.7904	8.73588	9.24776	15.187	25.1184	29.7486	11.4286	4.21029	44.876	7.91344	34.6994	13.4696	14.7201	40.5686	28.2842
evm.TU.FRAGSCAFF_5__FRAGMENT_2.4	1.53555	2.10576	2.41216	5.28037	2.73318	1.18843	1.72254	5.95221	1.32165	1.50288	1.89834	1.72653	4.85221	2.01777	4.93739	1.5388	4.03438	3.70509	5.95279	2.52983	6.55771	14.1591	1.51821	1.99043	5.87356	9.62485	2.29845	1.27717	3.11851	2.62795	32.5107	2.39774	2.22424	4.62371	1.39886	2.74163	2.00605	3.71272	2.83567	3.099	1.38606	1.0538	2.91619	1.38073	8.57234	2.6636	0.962309	6.33076	9.5371
evm.TU.FRAGSCAFF_5__FRAGMENT_4.2	10.3564	10.1818	9.91301	9.45317	8.76452	5.74323	11.0547	13.3698	6.71437	3.97666	3.81436	5.00409	5.50423	4.65721	9.34161	2.62185	8.80053	5.65699	6.52752	4.35733	10.0186	18.1881	5.32583	6.81886	6.33876	6.63014	4.58353	6.01268	7.7387	8.83006	5.14557	5.53596	18.4072	6.9041	8.29408	6.95009	5.50385	8.54869	3.7297	10.6502	9.69265	4.20418	6.18779	4.76908	6.16149	5.98146	4.57908	9.30325	9.42478
evm.TU.FRAGSCAFF_60.10	13.3605	8.14411	3.46167	8.94868	6.12684	8.64161	10.4694	6.67583	9.62459	14.1172	6.1833	10.2463	13.8469	6.73601	12.9608	9.6929	7.00119	17.291	10.4929	10.4058	16.1164	8.79326	4.54054	5.96877	18.2976	13.5992	5.46513	7.27588	8.41648	5.4896	8.95663	14.9424	4.62782	8.65817	14.213	12.1269	11.8242	15.1404	9.49781	12.3151	9.80593	19.0442	7.586	15.0097	13.1779	12.8932	13.6169	13.2679	9.95908
evm.TU.FRAGSCAFF_60.4_evm.TU.FRAGSCAFF_60.5	1.05761	1.31906	1.125	1.84418	1.45585	2.72841	0.934432	2.64295	1.50335	1.33269	2.12967	1.87778	1.87201	1.99636	1.82656	1.74336	1.55661	1.12273	1.77178	1.64215	2.24082	2.45651	1.71329	1.19836	1.33365	1.96988	1.19667	2.58563	3.13525	2.1116	0.525779	2.58869	0.77755	2.25064	2.63866	3.06429	2.48842	1.96318	2.5358	1.35361	1.88478	2.62803	1.38241	2.28847	1.80983	2.25821	2.53715	2.0637	1.91704
evm.TU.FRAGSCAFF_65__FRAGMENT_2.1	17.6551	18.0514	82.4177	26.3761	18.3481	4.69816	216.395	13.0087	10.9326	6.08318	7.79099	6.15097	11.9618	7.06962	9.3758	6.78553	19.0301	6.98684	25.7737	8.23746	10.9498	3.58642	6.77631	29.5659	3.08987	5.76163	6.24791	14.6544	15.3541	13.2123	27.7295	12.8527	174.002	4.19465	14.0388	18.67	2.96669	11.304	10.8781	4.1283	13.7088	11.4922	3.62393	17.4526	13.804	15.6721	10.8039	3.30609	3.76567
evm.TU.FRAGSCAFF_67__FRAGMENT_2.2	17.3053	14.0878	11.7739	12.3244	12.8596	23.3867	15.112	14.8385	11.6399	15.1352	17.3804	16.2305	13.9425	18.6291	10.392	19.3944	10.7072	11.1388	15.4984	13.4343	8.82511	10.44	6.0435	10.3784	8.08725	7.39024	7.41303	17.036	9.02159	9.55385	7.35103	15.9471	28.0728	8.70035	13.2483	16.7333	18.528	8.75827	16.4427	6.96257	14.2725	16.7831	10.1275	18.9163	10.2429	11.1717	19.0734	10.3624	8.36921
evm.TU.FRAGSCAFF_67__FRAGMENT_2.3	5.39301	3.98083	3.41904	2.82142	3.94352	3.73079	6.94843	3.09722	3.60089	4.83048	4.48854	4.07836	2.77054	3.10936	3.37039	3.84726	5.48685	3.15447	2.34329	2.80085	3.12992	3.55859	2.77252	3.32276	2.0372	2.52756	2.87382	3.73769	3.61397	2.35746	3.5376	5.23379	4.30403	1.9926	3.56542	2.08044	6.4515	2.50762	4.20643	2.05629	3.59769	5.17002	3.42339	3.09077	4.12185	2.52228	4.03072	3.05135	3.29783
evm.TU.FRAGSCAFF_67__FRAGMENT_3.1	3.17367	3.23242	4.09047	5.03102	2.73321	1.98847	3.54377	2.48402	3.46566	1.07627	1.81855	1.0349	0.223685	2.20984	3.41117	1.83393	3.82635	2.78083	4.19265	3.12791	3.8929	2.24177	5.26957	3.22989	0.180437	4.45977	4.5175	1.60073	4.005	7.02223	2.33439	1.63783	2.59246	3.36119	3.01411	1.72509	1.45257	4.24948	2.07151	4.57872	3.56801	1.50102	1.83122	2.49228	3.85389	2.99151	1.82509	4.296	4.21099
evm.TU.FRAGSCAFF_67__FRAGMENT_3.4	6.68755	8.99089	4.28205	10.1949	3.57936	8.96534	7.76237	2.7833	3.31675	2.25023	6.28311	5.59772	2.64921	2.96059	2.26635	2.99014	3.42103	2.62608	9.61725	3.75054	2.98972	3.1943	3.36299	2.84219	2.47069	3.69815	2.03208	3.06786	6.04985	3.8396	10.7565	3.53092	2.682	1.93469	4.87393	9.58941	4.1598	3.29382	1.56867	1.88522	2.86527	1.97057	1.91902	5.80181	1.48445	2.53491	3.90856	3.96255	3.78762
evm.TU.FRAGSCAFF_67__FRAGMENT_3.6	3.59406	3.67063	4.35604	9.10028	6.7207	1.47924	5.0599	1.82694	3.46467	0.973121	0.920572	0.435842	3.30202	0.777717	2.8681	1.13377	3.76532	2.88921	2.67865	1.48063	2.24297	9.1602	1.44869	3.75022	3.41906	15.6365	2.14701	1.43344	1.95372	2.19117	1.27428	0.831529	4.81201	2.08802	1.47038	0.845389	0.843039	2.46856	1.09001	4.64023	0.95739	1.26671	2.62379	2.15533	9.91135	1.31203	0.945791	2.67727	5.4453
evm.TU.FRAGSCAFF_68__FRAGMENT_1.2	3.10314	3.42469	3.87472	2.282	3.09791	2.55974	3.37672	2.05646	3.7585	3.20143	2.96329	2.11876	2.6294	3.49715	1.79742	4.58646	3.44063	2.59671	4.48654	2.80886	1.27698	3.09254	2.03298	4.01729	1.47267	2.17675	2.25765	2.012	1.1075	1.11813	2.68351	1.58385	8.41631	0.794663	1.5182	1.2591	1.71057	1.4666	1.65792	0.71747	1.65696	1.97504	1.86512	4.12955	2.57078	1.56739	2.60259	1.23472	1.01889
evm.TU.FRAGSCAFF_6__FRAGMENT_2.1	29.9603	24.1221	15.5513	13.8623	22.4015	27.5459	10.0232	22.778	16.2905	18.2031	21.6163	21.3317	6.17679	20.6789	16.3781	19.1079	14.3208	17.2545	15.2999	19.6105	20.0602	17.5937	16.2507	9.67041	4.18534	11.9654	9.28029	27.2862	16.7118	11.6357	1.6224	22.3247	7.12516	13.576	23.0871	20.1341	25.6969	12.4825	15.3774	11.5604	22.6669	25.9937	14.509	16.6199	13.0056	19.5751	25.5598	13.5922	12.5804
evm.TU.FRAGSCAFF_72__FRAGMENT_5.2	10.3521	14.496	45.2657	7.36613	8.82095	13.6119	20.4223	3.46684	29.1725	20.6141	9.5505	3.89519	5.50133	28.7871	3.9667	34.0938	9.79169	16.4727	6.02369	15.4572	1.84701	2.17604	37.4145	67.2365	1.62931	15.8504	16.7792	15.5624	8.80123	7.41713	5.22578	7.32828	22.4422	14.6782	6.63448	7.02698	8.50327	8.18671	10.7473	11.4998	6.46298	16.5548	9.31572	11.031	6.36688	4.35162	11.8468	7.00287	3.47089
evm.TU.FRAGSCAFF_75__FRAGMENT_2.3	1.29022	0.14702	0.859673	1.99938	1.20321	0	1.23996	1.49589	0.342703	1.24466	3.58571	0	0	1.58925	2.21092	1.01494	2.72686	0.898415	2.3411	1.00296	1.27438	1.73989	0	0.88823	2.06467	1.7343	2.46884	1.61692	2.40778	2.60455	0	1.47392	1.40037	1.83157	2.70994	2.13369	3.35418	2.12594	1.84574	1.46728	1.79508	2.1338	0.925613	3.0597	0.937188	1.56988	1.85412	1.38726	1.50692
evm.TU.FRAGSCAFF_75__FRAGMENT_3.1	2.05831	1.92467	0.821147	0.449243	2.34725	1.65979	0.657394	2.3586	2.79863	1.92043	1.72853	1.89226	0.333531	4.94993	1.94434	3.2715	1.05222	3.27925	1.6527	2.99927	1.6995	1.59887	2.63798	2.06606	0.647778	0.734634	1.85279	2.40961	3.38417	1.38564	2.9334	3.81448	3.50852	3.56658	2.5407	2.28853	2.64168	1.19115	2.47301	1.99447	2.53198	4.29339	1.91709	0.940235	2.0108	2.20339	3.77936	0.832176	1.59067
evm.TU.FRAGSCAFF_75__FRAGMENT_3.16	2.38833	2.98983	1.0627	1.04751	3.34728	1.43004	2.45642	4.14973	2.31728	2.41753	2.85918	1.52917	3.9635	2.12619	3.01036	1.40747	3.4017	1.88912	1.66749	2.6034	4.41525	7.97466	1.16633	1.42344	3.50771	4.02653	2.43883	1.93552	1.509	1.1141	2.97204	1.79035	1.24807	3.11185	1.69459	2.11426	2.01699	2.49973	3.66928	1.58512	3.03746	4.26499	5.34918	2.40428	4.28679	3.19579	2.40413	2.60058	2.46192
evm.TU.FRAGSCAFF_75__FRAGMENT_3.19	34.6893	46.0249	31.1997	26.6966	38.5375	14.2726	32.3828	14.801	8.43624	17.2437	17.2426	22.0609	30.8689	12.5425	37.6709	8.97015	13.9058	16.6575	11.8162	16.6909	47.6921	17.5112	23.3128	23.4559	56.862	33.3913	14.3993	16.7567	35.6968	43.7415	2.16446	22.5619	12.2352	24.6655	25.8574	16.183	17.1218	36.4126	28.4204	27.0142	19.5338	15.9584	26.9613	5.81105	38.0373	40.8521	15.8244	29.0005	58.9042
evm.TU.FRAGSCAFF_75__FRAGMENT_3.30	25.6178	19.7423	13.9972	12.3744	18.4242	20.7225	17.9367	8.32924	10.6161	13.4877	13.0977	11.8414	11.7086	15.2913	10.7786	15.9689	9.56197	11.1611	13.1853	12.2095	10.173	7.41462	8.19666	9.5035	6.74119	9.4899	9.87821	14.9456	11.6165	9.5008	5.08936	15.4004	14.6828	13.3668	15.0295	15.1895	15.8324	7.32951	14.1438	8.61022	15.728	11.0382	8.05744	13.6335	10.3248	15.6637	15.3412	8.94243	7.20345
evm.TU.FRAGSCAFF_75__FRAGMENT_3.34	4.1403	6.4227	5.42238	3.39028	2.54346	7.38418	1.76505	3.55412	4.46958	5.0199	5.12214	6.14536	3.22882	8.02442	3.27081	4.78136	7.03835	3.75289	6.29387	2.63202	3.74772	4.11311	6.57322	5.85879	6.03316	5.48006	6.35296	5.07038	2.87656	4.6404	7.33988	1.57668	6.22386	5.24555	5.33651	2.99875	3.229	4.12383	4.61977	4.05317	4.98786	5.37688	5.89171	6.20336	2.54853	5.37122	5.74107	5.22318	4.20177
evm.TU.FRAGSCAFF_75__FRAGMENT_3.36	9.83269	8.94538	8.31635	14.5701	5.91995	10.9945	6.86328	16.6367	7.36733	11.2725	8.20777	7.15696	7.60548	10.411	7.55966	10.2705	7.15514	9.86016	10.3188	13.7602	5.71686	11.7299	14.5875	8.9706	15.7923	7.13221	6.10869	7.33429	8.32621	8.60807	4.48812	5.58966	4.91725	9.89733	8.08499	10.3101	8.04393	8.81573	5.75666	11.5246	6.88646	3.99008	9.99891	9.11997	6.85043	5.39268	6.92391	6.86831	11.335
evm.TU.FRAGSCAFF_75__FRAGMENT_3.56	56.4142	9.03789	3.75354	6.97999	13.5031	66.0634	6.80369	30.2115	3.92328	9.49155	6.78939	24.099	1.7421	13.2637	6.0591	12.7845	4.95234	5.79904	3.50962	3.37399	7.62888	8.8465	0.759532	4.49113	2.07152	0.416657	0.819311	50.4671	5.70082	8.32212	0.858545	43.5459	11.9303	0.792742	14.4455	19.8409	29.517	5.52306	12.541	0.738414	22.3258	9.19795	3.58703	12.7627	2.21386	6.98497	34.9991	5.18853	4.37599
evm.TU.FRAGSCAFF_75__FRAGMENT_3.6	8.22387	6.41083	12.2262	6.03646	10.9915	10.761	26.3386	10.0813	10.4175	12.7955	11.0692	12.9207	9.70365	12.2343	7.90621	12.9128	9.45497	10.5302	9.16742	10.8695	6.51868	7.24214	6.38036	11.4519	6.36812	8.25848	8.04612	11.4161	7.61271	6.54622	3.41363	12.5559	37.7023	6.95177	9.02983	11.7756	12.961	7.81206	11.3124	5.32979	10.9872	13.6667	8.17729	10.333	7.70476	8.61381	13.5104	7.03283	5.13549
evm.TU.FRAGSCAFF_75__FRAGMENT_3.60	6.22864	8.35354	46.5761	27.4727	7.2126	12.4082	41.3266	12.7295	2.93033	6.342	4.99946	14.5011	5.88156	6.42077	18.6605	2.75765	20.946	12.4782	12.7193	9.30443	32.4286	23.1559	11.0286	17.8727	11.3915	20.0937	4.26565	1.61495	32.4524	33.8536	12.2482	5.67575	15.2667	36.4773	17.7946	9.14481	7.0566	17.6571	1.03167	29.4114	11.0996	3.10446	12.6794	10.3503	4.05234	7.69136	2.43219	6.9246	3.64502
evm.TU.FRAGSCAFF_75__FRAGMENT_3.61	3.25731	4.84823	13.4506	6.89272	2.63438	2.67272	11.1634	6.72747	1.55871	1.51936	2.02397	2.32565	2.20961	0.850764	4.63612	1.34727	6.08292	1.57706	3.87147	3.4397	5.56404	3.90617	4.35993	5.74548	3.67597	3.27476	2.05777	1.2465	6.53611	6.26809	0.967581	2.55261	3.73202	4.71938	6.18785	2.18067	1.93391	6.39558	0.90331	6.97075	2.57172	1.16342	6.68928	2.96764	1.43067	4.77966	1.80077	1.91499	1.51781
evm.TU.FRAGSCAFF_75__FRAGMENT_3.64	9.62387	10.0998	6.05873	15.1514	10.184	4.82622	8.03201	8.64238	4.06703	3.72735	3.64136	5.05422	4.62495	5.2861	6.98388	2.38424	7.69812	5.45051	8.37943	4.74729	6.42009	9.10333	4.17075	3.32826	7.43952	5.37889	5.21993	6.18995	7.94545	7.78418	0	7.93908	3.29848	6.98208	4.79038	6.06998	4.13426	7.54271	6.95312	4.20328	7.61186	1.63346	6.44742	3.42491	6.54617	9.22849	2.54319	12.8047	8.39668
evm.TU.FRAGSCAFF_75__FRAGMENT_3.67	48.0991	47.0314	30.2762	3.13785	42.7363	36.2014	34.8492	16.4698	20.5993	20.2806	23.5791	27.3305	12.685	17.419	22.7233	17.1758	1.91841	19.1059	2.69435	22.3267	40.6884	19.2366	20.6983	23.6136	15.8457	28.3937	18.339	26.326	29.6222	25.5868	3.87632	29.8147	26.9852	25.2947	30.4916	26.4792	28.0558	21.0089	19.8909	17.798	26.7407	31.9228	21.2589	1.5689	18.1276	33.974	25.2383	14.4674	14.5104
evm.TU.FRAGSCAFF_78__FRAGMENT_1.3	1.6192	1.55439	1.34667	1.12388	1.42044	2.01348	1.05966	0.837501	1.04334	1.23289	0.968452	1.69788	0.629456	1.19099	1.70299	1.97004	1.03546	0.835165	1.36038	1.25469	2.83731	0.87394	2.38244	1.27452	1.47041	1.15644	1.21284	1.56821	2.79759	2.35763	3.32657	1.73254	1.11196	1.5935	1.9261	2.29372	1.5308	1.968	0.760912	1.3804	1.7985	1.45026	1.46039	1.28114	0.659825	1.80806	1.82937	0.991281	0.935793
evm.TU.FRAGSCAFF_78__FRAGMENT_6.2	15.3753	69.3447	31.3937	0	14.9367	12.9338	15.5667	44.3646	49.5329	14.5673	30.8457	45.3655	15.9599	11.1116	28.4695	32.3959	22.4634	46.3638	13.254	27.8671	40.2247	0	14.4792	0	12.7035	11.2122	5.08186	23.0522	15.9697	12.4888	7.52601	33.1145	0	29.4242	8.14213	17.4304	38.9379	20.1846	25.2539	24.9813	32.6793	0	7.67563	16.7568	30.9638	44.4891	40.7189	8.37794	24.8492
evm.TU.FRAGSCAFF_79__FRAGMENT_1.2	1.78722	1.38036	1.16118	12.0178	2.436	1.15579	0.878601	3.16059	0.984996	1.19696	4.09172	2.62846	0	1.68735	3.47501	1.16823	12.0978	2.67868	7.06005	0.918301	2.53474	5.17292	0.444374	0.6729	15.6777	16.6257	1.03195	2.99338	1.6133	1.29357	3.52283	1.42842	0.869191	1.17247	2.59764	0.840657	0.50213	2.79288	5.16196	2.00564	2.05141	1.0814	2.37572	4.46047	9.1003	1.06928	1.72751	8.51148	13.6532
evm.TU.FRAGSCAFF_79__FRAGMENT_1.5	1964.06	1896.67	770.652	1469.43	1674.58	1807.7	1050.49	1596.46	537.561	594.813	92.5973	1210.94	8.26105	511.499	1235.83	416.769	1082.25	544.035	938.08	453.04	973.541	1660.01	609.507	612.145	133.167	83.6083	380.947	1378.35	1065.6	1006.53	87.6498	1128.64	623.843	452.325	1223.8	933.005	1103.03	1220.22	287.191	500.769	1203.06	1102.84	475.993	973.614	112.755	1186.26	1086.58	149.175	105.707
evm.TU.FRAGSCAFF_79__FRAGMENT_1.6	292.916	291.397	189.896	329.182	210.305	236.723	244.079	223.277	69.8769	77.5216	9.17839	134.837	130.716	79.2542	182.48	65.6244	131.822	84.4631	163.477	81.8927	180.967	267.739	100.546	134.244	155.552	11.9932	52.7113	179.611	215.123	226.374	7.74225	113.485	146.828	82.1099	249.483	177.592	133.457	255.086	48.2975	103.588	177.603	107.46	67.4415	132.465	50.7634	212.856	133.513	58.1264	63.6258
evm.TU.FRAGSCAFF_79__FRAGMENT_1.7	57.0453	50.8194	35.5194	62.4718	61.887	58.8154	33.2058	79.975	32.0891	34.5271	17.6089	56.1181	121.885	33.667	85.3611	27.9125	66.3234	46.7974	59.2758	31.4241	73.044	106.904	43.0975	32.815	117.421	27.169	35.0937	52.041	73.242	71.9582	6.86153	48.3867	29.7085	41.956	71.4415	44.3263	49.5359	91.2014	18.0597	55.129	59.1864	57.3897	38.9528	44.3916	27.3567	57.3559	55.0686	25.4865	30.7077
evm.TU.FRAGSCAFF_79__FRAGMENT_1.8	1.4955	3.04833	1.57428	3.65804	2.70992	1.35437	2.00181	3.25033	1.07514	1.7039	2.23568	1.50896	2.48873	1.70447	2.17098	1.43261	4.2446	1.95745	2.87322	1.07523	2.21516	4.51297	2.34823	1.48109	4.42855	3.45258	0.839973	1.3883	2.33029	1.52169	0.65738	1.26517	2.54224	1.33008	1.55505	1.61998	2.58805	1.86277	2.64669	2.40927	1.63611	1.66715	1.73207	2.45064	2.69148	2.0168	1.54305	3.11234	3.41592
evm.TU.FRAGSCAFF_7__FRAGMENT_1.12	5.2124	9.33265	6.16693	4.33589	7.46762	3.63362	5.72653	3.60936	11.3527	6.03023	9.79565	6.0679	10.7874	8.32283	6.38266	6.76619	10.113	7.24452	9.5442	6.51653	6.81364	6.29566	2.97167	3.95974	5.69402	11.0471	8.83688	6.92719	3.69494	2.9374	1.47784	3.62763	6.68619	4.95122	4.84201	6.56051	3.759	6.24745	12.4159	5.69207	9.17514	10.3458	6.88467	8.60973	14.012	9.50709	5.03989	15.3121	5.98019
evm.TU.FRAGSCAFF_7__FRAGMENT_1.23	3.65592	5.31556	4.41817	3.67426	3.04169	3.11169	4.36185	4.32011	5.90852	2.21684	3.74056	2.59286	1.9008	2.88521	3.63073	3.17261	2.66657	2.17648	2.34478	2.80756	4.00507	4.37294	3.16346	3.58756	4.67845	5.01597	3.01772	3.937	4.74596	4.97343	0.548935	3.30142	4.24049	2.70881	3.00627	5.293	3.68304	4.74032	2.45499	2.72747	4.07628	3.57649	2.35755	3.1891	3.29824	4.18959	2.89808	3.84535	3.83774
evm.TU.FRAGSCAFF_7__FRAGMENT_1.4	10.3387	15.0763	26.3782	3.98208	15.3558	3.19224	19.0908	16.6436	9.06246	8.44507	1.76907	3.7596	16.1858	2.3256	9.59283	1.7794	4.63666	11.3838	1.95658	8.52485	13.7488	29.3739	11.5097	9.10629	8.01483	7.44833	6.78035	4.16182	8.09236	6.96399	2.25466	2.48978	13.2733	15.4039	6.68897	2.47792	2.30715	8.96836	1.52635	16.8371	4.3736	2.50045	15.4418	0.751554	13.9957	7.89005	2.6028	9.18274	9.19974
evm.TU.FRAGSCAFF_7__FRAGMENT_1.6	2.14016	1.48926	1.90079	1.61307	3.31366	1.9145	0.392157	3.77813	2.8088	3.95299	3.68535	4.66413	3.46239	3.21769	3.73018	3.45498	3.27767	3.0388	2.34845	2.96631	3.3936	5.68433	2.68386	2.65229	2.75983	4.69999	3.61302	4.982	4.57914	3.02003	0.146675	4.15154	3.01033	3.95694	4.44755	3.54714	4.24087	4.4635	3.50328	3.35965	5.17136	4.4238	3.05599	3.48113	4.03121	3.52536	4.54675	3.56798	3.12646
evm.TU.FRAGSCAFF_7__FRAGMENT_1.9	0.700607	1.87416	0.783827	2.03252	1.07106	0.844911	0	2.0006	0.891872	0.95756	1.52373	1.77689	2.32958	1.95364	1.16087	0.872746	2.29467	2.09278	2.02249	0.964368	2.10109	2.55422	2.08241	0.95993	1.43226	2.98659	2.42892	2.65931	1.49366	1.53437	0.618937	3.06024	1.08898	1.27854	1.6191	2.40835	2.5789	1.84152	2.26366	1.34802	2.04256	1.22942	1.19726	2.61095	2.45528	1.38534	2.08909	2.32263	2.17288
evm.TU.FRAGSCAFF_7__FRAGMENT_2.6	35.6158	31.3325	9.06714	3.43322	11.8619	7.73787	15.8826	6.13931	16.1971	7.80179	35.5807	11.7934	0	25.7013	2.51101	14.2807	6.56666	1.59286	30.6036	7.25516	2.91083	3.91175	1.32535	51.9217	0.679297	10.1451	1.85229	25.0441	1.7373	1.47355	12.7539	13.5105	27.8826	1.52113	13.3825	18.3779	16.0083	3.07494	3.22041	0.23328	17.4932	14.504	0.241113	47.6326	1.1076	13.1715	17.575	3.19503	0.814649
evm.TU.FRAGSCAFF_84_2.1	6.61196	3.28566	5.6789	1.90015	5.95705	4.32557	10.8694	5.18917	6.23845	6.18275	5.89213	7.28715	4.41818	4.97207	5.56559	5.71433	6.41708	6.18285	2.95302	5.02469	4.51816	4.39149	3.22591	5.8257	3.37378	3.43652	3.66642	6.25946	1.62383	1.52733	2.41862	6.83242	10.6412	4.61142	2.69411	2.65127	5.73926	2.45544	7.70374	2.48494	5.8027	9.62363	4.54086	4.30386	4.52727	4.72262	8.73328	3.55197	2.37226
evm.TU.FRAGSCAFF_85__FRAGMENT_2.10	5.43745	5.54785	4.86831	6.84444	5.76166	10.7702	3.91489	5.32781	6.91797	7.03334	6.79111	7.36231	0.800961	7.15008	5.85856	7.19263	5.53365	6.91163	5.45446	5.89571	7.60504	5.5017	6.58412	4.97238	2.91209	5.23554	4.79691	7.1874	5.88103	6.40607	4.39781	8.62159	3.77459	7.34043	7.74159	7.78538	7.52106	8.00185	4.2214	6.15551	8.10389	6.95488	4.43756	7.15194	3.53067	5.72725	8.60401	5.63632	4.82833
evm.TU.FRAGSCAFF_85__FRAGMENT_2.11	2.34996	3.00275	2.46463	1.48169	1.65598	1.20492	1.7774	0.897514	2.82054	2.84779	2.58089	2.75356	1.11346	2.39942	0.892112	3.45886	0.974886	1.97104	0.314867	1.63673	1.86533	0.795989	1.82793	2.6277	0.491268	2.22275	1.73863	1.00455	0.846161	1.58273	2.29871	2.37466	2.69897	1.95751	0.975815	1.52562	1.31143	2.38541	1.82315	1.99209	1.54597	2.97054	1.22635	0.826782	1.71082	1.4555	2.29514	1.80089	1.3741
evm.TU.FRAGSCAFF_85__FRAGMENT_2.12	2.27548	2.76223	1.95559	1.05153	2.76822	2.30102	2.94579	0.869812	2.33923	3.7839	2.33237	2.33342	5.10116	2.03687	3.08529	1.9407	1.28531	3.98985	1.49994	3.92135	2.4026	1.05236	3.01242	4.0889	5.08786	3.21839	2.14762	2.08842	1.63962	1.52959	4.00317	1.77438	5.27515	3.85632	2.67509	1.53977	2.25069	3.06505	2.07746	2.82509	3.01767	1.61715	4.03328	0.855767	3.42828	3.16608	2.39182	2.47734	2.50695
evm.TU.FRAGSCAFF_85__FRAGMENT_2.5	75.9888	93.4683	52.035	61.2422	68.6023	92.0156	63.199	65.05	30.6256	53.963	51.5851	82.9581	1.97432	36.6346	64.2691	44.9585	60.5814	41.8595	81.4155	59.9976	63.1103	35.787	43.3684	54.2117	3.50875	48.9912	43.8748	58.9788	72.2568	61.6777	5.97002	71.56	47.2932	53.6586	84.7135	85.7093	71.623	48.491	49.7307	40.8009	51.5137	50.0404	45.9351	58.3025	55.5236	71.4246	66.0522	63.5012	49.6071
evm.TU.FRAGSCAFF_85__FRAGMENT_2.6	8.23999	6.69835	4.61497	5.76324	7.90621	7.97589	4.25781	10.88	7.40817	13.6676	11.623	17.3464	2.34078	11.678	14.638	13.2577	10.0802	12.041	16.3433	13.2767	12.7622	11.3279	13.3768	9.6634	4.96879	11.4676	13.1435	14.1979	16.2739	13.3759	2.85918	16.8211	7.32453	12.544	16.4653	18.7719	16.1874	16.0196	12.4166	12.2342	14.1255	13.0683	9.96848	12.0601	10.9814	13.9842	17.1319	12.5278	10.7875
evm.TU.FRAGSCAFF_85__FRAGMENT_2.9	47.2115	48.248	36.2131	72.6831	38.8815	58.231	33.2221	44.564	42.1094	38.3291	53.4617	49.0386	11.7507	43.993	40.0622	42.0192	45.3845	33.7855	51.575	36.8441	46.0616	45.5857	51.7019	33.8406	14.6837	39.3393	36.4375	49.6252	56.4599	53.8885	13.2043	42.8472	28.7013	32.772	49.9506	47.8442	43.7966	41.8652	27.963	34.9484	44.7234	37.34	32.3966	59.8114	28.956	45.3052	46.6434	34.7347	34.5323
evm.TU.FRAGSCAFF_86__FRAGMENT_1.4	1.29018	1.00988	3.72585	2.24325	1.35646	1.09468	3.29547	0.71267	5.00731	2.04996	0.565975	1.59973	1.57745	2.13207	1.76734	1.87879	1.23567	2.56954	1.69946	1.65898	0.70781	1.66117	3.44383	2.26274	3.15368	1.12719	2.35611	1.86602	1.00457	1.21709	2.98293	0.948923	5.32955	1.04533	1.03875	0.809538	0.763984	1.79105	0.573621	1.39	0.904342	1.11356	1.09435	1.67942	1.9721	1.05536	1.41484	1.96938	2.83201
evm.TU.FRAGSCAFF_88__FRAGMENT_2.4	2.31281	2.39276	1.00873	1.75506	2.85036	2.22823	0.82272	4.32129	1.1024	0.754779	1.67591	2.77577	2.2219	0.904892	2.46102	0.147043	1.70793	1.20616	0.549333	1.07274	2.92293	1.89021	2.2548	0.158048	1.70632	1.41942	0.241075	0.842396	3.38836	3.74117	0.301146	1.00759	0.827928	2.0429	2.05169	1.57984	2.88206	2.30666	0.642788	1.75098	1.71808	1.11621	3.07846	0.760256	1.49962	0.826053	1.59782	1.42165	1.79163
evm.TU.FRAGSCAFF_88__FRAGMENT_2.6	34.1887	53.2385	81.1163	38.9568	28.7905	83.1699	37.1729	64.0118	10.1886	55.8668	9.56455	36.5713	28.1833	41.4228	54.0623	51.5507	42.2171	34.5938	37.8698	50.8224	28.2433	37.3813	70.6247	47.5717	82.5384	23.7757	24.1194	26.9405	53.0744	54.426	70.6761	46.3834	29.6356	50.1645	44.4271	27.2588	32.7502	48.2544	28.9209	66.9458	17.06	25.2822	74.8872	29.2757	32.0724	33.0167	42.0828	52.6095	51.2674
evm.TU.FRAGSCAFF_89__FRAGMENT_1.10	2.13402	1.8589	1.82786	1.83294	1.43872	1.73182	2.00328	0.132829	1.50637	1.81364	0.360847	2.55233	1.90031	2.21071	2.28749	1.57442	1.91205	1.16292	2.03195	1.35578	2.08494	0.119316	1.69417	1.28609	0.240658	0.146224	1.39256	2.50365	2.61567	2.45221	1.03809	2.77072	1.73075	1.74456	2.16283	2.18054	2.40036	1.89222	0.281612	2.14167	1.94169	2.03911	1.57941	2.7371	0.380037	2.11132	2.21217	0.520118	0.446831
evm.TU.FRAGSCAFF_89__FRAGMENT_1.13	4.06265	5.89947	6.07199	7.35976	4.13184	3.72511	5.26246	2.62226	3.74888	2.44169	1.18647	4.12647	5.60445	2.87643	4.60197	2.47797	3.71352	3.40717	3.92007	3.12592	4.97184	2.94111	5.85745	3.89951	2.65396	2.52495	2.79849	3.20836	5.4215	6.62609	2.19004	2.83088	4.44021	3.6314	5.08552	2.58322	2.93828	6.03809	1.2366	4.94846	2.94399	4.58705	3.95877	3.5446	2.63723	4.32339	3.23969	2.28424	2.49396
evm.TU.FRAGSCAFF_89__FRAGMENT_1.14	4.79539	5.86158	5.05113	6.46482	5.93371	7.31346	5.46655	2.85181	6.78529	7.28478	1.98227	7.37891	6.94278	6.34304	8.15129	7.99513	8.94267	7.39008	10.379	7.08562	8.5957	2.48091	9.94934	7.97777	3.57251	3.36666	6.27706	6.1103	10.2926	9.09241	6.70055	6.75401	6.1206	9.30071	7.81069	7.88537	7.70536	7.88625	2.10724	7.58982	7.61788	8.26031	9.44229	8.89944	2.12848	7.11396	6.79065	2.61012	3.26855
evm.TU.FRAGSCAFF_89__FRAGMENT_1.19	18.6037	20.6229	11.3532	17.5884	20.5888	13.5195	13.9986	17.7855	16.6041	12.4838	17.4554	15.7651	16.9653	11.6877	17.8512	11.0924	13.4947	14.6471	13.254	10.8762	13.3405	20.1013	12.4505	7.2107	16.6927	23.0826	9.82524	15.4084	13.1438	14.0667	27.1497	14.1141	12.2637	11.7254	14.1075	11.1967	14.5138	14.3004	22.9602	8.18529	14.4949	18.0201	8.5899	12.4952	30.1541	19.1087	12.5105	23.1996	21.8577
evm.TU.FRAGSCAFF_89__FRAGMENT_3.10	8.80297	12.0532	9.76829	5.80279	10.7942	10.4166	10.2836	7.6344	8.0031	5.15702	3.88749	7.75154	7.6567	6.15825	4.58035	6.56674	3.61995	5.1179	3.21584	3.46292	7.15039	8.74199	6.66893	5.61746	10.7006	5.79135	6.97024	8.03039	8.51473	8.79309	0.677097	5.33466	6.93006	6.08914	6.43338	6.98766	5.45909	9.10752	4.045	6.53064	4.617	5.60531	4.87837	3.73044	3.85782	6.10046	5.58938	4.93195	5.4901
evm.TU.FRAGSCAFF_89__FRAGMENT_3.8	4.66876	5.33308	9.31988	8.38486	4.56917	4.59697	10.7383	1.72835	3.6527	2.34037	1.31819	3.06518	1.48199	2.34085	3.8787	3.485	3.92253	3.09776	4.40164	2.36841	4.09875	1.19882	7.83119	5.60917	8.18479	2.26406	3.8867	2.44882	7.65886	6.84821	6.33444	2.75167	9.94542	4.77878	3.4136	4.19008	3.05338	4.46494	1.2897	4.843	2.45423	2.16549	2.81107	3.87168	1.17294	3.31491	2.02597	2.21515	3.40066
evm.TU.FRAGSCAFF_89__FRAGMENT_4.4	10.6739	15.0194	9.21816	3.80293	14.3868	26.6992	5.90167	12.9428	16.0122	9.00248	18.7686	11.3722	13.7455	13.0297	12.1315	11.4513	9.86871	12.6904	8.13023	8.3848	6.81012	14.2506	4.46488	10.2144	8.56394	18.4647	10.945	16.4824	5.16278	7.18132	6.48033	14.9449	5.18957	5.96718	9.03427	16.5583	13.9589	9.1513	6.78681	6.65617	9.769	7.30002	6.83893	17.0558	14.5376	11.3053	14.5678	11.0771	7.2526
evm.TU.FRAGSCAFF_89__FRAGMENT_4.6	1.56985	1.53895	3.22647	0.771734	0.993142	1.83705	3.25757	0.759842	3.40055	2.89004	0.799514	1.69357	1.14835	2.96062	1.33089	2.63741	1.71538	2.73293	1.68601	3.87152	2.21462	1.50948	2.37879	3.86482	1.1503	1.46477	3.41739	1.95899	1.45722	0.876266	2.04109	1.86514	4.64943	2.30215	1.42924	2.89167	2.07212	0.87246	1.42313	1.75548	1.50531	1.63329	2.39373	1.60279	1.16125	0.851832	1.6978	1.47724	1.03164
evm.TU.FRAGSCAFF_90__FRAGMENT_1.17	0.528319	1.50546	1.91519	2.63221	1.10503	1.17176	1.39104	1.30382	1.04029	1.19085	2.64361	1.18254	1.6581	1.37889	1.5289	1.62545	2.27009	1.09591	2.84146	1.46399	0.894077	0.872054	2.29923	1.65265	3.54126	1.92184	1.35669	1.05249	1.73842	1.62665	1.60391	1.09422	0.936707	1.69093	1.88599	2.01824	0.967113	1.37403	1.84341	2.15328	1.0153	1.0665	1.24192	2.28767	1.87428	0.982996	1.08055	2.42686	2.4731
evm.TU.FRAGSCAFF_90__FRAGMENT_1.20	30.7311	36.2583	42.3678	24.7851	19.9188	17.4056	45.4572	15.7567	21.4155	12.7252	10.8637	14.4664	17.8692	9.89396	28.0076	9.73405	11.9244	8.03342	20.3745	17.463	21.4906	11.9897	17.3456	23.8506	17.339	10.1724	14.0142	12.1544	18.6891	19.5123	39.3908	12.672	22.7658	20.1014	19.4491	12.9457	14.4384	17.2209	13.9852	15.8757	14.4821	14.6354	11.9633	15.8674	10.7326	20.7922	12.8808	15.6405	16.186
evm.TU.FRAGSCAFF_90__FRAGMENT_1.22	3.3679	1.88996	3.68128	1.42079	1.30477	3.64557	2.1495	2.37316	6.61831	2.38598	3.12014	4.27387	3.74077	5.30126	1.90083	3.84134	1.7628	2.78287	2.80205	1.88147	1.6819	2.5146	3.49926	8.76883	3.30278	2.82579	2.68898	4.04233	2.28396	2.0374	4.10514	4.09482	7.696	1.25705	2.49159	3.48003	3.86153	3.31466	3.73044	1.55861	4.0745	3.81063	1.50934	2.91262	1.87671	2.29702	3.56407	4.1078	2.94795
evm.TU.FRAGSCAFF_90__FRAGMENT_1.38	18.304	19.2346	13.5338	10.8173	21.6143	20.7961	18.0123	11.4773	26.2831	13.1474	9.59282	15.1834	16.8553	12.5926	16.0853	14.603	11.374	21.3093	7.9877	12.584	12.623	13.8546	8.00517	10.0036	13.651	13.304	19.045	15.3317	8.86035	8.15795	13.0272	13.3791	28.1883	10.0774	12.7271	8.74811	13.1369	11.361	7.40181	10.5892	12.5257	22.2929	10.5858	11.789	17.0002	12.5917	13.5187	8.51438	6.52292
evm.TU.FRAGSCAFF_90__FRAGMENT_1.39	21.1536	20.114	13.853	12.4079	15.9116	17.801	22.1838	6.66588	14.7826	11.4805	9.18377	13.4708	13.1925	10.5193	15.1524	8.90091	6.50918	12.0539	9.14431	12.1164	13.2163	7.65402	14.5828	12.3396	23.1007	6.81798	12.1521	11.5179	14.2187	12.9165	18.4779	12.285	9.97238	12.8076	13.8759	14.503	11.284	17.2624	7.14751	14.0447	12.2133	15.2813	9.5199	8.46303	9.13045	16.7199	14.1729	7.33186	8.69169
evm.TU.FRAGSCAFF_90__FRAGMENT_1.4	0	1.32522	3.96823	1.85098	2.02305	1.73563	2.88822	3.40815	3.8148	4.21259	1.72267	4.71196	2.9031	2.97017	2.73295	4.10356	1.95565	5.53765	0.503229	3.72029	2.43642	2.52805	4.03612	3.32447	3.73149	3.44036	5.13737	2.88056	1.27053	2.88839	3.10408	3.45519	4.90087	6.13047	4.24052	2.58809	4.24651	3.70214	2.55197	4.95201	3.07183	1.13458	3.31656	2.59003	2.75889	3.98026	2.94262	5.38559	2.96437
evm.TU.FRAGSCAFF_90__FRAGMENT_1.5	1.43575	0.824703	4.82061	1.78506	4.39626	3.81711	6.0824	4.11253	9.12008	9.0223	9.04537	6.63481	8.25365	1.35207	4.88482	10.3395	5.16997	9.29517	7.84608	11.0128	0.484343	6.45232	8.94134	4.46214	6.26898	6.48661	10.0279	4.53348	7.05137	3.02312	12.5701	6.35755	7.70118	6.83035	4.43607	5.04273	7.7258	5.21237	3.7217	9.07522	3.61472	1.76419	9.42199	4.27571	5.02169	4.70997	2.94375	4.95455	1.30069
evm.TU.FRAGSCAFF_94__FRAGMENT_3.13	5.3896	4.43416	1.16101	4.79662	6.66802	4.00891	0.652858	0.190405	2.30566	7.60051	4.36208	11.6684	0	8.20117	7.13638	3.98394	7.65497	4.35708	7.2185	4.26648	6.56755	2.02426	3.65064	2.26239	0.566889	11.7064	3.31114	9.06788	8.99192	9.81469	0	6.21347	2.92777	3.6778	3.56916	5.4467	5.3266	8.64622	8.13587	4.61447	1.23609	8.72242	5.36343	4.98445	5.6894	10.5137	7.55739	12.2445	5.55012
evm.TU.FRAGSCAFF_94__FRAGMENT_3.5	9.73499	4.44973	4.41237	7.89968	7.71739	5.75764	3.81114	4.23377	6.34394	8.85319	10.6056	14.6519	4.35882	12.0831	13.1585	8.89886	17.4085	8.26391	17.8023	7.29996	13.2939	3.18583	13.1854	11.264	8.35153	9.59796	10.1432	11.0795	19.7325	17.0068	9.89006	13.7623	6.46137	15.0273	13.0966	23.3824	11.3134	15.7276	4.57691	7.21424	14.0321	8.33397	9.5852	14.6599	5.08428	7.57023	10.7922	3.86685	2.08019
evm.TU.FRAGSCAFF_96__FRAGMENT_3.3	20.0135	13.1188	17.1386	119.857	16.9893	49.3224	18.8562	17.9561	15.5317	21.0248	19.4716	31.6638	24.83	16.4888	39.441	18.6339	36.65	21.1051	52.4401	24.8383	27.5937	22.5612	45.6545	21.9162	63.3595	21.2075	15.8192	29.9445	53.9542	60.5663	27.286	28.8742	11.6924	20.0634	51.4844	34.0843	25.5403	54.3834	25.5351	45.532	28.4139	23.7003	14.9438	50.3313	18.9381	16.5775	23.3945	53.3578	34.2877
evm.TU.FRAGSCAFF_97.2	1.16159	1.114	1.34087	1.34288	1.57814	1.3097	1.96506	2.14915	1.39198	1.94935	2.19139	1.4775	1.31613	1.63767	1.30448	1.48196	2.52983	0.911976	2.00288	1.52613	1.8539	1.53458	1.92913	1.67201	2.24707	1.33052	1.3731	2.20595	1.99081	2.01348	0.841061	2.45276	3.25149	1.82074	1.61749	1.57792	2.29766	1.91103	2.11547	1.40885	2.00444	1.53285	2.08724	2.06712	1.81506	2.38246	1.46441	2.48324	1.86151
evm.TU.HIC_ASM_0.1007	3.43487	3.94108	3.27872	2.093	3.36349	2.67867	2.77495	6.10251	3.98081	2.79085	2.19425	2.97897	3.78017	3.50403	3.48297	3.03784	3.11481	3.05798	2.10327	2.7929	4.46322	6.38713	4.17033	2.9692	5.07225	3.7233	3.24931	3.20878	3.8042	3.87599	1.80752	2.69686	4.06257	4.87461	6.16601	2.50286	2.21001	5.31497	2.51099	4.53601	3.39344	2.42666	3.82435	1.28949	5.17234	4.53152	2.35235	5.29137	4.89262
evm.TU.HIC_ASM_0.1010	67.5651	12.9479	27.9617	26.5444	27.6958	66.9739	109.824	67.1639	17.19	22.0315	25.798	28.1264	2.90658	14.2149	18.3769	10.0464	29.2398	69.7403	19.2626	15.6904	20.3441	40.0926	37.4528	158.814	59.4938	14.6404	32.4159	57.3475	36.8739	101.442	30.5794	27.2648	59.7816	41.651	15.839	22.0528	43.0715	62.328	25.5612	17.2102	12.6251	12.9324	3.08049	21.0799	14.1853	67.1479	16.969	19.6444	52.748
evm.TU.HIC_ASM_0.1011	4.39502	6.30608	4.92844	2.88962	4.93738	2.14239	3.64001	3.21168	4.01806	1.75162	0.395945	1.59943	8.72224	1.8499	5.30864	1.73918	1.80114	4.64352	1.18163	2.59572	4.22962	8.17738	5.10161	2.21516	6.76442	4.12329	2.77947	1.98671	2.90242	4.85257	0.319093	2.29093	1.65391	2.75325	2.42252	2.33669	1.20256	4.66493	1.4332	5.2175	2.83905	1.3077	3.48222	1.62286	5.65743	3.54753	1.00963	3.99307	5.82034
evm.TU.HIC_ASM_0.1013	46.752	51.6878	55.6971	19.5097	46.1802	43.121	102.47	32.1873	47.0317	27.1718	30.7811	27.8013	28.8305	37.9899	27.8487	37.4516	23.7999	37.5766	25.9312	29.4687	15.0825	44.3282	40.8676	24.0469	19.1759	30.6537	38.0378	65.9856	18.4795	19.239	33.5699	39.7006	63.3583	19.5876	29.4364	51.0849	41.9513	22.0488	99.3653	17.6642	63.0993	55.9033	19.4836	23.1106	38.5685	31.1487	35.0539	55.7231	15.4461
evm.TU.HIC_ASM_0.1014	4.20777	7.05033	3.41003	7.78694	3.90681	9.26696	2.53673	5.85929	11.9112	8.89394	13.6048	6.88789	6.07235	9.61641	6.71376	11.6535	6.74553	10.4501	9.99205	8.94837	4.0964	5.81348	8.94003	5.41662	8.37741	8.12144	8.30791	7.95893	4.48267	5.21746	12.6781	4.29921	2.56254	5.61839	3.44106	10.5317	5.76718	5.04625	7.72537	4.99104	5.16315	3.14725	6.08929	12.7521	6.35592	5.35225	5.57193	10.5706	9.12543
evm.TU.HIC_ASM_0.1017	2.54045	8.89324	23.5513	13.5416	9.34811	1.67515	55.0398	4.531	4.57491	1.00468	0.547665	0.968257	2.56512	0.906348	2.80037	0.948222	3.45076	1.57542	3.83409	3.31646	4.55196	11.0319	2.2561	8.43182	4.46204	12.2678	1.02309	1.66007	5.58699	10.7074	28.2172	1.55866	53.3055	1.21381	1.16005	1.32919	1.84267	3.63282	1.23826	2.54392	5.61679	0.94369	2.30456	0.682055	27.0302	6.85042	0.807607	4.47677	28.2867
evm.TU.HIC_ASM_0.1019	71.8241	97.4507	95.2391	28.1924	79.9698	74.1889	96.1482	33.8991	55.0232	63.6759	41.4525	54.704	37.6434	44.0952	53.7203	50.4854	31.5828	44.0542	27.3149	61.6231	56.0589	31.8499	51.5625	67.8878	39.5685	36.5703	48.3339	62.323	50.4772	54.8444	32.3649	54.0504	77.0517	59.2144	57.126	58.6766	49.5691	45.8021	38.8432	45.462	57.0617	62.8721	60.6318	25.6062	44.4576	73.6816	55.6583	42.4189	40.6281
evm.TU.HIC_ASM_0.1029	4.45397	4.78613	1.73212	0.90577	2.42382	3.07739	1.83663	0.886637	1.88188	2.30475	1.07786	3.02152	1.5299	2.03171	2.14552	1.14099	0.937246	1.02893	0.902659	2.74664	2.03068	1.17265	1.58963	1.07934	2.0381	0.688364	1.20277	2.55209	1.37154	1.93565	0.0877075	2.69243	0.586809	1.18465	1.42452	1.41084	2.35223	1.41844	1.64531	1.52108	2.75145	3.23337	2.37044	0.471385	0.384086	1.68042	2.38927	0.315382	0.834691
evm.TU.HIC_ASM_0.1031	22.9433	22.9723	8.18197	14.9352	20.3772	20.8567	23.1648	9.86605	11.4718	10.857	8.08098	11.697	9.28679	11.8556	13.8806	12.361	9.3091	10.5628	8.18616	10.9999	13.4684	11.2598	8.96588	12.6485	9.69739	8.34575	8.44571	13.0069	12.8132	13.224	4.8244	10.804	14.3955	10.2012	14.8986	15.1241	14.2311	12.9666	7.63943	10.9797	12.263	15.6728	9.81124	8.74221	9.11271	15.1771	11.5778	8.44195	7.23901
evm.TU.HIC_ASM_0.1032	69.4169	109.774	61.1446	49.8681	119.153	33.7031	90.4176	101.208	71.6169	92.1623	16.6215	37.0313	120.99	27.0147	123.32	21.6194	54.8698	117.472	41.3773	67.4161	98.2684	191.011	46.2458	55.7819	42.9195	81.237	63.8449	27.265	50.6392	52.5804	10.7861	13.4391	114.511	100.937	78.4522	18.5317	21.0405	114.643	30.7686	97.6629	51.0744	28.8251	89.4012	13.4304	178.427	88.775	21.1192	106.643	112.99
evm.TU.HIC_ASM_0.1040	10.4995	13.4954	5.84269	6.52984	12.3513	9.35255	4.74423	16.6926	10.2907	8.15427	6.74161	9.72726	14.2388	6.29699	11.9673	6.21958	11.2741	9.44088	6.5308	9.05019	10.1223	22.6928	7.76371	7.88341	8.26281	10.5286	7.42046	7.59816	8.04576	6.71029	4.93448	7.67583	8.69662	10.0004	11.791	6.82341	7.52925	9.44329	6.91041	8.86991	8.70324	9.10518	11.7561	6.91019	13.8197	11.6323	6.71123	11.5173	11.0961
evm.TU.HIC_ASM_0.1044	54.666	63.3655	57.1131	61.2959	64.513	69.0979	60.5581	37.3972	20.7881	26.2212	22.1632	37.2736	42.2566	19.1114	62.846	19.3304	27.285	31.7823	38.4466	36.397	48.2255	41.3178	53.3782	43.3868	45.7803	38.5609	26.7612	26.2159	61.7667	59.6591	15.6628	32.5766	39.8736	38.4349	49.9075	42.5682	28.0304	66.3495	23.8836	49.2214	31.2408	16.8021	37.4528	24.5641	37.1061	48.9919	28.084	40.1048	43.8174
evm.TU.HIC_ASM_0.1045	32.1514	36.0187	53.8	53.2192	30.1589	43.5115	43.4041	49.844	38.6005	35.7113	25.1713	38.0963	34.5227	32.3985	52.0977	36.1298	41.7494	39.7916	55.5695	49.9695	65.6484	43.7212	89.4547	68.3972	73.2156	33.4941	39.4863	24.2145	65.3317	74.4345	40.2119	31.7165	38.1243	60.6199	45.5941	48.48	29.3771	58.6931	28.8498	66.2073	30.7266	20.8445	50.9098	36.5839	33.5047	43.0882	28.8184	46.967	60.2124
evm.TU.HIC_ASM_0.1050	23.7577	26.187	37.1379	24.1607	26.9562	28.5634	46.7998	34.0695	30.827	26.207	31.7432	15.6856	35.4002	22.4588	20.2442	21.056	15.2	25.1094	18.3066	29.2284	22.2649	33.4851	31.1554	31.1049	22.2057	35.5996	23.86	18.7947	18.6891	21.4706	42.131	16.3523	30.2205	25.7856	19.3281	20.3356	19.9097	20.79	35.0832	28.5707	16.037	17.1315	25.7553	13.8771	39.9816	24.8337	15.7193	40.7538	39.793
evm.TU.HIC_ASM_0.106	4.80486	2.35718	5.36024	4.29083	4.58688	4.00336	6.64131	3.08451	3.81822	3.0879	3.52319	2.99105	1.7088	3.49138	3.72225	5.09729	4.09545	1.85814	1.76639	2.58536	1.4121	5.07462	1.2135	3.63233	0.642865	4.58863	2.98789	4.72588	3.03296	4.48943	1.62378	2.14039	3.59579	1.39472	3.42288	2.35441	4.5165	2.12134	2.69651	2.77807	2.71878	3.54006	3.98519	2.69049	6.00788	4.53319	2.7056	2.83801	3.10578
evm.TU.HIC_ASM_0.1060	70.8331	26.3465	39.0424	49.496	46.7661	45.8179	37.3675	41.2862	22.8819	22.7362	44.1721	58.4173	66.9551	36.8624	61.1577	21.9598	28.1838	37.9582	49.8224	36.605	47.107	43.0294	24.587	48.4777	62.9174	60.9864	29.4996	29.369	46.1429	47.2134	0	33.51	29.3169	34.5233	33.9728	50.4891	54.7155	46.9707	26.4354	29.7011	38.0366	31.737	26.9412	40.1712	52.285	40.9908	41.7749	50.9941	46.7665
evm.TU.HIC_ASM_0.1065	35.2002	48.2294	18.0288	42.2431	31.2326	31.4181	21.4285	29.7035	18.1761	19.233	39.7508	35.1217	23.0678	23.706	36.1175	19.1006	30.9033	19.9699	63.4586	27.4543	41.0115	22.3024	28.5954	25.2202	31.9645	37.4342	23.6261	27.8844	31.769	28.9671	14.0315	32.7901	9.82892	24.5024	35.4806	46.9463	28.3133	23.8175	31.8049	20.4402	29.2476	19.62	20.7539	39.6161	28.0629	52.1042	29.7266	40.0444	41.2231
evm.TU.HIC_ASM_0.1071	9.06256	9.24366	3.89295	1.96014	8.60915	5.9409	3.51581	1.25443	4.64419	5.51	2.50501	5.28385	3.07734	4.71951	6.15211	5.9331	2.00437	5.40823	2.85852	5.91755	4.25616	2.61727	3.8598	4.00656	3.0505	3.70339	5.12415	6.88705	6.5211	3.65389	1.40495	5.51274	4.35355	5.49435	5.608	6.76892	6.88046	4.13877	6.95018	3.91393	7.31665	6.4918	3.26017	2.72923	5.06508	6.82227	5.10811	5.93448	4.1296
evm.TU.HIC_ASM_0.1074	2705.62	649.271	2.48639	8.01916	156.197	823.734	37.4396	42.1468	2.53784	13.2447	155.229	668.768	7.7798	9.96814	156.826	5.23545	46.3772	5.60888	27.7158	7.58208	19.7568	16.1931	0.530456	5.20215	46.8941	2.1974	1.90125	71.1275	28.1318	102.519	4.99652	1027.54	8.09441	2.65995	139.138	66.1547	127.106	52.966	1493.69	0.79019	314.738	45.8835	1.29366	17.6831	43.982	150.341	151.522	430.766	57.7938
evm.TU.HIC_ASM_0.1080	26.5666	41.0261	60.8738	26.1321	39.4005	28.0365	68.6598	23.7024	25.9286	21.0699	22.0029	19.7084	24.0148	18.333	32.3451	17.726	25.0233	25.5724	42.3878	26.0836	25.4799	34.9795	23.3545	28.2637	25.6538	39.4859	30.2257	23.0187	27.8745	28.0958	13.7496	21.6276	63.1472	22.2427	26.1119	34.1647	21.1689	28.4995	35.2077	23.2379	27.9646	28.3437	17.6219	25.1258	35.7972	47.8035	22.7258	33.2888	26.452
evm.TU.HIC_ASM_0.111	3.15718	2.38148	1.53383	1.4226	1.85982	1.40871	1.3918	1.24406	1.71253	1.84206	2.16513	1.2847	0.705667	0.903795	1.65832	1.38024	1.09873	0.858645	0.96718	1.44567	1.11322	1.15977	1.02407	0.697481	0.958795	1.25345	1.36495	1.35273	1.0568	0.941064	2.0521	2.11948	2.17737	0.987366	1.16135	1.20675	1.53181	1.58812	1.12333	0.940136	1.51936	1.88864	1.08688	1.56547	1.42539	1.06447	1.47582	1.29413	1.15647
evm.TU.HIC_ASM_0.117	8.59141	8.26741	13.0703	11.4167	8.46639	7.49989	10.5453	6.68078	5.71204	4.58162	3.46834	5.67476	5.8729	5.87454	5.22202	5.11136	5.02609	5.28729	5.1417	5.13495	7.66312	5.799	10.2959	6.56695	7.50074	6.45719	5.31649	3.65056	6.78909	9.55784	13.0699	3.08629	7.02979	7.38366	5.36961	5.15181	3.44624	6.56327	3.40051	7.11674	3.43872	3.21939	6.46242	4.64603	5.81218	5.00056	3.95665	4.75636	6.65895
evm.TU.HIC_ASM_0.118	18.2035	30.8071	40.4513	32.0431	22.4584	17.4958	29.3441	8.18452	9.9068	10.8212	8.36577	9.03323	7.32043	9.27345	20.8791	8.31471	14.9576	13.4353	14.863	11.893	26.7425	10.5559	20.7958	17.6319	10.6618	20.2121	12.4895	10.3042	21.0178	20.593	18.6288	9.76959	14.3208	19.1647	16.0609	11.4031	9.96834	24.6518	4.36183	26.1365	9.9696	9.0623	16.4448	12.0159	8.72485	20.6073	9.21024	6.1041	9.00574
evm.TU.HIC_ASM_0.123	13.2542	16.8401	23.8426	19.1962	16.3309	9.85572	15.5475	16.4229	13.9591	10.1227	5.98091	8.74002	14.7808	9.30246	19.6371	7.76903	13.8154	14.6628	5.74898	13.7674	23.5118	25.215	15.5376	15.6706	9.98446	15.6971	13.1505	8.7102	16.3004	18.4982	9.07724	5.29036	12.3837	23.0612	13.5044	6.43102	6.46465	25.225	4.60176	22.2588	9.30607	5.06674	21.9269	6.27019	15.5734	14.0447	6.16351	9.9759	15.9756
evm.TU.HIC_ASM_0.129	5.06642	9.94578	4.84877	7.02792	9.03167	4.34243	3.88457	12.1129	5.90399	3.78442	4.24883	5.21675	13.689	3.00304	13.8779	3.20216	5.80685	6.09738	5.54777	3.79146	10.5682	23.9084	5.32674	5.57662	14.3852	11.8772	2.96883	6.36394	7.10492	10.159	3.44497	2.33811	3.6553	6.13391	5.94136	2.7346	3.20416	15.3028	4.43356	9.62662	8.00978	3.23243	5.47583	4.92056	13.3443	9.96847	3.42966	9.89953	14.0934
evm.TU.HIC_ASM_0.13	3.8573	5.02526	3.70647	3.53579	2.71436	2.60823	8.50928	2.52263	0.785932	2.93581	4.18313	2.61274	2.30074	0.632626	2.02421	1.10489	5.90566	0.581761	6.82493	2.34929	2.50754	0.428534	0.465399	3.84944	1.80854	2.39433	0.543898	1.68412	2.73177	2.06977	2.49267	4.46519	10.0339	0.952078	3.82612	3.98779	3.30504	0.775946	1.7896	0.400951	2.67907	3.08825	1.61697	4.91816	1.33452	2.46316	4.16861	1.24147	1.32905
evm.TU.HIC_ASM_0.132	70.5756	97.0417	58.4556	65.8808	71.7051	82.7092	64.4709	38.4204	73.5401	30.1431	44.479	71.9342	42.5476	43.0635	54.6265	29.3496	94.1131	44.4461	47.0863	38.1768	73.8734	45.0387	61.7325	41.5464	37.356	64.1052	78.8937	69.3372	71.0967	57.1155	46.869	39.4734	30.2319	66.0703	56.761	43.6819	51.6921	63.3336	44.0334	60.888	93.1232	84.1514	38.9646	61.4061	51.9951	74.986	38.8466	63.3034	55.194
evm.TU.HIC_ASM_0.133	4.60978	1.85355	2.7405	3.73864	3.18138	1.23738	4.63812	1.63557	3.89854	6.98723	2.9825	0.596156	8.98063	2.79853	2.70375	4.32607	4.42671	6.82388	4.97154	4.72833	4.02032	5.35086	5.74527	8.76657	14.6453	4.77174	10.1004	1.62955	9.10898	7.16338	4.88065	2.73185	5.86312	13.0803	6.62965	5.72908	3.99446	8.71157	5.73786	11.526	4.7456	3.16656	8.34573	5.66714	9.68883	5.93217	1.76948	11.3577	9.49603
evm.TU.HIC_ASM_0.139	10.2872	6.69835	4.7507	6.17322	7.50941	6.82731	4.27438	1.89552	7.41174	7.42217	10.012	6.65496	3.73158	9.31656	7.05196	6.36399	7.8192	6.61991	5.21926	4.45151	5.34829	5.67771	4.8016	3.29508	4.00583	8.3207	5.38603	8.03677	3.03717	3.55913	2.16389	8.19245	2.43711	4.0341	5.70681	5.60647	7.63542	4.7184	3.61928	3.72953	6.7146	6.67994	6.49963	5.23524	2.71953	6.29641	6.61187	3.47534	3.90602
evm.TU.HIC_ASM_0.14	4.04197	3.36788	3.91845	2.25736	3.49469	3.26817	4.91475	4.92697	7.29666	7.83919	3.92632	2.67087	6.56911	8.77203	3.37064	6.63336	2.74162	7.35738	1.38813	4.29429	3.21856	6.91208	4.69786	3.21468	4.58327	5.79381	4.92257	4.52908	1.49496	1.83269	3.39392	2.53396	2.98949	3.91308	2.28171	4.09197	2.81965	2.94371	2.49165	4.57313	4.0073	3.13287	5.25316	2.95757	3.50246	2.2033	3.26775	3.15472	3.05875
evm.TU.HIC_ASM_0.142	91.5787	72.8321	114.608	70.4576	56.8731	83.8707	134.298	75.5245	45.107	90.3195	53.2062	60.0532	45.4376	86.1426	34.5385	86.9198	44.4749	58.4784	55.8085	86.0683	56.5015	40.6119	58.771	103.514	31.2268	27.8531	31.3105	64.9975	50.9422	49.1421	120.201	60.7919	112.943	65.5034	60.1267	56.1525	63.8507	27.9627	53.6343	48.8369	46.6596	31.5145	74.296	52.4917	35.0506	50.5905	63.3799	40.5107	46.0831
evm.TU.HIC_ASM_0.144	56.0141	50.642	12.2644	48.2796	44.3707	200.853	15.2423	73.517	94.3667	56.8095	90.8793	79.0719	43.2023	85.2234	44.2916	72.1131	37.6201	55.6205	57.801	44.1092	18.1632	68.8439	23.0844	25.9759	32.0111	36.6667	68.8426	127.313	28.1961	25.7645	52.3772	76.834	10.5562	25.2092	56.7476	106.711	77.8922	55.2889	70.4143	31.028	65.3459	90.7492	30.3351	165.957	30.8935	22.72	92.0405	85.8416	35.6096
evm.TU.HIC_ASM_0.15	360.004	535.344	559.066	402.544	359.958	320.351	440.939	291.472	174.171	320.978	81.7397	311.385	302.852	201.6	258.286	244.221	358.866	186.233	454.535	383.602	345.135	151.947	284.275	352.265	97.4113	62.8064	189.591	221.774	342.351	311.289	203.731	274.184	378.728	341.391	316.996	326.752	262.755	180.801	81.0259	230.875	222.03	207.568	282.379	299.749	95.184	378.748	250.223	95.8031	119.722
evm.TU.HIC_ASM_0.155	7.48359	12.0568	12.0371	10.4109	10.8104	10.0492	11.9529	6.66846	7.17071	5.66868	3.60572	6.07218	4.07383	5.85653	5.8752	5.5559	5.10092	6.0169	7.61251	5.79942	6.73904	5.5098	7.07569	4.28952	3.35854	6.26068	4.04702	6.92684	4.79168	5.27598	6.33307	4.73507	11.3627	6.80537	5.76872	4.61688	6.15516	8.30036	6.17754	7.59698	7.06497	5.36405	5.33296	4.37026	4.8545	5.64002	4.7146	6.62376	5.42868
evm.TU.HIC_ASM_0.157	6.80114	3.76529	0.58557	1.01729	2.1377	8.19048	1.1591	3.94722	3.46783	2.09433	8.98585	4.24447	3.44872	4.86341	3.29405	4.2534	5.16919	2.52419	4.05788	1.59191	1.91165	4.09899	1.64113	1.14395	1.79023	2.31051	1.29853	9.11124	1.59048	1.67783	2.01631	8.91352	0.530578	2.00018	3.16397	6.18286	7.76465	2.63505	6.5977	0.610496	6.61549	5.04262	1.74458	6.62299	1.79982	0.88231	7.92893	1.7871	1.605
evm.TU.HIC_ASM_0.159	12.7043	7.87126	7.80133	5.373	11.732	11.5256	5.95399	8.33112	12.1513	21.4756	17.3299	18.6074	12.1867	17.781	13.7404	16.2437	16.6152	15.3049	10.1318	13.7167	11.9135	7.46501	9.18674	9.96896	8.93332	13.5238	12.2695	16.8312	8.53204	5.9864	10.383	21.7986	6.23242	15.4736	10.4998	8.89323	22.3513	8.29405	17.4343	11.2248	11.8378	19.7432	19.2779	12.4324	11.1064	9.14791	16.6621	7.41314	5.93264
evm.TU.HIC_ASM_0.173	14.9941	11.0357	6.58841	9.29997	6.38518	16.5394	5.58271	9.50602	3.52619	7.93139	10.6389	13.448	13.4976	7.04874	11.2072	5.19102	9.42094	6.19599	12.8308	7.5421	9.45997	4.19384	5.04069	8.6772	16.0974	5.78043	3.21795	9.09048	10.8722	10.2758	5.58749	13.5543	3.33904	3.95982	9.9705	9.71929	9.60792	8.17535	15.7379	4.39715	6.53896	5.35791	3.86016	8.90636	9.52516	7.13502	9.7758	14.45	9.71354
evm.TU.HIC_ASM_0.174	1.97094	1.52759	0.769194	1.17609	1.59889	1.71885	1.5439	2.1145	2.73041	2.57698	4.69647	2.91073	2.80702	2.58721	2.51473	2.56488	2.00098	1.78383	2.23064	2.2172	1.70679	2.20932	1.56389	1.52242	2.17104	2.69502	1.91313	2.96957	1.60363	1.66211	2.17191	3.11114	2.30615	1.21646	2.3374	2.02521	2.75251	1.65658	2.7589	1.18382	2.92209	4.04227	1.93509	1.93224	3.49553	2.90992	3.21356	1.86306	1.68191
evm.TU.HIC_ASM_0.176	3.29407	2.04245	1.14079	4.03316	2.52709	2.22679	1.38764	4.00413	2.69113	2.88648	4.49996	2.59525	2.7289	3.03703	2.39214	2.30992	4.31964	2.72043	5.24012	2.77201	4.48975	3.2795	2.20849	3.2716	6.38992	3.99408	1.98655	3.58932	3.10181	3.29577	3.86198	3.73034	2.65147	2.51204	2.58901	3.72362	3.00781	2.35143	3.78708	3.13287	2.91214	3.22765	1.52324	4.20446	2.28173	2.90053	2.70245	2.98196	2.39025
evm.TU.HIC_ASM_0.195	2.14817	4.95867	1.87887	4.42906	4.66495	1.27326	2.06138	1.52652	2.05946	0.959206	3.29383	2.38933	2.43809	2.52375	3.76277	1.22331	2.49989	3.02603	1.99656	2.05222	2.02988	2.31117	0.694721	1.09649	5.95605	4.23819	1.43529	2.83027	2.88461	1.29856	5.93292	4.99912	1.13832	0.714315	2.41317	3.52758	2.74232	3.12572	6.02721	1.50142	0.992086	2.56296	0.923833	2.33955	2.39349	2.70764	1.44322	9.40895	5.35042
evm.TU.HIC_ASM_0.198	0.816211	2.1628	1.82515	2.79584	0.466918	3.52749	4.11647	4.61209	8.64247	1.30805	2.50933	5.39737	3.15946	12.4344	2.64664	3.06948	1.47379	13.063	2.37705	1.91028	1.71831	11.221	2.96789	5.76595	9.65521	9.84483	3.52646	8.12674	1.20869	0.358433	4.53982	4.3455	2.30776	1.27749	1.2023	2.62162	1.61958	0.831949	14.1764	3.11107	0.618061	1.26309	2.45129	3.96151	6.89013	1.90685	1.0534	35.9785	12.3056
evm.TU.HIC_ASM_0.20	19.3099	24.4962	32.7279	28.9444	27.6088	15.9208	25.268	28.1135	11.9378	16.3145	13.4936	17.5848	26.4933	10.2732	25.8159	10.1762	29.5936	15.0676	24.4003	18.4854	37.1846	31.9546	17.1245	21.2903	43.2819	18.2418	13.9744	11.2937	19.687	22.1113	26.1922	13.1192	15.3416	23.3222	16.4183	14.0569	13.2444	22.0132	19.2648	21.9041	13.7234	11.1871	24.0357	14.1626	30.1126	25.0663	11.8613	30.2186	46.6923
evm.TU.HIC_ASM_0.200	1.56948	2.24797	1.27869	4.56327	1.69074	3.37532	1.81247	4.59011	5.51826	2.06158	2.77487	4.07014	8.09048	8.48493	6.05569	3.04115	1.50683	9.06534	3.90698	2.9266	1.59444	19.4892	0.912822	5.74496	11.8517	19.5252	4.08183	11.9984	1.57979	0.621714	1.16131	7.25227	2.68928	0.31865	4.14533	4.30456	1.37092	0.913843	28.2442	1.24849	1.14704	2.10792	2.78409	4.8509	9.86989	2.32544	2.87865	53.5598	12.6541
evm.TU.HIC_ASM_0.216	6.19024	7.96516	3.98089	5.49859	8.24948	4.55858	2.37207	7.73807	8.08302	7.65606	7.97284	10.6656	7.94165	8.00237	13.8681	7.26319	9.08075	9.78909	8.62138	7.94094	11.9641	11.3019	5.74974	4.19157	5.45913	14.7504	7.03226	9.30541	9.38706	10.8859	6.11874	9.71225	4.97185	8.58549	11.5095	7.69122	9.60842	10.3868	5.56246	6.98201	10.1388	8.64166	8.65155	6.24812	9.53703	15.1664	9.18559	7.9963	7.81205
evm.TU.HIC_ASM_0.22	60.6144	73.5112	97.4926	57.0467	60.3571	41.3907	75.6074	29.0543	75.5237	40.7422	30.9147	41.986	25.1938	43.3184	45.4769	35.9572	62.5027	54.7572	38.5536	53.6823	51.6477	28.6425	68.0325	59.6869	29.5047	52.7999	90.2871	28.2986	47.9769	44.5252	31.033	32.7661	49.2399	66.423	49.5365	43.2595	35.4592	43.2097	26.0597	70.1491	36.751	44.0627	50.7907	36.4396	30.9829	60.2988	32.1162	38.0767	34.2785
evm.TU.HIC_ASM_0.222	1.39014	0.59847	20.1516	1.33177	0.909028	0.218424	15.858	1.08196	26.8445	70.3481	24.9894	1.31702	83.903	44.1809	1.03759	43.6902	2.14614	64.8306	2.94016	76.0428	1.74186	2.41445	39.9393	38.9074	18.8183	29.0083	45.5079	0.194831	0.764805	0.545062	9.99128	0.375819	21.2324	64.2935	0.53204	0.377449	0.566432	1.07511	55.5004	53.5469	0.337233	0.644517	66.0508	1.65763	48.3039	0.776614	0.369803	42.6014	48.2581
evm.TU.HIC_ASM_0.225	1.78634	2.01518	6.7332	3.79846	4.62579	1.33392	0	0	6.82354	5.90576	1.69814	7.01419	2.53471	3.89386	4.69731	4.18825	9.94837	3.81279	4.4662	5.40255	4.1295	1.2171	3.66671	2.39369	0.577747	5.64382	2.47181	2.76332	3.5804	3.07577	1.67288	7.14456	1.54365	1.08879	5.91272	4.79217	12.4671	3.95368	4.42437	1.72387	1.8346	4.85899	6.23187	6.70684	2.19574	4.60955	5.75284	1.10208	2.13757
evm.TU.HIC_ASM_0.226	2296.56	1646.01	721.349	1028.32	1402.1	2249.2	694.353	1149.02	400.482	1466.31	1051.24	1584.28	1188.27	1451.12	1106.08	1447.88	974.365	1207.32	1042.1	1396.92	953.659	814.872	784.716	834.29	742.964	740.641	411.247	1349.14	777.198	751.187	1207.91	1739.65	336.205	833.153	1180.95	1237.27	1469.85	727.623	866.586	566.123	905.513	491.67	1163.98	953.785	617.765	752.236	1395.89	659.278	659.746
evm.TU.HIC_ASM_0.228	7.67591	9.4801	11.6278	9.21853	9.19068	8.29456	13.4384	8.42972	10.566	9.29894	11.2808	9.3744	8.2733	11.6626	10.5996	9.79368	10.3493	10.5417	10.4192	11.5707	10.4694	9.20949	11.5896	11.5446	7.83147	10.8443	9.38648	10.3497	9.28439	9.59978	10.1639	7.79163	10.3208	10.1162	9.7662	9.50066	9.37936	11.6201	24.7969	11.1001	9.82358	9.86233	10.7903	9.14337	20.9103	10.0382	8.93656	22.5333	22.0955
evm.TU.HIC_ASM_0.230	16.1412	18.2037	31.1621	22.3956	17.8085	19.9181	47.963	21.0666	27.754	16.9593	13.0716	14.8177	13.2153	13.4403	16.119	13.8224	20.0014	18.4793	15.3976	17.2558	16.3026	20.2537	19.5466	22.9772	18.7659	18.2287	18.4317	15.6593	17.5598	15.4966	15.1342	13.895	37.9442	17.7039	15.0173	12.839	13.613	16.4114	9.05008	20.3791	15.1976	15.5001	18.537	15.9463	14.201	13.6646	12.774	11.6609	12.1459
evm.TU.HIC_ASM_0.24	8.92506	9.88446	12.8168	7.26436	10.8079	4.06555	10.4761	7.8452	15.8559	9.1484	4.43145	3.84496	9.75104	10.6184	15.5319	9.39709	8.17563	17.8694	7.34886	9.4685	11.3344	9.68942	14.3491	10.3856	9.85138	17.138	13.2813	7.13824	7.90995	7.92356	3.67544	2.87205	9.27481	15.9219	6.87583	3.91082	4.90107	16.7053	4.8345	25.4021	7.90651	4.05969	15.3371	3.21508	11.18	10.748	4.46182	7.27453	11.6993
evm.TU.HIC_ASM_0.25	8.49064	3.81312	3.40424	1.87911	3.19358	6.81	1.94819	5.27912	3.89362	9.1775	7.95684	9.07471	12.2949	9.89964	7.30802	10.377	4.78518	7.05786	5.03642	7.05025	5.5838	3.65924	3.82786	6.79759	2.40762	5.77614	3.17928	12.3204	5.15082	4.66353	6.68415	12.1802	3.62755	5.125	7.82556	11.3047	11.6349	5.88033	9.32677	3.33145	6.59467	5.71509	5.85794	3.49354	5.19756	5.5415	11.3177	6.35671	4.45417
evm.TU.HIC_ASM_0.250	0	0	1.22305	0	2.21624	1.93125	1.50505	1.05664	3.63612	1.38732	0	1.78405	0	2.40993	2.9267	0.852147	7.29433	0.770129	1.04135	0	5.80894	1.76683	4.2379	4.10479	1.54546	0.990006	0.565678	0.984754	4.09312	2.07428	1.50552	1.49768	1.05708	3.70404	3.2562	4.15244	3.4296	0	2.43588	1.78009	3.63611	1.53492	0.737893	5.26348	0.619125	0	2.21834	3.88432	0
evm.TU.HIC_ASM_0.254	14.8405	9.67325	34.0897	20.6166	16.0031	7.31864	31.2733	22.07	3.34842	6.8614	5.01959	5.60475	16.0883	1.50898	18.6746	2.79717	11.7457	7.5686	7.16348	7.25672	24.8349	30.2583	5.44395	16.5605	16.6204	26.3578	3.40161	5.02592	18.4583	26.9013	4.58287	4.28847	41.676	9.50449	12.8559	5.22713	3.81292	26.1606	6.54326	12.4801	5.85179	1.76336	9.25487	2.96974	28.0539	11.9983	3.08193	17.5441	22.6352
evm.TU.HIC_ASM_0.256	8.45011	8.96843	6.35324	10.2452	7.49019	11.8659	3.62251	12.0083	7.01086	11.775	16.4987	14.0295	14.0377	14.4036	10.3364	14.5568	10.4704	10.7109	20.8424	12.7592	13.5144	10.6087	14.1691	10.3668	16.7125	10.4004	7.9677	13.7701	17.3051	16.6289	12.9574	15.6517	4.62686	11.4312	14.7705	20.3746	13.5537	12.1218	12.3102	10.7932	12.247	7.82073	9.07249	18.3419	7.42617	11.8628	14.0387	8.63282	10.2282
evm.TU.HIC_ASM_0.263	26.4381	22.0943	15.1893	28.1849	20.7019	29.5158	19.2528	35.7433	19.5988	17.9776	27.1563	16.7831	26.109	26.9795	15.304	25.0307	14.9923	17.8922	20.8239	16.1552	22.8433	39.4957	15.8712	23.1557	25.941	14.0183	8.65223	27.9271	28.0768	27.5438	3.96823	20.2642	7.34966	14.1282	21.3144	31.964	25.2846	16.7224	36.0783	13.1723	26.1287	11.2635	19.2744	25.0187	17.2557	20.4776	22.0267	26.5013	26.7387
evm.TU.HIC_ASM_0.273	814.916	883.716	890.22	571.181	673.289	808.87	988.099	442.05	322.552	516.428	386.339	545.358	432.61	395.327	418.749	441.717	548.033	356.887	531.862	635.27	416.881	269.687	343.693	731.19	343.119	306.269	313.352	443.953	380.268	351.415	434.306	446.993	825.773	463.823	532.69	565.88	452.336	309.69	355.917	312.212	395.304	391.556	547.169	547.303	373.071	538.244	505.748	368.275	345.438
evm.TU.HIC_ASM_0.280	0.932429	1.99304	1.7583	2.56895	0.796222	1.15166	2.89665	1.15861	0.966196	0.765678	0.403626	1.43113	1.53472	1.71851	1.48977	1.57127	1.33033	1.78295	0.906735	1.04552	0.976953	0.928831	0.562337	0.533782	1.92412	2.56999	1.24375	1.09311	1.6332	0.990335	1.23194	1.98006	1.03477	2.2373	1.3831	2.08442	1.67638	1.39855	1.77292	1.51739	1.70611	0.842422	0.52006	1.75046	1.93317	1.13198	0.787207	0.859763	1.13538
evm.TU.HIC_ASM_0.288	5.4866	5.57079	6.35137	5.65579	10.188	7.07918	3.97677	8.26802	21.1707	7.42979	7.41222	4.31343	5.56625	8.34259	3.71058	4.3478	4.50103	3.8755	8.19171	3.8675	3.33696	14.7453	5.72878	16.332	5.69389	16.5564	3.29715	9.57705	2.77951	4.99374	13.9472	4.42113	5.59542	2.1538	4.13826	5.17939	4.70874	7.88804	2.73078	1.21066	3.99496	4.99736	2.68157	8.25838	8.32954	2.7694	5.57147	5.50971	15.8593
evm.TU.HIC_ASM_0.29	7.68688	8.07505	8.37415	5.00497	9.94134	6.28351	5.15925	10.5318	5.78337	4.02028	1.70469	4.98641	5.28508	3.54874	9.46828	3.84737	3.66602	4.85828	1.56945	5.5311	10.9209	19.3527	5.6716	5.20115	7.02638	4.1505	4.23422	5.42049	7.68013	8.76749	1.8622	4.55272	4.49857	9.19705	7.07494	3.27203	4.13609	14.2207	4.67701	9.76969	5.16788	4.22428	7.64097	1.66084	14.682	7.33017	3.72942	10.5876	15.5833
evm.TU.HIC_ASM_0.292	31.3333	52.7413	18.3156	41.0134	23.1239	44.8899	32.4184	12.952	23.6293	14.2094	18.6536	30.0199	26.9147	14.2698	25.3006	13.5886	23.9106	14.5349	26.2377	13.5857	18.1027	19.6489	20.9084	21.1993	32.0404	11.3339	16.3679	21.6648	20.0453	21.0696	29.0152	16.3693	39.8425	12.792	32.7218	14.8909	17.6834	21.7679	22.6941	13.2684	29.8113	25.6116	13.5985	30.0169	25.9402	31.7504	21.7461	50.0182	24.8523
evm.TU.HIC_ASM_0.296	0.720787	1.37867	1.196	1.35168	1.49376	0.884204	2.72734	0.878648	1.57564	1.54013	4.26433	1.72247	2.89882	1.47007	1.32485	1.14952	3.0191	1.27124	2.72033	1.12439	1.13559	0.884415	0.786198	1.21405	0.882842	2.83501	0.900726	2.38399	1.0683	0.511809	2.17295	2.65504	3.33468	1.10847	1.75918	2.16823	2.0214	0.35106	2.86015	0.537584	2.64827	2.91631	1.097	3.68791	2.57259	1.25634	2.57787	2.51557	1.44785
evm.TU.HIC_ASM_0.297	37.7171	47.341	42.5469	46.5295	52.9109	20.6191	38.0303	61.4746	23.3386	22.5513	18.4439	23.5696	72.1442	16.6586	63.3484	14.9383	39.1276	31.0862	23.6194	22.7784	73.0762	113.905	27.2301	30.6903	62.8468	58.7709	23.1515	19.752	40.5908	49.416	14.4198	14.3361	27.2427	51.2982	42.5724	15.3372	17.5534	70.0082	19.4346	57.7154	25.2343	19.03	42.0855	13.8819	71.8173	42.7607	18.4359	72.5884	85.1594
evm.TU.HIC_ASM_0.299	14.1195	12.5824	5.19275	9.46725	8.28669	11.4563	3.93054	6.40987	4.14936	6.95018	5.36969	8.64308	8.77969	4.77778	6.52932	2.08763	5.59473	4.96986	5.62595	5.3531	7.0912	5.98766	7.35693	4.08406	10.4379	4.13876	4.00275	6.84114	8.0217	6.90459	0.471022	6.12614	2.92699	5.97936	7.34652	7.75965	5.56362	6.81695	4.13883	3.76185	6.52163	7.35063	5.14039	4.6546	4.53635	4.51622	5.03479	5.17945	6.51419
evm.TU.HIC_ASM_0.301	3.18556	2.37716	6.08244	3.55492	3.73492	3.32941	6.43946	3.44537	3.07408	3.86861	3.21397	3.38277	3.19966	3.01322	5.16662	3.34851	3.39415	3.63677	2.14624	3.87949	4.78726	4.28285	4.26535	5.49645	5.86019	5.26658	3.64639	2.99478	4.39477	4.03866	4.31791	3.30243	9.03426	4.19403	3.51985	2.79177	3.42908	4.6881	4.12586	4.48252	3.13918	3.19927	3.92242	2.43363	5.33989	3.47057	3.68079	3.39117	4.3717
evm.TU.HIC_ASM_0.312	2.73472	4.21927	12.446	3.86849	2.84691	4.59556	14.2907	4.14045	2.66493	3.00866	6.31089	2.64667	4.94916	3.02513	2.49956	3.75054	3.56076	3.4155	5.2991	3.16178	1.70914	1.71288	3.32435	4.93726	3.86577	3.8678	2.08201	2.95439	2.91136	3.24626	2.5896	2.91154	21.6132	2.04815	2.99201	3.27769	2.45845	2.10813	3.58924	2.60868	2.63407	3.27102	1.93618	3.8566	3.298	1.95743	3.84257	4.68858	4.06728
evm.TU.HIC_ASM_0.314	2.07126	1.4512	4.75766	5.10267	2.20374	2.48199	3.66634	0.730102	2.7531	2.16262	0.484321	1.10404	0.905782	0.924155	1.22619	3.37354	4.1369	1.57807	0.829214	2.33922	1.36015	0.653006	3.88959	2.87808	1.14394	2.10631	2.51719	2.08561	2.19961	3.29772	1.67588	1.6932	3.74512	1.48638	1.87412	3.1476	1.72623	1.49721	1.99526	2.16767	0.863578	0.50297	0.852056	2.31621	1.45924	0.553084	1.32641	1.9351	1.8744
evm.TU.HIC_ASM_0.319	62.6393	48.9604	69.1802	76.7924	60.1789	55.9616	62.925	42.0047	37.412	40.1406	22.5281	34.3469	46.6013	35.745	65.4929	30.2435	39.8524	53.1792	29.061	42.8432	80.5317	55.4645	56.522	55.8784	79.5596	40.7968	37.7079	31.7604	60.6194	71.3693	29.2187	28.9744	30.1166	50.2361	33.4411	27.3604	28.5569	84.8491	25.3806	70.4025	30.4044	25.0165	57.574	20.1574	48.8166	48.4208	29.0423	36.3799	61.1689
evm.TU.HIC_ASM_0.323	159.843	107.224	87.3663	65.8742	112.875	161.655	72.6887	108.864	82.2149	138.011	125.55	141.281	103.33	110.044	92.0093	123.201	144.012	106.648	76.5202	107.434	82.4118	83.4714	64.752	77.1229	85.1816	54.3866	80.0668	132.315	57.1752	52.7667	71.8119	162.079	59.2808	103.028	89.4053	74.7767	163.759	60.5021	121.459	65.3471	103.561	138.594	114.068	104.532	83.9262	75.2394	147.045	68.7817	53.8157
evm.TU.HIC_ASM_0.324	8.94715	4.18557	1.86554	3.41748	6.09219	6.95137	4.87589	5.72044	3.93939	3.98138	9.3855	9.00377	6.11906	6.36923	7.02407	4.67466	5.98646	4.80969	6.31159	5.42974	5.24769	5.19324	3.43802	2.91009	4.97135	5.8969	4.18014	9.63642	4.38636	3.77873	6.37208	8.90927	3.76754	4.72501	4.82378	6.86613	10.058	6.08364	7.52028	3.10828	8.03281	7.52472	4.50705	8.03742	7.10024	4.12869	10.6272	6.69078	5.66064
evm.TU.HIC_ASM_0.33	12.0975	17.3586	12.9391	15.5852	16.9429	12.9027	11.7932	15.2173	7.55992	6.92448	10.1778	8.67325	14.09	5.60906	12.8388	5.27861	10.0742	8.70343	9.47166	5.66586	11.5686	17.1167	7.70891	6.80537	16.3836	18.1506	6.62801	7.28061	10.316	10.9511	7.19236	6.21948	7.21045	8.60837	10.8914	6.81602	6.66585	16.7156	7.47049	10.8454	8.10302	8.52153	7.26435	7.49181	18.9681	11.9642	7.40803	13.6654	16.5025
evm.TU.HIC_ASM_0.330	1.18653	0.596006	1.64655	1.3048	0.944838	1.23061	0.848129	1.07242	1.79281	2.32936	1.80184	0.840057	1.53992	1.83708	0.958531	1.56143	1.96725	1.98942	1.85047	2.55002	1.94504	0.477936	1.91483	1.68294	0.956127	1.63278	1.98557	0.920217	1.47821	1.58159	2.47488	1.47712	1.43143	2.80358	1.3264	1.47711	1.24612	1.0299	1.42212	2.3194	1.43507	0.927566	2.85885	1.47917	1.10277	1.23162	1.14828	1.39033	1.57166
evm.TU.HIC_ASM_0.333	14.8113	11.823	6.46595	19.3778	7.89197	3.91657	12.3818	18.9579	2.31596	3.18637	14.0321	7.4589	14.1563	3.88354	5.85274	3.8097	9.7032	2.65423	14.5409	4.95238	11.8955	13.0898	2.50388	4.60965	14.6548	14.5422	1.22476	4.54619	10.1199	12.5134	0.182696	3.58814	5.04454	5.30239	8.97779	7.49288	4.4947	3.53743	15.1672	3.31077	4.33759	2.37592	3.87451	9.49076	11.3796	12.6818	6.51018	17.1029	21.0646
evm.TU.HIC_ASM_0.337	17.6461	12.9348	7.94471	14.5504	13.5496	17.934	7.16444	22.7497	11.4174	14.9511	22.7246	15.0975	12.9296	19.9652	9.74265	18.491	11.3382	13.3171	12.7677	12.1442	14.1513	16.5935	8.58737	11.329	9.29444	8.71665	6.23946	20.1269	11.6958	11.8813	15.1561	16.7471	7.55457	8.69576	12.9993	17.0015	14.8256	8.26635	17.5753	6.31798	15.7069	12.6272	11.2801	14.8711	10.84	11.4532	16.0124	9.96775	13.7551
evm.TU.HIC_ASM_0.34	23.8183	25.1778	30.0646	22.3344	22.9661	17.9192	17.4301	15.1318	11.9009	7.89443	9.47658	13.3719	10.5789	10.031	14.3243	9.42691	16.2354	10.6132	14.0346	10.9652	20.3194	12.8701	15.8011	14.942	20.3604	13.02	11.4434	9.27249	17.7505	20.329	2.40455	9.45632	14.0616	14.9047	15.6213	10.8623	10.9072	15.5493	9.67255	14.0566	11.7883	11.4163	9.1391	12.1105	14.5665	16.2325	8.72528	13.9896	19.4415
evm.TU.HIC_ASM_0.345	3.71671	2.78306	3.43742	3.24788	2.69834	4.11856	2.09318	4.9074	2.65475	3.19628	7.09565	4.48664	5.5274	3.56716	3.40467	4.15935	4.11008	2.69105	4.7402	2.85551	2.71267	4.07375	1.90562	3.8872	3.21669	4.06215	1.89715	5.51866	2.35413	2.37244	3.20486	5.06844	4.01069	2.05473	3.13189	3.46443	5.34504	2.85024	5.0215	1.61599	4.65135	4.90336	2.60663	4.96907	3.37374	3.11016	4.98931	3.70221	3.1834
evm.TU.HIC_ASM_0.350	45.2516	34.4937	82.434	31.6944	30.6513	48.9825	50.2958	12.2199	25.4678	24.8487	22.8795	28.86	16.4206	20.7616	15.2553	21.3165	16.145	19.4552	15.0686	16.4394	14.523	6.79332	17.5935	39.3045	25.5527	15.6079	20.2922	27.162	22.3883	14.7158	8.64472	27.5884	46.7969	13.096	28.9038	28.7283	25.1347	22.3544	22.3728	15.5234	21.4726	33.8116	10.9673	19.3329	10.8496	15.2265	29.1738	15.2165	10.782
evm.TU.HIC_ASM_0.352	26.0101	51.4825	65.6781	40.397	46.4844	32.099	76.5881	23.5711	27.2122	22.6381	14.169	25.0758	21.9504	13.6802	32.845	14.0315	23.859	23.3691	24.3806	30.1701	38.0503	30.4038	27.5362	23.4541	22.9546	34.4407	32.9134	14.3767	29.4669	30.2018	29.1265	13.9185	79.2743	35.157	28.1605	21.7928	16.1091	27.1405	15.5734	34.6698	20.4074	15.5055	27.7634	13.7985	34.8747	27.9246	13.7137	27.3944	30.2986
evm.TU.HIC_ASM_0.355	3.17308	1.27621	1.80433	3.37151	2.56477	3.57873	1.51425	6.33793	3.34573	5.00048	8.80131	3.51464	8.54419	4.41196	2.33103	4.87519	3.03545	5.59806	3.07416	4.86777	2.44513	5.01738	3.41284	4.16112	8.17466	11.3308	3.43623	4.29745	3.48969	2.48201	2.75524	2.17334	1.60311	3.11177	1.67701	3.74343	2.7834	2.16601	6.97903	2.71013	1.9763	2.56669	4.61977	3.9572	5.92328	1.84614	3.21393	5.87116	6.21574
evm.TU.HIC_ASM_0.358	0.853398	1.30539	1.64243	2.71607	1.24666	1.77188	1.58313	1.13471	1.98158	1.88706	4.7468	1.97142	1.30526	2.12719	1.93268	1.77077	1.95173	1.30787	2.50458	2.34393	1.41863	1.151	2.47937	2.17528	2.35697	2.84352	2.02593	1.62751	3.10875	2.77263	2.42511	1.3043	1.48598	2.39088	2.10692	2.62723	1.48063	1.60148	2.9375	2.5082	1.68549	1.73307	1.45828	2.20103	2.12144	1.96704	1.75852	3.09534	3.00815
evm.TU.HIC_ASM_0.360	35.5798	36.721	111.321	43.1132	34.2568	58.145	90.8595	34.6625	66.1823	49.099	6.07797	33.0209	4.61203	55.6128	41.1795	75.2898	32.805	86.96	49.2273	79.9735	50.9105	30.8183	64.7683	90.4014	27.5542	14.2114	73.0939	38.4778	65.514	47.5596	74.3751	53.7872	99.4534	82.7467	52.6495	38.7936	30.1337	55.368	5.23047	78.7245	2.8069	23.7936	53.156	22.7769	4.40503	22.5938	42.7923	13.4529	12.0759
evm.TU.HIC_ASM_0.364	1.11218	1.2182	1.13694	0.518158	0.936287	0.900424	0.488595	1.36545	1.36705	2.09003	2.39389	2.03865	1.98174	2.62165	1.56334	1.90678	2.11078	1.71212	1.37701	2.0767	1.46594	1.55609	1.29385	1.79148	1.00614	1.82049	1.16101	2.39511	1.21	1.18163	2.45265	2.36203	1.40765	1.24255	1.75277	1.23383	2.66668	0.929409	2.4613	1.24558	1.95457	2.76402	1.75061	1.36042	2.41747	1.70944	2.95109	1.81695	1.07362
evm.TU.HIC_ASM_0.365	3.12901	3.65584	3.01562	3.7327	2.90578	3.70982	6.82782	3.79965	3.13621	2.40963	3.79198	3.67269	3.28456	2.753	3.14014	2.3149	3.37633	2.69328	4.30953	2.32697	2.7889	2.08651	1.89661	2.61833	3.98363	3.71065	3.15149	3.14992	3.53983	2.84421	9.05325	3.50638	6.34696	2.25706	3.00783	3.98062	3.59575	3.73442	4.81434	2.34405	2.66149	4.20718	2.9603	3.33579	4.80114	3.10909	3.29087	5.08355	4.54846
evm.TU.HIC_ASM_0.366	9.44633	11.9977	2.17489	4.14478	5.27773	12.7041	2.0737	5.83335	10.463	5.10213	9.88849	10.7322	3.87809	8.24753	4.47671	5.72345	6.60722	5.14923	9.25544	8.05132	4.1757	4.9517	2.98312	4.74867	3.17324	4.14955	4.49699	10.1769	3.80701	3.06615	13.4332	12.9108	1.56561	3.23566	6.87712	12.1366	9.86971	3.29549	7.96346	3.06743	9.55172	6.13165	4.72808	9.81087	3.57697	5.5187	8.04674	4.41881	2.27876
evm.TU.HIC_ASM_0.367	2.06771	1.59782	1.24492	1.50185	1.78931	1.3312	0.878058	2.1794	1.43632	1.72094	4.12726	2.1914	3.7923	2.07725	2.32792	1.65552	1.44494	2.8596	2.16185	2.18972	4.11333	3.38255	0.962517	1.85413	5.34501	7.35474	2.15564	1.87375	1.43868	1.48341	3.25332	2.03237	1.37078	2.39363	1.73748	1.68373	1.40976	1.94514	3.41542	2.55901	1.43452	1.2314	2.43896	1.39817	4.96886	1.52256	1.26364	4.27269	4.75793
evm.TU.HIC_ASM_0.370	292.987	85.7795	38.3317	22.0006	64.0193	178.108	36.3563	103.068	30.9179	44.6306	3.86894	123.759	2.57768	21.4889	52.8399	18.2939	23.6812	64.5444	20.4804	32.401	66.6346	121.624	45.8527	27.4246	6.44278	1.34801	21.1392	100.735	108.827	60.5023	68.8954	112.758	14.2007	34.3894	149.969	54.1163	82.947	43.737	3.19024	30.3082	57.8005	86.13	42.006	14.9899	4.51787	63.6249	149.839	2.9078	2.63705
evm.TU.HIC_ASM_0.373	66.8606	10.1373	74.0269	17.9325	36.3791	63.7546	34.545	31.7493	7.28482	33.8274	16.5833	29.9696	34.7503	8.76531	18.7339	8.37623	21.0458	19.9834	14.4049	17.2531	16.2329	13.4222	18.1621	29.4075	32.37	24.6652	7.51818	20.8752	20.696	28.0668	71.1476	51.9742	74.9	18.4749	47.2967	26.2414	26.7276	22.9764	14.3612	13.8972	16.2801	21.6574	12.4768	7.0852	18.0509	28.9154	36.6899	18.8794	12.8661
evm.TU.HIC_ASM_0.380	11.2843	11.2142	5.74567	6.44194	9.90898	8.33103	2.86974	19.6584	8.65118	12.101	47.2478	20.3883	14.9796	14.0723	12.8712	10.6892	10.831	10.9271	18.9502	12.3297	11.8158	16.0234	8.54504	13.7307	10.3692	34.5406	8.80974	11.6086	9.61246	7.10056	3.78766	21.35	7.77745	7.6033	9.84268	16.1696	21.5528	7.81586	31.7709	6.17167	18.3743	14.2971	8.96035	11.9334	24.7549	18.0387	17.389	21.4602	20.4487
evm.TU.HIC_ASM_0.393	6.20997	7.12425	2.50086	3.47171	5.0742	9.82809	2.22469	2.73951	4.9583	4.62363	12.5714	5.99807	2.05375	8.33683	4.51632	9.60763	4.02668	4.91665	5.44678	4.27111	3.22616	2.3489	2.18027	2.40914	3.06962	3.49513	4.89917	11.946	3.89835	1.91505	3.74106	15.0093	3.61719	1.98061	6.60513	7.39002	12.2053	4.44001	4.76556	2.70602	9.29435	7.18148	1.98438	8.24259	1.40701	4.36726	10.0363	3.54678	0.682123
evm.TU.HIC_ASM_0.394	141.469	145.672	152.817	119.409	113.208	118.604	236.801	77.9649	134.731	86.1006	53.6826	58.3868	39.4601	87.8289	129.409	86.6828	86.1594	72.6016	90.7131	53.0625	108.811	65.92	69.123	164.857	111.794	111.649	57.2658	74.3876	54.6082	68.8109	202.765	61.5419	202.447	56.6911	62.289	85.3014	48.1429	123.811	51.9602	47.7102	77.9048	55.4207	41.1264	76.5786	71.8131	88.3582	58.7677	54.4733	83.5079
evm.TU.HIC_ASM_0.397	23.073	24.0983	12.3017	16.0729	31.6278	19.9535	16.8658	13.2248	16.8884	7.75563	9.90445	11.357	11.3844	13.7157	13.927	12.7281	8.80534	10.6353	15.2614	10.6815	14.3397	10.6356	5.98905	13.2447	9.92588	7.63591	5.59426	12.7339	7.42944	12.596	27.7023	11.8176	7.49561	13.8688	13.0182	17.0893	6.53348	10.8278	11.5135	10.0376	13.0634	11.4322	8.66244	12.0659	7.16398	10.4876	9.19807	9.56353	12.1135
evm.TU.HIC_ASM_0.410	0.629325	0.936202	0.394597	1.59276	0.352185	2.1599	1.90827	1.30052	1.65115	2.34626	1.10496	2.25526	2.38776	1.53773	1.04943	3.23553	3.19884	3.05908	3.42434	1.72033	0.874961	0.142846	1.7048	1.71169	1.0853	2.07937	2.72294	2.14868	0.938978	0.827201	0.148881	2.21448	1.20402	2.16344	1.69966	3.07901	2.90723	0.972389	1.15838	3.11223	2.23401	1.34741	1.44583	3.88743	0.891494	1.00695	2.09999	0.960095	1.19515
evm.TU.HIC_ASM_0.413	7.81561	7.58645	8.16061	16.0709	7.79222	13.2149	9.12658	22.4431	10.1823	9.82892	15.4751	10.9862	17.2417	9.90689	14.0349	9.07324	17.7273	12.1427	16.237	11.321	13.4962	28.713	12.676	10.0752	19.3951	17.8592	10.0115	10.1133	13.448	13.4326	10.6379	9.33736	10.6911	13.4664	12.8112	11.1019	11.518	14.5005	14.8425	12.6556	12.1288	9.16604	12.1527	18.0946	17.0275	10.9029	10.0147	20.7725	20.2864
evm.TU.HIC_ASM_0.422	11.7273	17.2746	12.2941	15.3692	15.1798	8.45344	10.7635	13.6146	6.68522	5.2872	8.28106	7.21048	23.541	4.23235	13.0702	5.97763	11.513	9.98854	8.7519	7.18645	15.5022	21.3716	8.95311	6.48089	13.105	22.3765	5.4032	7.33818	14.1343	15.3977	5.08728	6.84965	5.00033	7.44997	7.74175	5.22852	5.451	13.1343	12.9769	12.3865	8.24506	6.06314	8.75328	5.3416	31.69	14.4889	5.01845	18.5429	29.122
evm.TU.HIC_ASM_0.443	24.9192	58.3552	66.4982	57.3675	25.7624	45.7368	149.486	17.84	11.7419	21.3303	14.6642	22.9016	15.5823	15.0419	22.5617	14.9157	19.7548	13.649	22.1026	16.8354	14.9121	8.22905	12.7576	30.0906	24.43	12.0518	17.4718	21.5811	15.7521	18.9307	89.2268	15.6851	20.0846	17.5873	26.7407	17.4806	12.5081	15.2646	28.2039	26.8307	16.3101	14.9253	28.2276	22.7933	14.7661	20.7519	20.9972	22.9065	20.1006
evm.TU.HIC_ASM_0.445	46.1934	42.4565	21.7431	21.0223	40.0089	23.9732	36.1093	44.1148	29.7304	33.149	49.7309	25.9965	32.966	36.0299	22.6211	23.1307	28.5832	21.2959	22.5562	30.535	18.8221	49.7571	17.404	24.279	22.8308	36.0347	22.3927	33.516	19.7304	18.1544	14.7788	26.1085	36.5467	15.5296	24.4858	18.9108	38.2678	15.8392	31.1543	13.1643	30.1446	39.7755	22.8102	18.2169	28.245	32.8723	31.7275	19.3148	20.2303
evm.TU.HIC_ASM_0.446	9.22209	9.30565	43.5134	49.2382	16.128	18.9632	41.2891	39.0298	32.2468	40.4559	22.6729	7.93517	29.1307	34.9783	13.9098	36.1153	24.6195	33.5655	29.7703	38.6029	17.0641	42.2872	45.2116	42.7266	47.5562	19.7821	31.2313	9.6765	14.4924	26.998	29.2038	10.0792	34.9548	42.9617	12.0978	12.6635	11.7954	23.0027	27.0255	41.2092	7.17717	5.99445	45.1158	30.3407	24.0025	14.5266	12.2872	35.2046	42.2729
evm.TU.HIC_ASM_0.448	5.6574	2.49853	4.24163	13.9412	7.28335	5.48012	2.58567	20.5571	3.9654	7.33836	15.6593	4.53499	17.1962	7.04162	8.26174	10.5592	17.7061	7.07149	21.438	8.71068	10.0073	16.4874	6.3634	4.82905	15.3996	10.7859	6.1373	7.2105	7.49806	8.84373	12.0454	12.0154	2.78432	7.63777	10.9885	9.92488	9.57292	7.31158	18.3331	8.63328	6.28738	5.16858	6.39325	18.2983	13.3418	5.10981	8.81296	18.7751	17.5791
evm.TU.HIC_ASM_0.449	6.39112	6.79985	10.9253	21.0801	8.68226	11.3988	10.4707	27.7592	11.6641	19.7897	22.842	10.8321	25.1861	14.3776	10.9779	21.0149	25.303	12.6343	33.2869	18.5842	10.4965	22.3661	16.4234	13.4307	26.0713	17.9937	15.3208	11.2483	13.2875	19.2033	14.6371	19.665	11.0464	23.8731	15.3161	15.243	14.7377	11.2067	26.5025	20.1212	8.51588	5.86327	18.8229	29.9092	20.6045	9.13516	13.8569	28.7442	30.5386
evm.TU.HIC_ASM_0.451	3.5242	1.7441	7.74149	4.70253	3.57188	2.14211	7.83577	2.77399	4.88332	3.01046	1.18427	2.37489	2.54151	1.63004	4.69087	2.93365	2.49301	5.44969	6.08716	2.94085	2.93221	4.99213	3.25234	4.9622	5.19945	4.23787	4.52413	1.39818	4.53272	4.98346	8.40281	0.863024	6.78468	4.90523	3.3881	1.61956	1.28889	4.39774	3.70847	6.47592	3.15571	2.58067	4.46035	4.02514	4.85074	2.56024	1.92711	2.93633	4.94688
evm.TU.HIC_ASM_0.457	8.07874	4.31077	9.49324	11.7573	5.07072	5.29999	16.3213	4.92007	4.71685	2.33822	4.63718	4.54142	6.2204	2.28759	5.59096	2.84256	4.62138	2.47089	5.21121	1.67104	4.10029	4.78728	3.45728	7.8085	3.80887	8.13929	2.45911	6.68071	5.95605	4.06533	6.32186	2.91264	15.0618	2.05352	6.96468	4.32855	5.25138	3.38068	5.43139	3.04648	4.25611	3.8377	3.05846	4.31601	4.69795	5.07565	3.91684	4.15249	3.81141
evm.TU.HIC_ASM_0.463	4.96486	6.86985	6.08256	8.8579	5.8779	10.6894	9.96835	3.78149	6.71136	6.24641	7.27365	6.86817	3.14602	5.6439	4.95091	4.89653	6.31119	4.36412	5.10947	3.61285	5.77427	4.1264	10.2591	6.64645	7.80155	5.64566	7.72705	8.01415	6.85631	8.1995	15.3142	8.23221	5.42297	7.60515	7.69461	8.69331	8.37236	6.47876	4.44718	5.97163	6.0671	8.33697	4.47823	6.34141	3.15622	5.58515	7.22354	6.00901	4.71172
evm.TU.HIC_ASM_0.467	2.13841	2.66878	3.49043	3.54524	2.5654	1.99734	3.03526	2.37909	4.40048	2.90847	2.70747	1.83929	4.21159	2.41448	3.34271	2.17596	2.13455	4.38254	3.52679	3.45326	2.4239	2.82235	4.8532	3.82983	5.57403	5.103	4.12485	1.7572	2.89987	4.09094	2.01139	1.88919	3.64614	3.38651	2.72578	2.11685	1.68687	3.03745	2.27005	3.32398	1.78873	2.23805	3.04916	2.22429	3.16499	3.58883	1.96006	2.39481	1.9175
evm.TU.HIC_ASM_0.479	3.29841	1.48909	1.88896	1.16545	3.06233	1.05155	0.66186	0.381739	1.58628	1.42893	1.88321	2.78697	2.04122	2.25874	1.74674	2.18701	1.62377	1.49943	1.80619	1.18928	1.76751	1.11551	0.734655	0.968201	1.5775	2.4596	1.40024	2.40834	1.36363	0.986506	1.44121	2.04354	1.67453	1.21547	1.76848	1.30314	1.75468	1.14908	2.19884	0.619476	2.34976	3.34922	0.898004	2.48525	2.19591	2.88743	2.04993	1.12984	1.03458
evm.TU.HIC_ASM_0.491	20.0996	21.9255	34.9045	39.0642	21.8219	11.0609	22.0511	4.38044	16.6146	14.2931	6.86136	6.1923	13.0391	10.2797	8.46332	9.62374	11.1938	10.4005	15.3389	16.3359	11.2797	7.55249	9.34203	15.6234	21.0667	10.9888	11.4819	6.1718	10.0789	8.75144	10.7956	6.34091	14.3048	7.39497	10.3576	7.61474	7.35684	8.1606	9.0396	7.05327	6.28342	9.21308	14.6621	7.57942	11.992	12.2464	5.14469	14.0614	14.5836
evm.TU.HIC_ASM_0.495	7.08041	13.9386	11.561	14.6641	8.80079	6.02544	8.52785	16.0422	10.4864	5.49618	4.28765	6.10094	9.88746	5.23739	14.9497	5.21949	10.1801	9.15656	8.11599	7.55051	13.7684	33.3274	11.847	9.78425	12.9817	15.1043	9.97501	4.40959	10.2277	10.8953	1.54996	3.60779	7.21277	19.6421	12.3948	5.90319	4.36188	18.0467	4.3742	20.3867	8.02113	5.00444	13.2534	5.39671	13.7655	9.31433	4.27058	17.381	21.301
evm.TU.HIC_ASM_0.497	8.32016	39.698	47.5686	19.6732	20.5846	9.63796	73.0148	2.51073	11.2961	4.27925	7.92082	6.10726	7.10187	6.27321	17.2606	6.30741	10.2148	4.2286	23.9712	6.9675	19.4581	1.7073	15.2751	23.9025	32.8214	9.50347	16.3384	4.13684	18.2866	12.705	3.90641	6.75545	38.1004	11.7943	9.13612	17.6292	9.44757	13.4075	3.79117	9.21342	8.80301	13.1245	5.19373	16.171	14.2473	32.388	9.23489	3.81809	15.1462
evm.TU.HIC_ASM_0.499	18.2143	17.6916	15.957	25.2237	18.9337	13.4801	17.2902	28.8731	18.0272	12.2559	14.064	12.3353	27.3411	14.001	21.8484	11.8339	23.7143	15.3168	15.4791	12.3552	21.8335	44.7349	14.1865	12.9483	16.7473	33.1166	16.0035	15.5346	11.8837	10.392	8.2519	11.9125	13.9391	20.4416	17.1377	11.7467	12.9654	22.7254	14.8883	21.1892	15.6069	14.3208	20.7568	13.0375	28.358	14.4679	12.1243	31.4118	33.6453
evm.TU.HIC_ASM_0.501	22.8719	31.7756	28.0211	28.2485	40.493	10.6029	23.687	10.7378	17.5497	12.8423	33.305	10.2995	21.2611	18.6469	29.939	13.0274	15.1881	19.1715	14.5172	13.9243	20.8536	17.4487	14.9034	12.704	30.7393	47.7645	16.1967	16.0965	17.9451	20.0295	23.5043	11.4807	11.9725	17.2255	12.979	13.6428	11.9627	24.3578	30.0946	22.8232	18.1153	21.4054	13.1969	14.1859	35.7974	28.9133	14.1456	24.6223	21.351
evm.TU.HIC_ASM_0.502	5.03118	6.16328	1.70136	1.14447	3.49609	3.10766	1.82606	2.30261	0.901844	4.38931	1.2012	8.82829	0.442679	1.93036	5.34449	1.1356	3.48688	2.61635	2.35383	2.65164	2.13501	1.04413	0.751665	1.68453	0.409507	0.475576	1.1943	3.10369	1.64747	0.752214	1.42051	13.3973	4.04069	1.13644	2.8684	5.25862	8.8094	1.7292	2.16774	0.936885	4.86689	8.19427	1.24804	2.1265	1.30441	4.66725	5.77745	0.404984	0.422834
evm.TU.HIC_ASM_0.515	6.39637	3.32653	2.23367	4.41234	6.03192	3.65928	2.548	1.89545	3.98413	2.92821	3.29074	3.70302	0.734541	3.28773	2.90722	3.12243	3.48098	3.57449	2.32689	3.15143	4.42898	3.00223	2.75998	1.93989	1.24601	1.61596	2.29166	5.28882	3.98451	3.16559	0.283703	4.79386	2.58455	2.15031	3.22493	3.83868	3.6652	3.49974	2.11659	1.47422	4.01902	4.19103	2.75556	3.03351	1.47079	3.54368	4.50078	1.53993	1.64167
evm.TU.HIC_ASM_0.517	5.71596	4.06748	2.26089	6.41272	4.28244	5.34492	3.05181	10.9014	3.46103	3.00917	2.90763	5.06853	0.46598	3.27855	4.82269	2.84719	3.40324	3.15476	3.71434	3.02001	3.44833	16.0334	3.31646	3.08711	5.26065	2.68502	1.58825	4.1953	4.91249	4.95132	4.93357	4.40354	1.61112	2.99783	5.33107	2.84153	4.82565	4.42911	3.41778	3.4813	5.26855	3.02275	4.22458	2.65755	6.56055	3.1077	3.78133	6.16551	6.07771
evm.TU.HIC_ASM_0.518	28.3825	25.3733	26.6521	24.2688	19.0618	26.1494	14.9253	23.282	14.3209	33.2068	29.1709	29.2099	25.3993	29.5306	21.7686	30.9035	21.7617	22.3223	37.9991	33.6449	22.3073	17.2631	20.7234	29.3544	19.256	16.9182	16.1588	25.94	21.3781	16.666	22.9322	28.4078	22.3421	24.6452	25.3478	32.3556	28.1306	13.3722	11.2693	17.1788	22.7662	19.0811	27.6215	26.6451	8.40159	24.1556	29.1694	9.48048	10.1003
evm.TU.HIC_ASM_0.519	11.5029	11.8002	10.4524	16.1844	6.42839	7.64667	8.29655	8.28325	6.78318	6.35693	5.60951	7.36466	13.7146	5.20872	9.26336	3.98929	11.0466	9.72142	8.55913	6.40897	12.5823	10.6326	8.6317	7.62585	8.23171	17.2958	6.23228	6.55235	12.5105	10.5391	2.11222	5.7255	5.82866	7.52232	6.69713	6.70956	4.41996	10.6609	4.27476	12.7248	7.04842	5.96764	7.39601	4.41882	14.3127	12.7999	5.32063	9.67256	11.7456
evm.TU.HIC_ASM_0.521	14.0941	6.63413	8.64215	9.35195	15.0992	11.73	11.4774	2.79519	14.8045	7.58614	2.98689	5.72281	3.14162	11.8481	4.29243	8.00374	3.00237	5.94633	2.80247	9.47511	4.90293	4.17036	3.70194	15.6251	5.27972	10.1644	2.61015	11.0881	2.83022	3.08236	7.35838	6.6111	4.25843	2.15637	4.50726	5.33716	6.16761	7.80026	2.55157	1.49774	4.73947	4.68394	3.7331	4.28655	2.5701	3.30918	6.82285	4.17896	5.68046
evm.TU.HIC_ASM_0.532	4.52649	2.52269	2.77755	4.39526	3.43723	5.50306	4.32292	2.72441	5.98619	5.52446	6.41962	3.85268	3.70009	6.8369	4.34663	6.46706	2.51204	4.8354	4.04955	4.59733	2.64052	4.97887	6.57334	4.03034	3.7422	3.61468	5.31422	6.47625	3.63541	2.4926	5.62686	5.1375	3.72995	3.35622	0	4.19973	6.2224	3.34345	4.90479	4.48974	5.70757	5.48206	2.25038	5.29869	4.2755	5.28912	6.81435	4.42041	4.28568
evm.TU.HIC_ASM_0.538	6.70636	7.36275	7.31651	4.20758	7.31892	7.32368	7.17895	3.1708	9.07978	6.98658	3.19982	8.3784	3.32232	6.28221	8.12556	7.52374	5.0105	8.24703	4.65724	7.64929	8.6944	4.13386	8.84013	9.15528	3.17328	2.50902	7.71185	6.80751	8.79562	9.18767	7.20898	6.59839	8.64241	7.351	0.0833862	7.00578	6.93574	8.86533	2.09003	7.62762	7.82893	8.09774	9.35114	4.32708	3.64845	8.25351	6.81326	2.8156	3.61573
evm.TU.HIC_ASM_0.545	4.67156	4.98331	3.51316	5.34002	4.10007	6.1541	3.31747	5.84796	4.40632	4.64533	5.5245	4.65197	0.156813	4.9783	5.26056	5.27848	5.26864	4.6569	3.37496	3.64428	5.20276	4.5156	5.10575	4.52356	0.909282	4.55307	4.40649	6.57646	6.25037	6.25316	1.43947	5.76887	4.06089	4.79879	5.62384	6.42911	6.09835	6.23185	0.0456688	4.83192	4.96506	6.16808	4.39145	4.72886	0.0911612	5.23932	5.64936	0.145526	0.0311054
evm.TU.HIC_ASM_0.548	22.391	22.3095	13.1484	22.8945	23.9636	19.1481	23.5026	13.4232	13.4718	8.8222	13.0696	18.0925	33.7191	10.428	15.3085	8.84003	19.9192	16.5148	15.343	17.3926	19.0637	17.0745	12.7745	12.418	24.0296	16.8351	12.0973	15.2901	15.8912	13.5907	1.48171	18.1143	8.95316	11.8128	18.9474	18.0186	14.7624	19.6911	15.4867	11.1741	15.6021	17.1155	11.3593	14.2212	16.2532	13.5129	13.9319	28.7348	17.3158
evm.TU.HIC_ASM_0.549	39.9539	34.864	17.7708	18.5137	37.9968	39.8039	9.36753	28.3154	40.5985	25.0691	53.6443	28.9511	28.9659	44.0643	25.4727	31.5354	24.0646	30.0363	20.1257	18.6505	13.7535	39.7019	12.2232	18.248	19.0521	33.0825	20.3902	65.2209	10.348	9.16181	4.28535	33.0432	9.67762	10.7868	19.899	32.5835	45.0869	19.2168	33.8892	7.98768	34.2962	44.5719	14.1484	34.1034	24.238	22.7269	45.021	21.4431	15.6907
evm.TU.HIC_ASM_0.553	6.04444	10.6276	5.32158	8.04922	7.20405	3.11923	6.16297	6.64729	1.5279	2.96622	4.7413	1.88882	7.18895	3.93008	5.45714	3.25187	4.54217	3.74848	6.2649	4.4729	5.25255	8.48741	2.52395	4.07621	6.47363	9.13064	2.20985	3.06757	4.93799	5.32433	0.789007	4.72241	1.81243	4.89373	6.41304	3.51079	3.49246	4.5848	4.27753	3.19648	3.17356	2.20194	3.66033	2.66421	7.48115	6.58832	2.68111	8.3669	6.1228
evm.TU.HIC_ASM_0.556	2.92456	1.95206	2.10351	5.2791	2.27935	5.93884	1.84499	4.12157	5.99619	2.93484	5.07174	3.02213	1.97857	4.62286	2.6999	3.68484	3.70658	2.42099	5.57648	2.23406	3.40841	3.94822	3.36646	3.95249	5.10947	2.97662	1.84234	5.62375	4.15054	4.51659	2.0677	3.80464	1.61476	2.07998	3.61839	6.49267	3.52254	2.93527	4.05881	2.54873	5.08755	2.94967	1.53522	7.39749	1.76038	2.26825	5.1375	3.25458	3.59167
evm.TU.HIC_ASM_0.560	3.32537	2.15714	2.04226	0.473352	3.14885	3.55534	1.935	4.8989	5.80636	4.89009	1.19112	5.32682	1.20036	6.00339	3.75651	5.72065	0.868902	4.71249	0.981703	3.95225	3.58409	6.50915	2.99982	2.68962	2.15469	1.02216	2.78353	6.72114	2.5947	2.93647	1.61797	3.88147	3.60602	3.05794	3.91019	5.963	5.13834	4.33707	0.753224	3.06702	4.70961	4.17118	4.61636	1.21692	0.96798	4.20951	6.20769	0.990897	0.889016
evm.TU.HIC_ASM_0.566	2.50878	1.62954	3.79162	1.26146	1.96972	2.79943	1.50927	1.85928	2.19829	2.53363	1.2414	2.03798	2.22642	1.43722	1.1771	2.68436	1.3977	2.47184	1.26214	3.01749	2.6702	3.18198	2.57872	5.05403	3.98657	2.68739	1.03022	2.96705	2.36391	2.86276	0.374703	1.66091	2.48861	1.71771	1.60297	1.01099	1.44126	2.83575	0.609988	1.69414	0.692513	0.744965	1.78575	1.34712	0.556567	1.53579	0.933112	0.804148	1.14271
evm.TU.HIC_ASM_0.577	19.2996	22.3313	9.40852	11.8278	16.2008	8.63637	14.4856	4.86518	8.85921	14.8108	5.7168	14.4153	1.58578	13.2379	9.68156	8.68685	12.7329	9.01469	8.98286	10.1741	10.8022	4.17465	6.51954	8.49519	1.58791	5.0757	6.75016	15.1799	10.9138	9.23387	14.6085	13.2661	21.3518	7.02708	10.5323	12.1001	14.5538	7.69034	17.0646	6.47977	16.9247	16.9304	10.2424	8.78156	12.5388	18.539	13.0367	8.78502	7.46619
evm.TU.HIC_ASM_0.579	1.38152	1.71202	1.73515	1.70506	1.33066	2.26644	0.839176	2.3619	1.54067	2.57122	2.75294	3.21878	1.56719	3.0121	2.45845	3.13948	3.2032	2.81991	4.06158	2.63437	2.06057	2.2658	3.87268	1.88888	3.65737	2.25185	2.55633	2.11998	3.65205	2.40497	5.05556	3.31611	1.02271	2.73187	4.09458	3.12084	3.07686	2.88091	2.47968	2.40087	2.46196	2.30904	2.28452	3.69613	2.29315	2.44296	2.78999	2.87167	2.86276
evm.TU.HIC_ASM_0.580	10.3313	9.29021	6.00719	5.06571	12.5158	3.79848	4.8899	4.21621	13.9458	8.98384	2.83887	3.49179	2.48857	14.3898	3.89701	6.06105	2.73203	2.69579	7.84315	7.7508	2.08201	10.0066	2.77692	16.5424	8.89294	8.36961	1.87778	8.04499	1.87525	2.15474	32.4517	3.96548	7.44145	1.88471	5.45329	7.25888	5.62887	4.94026	1.82082	0.868474	4.28998	2.79999	1.70668	9.69214	6.19256	1.83797	4.43275	5.823	8.70379
evm.TU.HIC_ASM_0.584	27.794	23.8488	27.4548	96.3678	17.0368	29.5699	27.5141	4.2019	5.43615	9.8267	1.64671	13.2958	12.249	3.76238	28.8259	13.1653	26.0758	8.77807	31.8584	11.8672	32.7536	10.705	30.5221	16.1287	2.12777	1.34672	10.824	27.8356	36.5465	6.51158	0	8.71071	13.6263	23.1806	24.4968	22.0569	13.9545	25.0466	2.90117	19.3927	10.5914	12.9887	10.031	22.734	3.34562	11.6794	15.0075	10.4983	8.10146
evm.TU.HIC_ASM_0.600	8.91019	9.192	12.3581	11.1199	9.51488	8.35565	22.8371	3.44638	10.6552	7.60055	5.25825	7.70256	6.18209	7.73697	8.62631	6.71726	6.61009	9.18156	8.11466	6.28295	8.61205	3.61935	8.41841	9.82679	8.62297	3.30795	5.13474	7.84866	7.93011	8.42427	2.09778	5.93151	14.4387	6.62987	7.25375	7.29032	7.59537	8.30338	6.54955	7.10584	6.59607	6.93879	7.67138	4.74869	5.1113	5.97716	7.15623	8.0266	7.56939
evm.TU.HIC_ASM_0.604	68.0848	47.2069	28.1445	32.5592	85.8184	46.5539	36.6266	0.521027	152.757	18.0924	3.9511	23.0088	35.8136	42.7556	55.0712	27.6452	11.2073	21.6734	15.0003	18.029	19.5264	7.84259	36.9556	66.5851	16.7643	8.14154	11.2624	57.2871	25.2862	23.1968	11.2771	19.2756	48.3618	10.0431	21.2199	33.6692	31.5506	43.9851	12.646	7.28495	59.2513	22.6686	12.3284	26.5916	29.7898	34.6463	37.5755	39.2975	32.3066
evm.TU.HIC_ASM_0.607	11.3895	10.9408	6.40897	12.8341	17.5051	7.41604	6.89342	5.96235	33.5713	4.19452	7.34963	9.56219	5.95579	6.96195	7.65876	4.70724	6.18323	3.78487	13.6134	4.00326	4.47354	12.705	3.60359	10.0128	8.40305	13.8658	4.39372	26.6327	4.0589	4.41632	0.0859773	8.55044	13.5213	2.00447	6.25989	11.5914	8.09029	8.74714	6.79768	1.69534	6.37228	6.92609	1.25177	12.9529	9.30895	5.00701	9.98616	15.442	14.5049
evm.TU.HIC_ASM_0.608	36.712	20.3136	11.4591	18.4163	26.2836	25.3021	11.8743	4.97302	38.5075	11.8971	18.9293	15.6508	11.6371	15.64	20.6077	11.5831	15.2043	9.29137	29.4398	7.38376	17.0944	11.0156	10.6049	15.1348	23.4705	25.0097	5.08569	34.4428	12.1102	11.9051	0.127477	18.3506	16.2288	3.49488	15.189	31.671	29.9632	17.4715	21.3521	2.17799	25.8062	22.9351	3.71664	30.3585	16.4741	21.4117	25.5652	22.3167	20.8283
evm.TU.HIC_ASM_0.609	25.2958	53.1624	60.3158	53.4822	17.6177	47.074	127.788	21.1014	5.25482	15.0167	11.1948	12.3165	11.2077	20.567	10.5326	17.2547	20.3236	10.749	18.4834	16.8911	7.61636	5.24199	7.54888	28.8917	25.9481	7.46134	18.6276	21.3104	11.6387	11.5516	54.407	15.5407	11.764	14.6714	25.2092	15.3506	13.6745	12.986	18.5652	12.4293	15.5115	8.86955	19.3604	11.0699	6.50234	15.5968	18.9268	13.2397	10.9039
evm.TU.HIC_ASM_0.613	31.4235	31.4758	47.3599	68.0827	23.841	30.68	80.2294	25.6839	18.0755	26.2625	13.9639	36.7319	16.5244	22.49	22.0751	22.5477	28.5546	15.671	26.2666	21.2623	24.0267	10.7992	18.1261	29.8838	29.2456	15.6147	22.0406	29.8913	18.9013	26.2463	36.4034	24.1675	24.4426	24.2388	29.6155	22.5873	15.7523	22.6865	33.1638	31.2658	24.6542	24.7498	34.3246	28.4665	19.7543	25.4615	23.6312	24.82	22.5191
evm.TU.HIC_ASM_0.614	270.981	1254.7	415.798	458.951	239.211	325.343	660.036	164.297	49.8146	65.2019	108.766	149.791	97.7635	171.725	120.834	131.29	147.429	73.1187	226.532	120.306	111.475	48.4075	70.5279	88.3413	113.259	73.9823	119.302	140.977	78.0071	94.4267	111.852	81.5279	49.8534	75.2963	130.838	104.842	126.266	55.3824	116.197	60.6863	97.1465	126.16	68.3178	129.456	90.3759	103.816	113.399	118.692	75.1337
evm.TU.HIC_ASM_0.617	2.67698	5.98663	2.12067	5.37792	2.92451	4.87467	1.83856	2.3294	1.17318	2.33245	0.518055	1.94788	6.01449	0.248756	4.47481	0.574863	1.24696	1.29668	3.75548	1.45858	5.23663	1.79787	0.165815	3.86774	0.627539	1.8937	0.706335	1.77944	2.18597	4.05685	0.302527	2.35964	0.199683	2.1741	4.62464	1.08715	2.33384	6.51053	2.67851	1.97333	1.12848	2.03167	1.96923	1.38292	2.60577	3.8204	2.07202	3.88592	2.82364
evm.TU.HIC_ASM_0.623	0.991385	1.33004	1.53683	0.428806	1.28533	1.21504	1.4814	0.0831848	3.12885	5.24648	0	3.61667	2.49707	5.52956	6.18907	3.44843	2.11608	4.7387	0	6.44513	7.84537	0.0739447	3.98444	4.48481	0	0	4.40698	3.51234	4.40099	4.39246	0.0821485	5.43299	3.46535	4.98249	0	5.89627	4.59582	4.30302	0	3.92824	3.8112	2.67134	4.40131	1.14225	0	4.86605	6.01174	0	0.0713805
evm.TU.HIC_ASM_0.627	5.70385	6.18273	10.0336	5.07417	6.36143	5.39896	8.18489	6.23364	7.46654	11.3608	12.9195	7.91899	6.64208	15.7552	5.43416	15.2544	8.30066	8.19692	7.78654	11.5664	7.13256	4.57879	11.2228	11.2868	8.44537	5.43009	9.14306	10.3302	10.4592	8.59004	6.77514	11.3381	12.8825	10.1545	8.18603	14.1818	12.1876	5.02196	12.7697	9.75796	10.4732	14.0524	11.5819	10.0804	6.69609	7.23776	13.7893	6.94522	6.03128
evm.TU.HIC_ASM_0.639	7.47692	8.11876	5.26042	1.87325	7.73396	6.87932	4.73131	5.5817	5.76063	4.80317	4.77471	4.91333	5.13522	5.22422	4.32354	4.07655	2.81687	4.19324	2.02424	4.67045	3.97278	6.0112	4.04996	4.05143	1.45493	4.91882	3.79136	5.236	3.66897	4.3415	0.354967	4.14401	4.74133	4.66695	4.87649	4.35607	4.20511	3.37859	2.1487	3.17032	5.26045	6.0412	5.2399	3.53692	2.56492	6.09672	4.43992	2.17872	0.994241
evm.TU.HIC_ASM_0.658	1.87039	4.71345	4.21654	2.64967	3.3635	0.73054	3.68679	3.37971	1.997	0.426902	0.450707	1.01548	3.97931	0.49914	3.77715	0.180409	3.47548	1.16697	2.10606	0.498727	2.23795	4.95987	1.3065	1.06809	1.89435	0.590367	0.418273	0.321545	2.31707	1.93511	0.513438	0.87551	8.4855	1.75844	2.40634	0.545772	0.681795	2.66983	1.60192	1.34201	2.66592	1.76762	1.12833	1.36541	3.82401	3.39766	0.926494	5.24291	2.73516
evm.TU.HIC_ASM_0.668	1.56788	0.944055	2.17916	1.24061	1.3992	1.30955	1.47991	1.5169	1.26505	2.01818	2.19022	1.87005	0.485502	2.27622	0.923619	2.34799	1.81562	1.32897	2.99607	2.46311	1.21749	1.41355	1.56844	1.83262	0.224622	1.87776	0.84331	1.48644	1.18191	0.932907	1.77407	1.64106	3.13736	1.12374	1.52536	1.46696	1.57114	0.95414	0.496322	1.27683	1.17006	1.3473	0.95949	2.72997	0.343402	0.91253	2.09093	0.629828	0.553327
evm.TU.HIC_ASM_0.672	3.24748	1.87124	1.74824	1.29607	3.71605	4.68623	1.98927	0.808456	4.4185	6.32723	7.79182	6.49086	2.8325	5.70181	4.07126	7.17869	1.9935	5.52163	3.38326	6.07221	2.01812	0.682651	1.73555	4.00099	1.82923	2.62448	4.13078	6.51103	2.85799	2.94601	2.96164	7.55411	5.21048	2.52687	4.95251	5.98471	9.4268	3.86234	6.6543	2.61342	6.04349	7.09425	4.58444	4.51995	4.06367	3.32321	8.7188	5.41196	2.25733
evm.TU.HIC_ASM_0.680	24.823	33.1289	72.2609	30.0705	32.3868	18.1604	48.8859	24.0216	26.9126	37.0019	19.4711	19.276	27.2495	28.8148	34.7133	30.4133	31.4497	28.2772	37.1324	39.3348	20.7678	16.9246	37.4894	41.8878	16.3622	33.6294	28.8317	25.7531	22.767	22.2411	63.6988	18.246	56.5043	30.4995	24.2436	27.5296	21.4038	21.873	18.0718	29.2908	28.9448	20.8113	32.7666	30.3389	29.5263	32.0583	30.6378	18.1017	17.7308
evm.TU.HIC_ASM_0.685	17.7258	30.8562	33.4714	9.53904	55.2391	6.06119	58.9465	15.9529	14.7306	19.1437	5.45626	6.88453	18.3251	5.14389	17.0095	5.2037	22.2964	16.8748	7.58244	17.2585	23.9273	27.7492	10.8037	12.1288	9.96593	19.7497	18.8753	3.86748	12.5718	19.7668	26.6725	6.95821	25.8293	34.4574	9.83923	4.87409	4.56883	28.8815	7.90116	20.9895	10.1641	3.51662	33.734	2.63959	45.2213	30.4499	3.2123	19.5196	25.4291
evm.TU.HIC_ASM_0.70	14.8762	17.7179	28.4597	29.3833	12.8227	21.3453	39.8102	10.5959	21.9897	12.284	8.74413	13.0469	9.47635	13.7726	17.2488	12.3225	11.7945	15.7896	20.3074	15.1976	13.8617	17.5611	30.4049	33.1313	18.1068	13.6232	16.0261	10.6902	26.5004	31.0147	9.23548	8.32909	31.8971	13.5543	14.5495	15.7283	10.3486	24.9639	8.53492	20.3816	11.0211	6.27378	9.44863	17.6463	11.8524	15.9652	10.4713	20.4461	25.1378
evm.TU.HIC_ASM_0.702	44.6887	51.4015	91.996	62.6709	39.3952	36.1869	83.386	31.3046	36.4719	25.4931	24.7497	21.1361	22.4197	27.6802	30.9973	26.398	36.4256	27.0247	41.1112	30.0529	30.5214	35.5426	37.0404	50.2339	36.2466	32.4481	31.7965	23.6083	33.6353	39.0555	65.1316	22.5081	45.9601	35.7049	37.2303	32.1187	25.3312	28.6917	28.9994	36.2892	28.9272	26.8498	29.4353	34.4773	24.7645	31.4817	21.3226	31.2948	28.9858
evm.TU.HIC_ASM_0.705	237.671	193.19	1.1743	16.7455	19.0787	94.5305	95.2213	32.2709	0.685296	3.63375	26.4241	73.8451	3.24845	3.32565	71.2364	1.39799	74.8483	4.7107	73.401	1.9767	15.826	1.08448	0.626807	2.3861	5.00685	6.76419	1.26224	32.3427	12.2088	17.7047	22.8599	123.553	33.1294	1.66503	39.8681	41.6677	55.7858	22.2024	38.3939	7.14081	34.0432	32.5093	0.463899	28.2346	11.2067	71.6574	49.8852	25.3336	10.8854
evm.TU.HIC_ASM_0.71	5.15455	3.13504	8.08376	2.53569	4.13587	3.34633	15.5527	3.94043	4.89558	5.63986	5.91717	4.84589	5.49966	5.23861	4.02728	5.63521	6.99435	4.71865	3.33968	4.67003	3.46603	2.66701	2.31128	7.74988	4.32074	3.37523	3.88797	4.49167	3.95258	3.49899	4.55873	4.62422	19.7386	4.22724	3.86862	2.45121	5.82039	3.32914	7.14099	2.62745	4.72543	5.6997	5.03334	4.40621	5.63539	4.77087	6.16745	4.2257	3.35905
evm.TU.HIC_ASM_0.711	4.0051	3.49967	1.89321	1.66288	2.58583	2.90676	3.20702	2.16386	3.23249	3.33171	9.38946	2.8396	2.61625	6.33511	2.43635	8.59327	3.38809	3.32979	4.80756	3.22347	1.83948	1.38545	1.52416	2.76218	0.596277	3.92288	2.46398	7.43275	1.48326	0.996435	2.98615	5.48767	2.01346	2.54101	2.93114	8.6663	7.24856	0.867492	4.1154	1.26242	5.28858	3.92328	3.5669	7.57666	1.87957	2.11592	5.23574	1.60943	1.48695
evm.TU.HIC_ASM_0.712	216.722	221.986	83.8837	126.03	117.972	239.803	82.1694	160.625	137.712	152.898	260.382	175.574	156.057	206.739	108.64	210.81	106.697	148.109	291.423	196.847	105.76	126.42	77.792	140.692	79.8471	93.0095	113.033	184.621	93.0717	103.963	239.25	200.281	63.6212	83.2227	171.335	305.983	192.115	87.2409	152.333	68.9997	191.763	100.359	116.21	284.934	89.3493	160.481	194.742	116.3	109.059
evm.TU.HIC_ASM_0.717	4.7063	1.67611	1.96383	4.24587	3.94543	4.55857	0.667308	4.96474	2.91325	3.68258	5.17121	3.61984	5.13069	4.23651	2.13155	4.81298	3.35793	4.54823	3.76126	2.52729	1.33096	7.04693	1.92758	2.17082	3.49894	3.35353	1.0366	5.21411	2.01866	1.54432	1.56779	2.66139	1.30255	0.784617	2.60445	3.38435	3.34206	2.28033	3.7856	0.845079	2.40585	2.34116	2.44739	4.99789	2.58335	2.64173	4.16822	2.29831	2.78196
evm.TU.HIC_ASM_0.718	1.44087	2.09582	2.74088	2.27369	3.82283	2.59998	0.813507	1.52642	3.68019	1.77932	2.43184	1.4046	1.68676	1.3506	2.39007	1.22515	1.62952	1.48186	1.77635	1.79736	1.13687	1.61589	2.7428	2.04029	2.42274	1.9497	1.05291	2.28075	2.02282	1.64329	2.38053	1.22266	1.38019	1.64205	1.87186	1.48241	1.4808	1.61874	0.427003	1.26502	1.11547	1.67755	1.59306	2.07227	1.21642	1.01365	1.92461	1.26142	1.25557
evm.TU.HIC_ASM_0.719	7.19175	7.59864	6.2622	7.93069	7.38839	7.25925	4.06189	4.51933	12.6124	8.48609	4.45694	4.16577	3.94875	5.37927	6.32407	5.75423	7.33878	4.65483	8.9167	7.60187	3.64763	4.80748	4.50651	5.44399	4.06293	9.61976	4.29949	6.07298	4.26356	5.42959	6.77481	5.00698	4.9564	3.86913	5.4587	4.54791	5.89117	4.02007	4.30193	3.46957	3.81113	6.19018	4.11662	7.74886	7.2723	3.74489	5.35623	7.03066	4.73296
evm.TU.HIC_ASM_0.723	9.61813	6.99793	4.12105	3.43559	6.79288	5.92639	3.64664	6.63207	4.44481	8.83067	9.95265	10.6203	8.16257	9.302	7.50709	9.3433	9.70148	8.28826	8.08613	8.28743	9.14816	3.91935	4.25583	5.32231	4.65507	3.93749	5.91712	9.83407	3.9332	3.8207	12.6789	15.7076	5.20993	6.8899	7.28666	5.7123	12.555	4.48182	7.75727	5.42713	8.42709	11.6848	8.06459	5.90436	7.17357	8.03019	11.1805	4.74948	4.07073
evm.TU.HIC_ASM_0.724	3.09156	3.43638	3.86504	3.28445	3.87988	3.30366	3.98558	2.34842	7.65024	7.31584	6.26441	4.32939	4.8034	7.39473	3.77168	5.2089	3.27255	6.17686	3.40897	5.92135	1.41346	2.74347	3.64146	3.09743	3.49076	4.4273	5.90774	4.9905	2.78102	2.83623	5.16922	4.18595	4.64799	3.27587	3.37489	3.05716	5.50695	3.4104	4.64062	4.75034	4.56952	6.32171	4.1252	4.36182	4.25144	6.18045	5.1232	4.32569	2.68795
evm.TU.HIC_ASM_0.726	0	2.34823	1.33797	5.19318	0	1.54433	1.69458	1.15323	0.496874	1.23911	1.35888	3.5439	5.47425	3.05527	5.96232	1.43011	5.54391	0	4.1484	3.05948	3.32524	2.49827	1.18856	0.483158	3.72778	5.16204	1.38696	1.70253	3.41734	2.09814	3.10829	3.56424	1.89273	1.75766	1.98861	6.58597	2.00001	2.8306	4.01044	4.21893	5.72988	7.15107	2.63004	10.9153	6.49897	1.69235	4.35509	6.40275	3.05059
evm.TU.HIC_ASM_0.729	89.4417	36.6329	38.7925	20.9401	50.7694	53.3901	30.2538	89.2402	27.0255	83.658	87.3798	61.4049	74.5945	79.2207	35.7148	81.717	81.3059	55.3063	28.8644	65.431	46.9896	56.9405	13.1848	58.6666	28.011	40.0223	26.0651	81.2906	23.7795	22.0816	32.0559	80.9775	24.527	52.5929	46.4641	46.914	92.6837	21.1704	92.3677	24.6255	44.9897	62.9686	86.7871	47.3576	47.4104	37.4498	79.3563	35.1877	26.0962
evm.TU.HIC_ASM_0.73	56.3861	48.3593	55.2185	61.3916	44.0079	82.6465	34.8069	84.8639	37.9777	30.6626	35.4641	44.6642	36.0798	38.6795	46.5481	27.5748	38.8175	35.6983	16.7037	30.0418	58.6588	84.0546	45.4045	45.4041	65.5353	35.4408	25.8179	51.7925	47.6717	48.4889	19.8879	36.4006	26.7358	46.2559	49.7112	31.2725	33.8174	57.4919	26.7648	40.7539	41.218	30.0595	49.0863	34.4036	41.6334	35.7767	38.9669	58.2947	56.2514
evm.TU.HIC_ASM_0.730	148.332	129.432	179.049	60.5225	119.064	123.051	119.89	90.2089	69.4516	136.258	116.789	122.923	97.0443	138.591	83.5757	142.879	113.991	86.9601	114.644	146.519	99.4506	48.4421	63.419	121.607	52.6038	49.8556	72.3917	123.564	89.852	89.9276	125.012	133.794	96.2728	112.974	105.661	123.454	133.999	48.7712	119.78	70.7356	99.5152	114.52	117.667	101.234	62.0263	108.595	149.605	61.3371	45.0307
evm.TU.HIC_ASM_0.735	14.7215	14.3841	4.9737	2.22537	37.506	3.25801	7.47013	4.66189	14.0436	7.0343	3.8963	5.1328	5.23865	7.36555	29.6947	2.7065	5.69903	15.7689	1.06635	2.83833	3.50647	22.1556	14.4443	1.20172	3.32848	2.16434	7.93236	4.51938	9.59746	8.5313	11.5515	3.55255	8.23228	6.65126	3.29243	2.84361	5.81392	13.2464	5.78502	8.7452	30.8161	6.77632	2.7955	1.39411	21.7089	16.4815	5.40764	3.33391	5.01961
evm.TU.HIC_ASM_0.736	6.48154	6.97869	4.45013	3.49483	5.94858	3.8292	3.58955	4.42798	7.47517	4.78919	6.1268	5.57869	3.54779	6.52794	4.43288	4.71516	3.84052	5.2984	2.24578	4.77252	4.37592	4.33284	6.1974	3.30065	3.56964	3.01084	4.3783	6.51976	4.53019	4.90319	3.977	5.78168	6.17923	3.28724	4.19704	4.06347	9.11089	3.62224	5.03626	3.2652	7.29047	7.3297	4.95652	4.57817	4.66802	4.78049	7.06251	1.99773	3.31543
evm.TU.HIC_ASM_0.737	2.17064	3.03671	10.8556	1.2719	4.13626	2.91891	4.22365	2.3567	6.15201	5.45765	2.31727	2.97542	1.85786	3.15892	2.41582	3.57997	2.31311	3.05101	3.03765	4.54197	0.867578	1.53814	6.12	11.7433	1.23641	2.77913	1.50832	2.2311	3.25943	2.95348	8.87925	2.04452	11.7863	2.98467	3.35207	2.45793	2.1095	3.01637	1.44712	3.20139	1.92295	2.2995	2.90267	2.46581	1.65413	2.8341	4.06436	2.20054	1.28191
evm.TU.HIC_ASM_0.757	1.66698	2.34431	2.31403	3.5569	2.05265	0.959281	1.70243	2.60187	0.817345	0.928189	1.89746	0.83821	2.1131	1.1738	1.84959	1.06982	1.60053	1.24604	1.87157	0.835749	2.48129	3.05307	1.80571	0.990897	1.23279	2.05788	1.02042	1.56618	1.51143	2.95284	3.92934	1.40556	0.720915	0.935607	1.12468	1.73313	1.10927	1.21651	1.64356	1.15279	1.18601	1.05065	0.784326	1.86483	2.4555	1.81217	0.908848	2.5469	2.91834
evm.TU.HIC_ASM_0.76	7.20067	5.26023	1.14267	6.26765	5.33428	9.68669	1.23415	7.71342	2.523	4.98282	7.6778	7.16548	5.60069	5.78422	4.77261	5.09993	7.03804	3.19925	6.64142	3.6717	4.08471	5.94935	2.80145	2.31848	5.5257	2.63836	2.59321	9.18367	3.99419	3.77564	1.80154	8.57478	1.07213	2.8172	5.57039	7.39657	8.82025	4.78885	5.80872	2.42702	5.80489	6.59751	4.2623	9.77441	2.21974	3.18593	10.0312	3.44241	2.29371
evm.TU.HIC_ASM_0.762	3.52693	4.51292	2.55744	3.30053	4.16342	2.95615	3.6283	2.48161	3.32367	2.13624	3.38288	3.63751	5.27522	1.81812	4.16203	2.26982	1.76349	2.7102	2.57601	2.06516	4.35257	4.05576	2.38415	1.98929	3.95138	4.54414	2.39547	3.50917	3.06385	3.5524	4.09451	1.66865	3.86862	3.06331	3.15323	2.55543	2.76283	2.9082	3.3042	2.58168	3.40902	3.25404	2.89942	2.03048	4.8695	3.7782	3.45037	3.15694	4.03933
evm.TU.HIC_ASM_0.770	2.82884	2.60139	3.02265	1.02175	2.06918	1.75327	3.59793	1.75055	2.12622	1.96236	2.00772	1.51489	1.70464	1.53076	1.76693	1.84058	1.07925	2.05373	1.39382	2.36628	1.72556	2.04045	2.30007	3.12221	0.956686	1.85685	1.66685	2.00079	1.96828	1.53789	3.2961	1.873	5.82663	1.93102	2.2623	1.81559	1.94196	2.14358	1.58502	2.04689	2.28679	2.22962	1.83317	1.19445	1.53118	1.8293	2.31582	1.78787	1.70009
evm.TU.HIC_ASM_0.776	27.8925	21.523	51.5489	13.0595	16.7776	13.6563	14.6026	13.9938	10.9736	9.90455	11.7239	11.605	10.218	10.3181	9.2028	6.57892	10.574	11.4636	11.7629	7.48861	8.3918	16.8431	14.8057	72.8122	8.26541	17.6451	6.24136	14.1738	8.45296	8.2759	19.1896	13.4234	20.2752	7.98295	9.22071	19.2268	12.2836	10.6631	11.4302	5.34197	23.6888	11.3669	6.63252	10.9046	12.1055	16.2015	10.8455	14.4455	13.6303
evm.TU.HIC_ASM_0.777	240.224	282.401	124.893	196.495	129.833	109.7	157.487	88.9918	162.411	66.1155	107.695	91.8066	156.446	97.1233	94.6108	91.5801	61.3332	65.0274	137.118	87.9269	128.822	75.9394	78.0074	74.8385	139.925	115.615	65.0303	93.7515	150.015	126.622	157.165	94.5784	93.8131	76.4002	119.756	156.256	71.8809	103.874	101.657	86.4543	103.106	62.1343	60.158	109.272	90.367	186.204	63.0771	97.9921	145.09
evm.TU.HIC_ASM_0.781	5.22478	3.51053	2.01868	3.61741	4.82136	5.88632	3.47818	2.31419	2.432	3.41424	5.43731	4.01486	2.64394	3.30067	2.89646	3.17267	3.80725	3.15099	2.51167	2.68248	3.27572	3.67374	2.65337	2.46875	3.48456	4.55685	2.36563	5.2233	3.20504	3.54173	4.74703	4.02185	2.20657	2.09588	4.07861	4.70936	4.64831	3.17731	4.367	1.63811	4.50088	4.65615	3.10052	3.30935	3.3807	3.44398	4.64048	2.71207	3.21479
evm.TU.HIC_ASM_0.786	2.15069	1.62883	0.978745	1.39956	2.48629	2.1493	1.57616	0.905458	2.23945	2.25521	1.76527	2.24422	0.393133	1.76002	2.60504	2.49921	1.42888	3.48355	2.09627	1.47509	1.75476	0.839797	2.07117	2.44222	2.07255	2.26084	1.47722	1.79759	2.68836	1.7228	3.02243	3.40775	2.48076	2.6193	1.68988	2.52857	2.87534	2.69844	1.24429	2.1448	2.37095	2.37213	1.50675	1.50297	0.99161	2.07648	2.79742	1.26139	1.26172
evm.TU.HIC_ASM_0.79	145.438	199.923	205.907	144.506	194.082	136.141	245.924	90.136	103.436	87.0582	103.38	102.022	97.7299	82.5537	112.674	75.5966	128.086	96.0432	184.024	94.9649	90.7917	118.784	84.4095	181.979	112.036	144.154	89.6237	119.815	89.8116	83.0058	101.246	103.196	259.564	73.4981	130.025	146.515	104.578	99.0067	116.409	60.8647	143.021	154.558	67.7492	135.688	117.438	218.405	105.115	116.149	75.8076
evm.TU.HIC_ASM_0.793	5.0048	4.99947	4.76884	3.75996	4.1204	4.64819	6.41111	3.78837	1.12109	1.92207	5.72188	3.16746	2.44954	2.70732	2.51436	2.31212	3.1016	2.31749	3.82253	1.95292	2.3668	2.71347	1.08467	5.51811	3.60475	2.59287	0.649071	2.90602	1.89696	4.15869	1.79047	3.9935	6.33783	1.13953	2.26654	3.40434	3.43659	4.7155	2.15674	0.827059	4.25192	1.36815	1.73675	2.16101	2.25057	3.17295	1.88985	4.50963	5.26641
evm.TU.HIC_ASM_0.796	3.27941	3.07885	1.40315	1.86434	2.4893	2.83834	1.19018	1.85861	3.66863	1.42532	1.89429	1.71584	3.90629	2.38158	3.84119	1.73323	1.10632	3.34017	1.1398	2.12234	1.71706	3.09931	1.95299	1.51195	2.35362	1.90825	2.51995	1.46932	2.42918	3.16125	1.54612	1.50599	1.59131	1.67895	2.27275	1.42155	2.02345	3.41265	2.51823	2.42848	2.37919	2.05204	1.46852	2.03845	3.80333	2.82888	2.49307	5.0574	2.55533
evm.TU.HIC_ASM_0.798	4.45525	4.53813	6.65163	5.43918	3.10702	4.24116	9.46777	3.54184	2.43737	3.90803	2.83423	4.10845	1.1248	2.30079	3.57263	2.97249	2.54605	2.36925	2.78771	4.40476	4.8963	3.19858	3.72557	5.372	1.89175	2.41165	2.095	3.12664	6.24125	4.71823	2.71974	2.8894	7.15816	4.25731	4.71429	3.58365	4.36142	4.1257	3.67889	4.23079	3.13667	4.81479	3.13002	2.48767	2.05142	4.45871	3.07581	3.14206	2.41123
evm.TU.HIC_ASM_0.8	39.3514	36.1272	14.6443	38.6392	36.699	175.11	27.2794	23.796	106.267	54.0519	73.1448	58.5841	29.6394	90.9084	30.0157	72.721	29.8521	53.0019	39.6965	38.347	16.5342	22.5154	17.7201	27.6504	27.4017	27.5088	85.8053	116.5	23.3597	26.1533	22.3498	65.2477	13.3749	29.2295	53.404	104.519	68.9216	46.0167	63.6642	33.3319	58.093	71.0943	28.567	159.703	28.5106	14.3287	75.6126	71.7856	27.4808
evm.TU.HIC_ASM_0.803	23.7056	36.3413	28.3306	21.0858	19.1301	20.6805	37.6261	16.9251	17.4782	12.7418	14.6351	15.0541	15.4683	15.8143	19.5063	13.7753	11.2632	15.6933	13.9931	18.252	17.1063	16.4945	15.2557	14.4978	16.1659	20.5518	12.2049	13.4049	14.6899	14.8912	10.4976	15.5299	20.2087	12.7917	16.6019	12.5251	11.8847	15.6842	10.2049	14.9371	14.129	12.8437	12.9894	13.7111	12.0724	20.0815	10.4091	14.0283	11.8654
evm.TU.HIC_ASM_0.812	8.22436	8.66809	19.2494	8.0429	7.02976	5.90878	26.8099	5.08836	6.56737	4.85475	3.16777	5.66104	3.91174	6.0406	5.42152	4.83795	5.43711	7.21212	7.84829	7.67823	7.59264	3.49548	7.78353	9.09579	5.46354	5.46148	5.91555	7.63736	6.80247	6.94703	12.397	5.581	17.108	6.96165	6.17488	9.36658	5.48662	6.04021	5.75551	7.37888	7.0073	4.77647	5.24798	5.68761	5.00327	7.02825	4.18906	4.86239	5.27782
evm.TU.HIC_ASM_0.818	1.25736	0.732744	0.519007	0.719059	1.0489	0.989645	0.501327	1.94263	2.04873	2.3979	2.69767	2.33028	1.41854	2.2843	1.95416	2.50741	1.72741	2.17021	2.45796	1.43419	2.01385	1.73929	1.20818	1.42924	1.07156	1.90831	1.83266	2.67018	1.5756	1.52584	1.12351	2.86306	1.25735	1.13753	1.39846	1.66238	2.83628	1.4306	2.382	1.10141	2.89387	3.11505	1.72367	2.60192	1.71708	1.66041	3.21168	1.23064	1.35906
evm.TU.HIC_ASM_0.827	9.85594	8.33511	10.1821	7.56809	7.95532	8.5125	10.8999	10.857	8.24422	13.4175	12.3444	8.34936	8.97183	16.196	6.57953	14.9636	8.39017	10.6003	11.2023	13.3506	7.78638	6.34781	9.11582	12.9984	6.6737	6.22611	7.73212	8.93193	7.28878	6.58457	13.5005	10.7726	15.9992	9.26512	7.18113	9.90926	10.802	4.85391	10.2926	7.69377	8.01999	9.02948	10.617	11.5205	6.65086	7.05367	9.9877	6.41436	6.30397
evm.TU.HIC_ASM_0.834	4.39042	3.81363	2.54158	3.40361	2.31401	4.5817	2.46373	3.76586	3.12014	2.84075	4.45346	2.98045	3.03617	3.964	3.58441	3.12841	1.41072	3.06052	4.57838	2.43194	2.48014	2.46126	3.1386	1.59178	3.03419	2.021	1.65686	3.65901	3.45181	6.1197	4.46095	4.06081	3.08005	2.51637	5.26662	4.8512	3.68429	3.74938	2.21348	2.39898	3.61288	1.3136	1.61685	3.07054	2.60485	2.40551	3.10208	2.85505	2.67265
evm.TU.HIC_ASM_0.846	0	1.50049	3.11747	0.812451	2.30705	0.500668	1.6349	8.4791	3.58978	1.09549	2.43866	1.39358	1.85995	1.22729	1.9392	3.59683	0.425925	4.05047	1.65154	3.63336	0	4.01257	3.73885	2.75007	1.75557	2.14286	1.65139	1.51762	4.15089	0.805314	1.30224	0	3.53305	2.96335	0.446604	0.898549	0	0.884521	2.11114	2.04435	1.67872	0.807316	1.9501	2.5104	0.666083	0.613799	1.92427	1.62945	1.57995
evm.TU.HIC_ASM_0.85	2.66508	2.55124	5.45013	2.283	2.98206	1.37518	5.14592	3.81509	2.31792	2.6101	3.03999	2.06886	3.43676	2.27558	2.63053	2.48105	3.09311	2.72425	2.14847	3.36302	2.84421	3.94813	2.8055	3.7214	2.07036	3.50528	2.12113	2.93831	2.29052	2.56577	2.43491	1.8398	8.13441	3.54241	2.90067	2.07312	2.83573	3.81276	2.30619	3.19739	2.34751	2.09628	4.27878	3.18645	3.29116	2.62263	0.925096	2.90374	2.85279
evm.TU.HIC_ASM_0.853	2.10739	8.56069	5.0825	14.1609	6.47801	9.59344	6.31106	17.6233	16.5657	14.6108	18.5792	22.7068	7.10435	10.7615	16.1413	9.33632	11.045	16.8423	33.6339	10.9222	14.7433	16.8913	11.5072	5.59638	12.4145	12.5099	16.5555	8.25549	15.4132	24.4608	20.9506	17.9362	7.23373	8.95933	23.0021	15.6305	12.4532	17.5378	22.801	10.326	18.2235	14.9972	11.3518	20.364	19.0981	14.096	19.3682	13.9617	12.8679
evm.TU.HIC_ASM_0.868	1.56805	1.99346	7.04132	5.9076	3.36315	1.95681	12.7006	2.62275	3.62782	2.57295	2.54262	2.56796	2.55606	3.37065	3.35722	4.32497	3.10152	2.41116	3.04802	1.26486	3.23614	3.05541	3.11313	3.29746	2.534	2.22312	3.57744	3.81109	3.49837	3.63438	3.29055	1.80642	9.82538	2.13841	2.72754	4.80871	3.18933	2.52795	3.17604	3.45843	2.86104	2.88658	2.80869	2.7771	1.79453	3.22398	4.35888	2.0884	2.87056
evm.TU.HIC_ASM_0.872	11.209	10.1916	15.94	2.36402	7.50234	10.593	4.75812	5.26897	2.12446	11.4487	11.4012	8.24562	5.71135	6.84067	4.45457	6.87713	4.14214	8.85364	6.60564	6.35842	3.35554	1.23924	4.16722	18.8021	3.03922	3.40629	4.19172	9.17307	5.26614	4.13168	4.16226	20.8485	10.218	4.93221	8.38819	14.3798	14.6083	6.22474	4.61789	3.12951	7.83929	10.9231	3.27762	6.11828	3.57675	11.1571	10.0086	3.15358	5.00412
evm.TU.HIC_ASM_0.873	2.73997	2.77814	3.96017	4.97043	3.85687	4.13623	5.50556	3.83552	3.05429	2.16286	2.2172	3.24794	4.13509	1.67562	3.95098	2.17111	4.54604	2.76676	4.34569	3.10381	4.17699	3.45162	3.51326	3.77329	5.65025	1.74477	2.06379	2.91441	3.28169	3.3421	4.48626	3.30455	3.89981	2.50572	3.35585	3.32995	3.09062	3.8662	1.39641	2.70768	2.55463	2.34103	2.15951	3.93124	1.35833	2.73632	2.61627	2.01919	1.44187
evm.TU.HIC_ASM_0.874	27.0692	25.8352	20.3012	27.6643	24.1045	26.0993	26.3578	3.2296	20.0907	13.6298	1.28513	17.4137	1.0995	12.1969	20.4633	12.0358	16.689	15.0166	19.2388	13.1075	20.0362	1.95859	15.6454	14.4483	24.3496	2.06601	12.35	16.0602	17.2513	17.9175	5.22515	16.981	12.836	18.3852	21.4612	17.0818	16.0259	23.0943	1.11192	14.8681	16.3168	16.569	14.1516	13.8144	2.3774	18.1046	17.0894	2.21969	1.89052
evm.TU.HIC_ASM_0.880	41.2857	50.5232	97.3036	81.6653	62.4209	45.0314	98.4333	29.6285	19.4957	27.4934	9.97592	21.452	30.3226	10.3072	55.8765	12.414	23.8173	26.4657	35.4567	34.2886	55.5518	34.5017	64.7397	56.4041	43.4016	35.1256	29.5213	13.441	70.6261	72.4561	66.2124	17.0863	58.8939	45.7657	40.026	25.5634	13.8596	72.0804	17.1769	62.5625	18.1829	9.99002	37.399	15.4468	52.12	50.4126	13.5921	43.1623	58.8588
evm.TU.HIC_ASM_0.89	31.6543	34.0365	16.4238	49.5721	25.7685	32.7531	15.8475	49.0255	44.299	40.6965	49.0938	34.652	26.6171	40.3276	39.8337	37.4531	41.4492	30.3815	50.407	29.2731	41.1929	48.286	27.4877	30.848	63.4517	58.6149	40.8025	40.6536	23.4528	26.3503	56.8361	28.7548	12.0682	30.6827	32.2162	31.175	33.0764	32.3073	41.7839	27.049	38.1588	27.5026	29.029	60.467	34.8298	54.6957	33.3074	75.7554	52.9566
evm.TU.HIC_ASM_0.891	62.9485	107.474	52.3791	54.3386	103.482	34.3001	73.0135	133.984	66.387	71.0394	15.3794	38.8439	124.017	25.8656	116.36	19.8055	55.5152	95.4816	40.3552	58.1815	91.7687	236.206	39.5131	47.2336	52.8374	75.1137	50.7231	26.6686	57.2349	55.1355	35.7556	14.1919	94.3185	84.9941	86.883	19.5124	21.7714	118.485	32.4428	86.4029	50.5534	33.3016	77.4512	15.1964	165.476	85.4507	23.1008	114.006	117.724
evm.TU.HIC_ASM_0.894	11.5354	8.22269	2.76129	5.44878	13.0368	8.79578	6.30911	7.39431	5.01557	4.85506	6.99728	6.89378	4.69195	2.83925	5.42883	2.37477	13.0619	2.04298	5.23191	4.50717	7.25346	4.7003	1.52324	2.91318	6.56965	4.09944	3.69588	6.4951	4.49807	2.92629	5.05128	6.04926	2.9757	6.15897	5.80409	3.31008	6.39836	5.52987	9.86179	3.73492	4.81204	6.90414	7.50507	4.60873	6.19889	5.63113	3.98778	7.35959	4.52562
evm.TU.HIC_ASM_0.900	1.6903	2.27296	3.63627	3.79236	1.38018	2.59974	3.03685	1.75187	4.17192	2.34036	1.86651	0.905193	1.50841	3.54503	1.77183	2.32293	1.76556	3.03287	2.24465	3.0522	1.88313	2.37939	4.83	3.4101	2.93601	1.73779	3.04309	1.78184	2.43614	2.30492	3.21848	1.89652	2.43565	2.53269	2.2094	2.02703	2.03059	2.45172	1.63626	3.46021	1.46056	1.59663	2.64521	1.83381	1.64017	1.48133	1.57105	2.03905	1.29229
evm.TU.HIC_ASM_0.902	543.159	1581.45	1874.37	1234.3	687.591	579.519	1604.96	291.591	392.01	506.987	203.079	440.314	283.343	265.594	792.612	289.02	617.199	315.067	1311.63	829.368	1113.76	203.566	1412.49	1225.19	829.201	559.77	899.686	215.23	1161.85	992.874	1472.15	305.012	979.517	1223.49	924.647	845.726	346.517	842.184	205.732	1123.21	383.874	274.671	553.526	453.736	454.827	1062.51	289.23	461.08	790.585
evm.TU.HIC_ASM_0.919	7.08916	10.8053	8.11097	7.79335	8.17131	13.3771	6.46554	3.10329	13.1746	9.18185	2.52358	8.17984	5.23552	15.4987	7.02868	10.9004	5.87021	7.94667	9.81307	8.54788	4.09714	2.97834	6.80045	7.87626	2.25746	5.33874	8.02334	10.6301	6.62898	6.54427	11.5511	7.7177	2.56146	5.45884	8.70385	11.7219	5.94456	7.06307	3.14193	5.24283	6.92385	7.44758	5.5524	11.9036	4.12676	6.66469	7.91848	3.39072	3.00494
evm.TU.HIC_ASM_0.920	28.9629	29.7398	41.1063	12.1101	32.8669	27.494	56.902	14.5362	26.8866	15.783	18.3729	19.0365	14.1836	19.0032	17.8901	20.3645	14.7247	21.6206	15.0589	15.307	6.58095	19.7471	21.8239	14.7005	9.81339	18.1773	18.3819	48.7722	12.3708	9.87344	29.209	25.3757	36.7842	11.641	20.1279	34.9486	33.4857	17.898	54.9781	8.30007	51.4183	47.4826	8.30865	16.6705	20.5724	16.717	26.5147	23.8804	7.28601
evm.TU.HIC_ASM_0.922	15.8405	22.7074	8.10256	14.3987	21.0719	6.41571	13.1849	17.263	9.77059	5.77983	6.71302	8.17093	16.2561	4.89836	17.4906	3.25581	13.7015	9.92383	9.53382	7.33603	18.3187	29.6188	11.115	5.72415	13.3753	32.5308	7.88344	6.85796	14.9647	18.344	2.75387	7.20974	4.93688	9.37787	9.70348	7.02593	5.03863	18.2319	7.76153	13.6866	11.8767	5.73533	10.4886	4.67079	29.1286	21.872	4.22922	13.9144	24.4985
evm.TU.HIC_ASM_0.923	79.2735	15.6874	39.9353	30.5957	34.5824	71.0498	156.223	79.1743	23.8326	27.9236	37.7473	34.0885	3.41764	18.6824	22.9143	12.0208	35.0454	84.5393	22.3513	22.1996	21.8523	56.7668	37.3207	191.056	62.8099	18.887	38.3285	66.2229	42.3405	112.277	94.4749	31.1675	78.1023	49.8494	17.2018	23.8792	46.1173	65.1226	30.1841	21.2183	15.0498	16.3651	3.34656	21.5319	15.139	71.2882	17.5731	24.2156	57.3216
evm.TU.HIC_ASM_0.926_evm.TU.HIC_ASM_0.927	3.8842	6.99712	4.23961	5.13201	4.83152	4.85052	5.59113	12.0444	4.71565	4.5607	5.39885	5.61899	6.74011	3.32648	6.874	4.22974	6.17424	6.57127	5.06824	4.24976	6.72438	11.2506	5.21867	4.95986	8.7098	6.34771	5.691	6.13767	7.53889	7.36132	5.72801	2.60094	5.01322	7.18197	8.05089	4.73114	3.43271	7.75246	3.74945	7.48084	5.0765	3.32483	6.54827	5.03344	7.71959	5.90448	4.06794	6.59415	7.09284
evm.TU.HIC_ASM_0.928	1.33173	1.25563	2.74614	1.23005	1.77092	1.88389	7.21925	0.853588	2.39684	0.924597	1.67344	2.04242	0.902189	1.19457	1.49043	1.64347	2.35904	0.985959	2.63479	1.28859	1.15301	0.511059	1.16209	1.87917	0.982541	1.3442	1.4505	1.34091	1.25391	1.28694	2.92512	1.96346	10.251	0.559107	1.59713	1.63701	1.61959	1.68276	1.0881	0.940564	1.76692	1.4695	0.682272	2.25381	0.791577	1.48059	1.51442	1.13697	0.911587
evm.TU.HIC_ASM_0.929	0.95491	1.16757	1.71565	1.51128	1.73331	0.930639	1.12741	1.52496	1.70996	1.56782	1.72755	1.34935	1.53241	1.46205	2.95316	1.41783	1.25202	1.88289	2.29508	1.77808	2.80651	1.95624	0.708243	1.81241	1.58526	3.19466	1.92037	1.20335	1.29052	1.41444	3.63665	1.54377	1.42368	2.02136	1.32629	1.62032	1.79047	1.66815	1.56249	2.15342	1.57133	1.24278	2.16393	1.2162	2.29431	1.65441	1.18919	2.26062	2.73496
evm.TU.HIC_ASM_0.930	8.57885	6.2822	3.92362	6.66532	7.4957	8.54191	5.7907	5.87376	8.56874	5.65369	1.70075	6.4524	1.90228	6.77067	6.55704	5.98633	7.05974	7.07575	6.03389	5.44086	4.25944	5.95099	5.42569	4.27259	0.39458	1.21822	5.16924	7.15126	6.45067	4.6072	3.88427	6.89743	5.9964	4.58248	4.7548	7.23808	7.6838	4.9099	7.11145	5.11512	6.31474	5.60885	6.13811	5.1334	5.87928	6.03521	6.63696	6.68509	5.34272
evm.TU.HIC_ASM_0.934	10.623	12.6654	8.73172	10.6301	12.7631	11.0249	6.87469	15.2142	13.6921	12.0517	5.01899	13.6873	6.84392	9.52666	16.8627	10.2232	16.4702	12.43	11.7277	13.1085	13.3569	17.6572	10.6546	8.68375	5.06345	6.44327	12.4893	11.0275	7.73518	9.87014	4.09108	11.4781	11.7305	14.3862	13.8472	9.10316	11.0063	14.0806	17.4136	13.0944	11.6062	14.0465	14.8175	9.17397	21.4045	13.9102	11.9371	21.2545	24.9539
evm.TU.HIC_ASM_0.937	2.76826	3.2548	1.42019	2.74267	1.89597	3.35283	1.11762	1.21887	1.52463	3.28611	0.159204	2.95511	0.088841	2.97883	2.84532	3.56392	3.40193	1.59318	3.14216	2.20632	1.14755	0.828306	1.37465	1.69188	0.297173	0.56346	2.16705	3.64225	3.19405	3.30631	0.720004	4.42059	3.52807	2.29429	4.22853	3.74238	3.93312	2.46456	2.69092	1.71068	3.14112	4.79958	2.0953	2.8165	1.71759	2.96446	4.56687	1.91246	1.79451
evm.TU.HIC_ASM_0.938	2.90235	1.60249	2.82683	2.62795	3.13007	2.80136	3.23156	4.3909	5.26406	3.72147	4.62552	4.14665	4.79491	4.2665	3.62737	4.22785	2.52152	3.39363	4.27686	3.25343	2.91204	4.59821	3.05785	5.21613	4.85422	5.01732	3.24841	4.99734	2.14694	2.89246	3.26784	3.94701	7.85002	1.49011	2.84235	3.30534	3.9199	4.2679	4.43296	2.52233	3.83381	4.83242	2.23102	4.55054	5.16438	3.95372	4.46748	5.68618	4.70193
evm.TU.HIC_ASM_0.943	76.6536	97.0819	57.7555	17.2298	58.6483	94.0824	52.6062	50.0584	52.9322	46.9128	68.8412	60.4489	48.3708	51.8534	50.464	50.1048	12.6663	43.8587	18.1064	48.6236	45.897	42.0155	50.3475	33.1453	51.4939	46.6034	50.2703	58.4056	62.4061	60.6802	14.9202	54.3902	14.4074	43.7453	67.2965	83.1061	52.9504	47.4808	52.5189	47.8044	57.5417	54.9691	33.5584	24.1403	41.6753	50.4313	57.6814	57.9172	48.3967
evm.TU.HIC_ASM_0.944	7.34808	3.1865	2.39364	4.4363	4.6766	8.08574	4.62997	3.49012	2.8292	4.32874	3.03756	4.17818	4.46581	3.91254	2.70217	3.1436	4.34097	2.98717	3.62933	2.59178	3.3738	3.26416	1.66221	3.21194	3.82347	3.56897	2.74537	4.85108	3.81536	3.01512	1.5576	7.14082	4.59278	2.58108	4.20279	6.05016	4.88193	3.07631	5.96984	1.78292	4.35629	4.06949	2.99886	4.76784	3.87212	2.54547	4.64405	4.65742	5.38307
evm.TU.HIC_ASM_0.959	8.48858	6.62534	5.19979	2.41657	6.34383	6.40159	7.01287	3.2209	7.5977	11.0583	6.59593	9.15995	6.08562	10.8075	7.68333	12.5024	4.11014	7.66411	4.39639	7.16195	6.68115	3.56948	4.39867	6.65413	3.45348	5.82332	6.60029	12.5182	6.83378	7.16775	3.07581	11.8009	9.00765	6.96343	10.6717	12.1856	14.1774	4.78368	5.05531	5.08138	10.2396	15.954	7.29018	5.00727	3.99409	6.91885	11.8299	4.13555	4.40435
evm.TU.HIC_ASM_0.960	0	3.37854	0	2.65894	0	5.55812	0	6.1385	0	5.70499	8.97378	11.2536	7.00739	9.27051	7.88432	4.8767	0.930162	2.66917	1.19986	4.39186	2.87852	1.01561	4.9297	3.76925	0	5.71846	3.24109	9.26938	6.61157	6.32964	0.8772	12.9712	2.42709	5.15525	3.79614	5.8715	5.88113	3.51811	2.06053	3.36609	5.89852	7.79423	1.68417	1.79842	2.10609	4.72482	10.7932	0.879404	0.852009
evm.TU.HIC_ASM_0.966	137.201	95.3638	22.4768	98.9369	42.566	262.937	45.9032	42.368	37.0551	79.7485	75.0886	165.896	56.6826	42.8563	61.301	51.9615	27.9163	24.0069	57.702	66.1544	49.8695	49.0832	34.7613	22.7682	81.0548	17.6931	40.3261	149.838	91.9328	101.374	25.3888	117.345	25.5379	20.3307	246.669	114.401	93.5519	88.6099	48.3125	43.2856	113.983	29.3425	9.73742	145.817	20.2663	80.5555	121.243	144.444	33.2643
evm.TU.HIC_ASM_0.971	8.06402	3.59671	0.68609	1.68526	5.14053	3.1429	1.22986	6.55248	0.71707	4.1897	2.59947	4.09074	8.1689	1.71756	2.95203	1.68658	4.32851	5.3268	2.21879	5.12399	3.02124	6.75205	0.686886	3.51614	0.965095	3.05896	1.50362	3.59927	0.919766	0.966594	2.87557	5.5176	1.78131	2.10644	2.33124	1.51116	4.25064	1.378	7.89307	0.487348	1.45883	1.72068	4.41353	0.531079	5.07512	4.48932	2.9566	4.08298	2.03691
evm.TU.HIC_ASM_0.976	4000.86	2869.66	2418.77	1731.8	2750.26	4024.07	3295.51	2002.88	1367.95	2520.66	1767.35	2497.75	1978.82	2724.71	1491.39	2679.33	1669.79	2238.69	1580.83	2177.01	1624.94	1295.31	1506.33	2483.42	1118.7	937.884	1225.04	2615.29	1309.43	1389.33	2257.89	2899.74	2374.09	1933.65	1934.15	2004.65	2715.6	1129.82	1764.18	1254.96	1851.61	1282.99	2131.53	1812.2	1187.57	1380.14	2440.27	1296.35	1092.93
evm.TU.HIC_ASM_0.985	5.70496	4.93043	8.12114	7.48563	4.91883	6.32304	22.0706	6.1694	7.97208	4.44569	5.55683	3.60961	5.04677	7.3023	4.12381	5.24862	5.84565	5.25905	6.3102	4.58018	3.73627	6.76978	6.85628	6.61325	9.94835	5.16197	4.66204	4.96157	4.03411	3.66843	14.2356	4.07873	17.021	4.36838	3.83511	5.83323	3.70186	5.00988	4.80416	4.55478	3.0117	2.57354	4.73625	6.63961	3.84746	2.73722	3.67441	7.22153	7.1117
evm.TU.HIC_ASM_0.999	19.0138	17.9578	13.9837	14.3449	15.4665	16.7232	14.8231	7.24245	12.3534	12.9649	11.588	15.1686	4.42658	15.4721	11.5958	15.8729	12.1879	13.3815	12.2436	13.5923	12.1976	8.0879	11.4239	12.7526	3.37517	9.59372	14.7786	16.8705	11.9106	11.4706	8.69744	16.6009	11.0108	13.7617	13.9859	16.7132	16.8218	11.6561	11.0297	12.5974	16.1344	16.6989	12.4545	15.2224	7.14463	15.5155	17.4374	9.14881	6.47742
evm.TU.HIC_ASM_1.1	1.66065	1.71276	3.22269	3.45127	2.21005	2.15226	3.19247	1.71508	1.17761	1.61338	3.27446	1.10055	1.94822	2.50074	0.794439	2.37719	1.22163	1.75102	1.97553	1.15162	1.19918	1.11696	1.91491	1.61708	1.61097	1.32378	1.97026	2.53509	1.6622	1.16893	2.33633	1.48541	1.10923	1.97053	1.26357	2.21766	1.58913	0.508578	2.90532	1.06929	1.6536	1.93173	0.849996	2.26125	1.51844	1.54081	2.2239	2.72942	2.4672
evm.TU.HIC_ASM_1.1008	1.17586	1.43279	10.5093	2.03467	2.52815	2.20347	2.96863	0.73138	4.41148	2.19047	1.36502	1.85786	2.07487	2.68707	1.46754	1.93898	1.80384	2.14903	1.55212	1.43991	1.58051	2.40292	5.13569	9.05642	1.64978	1.1785	2.41042	1.73122	1.95976	1.43372	0.626489	0.809766	1.72843	1.86305	1.37836	1.58289	1.57656	1.2712	1.43124	2.11647	0.940468	1.87006	1.56128	1.37815	1.28579	1.50848	1.44347	1.19911	2.2079
evm.TU.HIC_ASM_1.1031	191.71	163.803	35.9673	24.7304	135.964	52.1168	66.6907	34.2962	86.2076	50.0697	51.0912	52.4239	94.579	87.2593	140.886	37.5705	46.0967	108.621	16.5856	27.9344	24.5237	106.904	73.5641	22.7347	18.6922	16.5038	33.1195	83.7363	44.9265	33.5352	34.7766	31.2829	52.5146	36.8271	53.6026	40.2945	66.2817	60.9251	68.5116	42.5302	199.573	70.1395	34.9844	25.483	136.331	139.849	63.8101	34.4821	26.4462
evm.TU.HIC_ASM_1.1032	1.93947	2.11872	1.52814	1.35232	2.20696	2.11528	1.51457	4.06745	5.64662	3.75512	5.31831	4.16262	2.46416	4.79923	4.35265	5.38064	2.06283	4.38319	2.59604	3.47203	3.57403	4.34455	5.31972	3.99593	2.90928	4.17986	4.17278	4.44683	4.0241	4.19402	4.33078	3.50032	4.08734	3.22856	3.97618	4.55535	3.97501	4.04976	5.22337	3.71466	4.88675	4.8866	3.82333	2.70709	4.55986	3.73395	4.39161	5.65287	5.64489
evm.TU.HIC_ASM_1.1036	17.1163	24.1668	24.9696	22.208	30.3711	12.4936	41.2368	29.6563	31.4271	34.4114	14.3675	20.8788	19.6002	22.4368	27.3431	14.6168	52.0719	24.7039	27.3772	28.4857	22.8873	34.6828	31.2544	18.5883	28.4501	17.8985	48.4843	14.2828	26.4109	26.0146	51.5528	20.0198	49.0439	48.1848	20.0711	17.9952	15.4875	32.564	27.6653	29.7473	26.7829	14.3544	43.6597	18.1288	33.0478	34.3566	12.9806	30.9749	27.894
evm.TU.HIC_ASM_1.1045	3.77151	2.51775	4.00002	3.27219	2.97576	3.7633	3.93799	4.7766	9.40715	9.15863	5.62499	4.48244	3.75258	10.9102	4.01909	12.0741	3.11096	11.6336	4.74548	8.65011	3.86128	4.63233	11.3169	7.32183	5.18679	3.05103	9.86522	4.68717	4.40015	3.66912	16.2021	4.44697	3.82234	8.44542	3.96717	4.57508	4.1787	3.04287	3.78122	8.47792	4.78981	4.22232	7.73956	5.08044	1.9525	2.77956	4.47204	3.16296	3.19836
evm.TU.HIC_ASM_1.1047	0.868503	0.191592	1.34807	1.61885	0.86207	1.16643	0.890154	2.19744	4.2549	4.32059	0.812828	1.47431	1.17669	5.31157	1.20885	5.74477	2.11002	3.60865	1.47532	2.83384	1.16607	3.13086	5.58942	4.44732	2.02318	1.62402	5.3859	1.62261	1.34852	1.16532	0.25897	1.59402	1.42599	4.64013	0.904583	0.723057	1.11564	1.03515	1.9489	4.1711	1.30913	0.687618	3.26406	2.06452	1.93278	0.637582	0.816095	2.63919	2.86882
evm.TU.HIC_ASM_1.1058	4.09196	6.18972	4.06072	2.56645	4.40661	3.99737	3.16433	3.43159	1.76997	2.80823	4.4172	4.93919	3.89899	1.35806	3.00824	1.61185	4.26004	2.23827	4.0883	4.118	2.88819	1.95991	1.87378	4.15452	1.52877	3.74409	1.55383	2.90671	3.34567	5.92554	3.21552	6.6634	4.06258	2.37171	3.80411	5.14352	4.75572	4.41996	2.6952	1.57341	3.26519	2.4839	2.12757	1.63404	2.56713	4.93364	3.9448	3.33982	5.0394
evm.TU.HIC_ASM_1.1060	32.1845	49.6227	124.312	67.7575	37.4801	26.6879	63.3081	41.4625	13.1727	9.43006	6.31413	14.4129	19.1224	6.24355	39.53	5.12549	25.2352	14.0545	21.256	14.6759	52.622	62.1457	48.9791	41.522	49.8354	22.9235	15.4938	8.48644	54.5271	57.4654	18.9136	8.94385	27.9356	46.2234	26.5181	13.531	8.00121	61.4964	7.596	50.5222	13.3525	6.24652	23.8688	8.97773	32.8394	30.8568	6.50097	38.0007	73.9062
evm.TU.HIC_ASM_1.1061	10.4	15.5792	32.8189	15.8747	12.175	11.1005	12.4069	11.6865	6.5712	7.79521	8.03059	10.0715	9.68845	8.12252	11.4335	5.90342	12.6263	6.35961	13.2044	8.82721	15.9249	8.08167	11.904	8.34424	13.1723	8.30056	7.10852	7.66087	11.4455	12.5191	11.6441	7.81514	9.6727	10.9433	10.4618	11.5473	10.0468	9.54504	6.22313	12.1392	8.14222	6.18768	8.58108	9.18108	10.1545	10.1225	8.22169	7.99028	9.19631
evm.TU.HIC_ASM_1.1067	60.9758	62.785	63.6767	61.6829	80.0709	47.2252	73.3674	96.0235	51.3762	56.6774	39.4995	52.6225	69.8625	30.8914	52.1959	28.0687	112.691	45.0783	48.2836	54.4704	59.9792	106.789	40.6092	55.8717	67.9371	61.6427	46.5867	34.7633	37.5418	37.5095	50.5973	39.4462	75.6878	67.23	40.0324	28.1696	32.9944	45.3462	58.4606	42.7028	52.1682	48.2324	98.9156	41.3231	90.4655	61.9824	34.9511	65.7884	74.3325
evm.TU.HIC_ASM_1.1068	63.4634	76.3821	93.9396	120.895	72.4539	63.5961	58.6722	58.4418	45.461	83.7717	31.2018	64.349	66.0007	43.7093	74.2093	41.5275	64.0062	55.6822	85.2328	76.432	102.705	30.8625	86.1515	148.904	139.231	85.5082	47.148	43.2853	88.4237	94.9457	77.015	44.049	65.653	82.8276	60.6705	51.94	36.0891	58.5969	42.3069	66.4844	30.4975	35.373	70.7719	39.9678	82.748	88.3493	45.0558	90.3447	113.064
evm.TU.HIC_ASM_1.1071	27.4701	19.863	33.356	60.1868	23.1813	25.3616	21.8054	23.3347	12.324	18.587	18.019	20.0505	30.9273	14.2455	19.4044	16.341	27.583	16.0651	26.7735	17.7793	21.2676	23.0982	27.837	20.5632	40.2916	15.8016	14.4756	17.7276	19.9401	19.2578	13.8011	18.5345	9.59405	24.4291	20.1153	15.163	18.5835	19.8221	23.5015	23.5353	12.131	12.8756	20.443	20.8907	22.3707	11.3317	17.5554	21.7436	21.0173
evm.TU.HIC_ASM_1.108	4.4928	3.88795	6.91271	8.10703	6.98433	5.6634	6.16793	3.23811	7.17033	6.19041	4.188	4.13754	12.4271	3.94004	4.82993	6.49695	9.0697	3.00623	14.1574	6.91065	2.88257	5.68248	5.75081	5.61279	10.1669	2.63663	6.37426	3.01476	6.09643	4.83965	3.73845	2.51729	10.8936	4.92915	6.5194	5.12438	6.03545	6.08269	2.58176	5.53767	2.84092	4.29144	7.76275	10.2493	4.75993	6.86224	6.32019	6.23233	3.81846
evm.TU.HIC_ASM_1.1094	3.14731	2.69863	7.33726	6.07045	3.62692	4.15342	13.1347	4.09158	6.5886	4.47322	3.70198	2.36254	1.82878	4.12704	3.05951	3.21692	3.62245	4.54882	3.29282	2.96851	3.79566	5.53017	6.43987	5.34359	4.64861	3.05294	4.42964	4.3391	4.37017	5.35556	5.69647	2.67323	12.7236	4.60417	3.62267	3.41362	2.20693	3.57443	2.3511	5.83902	3.1523	2.68684	4.56248	3.12617	2.33176	2.26104	2.66986	2.60962	3.63043
evm.TU.HIC_ASM_1.11	4.7501	4.04893	11.2359	4.5551	4.29283	10.2033	13.0425	4.72807	12.8508	7.15842	7.17271	5.02848	4.11179	9.00305	3.4508	10.8909	6.45027	4.30135	7.34655	5.52636	2.92063	2.10722	3.84771	9.13884	6.1754	5.50786	6.85494	10.7929	4.79791	4.12455	5.69574	6.7673	18.901	3.41451	11.0244	10.7556	9.64367	5.01118	4.28126	2.88038	7.5623	8.84755	2.0203	18.7516	2.18398	4.75287	10.8393	8.86952	2.29429
evm.TU.HIC_ASM_1.1109	48.7553	66.8151	64.5315	154.332	59.6449	99.15	72.6044	72.0741	73.8001	69.4169	56.904	89.5763	110.087	67.2729	60.825	72.5447	71.4455	63.0102	109.416	105.929	81.2305	54.5703	112.73	69.6006	125.279	60.7983	76.1838	55.1605	207.907	233.163	127.59	76.2902	44.1321	62.3687	104.752	111.405	60.5402	115.217	65.1035	108.918	76.1673	41.2143	46.5068	114.919	65.2823	55.6055	60.7684	106.001	110.42
evm.TU.HIC_ASM_1.1110	20.0305	13.0866	7.05318	20.2015	12.3924	27.2126	9.52173	11.6982	18.8961	16.9954	8.78562	18.9431	9.86155	16.3802	18.3881	16.3736	10.7835	18.0156	13.6952	11.6642	16.071	10.2372	16.7464	10.2548	9.19786	6.86601	16.6915	17.2733	18.5041	17.8539	6.19411	21.2669	5.16992	9.06057	20.2633	22.8124	19.3609	24.8289	13.9669	15.4641	17.8843	12.7906	10.4549	12.318	11.9318	8.79459	17.8997	15.1687	15.1092
evm.TU.HIC_ASM_1.1118	3.09195	2.6046	4.05345	1.65405	2.55319	3.82202	5.36612	3.70897	4.16672	3.07822	3.07289	2.61646	3.2661	3.12999	2.79981	4.03976	3.51332	2.79259	3.10926	2.6762	2.50493	4.42455	3.46966	3.19557	3.26608	3.07981	2.6333	3.33997	3.12666	3.12855	3.0652	3.07351	9.71645	3.05303	3.63166	3.05773	3.39682	3.22379	2.74211	3.11656	3.35419	3.37644	2.87874	3.10027	3.54356	2.57633	3.6597	4.75052	3.69222
evm.TU.HIC_ASM_1.1140	7.4163	7.23481	19.758	27.7408	9.32823	7.7028	14.699	14.8773	11.433	6.56024	10.11	7.50943	11.3031	6.13106	8.24695	4.58849	17.1187	6.55683	14.0934	5.3924	8.15539	13.6213	6.85343	14.8907	22.0417	19.1905	6.9352	6.45782	11.1059	10.3001	7.87171	6.24538	13.0635	7.48436	7.49119	5.97492	6.42617	9.07196	8.07617	7.36549	4.35025	8.96721	7.08286	10.2469	10.4763	7.11679	6.02253	12.1029	14.9678
evm.TU.HIC_ASM_1.1143	157.383	142.772	112.469	221.358	98.0622	170.375	248.858	84.6724	38.5622	92.8228	50.4842	93.2772	113.975	47.4576	62.9752	49.1883	87.6655	40.7532	87.891	113.91	98.0773	25.7395	31.5861	56.8147	100.496	47.1299	32.5829	55.2028	94.777	105.802	107.553	61.1851	277.548	52.4293	136.052	85.7423	61.8586	50.9118	47.4811	42.4936	68.2321	51.6531	61.5092	60.0534	52.8285	94.9225	65.6383	109.745	69.3941
evm.TU.HIC_ASM_1.1144	1.94746	2.01997	1.55939	0.385498	2.25222	1.97775	1.21178	0.462522	1.92995	2.15474	1.00941	2.24196	4.24263	2.36486	0.841214	3.77727	0.29565	2.72747	0.382831	2.58975	3.10984	0.505462	0.84539	1.25885	1.62001	0.49285	0.887346	4.14543	2.87432	2.25912	3.44229	2.04847	1.63889	0.970388	2.97814	3.89186	3.2807	2.39917	3.31991	1.1901	2.14372	2.40847	2.44504	1.72178	2.99061	2.97161	3.26571	2.07298	1.33822
evm.TU.HIC_ASM_1.1147	1.14201	1.38642	1.43023	1.55952	0.419743	1.6577	0.163742	1.95262	1.20012	2.38196	2.62628	1.84579	2.28259	4.35285	2.25633	3.72769	3.51976	2.01041	6.677	2.67443	1.60044	1.98317	2.76696	3.27505	2.34917	2.23357	2.85399	3.38128	3.20431	3.69379	1.01788	3.68959	1.38954	1.35868	3.45294	7.36913	3.89957	2.79552	3.61132	3.78183	2.18065	1.25029	2.32853	4.99483	1.38628	2.87337	4.19511	4.27375	2.96712
evm.TU.HIC_ASM_1.1157	3.18518	4.0278	9.75287	11.066	3.45712	2.70323	8.60976	4.47486	3.07706	2.69869	3.23105	2.76064	3.8221	3.28942	2.27192	2.76194	4.93021	3.13397	6.30386	3.98156	4.09157	2.84304	6.80607	4.07837	5.53354	3.5679	3.50942	2.47798	5.50867	4.80666	5.05286	2.40646	2.27261	5.98306	3.2095	4.37975	2.33792	3.5604	3.06132	4.40384	2.49239	1.75249	3.11836	4.60683	2.30594	3.08401	2.28837	3.50559	3.24025
evm.TU.HIC_ASM_1.1158	2.51605	2.99376	5.22906	2.07738	2.47376	2.246	3.65706	2.53495	1.15905	1.33569	1.83743	1.51434	3.01411	1.19743	1.15812	0.956125	1.64761	1.70574	1.78798	1.69435	1.30175	2.16599	1.30761	6.97558	2.38425	1.6925	0.763853	1.59523	1.31244	1.79723	2.36661	2.14965	6.35981	1.20562	1.34688	2.33582	1.36159	1.95225	1.29689	1.27014	1.29405	1.17638	1.31362	1.84634	1.58722	1.7288	1.41488	1.70569	2.50933
evm.TU.HIC_ASM_1.116	36.9837	29.3427	45.7754	38.5479	49.673	29.4002	43.3072	31.8335	76.6759	43.1418	28.8905	37.2363	25.9103	49.6721	24.9045	43.097	34.6655	40.6581	32.9103	43.1671	29.083	42.3193	30.1214	41.305	31.4731	48.1091	55.8099	53.6819	32.3164	33.4307	17.7495	34.0437	50.789	31.4457	24.9013	34.2298	34.5277	41.6861	42.7808	26.8295	26.7601	35.2055	23.5936	37.2811	48.9041	29.1704	33.566	44.5446	46.687
evm.TU.HIC_ASM_1.1166	22.0743	15.6914	18.8507	17.8628	16.5773	15.8197	21.1442	7.51575	16.7403	15.3018	21.9123	17.546	14.6229	16.9445	11.8268	15.1087	15.0396	15.5192	19.8122	12.2527	11.6376	8.27239	12.9641	22.6737	22.4846	17.5128	12.7113	18.7584	17.0334	16.7901	12.4971	18.4035	37.7361	8.84435	10.8614	17.924	16.3626	11.7608	17.9369	10.2925	12.9422	16.4628	10.5143	16.2341	13.6371	12.9274	18.8071	16.7072	17.4011
evm.TU.HIC_ASM_1.1171	15.711	22.0409	20.4241	12.7374	17.256	12.3805	25.3125	10.9794	13.2853	8.29798	7.63698	8.91085	10.7076	11.1992	11.7236	8.41269	12.1291	9.415	11.1104	9.77523	12.5877	10.3155	6.8551	14.8573	12.1141	8.75254	7.12171	13.1613	9.487	12.2258	7.65176	11.794	60.5031	9.13896	14.3849	15.8825	11.7842	12.8475	8.83094	7.55851	11.8961	13.7309	6.60496	12.7895	13.741	15.2565	9.75861	15.2683	18.602
evm.TU.HIC_ASM_1.1183	20.4032	29.9602	17.7788	22.2486	25.2381	16.176	17.0912	17.6665	18.6045	12.1983	10.9887	13.1566	24.9969	12.2408	24.9304	9.80835	15.9524	17.4025	16.3872	16.1148	23.7912	30.8201	19.8753	14.5887	22.1398	23.3297	15.1281	10.8556	21.018	25.1743	16.6412	10.1911	13.6482	16.922	20.1039	12.7419	10.4635	24.8203	13.3252	21.7509	15.7395	12.2611	17.1451	10.3604	28.5526	28.2606	10.0732	21.497	26.232
evm.TU.HIC_ASM_1.1202	14.3159	24.3931	15.2973	17.5292	16.9361	7.59219	11.3883	3.63128	5.93239	11.1389	2.40575	5.2398	13.46	2.95925	9.63496	3.99071	6.552	7.11145	17.2791	13.743	9.49731	2.55086	3.17205	12.6169	6.55267	11.4794	7.28036	3.8124	7.91603	12.1955	3.21221	4.13425	21.2815	4.37521	9.25515	10.3923	5.51166	10.0451	5.26393	5.63292	5.89795	4.3397	2.46956	6.82427	11.3881	24.9092	3.87522	10.035	8.10112
evm.TU.HIC_ASM_1.1204	105.926	191.704	72.7587	128.33	139.562	41.4665	65.5324	28.7779	27.4287	40.4256	20.6812	38.9027	87.4702	12.4166	79.3923	9.86288	45.3705	30.092	118.311	51.4043	65.4274	20.3049	20.481	52.664	57.7648	115.201	46.1865	17.7907	67.5507	72.7742	79.9878	19.9725	81.3683	24.8599	56.9591	51.8065	24.1995	61.9318	35.8341	30.1074	29.8006	35.1157	18.2091	32.6767	131.519	219.556	19.2229	97.4958	61.9231
evm.TU.HIC_ASM_1.1206	7.07381	8.57478	12.6882	14.6719	5.74906	10.8868	8.22398	12.1491	4.49231	11.259	6.3898	9.20132	12.1565	7.52501	13.3151	7.93886	8.67052	7.59786	11.1017	12.9856	16.666	10.8026	30.4276	14.9169	21.494	10.2054	8.86848	7.62148	24.7096	24.698	19.503	8.903	8.98829	22.3202	12.3191	9.31645	7.87767	18.2892	8.68934	22.7359	8.10871	4.20915	16.2384	7.97195	8.53531	6.81703	6.63743	12.4159	21.2762
evm.TU.HIC_ASM_1.1208	12.6114	13.7457	26.6526	10.4392	14.0714	18.8458	20.1622	17.556	37.3702	13.1404	20.534	17.8097	17.3138	19.4473	16.4217	18.8258	14.6989	16.5383	20.1863	10.6943	12.8813	19.794	18.2952	15.9747	26.5974	19.1291	26.8943	21.4905	14.303	14.6602	23.3796	18.5284	26.4999	11.482	13.5711	28.7239	19.9083	21.4048	27.4432	15.8323	21.1065	25.0987	7.75388	31.0375	17.6061	12.3981	22.2462	37.5503	20.1939
evm.TU.HIC_ASM_1.1209	4.8969	4.6043	3.01659	8.36179	4.32597	4.42058	2.90902	8.99932	4.97457	4.96783	5.16988	5.46857	7.98335	3.89902	6.32353	5.75343	6.66305	5.21958	7.52898	5.43064	7.11685	10.2839	7.85755	4.67285	7.31568	8.4419	4.27635	5.54361	6.53799	8.24354	2.25987	4.34559	4.02615	4.80037	6.46294	5.45737	4.16173	6.5442	6.03271	6.18259	4.33773	4.40285	4.20676	4.86795	8.11244	5.29303	4.09284	5.67943	9.36857
evm.TU.HIC_ASM_1.121	1.00776	0.771764	2.74191	2.29553	1.12527	1.15352	1.16309	1.40547	1.9825	3.00595	0.809457	1.09612	0.7349	3.17199	0.939815	2.83407	2.18789	1.79121	1.59638	1.76424	1.13913	0.999076	3.27945	1.386	1.13056	0.868904	1.96799	1.17483	1.28506	1.50323	3.15355	1.86871	1.12321	2.5757	1.04425	1.43542	1.81613	0.672317	1.18355	2.38303	0.813966	1.07444	2.00529	1.71756	0.754669	0.412422	1.51285	1.26706	1.22195
evm.TU.HIC_ASM_1.1211	17.32	19.0546	208.982	8.36759	12.3496	12.7815	14.4634	21.5559	2.83483	7.83876	13.1476	8.47409	6.43341	6.57852	4.26489	3.2775	6.84935	7.47464	9.96425	4.96139	2.30356	4.01896	7.91114	71.2153	5.85669	8.91639	3.29491	6.01332	6.22899	7.61007	3.69493	9.45856	18.967	4.7131	6.89955	12.635	8.83521	9.74069	4.38641	3.2933	6.07739	5.24966	3.07435	7.02777	5.42382	10.3409	7.17895	4.96022	9.37217
evm.TU.HIC_ASM_1.1215	11.3629	7.45806	6.11037	4.99101	11.0155	9.83036	12.0408	7.82201	7.2178	5.48032	6.8794	7.34348	7.76653	5.01386	8.43241	6.07774	6.88092	5.61395	6.71764	4.12829	7.86962	10.2844	4.30708	5.36017	4.04773	8.49848	5.78749	8.05753	5.1731	4.14783	5.0689	7.88963	11.5811	4.7516	7.28001	5.14159	6.42303	6.52432	7.61739	4.59193	7.74312	7.50872	3.78663	5.98601	10.1464	7.21367	8.77735	7.42053	5.90281
evm.TU.HIC_ASM_1.1216	19.6187	20.8133	41.6787	40.0385	27.714	17.9944	24.0305	14.3143	11.2421	10.5106	9.79962	9.61474	16.8361	10.0098	17.5284	11.1419	12.524	12.3364	16.7905	12.6497	23.2418	15.6149	16.706	13.2178	31.0952	16.6142	18.381	14.0357	30.57	42.7851	12.2735	12.2022	21.8682	14.3702	19.6089	12.6421	10.9671	23.6499	10.665	27.1307	9.04314	9.12379	9.86384	12.5654	19.7324	13.9381	9.82856	18.5974	26.4911
evm.TU.HIC_ASM_1.1218	63.215	55.987	78.5513	89.1481	48.4844	137.638	55.475	71.1996	59.1135	89.686	66.3926	76.4245	59.0212	98.5428	70.3553	92.2725	37.4731	76.7437	72.2824	87.4367	52.1958	57.9896	82.5175	96.4659	60.131	48.1607	61.0178	87.0974	79.254	82.4648	72.548	76.0636	52.7109	57.6057	106.119	113.842	76.0253	86.8972	57.049	77.1281	61.2781	42.125	46.9586	99.6117	38.2739	45.0999	76.6161	83.9839	68.4792
evm.TU.HIC_ASM_1.1221	1.61756	1.54135	4.47683	2.0736	1.6861	1.03017	11.4421	1.30973	0.897509	0.971018	1.10017	1.15669	0.900351	0.622016	1.47183	1.22548	1.58928	1.24066	1.55322	0.711512	1.04102	1.13894	1.44805	2.60629	1.61702	0.95842	1.51641	1.63831	1.63153	1.47935	0.745347	1.43226	12.1448	1.01119	1.37924	1.50627	0.968185	1.50096	1.40348	0.806044	1.15689	1.61184	1.145	1.75417	1.40936	1.38429	1.59747	2.69275	1.182
evm.TU.HIC_ASM_1.1223	359.692	450.366	518.017	286.936	338.297	294.688	585.94	172.681	328.066	332.327	117.03	178.238	175.449	241.749	223.048	227.738	158.4	351.985	169.699	342.991	254.954	186.433	325.267	345.374	197.392	184.279	292.894	144.317	218.986	229.5	666.625	154.772	346.908	374.599	244.414	204.687	159.469	235.879	150.072	400.775	162.442	159.74	358.616	136.112	235.607	253.212	139.243	218.235	247.937
evm.TU.HIC_ASM_1.1230	2.71058	3.11053	17.3814	3.06277	2.04906	2.94129	2.95222	5.43048	0.808837	1.51862	2.24396	2.20936	2.04786	1.88084	2.21143	2.27332	1.63495	2.53636	3.57636	2.61504	2.05267	2.40287	2.87205	13.1951	3.33133	3.22163	1.72449	2.00927	4.37973	3.58043	1.40425	3.11903	3.39188	2.06616	2.50581	3.20099	3.40066	2.60015	1.95531	2.58102	2.23893	1.58169	1.36263	2.2731	1.63624	2.34505	1.6997	2.2964	2.64364
evm.TU.HIC_ASM_1.1231	2.65886	1.2215	3.20851	2.1382	1.98298	1.39404	5.78829	2.23071	1.31202	1.95438	2.7566	1.54311	1.85398	1.28926	1.56709	1.43869	2.67167	1.18356	1.14465	1.38894	1.72771	1.72891	0.63829	1.66464	1.24915	1.81616	1.14462	1.49527	1.56802	1.86063	1.19119	1.81035	5.78945	1.54274	1.52754	1.57334	2.12706	1.28789	2.12803	1.57404	1.87638	2.02463	1.55179	2.09739	1.86842	1.58212	1.67822	1.6653	1.72188
evm.TU.HIC_ASM_1.1246	63.3459	60.6991	113.84	53.312	67.1281	34.5674	115.314	26.1925	80.2148	77.6879	24.283	26.9483	44.9474	59.3457	56.642	49.3552	24.0701	91.1463	26.617	73.4379	43.3333	47.0305	84.0938	65.4831	37.5042	47.2315	66.5503	33.8026	45.2349	53.4581	0.464416	20.6016	65.3177	73.6018	41.3906	23.6344	24.0731	53.6017	62.8037	90.0576	42.0192	25.5121	78.5246	18.4348	119.853	65.3092	27.4905	79.1521	80.3909
evm.TU.HIC_ASM_1.1249	1.60123	6.68106	3.45044	6.54717	5.12482	2.07856	2.49324	5.76825	7.05199	6.06887	3.26097	3.72094	7.66959	2.48584	5.6281	5.515	6.83318	9.42304	2.70545	5.53845	8.20773	4.42186	3.97547	5.36451	9.51427	6.18381	8.31963	7.00359	8.45414	7.18454	4.75608	7.89807	6.57143	6.26527	4.26414	4.88069	5.14233	6.98034	6.9571	6.9862	5.5805	5.8914	3.73934	7.00687	7.32081	5.56349	4.73424	7.83275	5.04405
evm.TU.HIC_ASM_1.1256	18.887	10.9864	24.3986	29.9991	20.3894	12.8446	25.3569	47.6515	16.428	38.3512	50.6296	28.4528	41.2803	27.1343	21.0432	39.4061	52.3864	24.2001	60.1324	34.7801	33.8881	28.323	21.4523	38.5534	30.4275	39.2516	21.2346	23.8857	31.0449	23.5827	64.9376	36.4345	34.8206	31.8386	23.7905	35.944	37.9049	14.6657	31.7749	27.7389	27.3671	32.7634	37.5179	51.061	20.3078	32.2504	34.4862	16.7058	17.3578
evm.TU.HIC_ASM_1.1257	11.923	9.67443	12.9534	13.2944	9.67083	6.47011	10.9247	18.5339	8.01724	18.4703	26.558	15.6104	24.8009	15.6133	10.7403	15.9809	32.5306	9.15358	35.7663	18.7661	11.8224	9.98296	12.9311	14.5696	13.8853	17.6097	11.6766	12.9339	14.0609	12.6688	33.668	15.7847	19.7952	13.1769	10.4529	17.4537	15.3219	7.3483	15.2365	12.9218	11.6473	15.4102	18.876	26.7282	12.1584	16.1067	17.4777	7.61317	8.72105
evm.TU.HIC_ASM_1.1258	10.3684	7.86985	12.3356	13.7045	9.93652	8.39007	10.3202	21.4885	8.24969	22.9461	31.5264	18.0509	29.234	18.5815	11.481	17.8517	33.8522	13.6912	41.5592	24.3504	13.9506	14.5637	14.7255	22.4456	22.7873	22.3726	13.347	15.9569	18.7029	12.612	35.3269	18.0481	22.8168	16.8883	14.029	15.7474	17.6842	8.56847	17.6828	14.4419	14.8463	18.9925	23.6519	28.4953	15.2238	15.9817	20.7914	8.99734	11.7109
evm.TU.HIC_ASM_1.1261	20.2339	27.1331	28.6395	41.3135	24.472	23.0321	24.0567	21.0353	17.2075	17.0895	15.3389	22.5417	20.0834	14.1131	33.1535	16.0445	29.5409	20.8237	45.6537	24.7841	41.1443	19.6471	40.7238	28.7912	33.7629	31.3446	33.5551	18.147	51.6149	55.9069	40.2853	21.3322	24.6856	30.8772	35.3837	39.0945	21.3985	44.3248	18.8572	41.8754	25.2595	15.1767	20.301	30.2444	26.5614	35.2253	20.4542	35.4641	41.3698
evm.TU.HIC_ASM_1.1265	37.3148	45.2722	22.5119	32.7967	56.2374	28.5618	31.6881	38.9987	32.3535	37.1754	20.8614	29.7978	55.6369	20.1876	52.5703	19.7785	44.2904	39.0508	32.6618	38.123	38.1835	58.1595	28.0055	23.7172	37.0475	54.1406	46.1866	28.6297	33.2323	38.3293	24.8234	23.5528	25.5703	43.1941	38.5614	25.1263	23.3473	47.9757	37.9884	41.441	38.2095	35.2766	43.1124	24.8308	71.49	57.2945	25.4386	48.8222	45.9015
evm.TU.HIC_ASM_1.1266	0.432363	0.961131	0.829909	2.50162	1.48008	4.22858	0.509557	3.89142	3.65866	4.41032	2.073	3.26743	11.1289	1.10655	2.69948	3.35325	3.31887	1.93958	6.1496	2.23406	3.67366	7.85898	4.50071	1.23939	1.52425	6.93494	3.34015	3.56024	3.11092	2.67649	6.35108	3.7708	0.8049	1.69611	5.38283	1.92186	3.21153	4.66002	2.3921	5.6101	3.12224	1.15976	2.51057	3.34379	2.10787	2.38796	4.24068	4.43079	3.42172
evm.TU.HIC_ASM_1.1267	3.22444	1.20164	0.254175	1.7119	1.36214	1.38774	0.358515	3.18787	3.42863	2.05363	3.79955	2.26627	3.03969	4.41308	2.34009	3.00124	4.8656	2.34202	3.83122	1.35588	4.25715	4.3143	4.29294	2.85386	2.82627	3.78022	2.75797	4.002	3.51205	3.40239	4.53291	1.80598	2.63916	3.05811	4.00787	2.40475	2.39792	3.08586	2.1273	2.84301	3.10493	3.40509	3.48542	3.05847	2.86801	3.02288	2.76134	2.7784	2.68365
evm.TU.HIC_ASM_1.1269	304.47	240.704	614.875	168.901	144.194	163.072	311.781	139.334	173.806	105.227	132.125	145.975	87.053	206.25	243.985	166.591	114.797	137.131	145.315	68.807	242.227	125.767	130.013	178.646	209.927	100.258	251.884	240.465	72.6544	67.0924	69.5144	162.724	188.639	250.377	107.962	139.596	364.619	88.0378	245.322	65.7363	207.191	254.256	141.532	102.642	110.423	306.009	269.146	111.615	138.647
evm.TU.HIC_ASM_1.127	13.1811	16.9406	37.1752	33.7165	15.1771	12.9489	42.2033	19.63	23.5571	24.5481	16.0067	10.2265	22.6865	20.0222	10.192	20.5208	20.6459	19.7625	21.7033	26.3241	9.50469	21.8004	21.1075	21.1813	22.7749	22.3474	26.1115	8.65718	10.9329	11.1507	24.807	8.9688	23.9071	25.5657	9.86386	8.15185	10.8371	9.74042	23.2327	19.9442	9.37229	10.7663	20.4355	18.1454	27.2281	11.2105	8.37824	21.571	23.6903
evm.TU.HIC_ASM_1.1275	27.2529	26.9363	41.9484	83.4053	24.1456	30.7593	41.3685	20.2989	48.7358	34.0857	25.2841	24.4822	21.9774	39.8821	30.9068	45.368	36.9072	37.4506	52.1461	33.1065	35.5452	23.5798	72.07	44.1427	48.9265	25.399	52.5564	30.9085	49.8012	51.3718	36.4167	25.8538	15.7344	44.0454	33.02	45.6274	26.3428	45.6221	29.3228	60.8889	29.4895	26.6393	27.4122	50.5191	22.6216	26.9493	29.8977	32.0303	36.3612
evm.TU.HIC_ASM_1.1279	6.41319	6.70615	11.2238	19.6541	8.14324	2.72383	12.8925	5.92864	1.74864	3.1902	3.22165	1.06755	11.0025	1.89574	7.9384	1.95455	4.89885	4.35099	2.17655	4.90949	13.7746	15.6299	3.11623	6.14449	11.6093	19.6595	2.14776	1.25042	8.06695	8.72539	0.306139	1.04698	3.71197	7.73263	3.22876	1.79268	1.02695	13.9373	1.36527	13.9174	1.14839	0.176624	7.71764	1.17169	7.70006	3.89173	0.61906	6.27522	17.001
evm.TU.HIC_ASM_1.1282	6.26114	6.24224	112.351	9.86349	7.38625	2.78352	31.2394	12.0568	2.57871	4.38599	1.24335	3.385	8.53448	0.943277	9.27051	1.40362	2.71819	5.95056	2.00237	6.05498	10.0858	10.0181	16.2895	28.0531	10.9931	7.47226	3.64963	2.0007	28.6568	29.2178	2.83199	1.14195	39.7796	10.6556	5.46897	1.81844	1.56034	22.4091	2.4245	12.891	2.45982	1.10017	7.22557	0.452357	7.33511	7.53007	1.51565	4.72824	15.93
evm.TU.HIC_ASM_1.1294	19.9562	15.8783	49.2758	19.5334	16.7999	21.3261	14.4247	15.218	11.8601	8.34289	8.81064	11.8009	8.0332	9.50429	15.491	7.3326	9.15429	14.3946	12.269	8.29984	16.775	18.0992	16.5667	67.4372	14.8959	13.7771	7.76182	15.8458	18.5203	26.8701	4.10329	9.65034	15.0731	8.97932	9.91699	13.9543	11.027	21.3955	12.3651	9.45725	14.9776	7.55849	11.5802	9.48476	14.8997	11.2725	9.67762	17.2322	22.668
evm.TU.HIC_ASM_1.130	163.564	140.838	20.2934	57.3603	57.3529	269.344	46.4882	57.0172	217.221	81.4787	123.015	101.104	54.3966	146.863	103.738	153.408	63.3201	99.6098	153.694	51.9268	61.2908	48.2294	68.2914	86.1416	113.584	74.9702	135.846	134.622	49.5991	57.3551	102.85	119.699	54.7695	38.3495	117.925	293.812	103.737	94.912	70.7793	43.39	147.253	62.9469	20.0151	257.221	40.3408	78.3932	112.707	72.8267	52.5617
evm.TU.HIC_ASM_1.1300	10.0807	11.5979	7.70014	2.60952	8.55162	11.6233	7.74126	5.28514	7.96322	8.07679	7.91357	9.08693	6.25046	8.53291	6.40039	6.90434	5.35877	9.20532	3.69086	6.54227	5.07298	4.88984	7.73746	5.28922	5.29024	7.26213	5.94215	9.80412	7.12864	7.46219	8.40222	8.6366	4.43455	4.50878	7.8527	6.12849	9.42671	7.75516	12.4174	4.778	9.41547	8.48214	7.70445	4.12528	8.74901	7.80959	9.91753	5.99719	5.8464
evm.TU.HIC_ASM_1.1301	226.187	317.538	378.377	154.711	222.76	136.17	386.471	76.8426	69.3117	161.249	146.477	149.158	107.926	113.666	108.517	140.758	129.824	86.6399	204.129	185.98	114.895	23.3907	79.3189	191.699	80.707	107.88	92.942	114.205	159.794	132.908	171.069	169.35	380.297	136.526	176.558	185.706	170.137	59.5658	139.403	97.1339	124.593	153.91	111.113	145.982	129.903	225.741	175.716	102.596	94.0268
evm.TU.HIC_ASM_1.1303	8.33673	11.5195	17.6203	3.73953	37.1819	5.33784	42.2937	6.25117	1.63379	10.2603	0.543106	3.91161	3.6329	1.13803	4.83178	0.443041	20.9889	1.97419	1.37942	5.32417	9.62757	4.74345	2.77394	3.5823	12.744	4.99933	8.54912	2.73726	10.3183	25.4956	4.06714	5.94192	26.5642	25.4167	3.6596	1.98507	1.05439	15.746	18.8074	5.98411	4.1603	0.89112	21.8722	0.696045	35.7081	11.3232	0.660174	33.7123	47.2988
evm.TU.HIC_ASM_1.1310	94.2964	104.725	114.177	72.5259	101.93	102.34	119.719	80.9324	106.929	107.094	116.705	91.3425	62.2126	143.66	74.4637	115.537	80.2987	93.7987	80.5827	103.547	76.0389	57.7963	73.5302	93.9536	44.0377	74.376	92.4147	120.837	83.2583	79.5934	89.1962	113.039	145.699	81.2948	99.2157	99.6151	121.939	59.1673	82.2659	70.8806	99.4343	114.684	86.0526	101.814	80.9929	86.4029	119.952	57.4864	56.7215
evm.TU.HIC_ASM_1.1318	60.6936	73.9415	40.0819	42.1226	33.2389	33.8423	42.7523	22.429	16.3551	6.99772	10.8042	15.0293	17.153	10.4743	33.8351	6.79799	33.0536	18.0393	24.7646	13.1487	48.0618	21.886	22.1346	15.7865	26.4695	21.5815	16.1638	17.1063	35.4296	36.4956	11.488	19.4602	14.3359	19.2489	21.4767	28.5182	12.7171	42.1237	11.8415	28.8153	19.9828	11.255	14.4975	15.6589	28.8518	32.9369	13.3043	26.6396	43.7658
evm.TU.HIC_ASM_1.1319	31.872	40.995	34.2213	15.0945	29.696	32.6153	25.8169	23.1926	27.3518	29.6222	29.5151	32.1184	28.8319	31.7897	22.4596	30.1023	28.5827	29.5918	35.8714	33.4114	20.9368	17.5344	13.4402	37.2796	14.05	22.1021	25.4027	25.4859	13.2369	11.5607	22.7045	31.5237	31.3323	19.7266	25.4827	32.1269	32.3552	14.1701	22.5865	13.271	28.0877	23.8183	23.6252	30.1885	22.0826	25.0191	30.8263	17.4216	15.2377
evm.TU.HIC_ASM_1.132	15.2112	12.8863	12.1999	7.96543	8.72899	10.9102	27.3255	3.15176	6.6124	2.6702	5.51437	7.06468	3.05859	3.36868	2.83574	3.79091	4.88756	2.85653	4.54587	3.21169	6.62498	3.05891	3.05709	5.11769	3.56382	7.83312	2.66724	4.8156	3.08559	6.83864	12.2952	7.40829	19.284	2.84611	6.43152	5.42442	5.95955	4.94507	6.77318	2.90825	5.3553	4.68727	3.05409	5.86951	3.11945	5.4356	5.80147	3.47856	3.93472
evm.TU.HIC_ASM_1.1322	43.006	68.5824	69.5333	53.5791	48.2876	48.162	84.7023	32.3456	34.2715	30.9383	26.8893	33.5105	31.5399	27.7771	48.0417	22.6231	38.3975	31.9781	64.8646	42.2017	55.1874	30.3055	45.8518	60.6858	34.8992	37.3312	50.3864	26.237	49.2508	40.5502	43.2988	27.0725	81.9336	45.0058	46.2142	54.9415	25.9848	42.7507	26.7365	39.4509	34.5211	26.4279	32.9937	36.3287	40.9438	58.8528	26.9943	39.7012	44.1605
evm.TU.HIC_ASM_1.1323	1.59834	3.30498	3.88997	3.33314	1.7832	1.63199	1.18891	2.77017	2.96726	4.00853	2.87003	4.43501	3.93634	4.31419	4.5638	2.53537	6.6225	2.5741	12.5784	3.31258	5.32729	1.46143	2.11881	4.71812	3.04183	3.61048	7.44416	2.38985	4.60797	3.41988	7.40658	3.62278	5.31304	2.78175	4.59183	9.60441	3.66746	3.48786	3.01902	2.69232	4.62691	3.80413	2.20707	8.1916	3.87367	4.96262	4.1799	5.01532	4.09826
evm.TU.HIC_ASM_1.1330	10.9935	10.2023	22.9313	11.1806	10.489	16.1957	14.2374	8.30212	17.9225	8.5007	9.81327	8.11518	3.596	12.4446	7.97896	15.2895	4.52404	11.2658	3.59197	10.1991	5.61146	4.12372	11.0054	14.0564	5.54002	6.8593	13.1942	13.1644	11.3945	11.9513	6.56739	8.37515	18.2069	5.13701	9.25319	13.7103	9.42925	11.0603	15.8406	7.87155	9.27373	12.562	3.72914	8.49304	7.64593	4.78567	9.11699	15.8714	9.55476
evm.TU.HIC_ASM_1.1338	5.70936	6.55157	1.88544	2.2572	5.00195	4.8238	2.50407	3.58408	6.26678	4.65297	3.80712	3.1855	3.30262	4.23875	3.37411	1.21648	3.38705	4.80268	3.28946	4.09677	2.24985	5.57649	0.713204	2.60038	1.49281	1.95498	1.90762	2.97529	1.52615	1.72352	1.83401	5.98103	1.69295	0.599255	1.53323	5.4407	2.88822	2.15228	4.83815	0.485577	4.63381	3.59777	2.73206	3.08622	2.81075	2.81834	5.28823	5.48088	2.45761
evm.TU.HIC_ASM_1.1339	2.67557	1.81291	2.29684	1.03148	1.586	1.19232	0.329028	3.13822	3.31215	2.52356	4.50647	2.32139	1.51686	2.10732	1.3427	2.03964	2.1402	2.20201	0	3.85527	0.370249	3.08165	0.218029	2.50284	0.579654	2.01252	1.30627	3.40459	0.791235	0.353051	0.562655	3.40985	0.757968	0.913825	2.16909	2.38047	3.02176	0.392706	4.32897	0.602231	2.35479	2.92108	1.15166	1.06282	1.69637	1.66819	2.94053	2.65195	2.21908
evm.TU.HIC_ASM_1.1348	3.71315	2.70371	5.87228	6.16869	3.17425	3.72681	5.19605	0.910838	4.72203	4.29025	4.97477	3.21545	2.40568	5.32531	2.90394	3.33506	3.76211	4.9734	5.58021	4.98	2.75226	1.73093	5.07952	4.35973	2.82302	4.80491	5.07519	4.53976	2.03486	2.6928	3.93865	2.56599	4.7651	4.09005	1.884	2.77892	3.52668	2.71081	6.03424	3.22993	2.36544	4.62584	5.62182	4.06727	5.08188	2.32518	3.11073	4.53677	3.61632
evm.TU.HIC_ASM_1.135	2.72399	2.10147	2.98272	1.93654	1.27916	2.61425	7.27575	1.49132	2.97956	2.04163	1.43075	1.83974	1.32757	3.25295	0.810329	3.80736	1.70731	2.3608	2.4334	2.71433	0.522384	0.905756	1.62738	4.15663	1.01179	0.919499	1.12886	1.73511	0.756777	1.00041	3.60175	3.08752	4.97506	1.32982	1.32182	1.88527	2.34645	1.59116	1.55029	1.26013	1.50938	2.03868	1.09411	2.17357	1.07554	1.37242	1.7249	3.34758	1.06648
evm.TU.HIC_ASM_1.1350	1.77147	1.06592	0.825013	1.30782	1.34203	1.18331	0.745492	4.42857	2.51966	2.84233	6.92126	2.17542	5.54559	3.96813	1.83773	3.90386	4.03957	2.59522	2.74305	2.26517	2.46564	4.79913	1.46568	1.11054	3.31614	2.88521	2.69858	3.21718	2.72856	1.67014	1.56906	2.97363	1.43649	2.25888	2.63522	2.49698	3.71032	3.95461	5.45989	2.43913	3.25149	1.86894	2.01441	4.88589	2.86149	1.47378	3.16709	2.80978	2.20807
evm.TU.HIC_ASM_1.1351	404.084	212.574	1024.91	394.739	399.191	105.066	3920.01	333.113	12.1731	84.3319	42.4926	135.147	118.909	8.52519	222.448	6.99313	249.181	28.7431	51.1738	83.4557	341.089	144.164	25.0588	127.068	124.948	98.1374	23.4043	35.9484	386.348	355.772	187.014	83.2464	2681.69	78.2186	96.6221	25.7476	55.3698	277.827	289.365	94.8138	54.0148	71.0973	140.346	17.3016	299.394	283.83	40.8662	221.542	253.589
evm.TU.HIC_ASM_1.1358	1.5661	1.40393	6.17301	1.22477	0.997965	1.20379	2.86199	2.25136	5.42391	9.02384	2.28841	2.56633	2.22507	9.01166	2.94713	8.54061	2.73232	8.88754	1.0418	10.1305	2.97913	2.10945	9.05596	9.42046	3.47159	1.64787	7.6523	2.93104	2.51674	2.88606	6.48805	2.65424	7.61447	11.4675	3.08198	2.54597	3.04757	2.91042	0.921782	7.27744	1.94661	2.21349	11.3347	1.3028	2.0542	2.11853	2.50977	2.05372	2.28671
evm.TU.HIC_ASM_1.1359	35.4801	17.9305	25.8123	33.4325	22.1351	48.1352	30.3122	31.1611	35.1985	44.663	25.0684	28.7907	31.3319	49.8412	20.8823	40.5895	18.2571	37.8009	15.7749	28.0685	19.9566	32.1117	33.367	35.5341	34.8531	18.8511	27.1099	47.9247	21.9469	21.0152	13.9678	38.1736	26.1171	26.6404	30.5031	35.8854	38.1211	29.8699	38.9864	30.9077	29.8186	27.33	30.7896	30.224	20.7527	15.0422	39.0469	28.7614	19.8206
evm.TU.HIC_ASM_1.1362	1798.95	1840.19	2179.76	1251.52	1273.27	1964.1	2962.26	1054.68	726.689	1119.34	851.14	1253.86	523.691	1149.18	786.353	1103.6	891.524	949.174	1296.6	1205.39	979.89	712.01	1050.33	1779.75	697.329	507.652	756.785	1293.26	1142.28	1059.86	1056.25	1318.83	1820.76	1208.27	1307.9	1405.44	1265.02	727.747	861.654	858.981	907.621	550.64	814.839	939.235	592.584	872.137	1022.65	824.141	765.142
evm.TU.HIC_ASM_1.1369	6.6369	6.92972	5.99342	7.23241	4.00332	6.31288	5.66619	10.7433	10.0896	6.56408	9.37856	5.46452	8.84821	11.001	8.17458	10.4185	6.07347	8.08063	7.55887	5.29897	7.69355	14.9177	10.4929	7.36706	12.0969	9.66978	8.57387	8.51349	8.30974	7.02558	3.6927	8.99646	7.52675	7.54861	7.86889	8.15618	8.56667	9.58124	5.45132	6.72696	10.1582	6.73553	6.96916	8.25454	3.81871	6.40301	7.35998	9.04291	8.33505
evm.TU.HIC_ASM_1.137	78.9624	52.6952	56.1377	75.7574	46.4439	82.5382	51.4479	50.6097	29.9529	45.8813	42.7522	44.666	75.7484	57.149	42.8087	50.9843	18.9103	37.4809	24.8946	50.7425	53.0519	55.0196	42.3426	44.7926	55.5376	27.9185	17.3328	50.3999	58.4436	83.0998	56.4871	34.8426	30.0426	23.6261	60.3302	34.7588	33.4119	54.4518	30.794	38.1538	58.4733	13.593	34.0827	34.8968	34.4853	48.9079	36.2258	61.2729	63.3249
evm.TU.HIC_ASM_1.1373	3.50176	6.81026	4.05889	1.55003	6.34131	8.08461	3.39416	6.61018	9.81753	7.19414	11.3715	9.5302	4.45807	10.8566	3.41345	10.2026	10.5672	9.97684	6.84617	7.5764	3.42639	5.37306	5.50017	3.77298	3.06065	3.13089	8.43368	7.38885	1.50984	2.27207	7.6073	7.42762	2.8502	9.75842	4.17324	6.1819	9.54938	2.74219	12.2576	3.74621	7.8493	12.4254	12.2594	5.79158	4.93025	3.79232	9.45795	6.50307	5.1409
evm.TU.HIC_ASM_1.1379	3.87484	3.97698	2.81918	4.70477	3.95375	5.51969	3.25557	4.42211	5.51106	5.11189	6.91837	3.83738	5.21054	4.93019	5.69774	4.07997	3.2298	4.71334	2.8864	3.97586	4.97074	9.81721	5.10174	3.22742	7.55042	7.31081	6.51275	6.67244	3.9508	3.20774	4.23561	4.81982	5.28185	4.85148	5.93255	5.76078	5.36406	6.81663	2.8318	3.9485	4.96552	5.69617	4.38759	5.36391	2.81083	3.86091	4.22644	6.20722	3.90209
evm.TU.HIC_ASM_1.138	36.156	16.6738	9.38618	18.1445	29.674	53.36	9.39527	38.9706	23.195	35.6342	33.2843	27.8	33.9858	42.4905	20.1653	39.8182	15.2921	25.8892	17.439	25.986	15.302	44.2327	11.6865	15.2893	16.9721	21.8271	5.78876	36.8521	14.5988	21.1887	17.1361	23.9994	2.98387	6.13378	23.6299	26.2471	25.5573	15.6084	19.9366	6.56176	20.987	10.6444	23.2657	27.6448	14.5921	14.8171	27.4664	19.3485	14.9024
evm.TU.HIC_ASM_1.1380	17.2414	20.863	33.0664	19.8929	18.5192	22.9983	34.6635	12.0071	32.9183	25.3642	16.0157	13.7821	15.2172	30.4061	15.4422	28.9891	14.839	30.5029	17.1722	26.3604	13.1311	15.7363	31.1171	24.032	13.5696	10.9699	25.2318	17.1606	19.357	17.6153	20.2616	15.5078	22.3799	27.7787	18.0143	20.8351	14.6503	15.3267	13.6971	20.6329	15.3543	13.1402	20.9102	17.9015	13.7563	16.5236	16.2474	16.5362	17.1868
evm.TU.HIC_ASM_1.1383	4.15554	4.11282	2.43204	1.80491	4.72035	4.74912	2.37664	2.97669	6.38984	5.22822	6.09286	5.926	2.00475	5.48306	2.59593	5.5481	8.19664	4.4489	4.34257	3.41875	4.08025	2.69434	3.0024	2.4729	2.12079	1.30242	4.15635	6.25022	1.81656	2.00743	5.56417	6.62629	2.20041	5.50893	3.68486	4.94725	6.70557	1.51706	7.9614	2.20655	7.43449	8.85361	6.94376	5.85104	4.65871	2.86162	6.7184	2.95809	2.38646
evm.TU.HIC_ASM_1.1386	3.8097	4.74713	1.81661	2.25541	4.45596	4.23195	2.97734	3.18301	5.12876	3.0459	3.85531	3.67505	4.05798	3.27975	3.76136	3.96835	3.83461	4.09993	3.28744	4.18773	2.46685	2.72645	2.22046	2.58061	1.85707	3.40686	4.9696	4.76331	3.02862	1.8134	3.77089	4.24992	13.2306	2.12368	2.67865	2.65474	3.82864	3.79195	3.55308	2.56888	3.92244	5.31847	3.04688	3.47632	4.91676	3.44924	4.34927	2.67165	1.94922
evm.TU.HIC_ASM_1.1387	0.534626	2.49828	3.81803	2.3955	2.89489	2.13225	3.12069	3.21353	2.26556	2.07736	1.92664	0.392554	3.56237	1.27967	1.24497	0.761243	1.35471	1.04287	1.89136	0.937619	3.77601	3.32915	1.89311	2.31014	2.54905	2.13384	3.83066	0.571822	3.28681	3.62299	2.39217	0.375988	1.39895	5.01835	2.54127	2.5122	0.819538	4.17264	2.2605	3.9461	1.72319	1.08283	2.76618	1.55476	2.98746	2.08376	1.37781	3.12497	4.60033
evm.TU.HIC_ASM_1.1401	11.5777	13.3365	13.1156	13.5437	11.0155	7.28963	15.9171	11.9153	7.44264	6.82943	4.60237	6.62251	13.7211	6.05208	11.7033	4.09356	7.18249	7.64439	6.63246	6.17389	12.207	16.4946	9.03251	6.25036	14.6036	12.1907	6.76518	7.27664	11.3641	14.4168	6.85058	4.62459	5.60228	11.2642	8.17283	5.36342	4.92416	14.1224	5.72207	12.8014	5.64409	4.79312	7.76511	4.33789	12.1568	9.28064	3.59112	14.301	16.1071
evm.TU.HIC_ASM_1.1404	2.94429	1.24814	1.36932	1.71143	2.31896	2.02076	1.89306	2.85757	1.65879	3.0948	2.77869	3.70295	3.85584	2.43872	2.60792	2.49758	1.97183	3.16371	3.35122	3.02532	3.55629	3.76599	0.843518	1.43788	3.06633	2.36705	1.43059	4.67616	1.61338	2.33679	2.10159	2.88438	2.39604	1.13647	3.09742	2.98664	4.14628	1.53082	3.65933	1.49592	3.06683	3.09088	1.18808	3.42485	2.33318	2.60506	3.72884	1.3406	1.69997
evm.TU.HIC_ASM_1.1411	7.48536	5.40983	6.02681	9.5147	6.6319	7.22154	3.32907	11.5739	6.3792	11.7226	21.6969	9.58749	16.4522	15.4218	8.75047	14.0789	20.9702	10.1396	15.139	9.57689	7.07505	8.28014	7.16912	6.78503	9.13738	11.8615	9.48327	8.95218	9.08898	7.65348	12.1266	10.0028	6.13847	9.12056	8.21232	10.1354	10.4321	6.05801	19.2485	8.85367	8.79857	11.9066	12.057	18.3203	12.3138	7.52979	12.8915	11.6756	11.0846
evm.TU.HIC_ASM_1.1412	3.27543	2.81942	4.00434	5.3094	3.66919	3.97663	2.53725	8.55965	5.20299	8.55802	16.1031	7.49599	9.83752	9.32061	5.13304	10.32	13.7388	6.5051	12.5559	8.38286	5.47786	6.77071	4.84037	5.18639	9.73249	10.4331	6.8506	5.90243	5.61803	4.47473	7.26182	7.82812	5.16624	6.38868	6.57813	5.80559	8.78068	3.78747	12.005	5.97356	6.06774	8.04962	7.42612	13.8786	9.3619	5.21554	9.85933	9.57477	6.73251
evm.TU.HIC_ASM_1.1417	10.7346	6.97252	8.43472	8.85516	15.0119	7.63628	14.8774	7.46351	9.47517	10.0604	5.77789	7.89239	9.83848	7.09269	12.5113	4.95657	8.1285	11.6532	6.17529	8.1026	10.7339	7.17976	4.56025	6.90351	6.20798	8.94271	10.7204	7.86848	8.35803	7.61029	1.76114	5.22927	43.8095	7.03705	7.35722	4.22918	5.2634	13.0221	9.10338	8.01539	8.86276	7.79643	6.2904	6.78226	21.8147	7.24409	6.70827	10.0401	12.1067
evm.TU.HIC_ASM_1.1424	40.6327	38.509	27.4199	43.3393	17.603	46.3888	26.675	13.3063	14.0988	21.4545	27.6244	30.1792	22.8526	20.8304	19.4614	18.9514	25.7677	14.2851	32.704	22.6806	20.4439	11.9922	18.3077	23.9132	25.6263	14.7273	11.0896	26.9843	34.2012	29.9534	12.5533	32.1493	18.5378	15.1544	40.3845	41.4066	33.2167	17.644	16.7205	12.541	21.4795	23.2713	13.6035	32.5548	9.52727	20.0338	33.0526	13.7198	13.3152
evm.TU.HIC_ASM_1.1425	47.9118	45.5195	55.5801	37.0745	37.6877	59.6088	61.3277	22.5696	29.7837	26.024	34.0606	27.9529	25.1649	32.588	19.8009	37.7504	21.6237	28.7189	23.6198	26.1567	20.6838	18.5449	29.3091	32.6824	21.8921	17.0854	17.8147	40.9879	32.0574	28.9129	11.1787	38.0944	50.2057	17.4589	32.3196	38.0859	36.672	23.5557	28.314	19.1024	28.4862	26.7528	16.1767	27.8905	14.9596	20.7854	35.1632	23.0285	17.9269
evm.TU.HIC_ASM_1.1426	29.8845	49.3304	76.7874	36.9629	35.4764	20.3653	65.1961	20.6052	24.7819	50.0719	33.4608	28.3847	24.5564	29.9883	30.3525	36.0506	52.8465	24.6442	73.6298	56.2432	39.1953	14.2754	28.8741	57.1575	27.0461	32.6226	31.798	26.9854	48.5102	36.8372	31.1733	32.6717	61.7536	51.8167	34.3836	46.5721	39.2004	17.5947	39.1264	32.334	33.4881	36.4174	40.8616	57.3344	37.8561	64.2903	37.7097	30.9179	35.3625
evm.TU.HIC_ASM_1.143	2.02924	2.66258	1.11818	7.81398	1.46198	2.04652	1.94944	10.1161	2.34506	4.9354	7.12557	3.65998	10.1189	4.09238	1.52099	4.20383	10.7629	3.0929	7.26193	4.06012	1.60469	11.0355	2.19777	3.26856	5.43029	7.12584	3.5359	4.67882	2.35532	2.52178	6.68971	3.9562	2.63606	3.18397	3.56845	3.1856	4.29491	1.56542	10.8573	2.87291	4.14699	4.26253	2.70254	8.69815	11.6866	2.75642	5.05936	5.95187	5.20442
evm.TU.HIC_ASM_1.1430	15.0196	18.4939	33.2629	31.8268	17.0316	33.7106	12.1601	43.7017	25.2369	49.7418	21.1507	33.5206	33.4018	34.8724	44.6274	41.8461	38.1065	49.0821	68.6734	40.3415	74.8695	35.4429	61.3821	60.0865	78.5371	31.575	42.1558	31.16	63.0945	70.2032	76.4244	41.1874	44.6937	68.9444	71.5399	52.1314	36.0399	73.4361	32.4912	64.8059	32.0885	21.3098	38.9922	69.6024	41.0106	39.4237	34.5801	52.9083	74.0238
evm.TU.HIC_ASM_1.1432	12.4002	9.75372	10.7605	15.9778	11.6073	18.6581	5.81165	16.6931	13.0098	20.2589	20.6142	18.3688	22.5615	19.2397	21.2033	19.9143	24.6676	18.5658	40.0742	22.9351	26.9909	16.1574	28.3784	22.6179	31.7935	17.48	19.4681	21.6825	34.9491	34.3085	40.8897	30.0832	13.4259	26.344	28.6977	38.6412	22.342	24.0972	17.6508	24.1695	18.0911	8.98507	22.6261	31.519	18.2673	19.8673	20.7778	26.3612	28.3031
evm.TU.HIC_ASM_1.1433	3.64093	2.1783	0.613987	2.11762	2.81316	0.977267	3.17078	1.28849	3.1052	2.29198	2.97237	4.56759	2.50671	3.4421	1.93701	2.27999	3.12932	0.415859	0.853522	3.1244	3.20805	0.904881	4.04872	3.86039	5.81118	2.20184	3.22973	1.82354	5.31581	6.21909	3.12004	1.11486	3.11741	2.93006	1.68327	3.81414	1.96703	2.08632	3.46665	1.94687	2.1647	1.26932	1.61443	3.89948	1.39033	2.20685	3.2442	1.72573	0.839557
evm.TU.HIC_ASM_1.1434	8.2928	8.70028	28.0508	28.2637	7.85744	11.4082	18.5339	11.1699	7.60813	9.31203	6.46035	8.73279	6.67557	6.70785	9.35223	6.62996	19.7408	6.22243	9.7887	8.66708	19.0951	8.04142	25.1423	19.0438	32.664	4.91226	7.73354	8.91998	25.6281	22.4085	6.60797	9.00334	13.773	17.5632	9.43293	7.24433	8.77629	11.0741	15.1095	13.0221	6.53853	13.7495	14.4117	6.88834	9.82449	5.4548	9.4602	17.7403	17.9168
evm.TU.HIC_ASM_1.1438	1.14786	0.770507	1.51359	1.66291	1.17565	0.97668	1.67108	4.0714	1.79995	1.82341	4.30351	2.32035	2.47527	2.65891	1.99512	2.79227	2.93875	2.59974	2.88434	1.96275	1.54006	3.90022	3.34342	2.51481	2.7732	3.382	2.09865	2.46968	2.20582	1.95291	1.81093	2.37619	3.7014	2.46321	1.90502	2.35225	1.53828	2.28164	4.42089	2.18673	2.67078	2.02034	2.88235	3.30471	1.98707	1.3627	2.35642	2.98374	2.20375
evm.TU.HIC_ASM_1.1440	32.6355	22.1103	7.76841	3.7608	11.9866	18.5464	13.7619	4.19228	42.3145	9.02228	7.56065	8.33032	7.71962	25.2785	18.0572	13.0016	3.9743	17.7426	2.75177	7.32349	2.34563	16.6611	18.7669	13.1395	4.07459	3.61196	11.2684	23.5769	6.53167	6.23094	9.78705	9.79004	13.0401	6.54522	8.71416	13.6447	13.8766	14.0892	8.32635	10.4849	34.8036	16.2104	9.90787	8.34783	11.2447	11.8602	16.0476	5.55424	3.94056
evm.TU.HIC_ASM_1.1448	2.11721	1.5659	7.95632	2.25189	2.58104	2.97045	24.7043	1.67848	3.44665	1.74172	1.35298	1.12463	1.51156	2.24377	1.80377	1.8968	1.6474	1.78406	1.61727	2.41591	1.24136	1.96059	1.50136	3.14675	1.35808	2.50543	2.0585	2.71604	0.743926	1.26224	1.9234	1.98277	13.0272	0.963464	1.30509	2.22474	1.95602	1.1599	2.88635	1.02405	2.29157	1.8651	1.11998	2.1585	2.17273	1.18318	1.30059	2.30617	1.00698
evm.TU.HIC_ASM_1.1452	8.38699	5.33951	10.0285	7.46285	5.56589	8.78393	8.21721	3.65157	6.19851	8.27408	15.3549	7.81965	13.536	3.77697	4.40288	4.34751	5.2425	5.10694	10.0734	6.99767	5.33034	4.13962	3.99426	10.4889	6.26459	13.0237	3.77339	7.25705	7.23535	5.95017	6.03484	7.76873	8.79007	3.7716	6.80339	8.63323	6.90086	6.27725	13.6073	4.56957	3.95773	4.26011	3.05892	6.584	11.4372	5.4282	6.26037	16.1834	14.1249
evm.TU.HIC_ASM_1.1454_evm.TU.HIC_ASM_1.1455	2.00917	2.99864	6.93701	7.81233	3.19723	3.5233	5.81222	5.29516	4.23981	5.00361	3.37396	2.94512	4.14023	3.75466	4.67562	4.15093	4.6031	4.43666	4.61793	4.32334	5.84919	5.67013	11.5883	5.88731	7.99619	5.94613	5.7588	2.86202	8.40746	9.399	7.32516	2.99493	5.8774	8.29393	5.53324	4.63894	3.38604	5.99051	3.01209	8.77813	3.33745	2.7788	5.38933	3.74982	5.17931	4.42146	3.1868	6.58066	7.52333
evm.TU.HIC_ASM_1.1459	4.90917	4.62086	5.93381	4.82167	5.22729	4.79693	5.17643	5.27209	5.54371	4.22653	4.6064	4.15575	3.40134	5.17885	3.22819	3.53593	5.11446	5.45213	5.11258	5.4024	3.08518	4.60514	4.3812	4.11387	2.32345	2.9959	5.0062	4.42694	2.26449	3.62399	10.6668	3.05786	5.14546	3.81086	2.50014	3.19843	3.87792	2.44918	3.43154	4.52498	3.97175	4.68313	6.91407	4.29198	2.40293	3.77489	2.50618	1.93433	3.03103
evm.TU.HIC_ASM_1.146	1.47451	0.558092	0.61773	0.769648	0.542868	1.12101	0.769191	1.04842	1.39701	2.11803	2.0476	1.37024	1.43298	2.13931	2.3292	1.85473	3.09662	1.49639	2.15075	1.84754	1.80611	1.12608	1.40327	1.24188	1.75851	1.90156	1.99847	1.90126	1.12916	1.16866	0.931248	2.94373	2.34696	1.70592	1.47824	1.9708	2.59398	1.69319	2.62066	1.73262	1.96527	2.37177	1.91952	2.33468	2.25471	1.66037	2.05495	2.042	0.993335
evm.TU.HIC_ASM_1.1470	13.8007	17.7344	23.4029	18.5277	18.6885	10.5455	23.8798	22.804	9.76702	13.9683	6.67859	9.4288	23.9968	11.0746	26.7452	10.642	11.2521	14.2165	10.3886	16.0889	25.4409	26.9651	12.7196	20.5867	20.3768	25.2716	14.0868	8.18416	18.4639	21.8558	5.81808	6.57017	17.6578	20.2059	16.3867	9.31233	6.74106	29.206	10.9031	22.8794	10.4252	6.88194	19.9264	5.37138	27.6258	22.963	6.37485	20.8713	22.2817
evm.TU.HIC_ASM_1.1478	220.373	257.624	244.115	202.7	213.01	331.374	331.041	158.791	123.093	207.57	73.1131	176.301	225.931	130.867	166.093	125.527	140.651	203.681	162.027	261.792	209.499	160.195	313.114	243.711	202.982	137.253	131.967	131.883	224.231	113.129	295.846	194.215	148.793	246.019	173.753	157.193	126.646	186.748	138.151	206.038	117.582	88.5078	264.439	90.4544	203.287	190.661	128.705	156.024	156.716
evm.TU.HIC_ASM_1.1480	10.0757	15.0023	19.4551	12.0852	12.7966	9.66039	38.6538	6.83155	8.72833	7.632	4.90165	7.13535	5.0989	7.57944	12.2117	7.622	8.88926	7.29943	16.5899	10.5118	10.9637	6.93626	10.4983	9.65911	6.82301	8.86754	11.1012	7.13337	10.1436	6.54615	7.23511	8.99114	37.3147	8.43201	11.6659	13.7302	7.27048	9.77295	5.59813	8.1283	9.63557	8.55271	6.00194	9.88987	9.70646	13.6002	6.96013	7.47327	7.77714
evm.TU.HIC_ASM_1.1499	1.59678	1.21413	1.77824	2.13736	1.48307	1.40839	1.68754	2.95772	3.09884	3.70232	1.99305	3.26238	1.0381	3.20497	3.01886	4.09423	3.54832	3.71019	3.79197	3.09768	2.79381	2.66694	4.45418	4.15973	2.96706	1.02754	4.36877	3.20986	3.67347	2.23072	3.39816	3.81529	2.79911	4.58534	3.821	3.25148	3.26247	2.68419	1.47786	3.44516	3.05817	3.07182	3.19953	3.59445	1.07347	2.51265	2.94087	1.2852	1.14285
evm.TU.HIC_ASM_1.1502	0.25632	0.379897	0.40322	0.610346	0.428861	0.440805	0.571195	1.70485	2.27024	2.7756	1.90381	1.64711	1.46056	2.56372	0.724574	3.1587	1.30301	1.73353	0.515397	1.93621	0.905949	1.15826	3.18671	0.983981	1.17091	0.93753	2.11887	1.94063	1.78567	1.46476	1.83654	1.74734	2.44039	2.81133	1.16519	0.583658	1.34972	1.35967	1.6677	1.92523	1.35821	1.72618	2.34313	1.4499	0.794629	0.734271	1.64756	1.53054	1.59163
evm.TU.HIC_ASM_1.1510	4.04762	5.77088	3.51737	2.77292	4.41182	3.38668	4.07344	1.84125	6.52684	2.3968	3.6115	3.07356	1.79593	3.54991	3.19157	3.17391	3.19262	5.28111	6.06864	3.43736	2.00364	2.67179	3.91911	3.42159	2.17896	2.88832	5.68772	3.02586	3.70981	2.53926	4.25667	2.61988	2.96929	2.17303	3.80503	4.46071	3.83623	2.68982	3.62485	2.34433	5.36664	4.16164	2.0603	5.41037	2.56631	4.43212	3.38113	2.72781	2.02456
evm.TU.HIC_ASM_1.1512	0.949383	0.947063	1.6552	1.06945	1.4624	0.627836	3.40215	1.336	1.49532	1.56506	1.50388	1.75275	0.814336	1.04558	1.14366	1.52937	1.77991	0.983961	1.48891	1.45678	1.27955	1.86027	1.59634	1.66441	1.69573	1.04715	1.21472	0.610966	1.33427	1.66553	1.38738	1.47379	3.51274	0.993769	0.92851	1.45937	1.10634	0.80823	1.11065	1.28716	1.35694	1.54786	1.57133	1.50282	1.06429	1.4598	1.65167	1.06487	1.47747
evm.TU.HIC_ASM_1.1518	8.27433	3.0943	6.48569	9.15415	5.99272	9.05075	4.35545	4.97902	10.2745	17.7568	7.17479	4.97872	8.27809	15.1243	5.8786	14.0747	5.91525	11.641	5.63327	8.24557	5.16231	5.89139	6.4539	5.58707	5.76471	7.0912	5.97584	8.8615	6.97185	5.18356	7.34208	9.6484	2.99594	3.55725	5.8998	9.36213	7.01304	6.17094	7.73154	8.56061	7.21507	6.10823	8.87976	6.17025	6.52921	5.60182	7.80185	8.79019	6.78277
evm.TU.HIC_ASM_1.152	2.09224	2.55329	2.8796	1.92783	1.94242	3.20009	4.54984	1.17792	3.96026	1.34229	3.62534	1.49716	1.53038	2.48259	1.19609	2.02691	1.34301	1.77267	3.01924	1.50189	0.714789	1.62878	1.4968	2.93108	1.73885	2.54956	2.41464	3.62012	1.86334	1.45835	2.14371	2.43135	3.38286	1.68182	2.05473	3.3063	3.19669	2.38453	2.08199	0.764483	2.38489	2.06153	0.586407	3.95662	2.07434	0.664174	3.10958	2.24552	1.83045
evm.TU.HIC_ASM_1.1531	327.726	283.277	96.2802	152.278	278.409	298.117	116.189	97.5166	228.634	103.892	209.917	229.743	137.019	167.871	122.592	158.376	110.076	79.5291	176.354	112.581	82.0226	153.375	94.7252	119.891	191.598	193.928	74.2727	245.151	89.8704	91.8229	138.007	222.567	106.846	55.8785	145.637	186.698	162.02	89.284	142.559	26.1386	208.001	159.007	47.3303	242.948	80.6917	124.552	226.258	253.531	139.279
evm.TU.HIC_ASM_1.1533	74.0955	130.291	222.79	271.988	106.887	130.528	170.371	159.956	104.178	83.2177	79.2068	94.6962	92.7796	66.4757	136.196	68.9537	175.55	86.7826	222.015	111.142	163.566	167.841	203.435	157.048	236.209	137.487	121.431	71.811	238.882	258.744	170.268	72.2002	156.697	144.506	163.598	133.758	67.8123	178.198	109.185	176.635	83.4445	86.006	104.79	164.838	131.024	135.322	71.6573	228.169	260.178
evm.TU.HIC_ASM_1.1541	20.5983	31.7436	14.5279	16.6423	19.8966	25.4464	53.1117	15.7947	14.1231	15.939	14.945	13.6921	12.715	14.3619	14.7023	13.3045	13.5909	12.2357	8.83435	13.18	11.8984	10.9213	18.733	12.9525	12.3718	23.8568	15.6332	17.5926	22.8135	20.3549	37.9462	15.7734	20.265	13.2081	10.3757	14.115	18.6839	14.5532	12.2522	12.9595	13.3404	11.5212	16.1622	11.3325	13.1071	12.7581	12.7045	12.4113	10.1215
evm.TU.HIC_ASM_1.1543	4.97435	3.23627	2.95544	2.71405	2.44672	13.2514	4.09881	3.8253	3.56475	4.7069	6.84977	6.36407	3.67723	4.13042	4.26907	4.58101	1.73119	4.03745	2.27982	3.7121	3.30394	3.70589	2.45526	3.86808	4.32655	4.28881	3.14392	5.54678	3.512	4.3179	4.95482	5.64025	3.65812	3.27721	5.22896	5.98284	4.67979	3.63233	4.69168	2.66001	3.49236	4.15655	3.34593	4.60578	1.2339	3.29889	6.38921	3.90296	2.51555
evm.TU.HIC_ASM_1.1549	12.8122	22.9672	25.6757	24.5345	13.6015	20.1131	26.3099	7.88088	16.3115	7.52929	7.80825	11.3941	6.40902	9.14906	10.0377	7.68316	8.72434	10.0783	22.5332	8.33332	11.4538	8.23648	14.4697	19.7007	8.34866	8.35933	11.9567	8.66847	16.1202	20.7691	1.30775	10.3684	14.2908	10.839	11.2593	21.4301	8.16426	10.4408	10.6241	11.6846	9.3058	9.2629	8.83553	16.1599	5.88819	13.7269	8.41387	16.517	14.2338
evm.TU.HIC_ASM_1.1561	15.0807	10.7267	31.5372	27.338	14.1907	20.5255	29.4405	25.1144	17.0301	23.7134	9.04833	12.781	12.0902	14.8164	18.3969	15.1046	14.5049	23.3901	10.1051	20.2315	24.9719	23.4495	47.0463	34.6593	34.2435	10.9694	19.53	14.3157	22.5777	22.3094	22.0656	9.4392	18.8981	29.8002	13.886	11.6755	7.78282	23.337	14.3969	35.0305	13.3293	8.37255	30.2099	10.5464	14.3331	11.4126	10.8148	18.8759	24.812
evm.TU.HIC_ASM_1.1562	13.3431	8.397	8.94413	8.65257	13.008	19.1847	59.6723	16.1094	10.6056	8.96557	12.7867	13.8554	12.4156	9.66983	9.72724	12.8196	15.8095	10.5445	10.8718	8.04184	9.42847	15.6605	10.4748	12.295	13.2158	10.1654	9.51157	12.6084	9.578	8.29703	11.3443	14.0064	34.4242	11.1035	10.7183	13.4808	14.2693	12.0917	29.1746	7.81822	10.3154	16.1396	11.3427	13.3544	10.4519	6.38379	14.9517	12.8346	12.4072
evm.TU.HIC_ASM_1.1564	8.23136	7.74648	33.0112	30.7445	14.796	18.6838	22.7266	23.3969	21.6719	14.4657	17.172	19.8649	21.1722	17.8638	29.6522	20.8675	25.3518	21.1979	42.8814	21.4975	28.0519	35.229	61.051	36.1701	45.8916	25.7532	38.5768	19.0614	43.6863	61.5313	45.0935	19.899	28.8614	34.9207	30.8184	32.8131	15.5446	38.2396	25.8556	51.5499	17.6488	17.9783	23.1512	28.8084	23.3742	10.1216	15.1094	44.2093	43.5658
evm.TU.HIC_ASM_1.1567	84.5433	43.1031	21.3057	11.4171	35.4214	68.0173	24.1005	58.8286	52.1176	43.0578	29.9835	55.2986	26.6567	33.5706	56.7589	28.4497	13.8714	40.8942	12.6892	47.8249	32.9112	63.6445	53.3794	38.0991	21.9592	37.9556	33.558	51.0311	39.4588	44.1385	6.20777	56.9777	14.6497	26.9803	40.5228	18.7611	42.6396	70.7311	33.3115	40.9144	64.6678	30.4892	44.5133	16.2175	35.02	41.1996	28.4815	33.0446	31.8235
evm.TU.HIC_ASM_1.1568	394.942	309.232	232.077	537.043	263.352	448.296	293.703	399.695	144.12	227.817	144.73	277.925	241.657	153.958	274.145	156.348	271.448	224.063	283.326	237.102	313.459	369.548	347.535	283.297	431.355	217.21	151.121	197.854	325.918	357.307	247.305	211.002	116.839	235.133	280.41	250.788	184.816	338.407	204.29	277.27	178.408	112.514	290.562	205.96	232.491	215.658	169.394	277.178	358.685
evm.TU.HIC_ASM_1.157	6.41604	4.30858	2.52554	4.21162	5.95932	9.60808	2.7377	6.80824	7.12475	6.747	11.0068	8.54822	6.21027	9.3298	6.41827	7.16068	4.66757	7.42506	5.18053	5.14316	4.34275	6.59705	4.52885	4.48196	3.54197	6.39155	4.48367	9.32018	4.71896	5.37	3.75604	8.7043	3.6468	3.56809	5.71107	7.69794	8.0092	5.93568	8.47958	3.23003	8.57729	9.21965	5.29473	8.6635	6.17632	6.01543	10.6338	5.88444	4.88627
evm.TU.HIC_ASM_1.1571	4.21814	9.46007	5.1419	4.71345	5.69896	5.13304	4.7825	1.89488	10.0938	4.87109	3.77888	3.10591	3.23423	7.77482	5.64358	4.43487	2.18654	2.40538	6.52385	4.3003	1.9722	5.97585	2.35975	6.24414	5.98746	6.12333	2.50028	7.0712	1.64214	2.86375	3.92486	2.59114	4.31049	2.0688	4.65098	4.8043	2.93917	3.44511	2.12036	0.610394	2.44396	2.75123	2.49219	6.97212	4.19387	3.9379	4.01981	3.41825	5.34704
evm.TU.HIC_ASM_1.1578	0	2.18178	0	0	1.65403	1.9281	0	1.03457	0.892906	1.48811	2.43721	0.9106	3.66718	2.39043	1.91966	1.315	0.833196	0.794898	3.23553	1.18877	0.866615	3.07551	3.17926	0.891848	2.66845	3.63968	1.91914	3.56575	3.16042	0.774655	0.424685	2.03641	0	2.45382	1.34647	1.36157	0	2.63155	2.74906	1.33627	2.21417	4.8246	1.56141	3.05637	2.9864	2.1411	3.07536	1.23293	2.37757
evm.TU.HIC_ASM_1.158	8.80691	5.55368	3.79959	10.1568	5.07997	7.96809	3.50069	9.83637	7.86026	11.8083	12.5104	8.99069	3.81096	9.91949	10.7053	8.57481	3.78893	6.56587	4.87454	4.20448	2.59582	7.6498	4.99684	5.75995	6.13171	5.38396	2.66827	13.3532	5.72977	3.68215	5.84695	9.96447	4.13677	4.61213	6.60924	13.6202	9.9339	8.53301	8.91447	5.92424	6.05066	10.1174	7.61041	9.36469	6.73338	5.06158	12.875	4.24761	2.89046
evm.TU.HIC_ASM_1.1584	10.1121	12.8253	7.23117	4.88724	8.93524	8.64436	4.68685	18.7663	17.6176	10.4372	12.2811	7.32951	18.1708	19.7267	9.24317	12.8616	8.67151	12.0889	7.44046	11.7324	8.75925	36.2569	4.94854	5.28204	6.89642	12.5055	7.39392	8.47819	4.34275	5.57841	5.64022	8.02173	4.6296	6.97991	8.61979	8.84196	8.81904	7.92375	8.71941	7.73535	10.6106	5.47707	14.4469	12.684	15.52	8.47332	7.78748	14.674	10.2479
evm.TU.HIC_ASM_1.1588	1.85407	2.8104	3.38051	2.86127	4.81553	1.31598	8.63761	4.41187	2.8213	1.26658	2.88264	1.53825	1.2094	1.30861	1.38623	1.39294	3.07125	1.86389	2.54112	0.795623	1.0576	4.70822	3.49475	3.68557	1.45445	6.59163	3.12307	5.44775	1.20142	1.59179	0.674317	1.92288	4.37053	1.12176	2.03966	3.43141	3.27016	2.6406	10.4077	1.03598	7.25189	6.13606	0.855809	3.39282	2.74808	2.93214	2.51286	8.464	2.0957
evm.TU.HIC_ASM_1.1595	8.35768	17.2506	7.90474	2.35997	7.66152	1.15167	12.5684	2.4383	5.22208	5.56305	0.536786	2.48475	5.74009	2.31203	6.4438	2.56508	1.56698	4.02025	2.57593	5.32581	4.34407	7.04794	6.32693	1.07244	1.55676	2.89547	1.4657	5.93251	2.27382	3.01791	0.342852	4.2959	20.914	4.13301	4.36485	2.79491	2.85631	2.13722	1.67799	1.71937	7.53259	1.46278	3.54815	0.782084	5.66694	11.7549	2.21228	9.04566	6.04401
evm.TU.HIC_ASM_1.16	6.50534	4.51081	4.21929	6.19555	5.75223	5.7218	3.71131	7.53355	9.59838	12.1815	11.254	7.99703	9.22662	15.0001	5.84593	14.6642	9.11566	11.3132	8.40592	9.50414	5.10295	8.04529	7.4878	6.86127	8.86925	6.58473	8.78612	10.7265	5.13381	4.15162	10.0316	9.97769	8.24373	6.00138	5.77385	7.5245	9.25879	5.34542	9.96922	5.58961	9.65043	11.3234	9.23724	11.1378	7.8712	6.00264	10.8343	6.73475	6.72564
evm.TU.HIC_ASM_1.1605_evm.TU.HIC_ASM_1.1606	9.2543	8.80273	3.89102	4.40798	6.62513	9.70788	4.66268	9.14305	16.7125	7.30562	17.4633	7.46366	11.3835	16.5972	4.71339	12.2809	4.81258	9.75248	6.91501	7.90455	3.94157	9.63403	3.96495	5.33632	6.8052	7.91262	7.9757	9.81034	3.4522	3.7324	3.95123	9.8523	3.66602	4.01769	6.24062	16.3018	9.80537	4.98632	10.3513	3.94104	11.0724	6.37983	5.71129	12.8761	8.21857	7.34519	9.45605	11.2652	7.47735
evm.TU.HIC_ASM_1.1613	2.16064	1.22021	1.8843	1.89513	1.67742	2.01017	1.37357	4.40969	3.13709	6.95171	7.78343	4.69261	4.99246	6.5544	3.76693	5.71583	5.51701	4.2427	3.57016	5.23499	4.19582	3.7628	4.14707	4.13776	3.71698	4.21987	3.80163	5.73816	3.90483	3.83823	3.87552	6.69369	3.65122	3.58148	3.03547	3.57565	6.60467	2.96554	5.98067	3.85194	4.68325	6.92164	5.6277	3.48179	5.20319	3.93825	6.91206	2.6847	3.17903
evm.TU.HIC_ASM_1.1619	1.3301	2.23505	5.87412	4.75487	2.58696	1.4947	5.73514	5.10689	3.34636	2.74093	1.09446	2.05483	2.7048	2.07258	4.40685	1.74359	3.53252	4.84349	2.48904	3.70063	6.13217	7.88084	9.03632	4.93385	7.91621	4.54237	4.24774	1.7646	7.87992	6.4887	4.40276	1.37568	7.40872	10.4617	4.17804	1.41843	0.958771	6.107	2.37236	10.5776	3.68829	1.73824	6.15822	1.90011	4.13437	3.84323	0.786276	5.16036	7.29338
evm.TU.HIC_ASM_1.1625	5.625	3.72844	2.57348	2.59732	5.41409	4.21775	2.41459	5.65583	5.35294	4.24328	8.18272	5.59558	6.05027	8.20684	3.74734	7.12952	4.45342	6.35107	4.63858	3.92331	3.81322	4.92318	2.47337	3.77052	3.27545	4.78798	3.10547	7.30272	3.08071	2.7827	2.04746	7.27517	6.11652	3.09818	3.36331	4.82523	5.8834	2.83233	5.47537	2.0896	4.89301	5.73451	3.50656	4.78613	5.40628	4.24521	6.25426	4.4109	2.86723
evm.TU.HIC_ASM_1.163	2.11097	1.10178	1.3514	1.31118	1.73892	2.35303	0.782027	2.25027	0.892136	1.94868	3.73515	2.80143	2.94681	1.70343	1.55074	1.4793	1.78849	2.4111	2.67609	1.8149	1.2858	1.16508	0.837705	2.65807	1.58263	2.05184	0.954186	2.65989	1.52329	1.53072	1.37701	3.3457	3.10661	1.03789	1.50386	2.22189	3.07241	1.29504	2.40134	0.910267	1.39011	1.90011	1.28681	1.69084	1.99148	2.36915	3.02719	1.49454	1.94479
evm.TU.HIC_ASM_1.1644	1.6662	2.15572	1.01392	1.28873	1.52845	1.8082	2.94243	1.44485	1.97051	1.53299	2.18147	1.65743	1.60016	1.79116	1.87864	1.82052	1.97608	1.52804	1.51906	1.30276	1.66507	1.2835	1.92692	1.83013	1.44236	1.87823	1.53583	1.62756	1.75135	1.21492	2.27568	1.29607	3.4764	1.76739	1.61629	1.90428	2.14986	1.7178	1.53596	1.07442	2.11306	1.91363	1.56857	1.5546	2.03009	1.57739	2.14433	1.52665	1.97429
evm.TU.HIC_ASM_1.1648	3.28475	2.48444	3.00379	1.21405	2.86154	3.68031	1.87037	2.44628	3.79404	3.50013	2.36223	5.04594	2.55738	5.24728	5.6154	5.21413	2.86261	4.44448	3.2523	4.58538	5.62498	2.11825	5.34328	5.58703	2.82103	1.3891	3.71781	4.76308	5.76323	5.88656	5.79879	6.33884	3.47451	5.10407	5.42457	6.22576	5.58426	5.39003	2.15662	4.73964	5.51609	4.18399	4.67535	2.92202	2.03724	4.57865	6.04924	2.3407	2.06328
evm.TU.HIC_ASM_1.1657	14.8518	15.2785	12.1728	20.4115	15.023	9.83174	11.6765	10.0713	7.70299	7.55959	5.18279	7.58717	11.0782	6.4148	14.7589	5.30162	12.1366	8.70249	11.0961	8.71245	17.0659	16.0867	11.6913	9.99984	18.2896	22.4088	9.2081	7.16063	12.1947	13.1982	10.7285	9.06122	9.68933	11.1302	11.5836	12.0841	5.77936	17.6767	9.18567	14.2591	8.50526	5.28242	12.4945	8.46645	16.9801	14.1054	5.96549	18.0214	16.9132
evm.TU.HIC_ASM_1.1660	6.13322	12.4814	1.78413	6.91297	3.12677	0.447737	2.16064	3.04927	0	0.724191	2.93297	2.67276	1.78781	0	0.469397	2.08568	8.18958	1.91202	10.4649	0.382974	1.25305	1.74303	0.523742	0	1.25661	1.978	1.76178	1.99309	4.19145	4.59305	22.9902	0.77897	10.9114	0.767465	3.91684	1.79018	1.75545	2.03838	4.10623	0	6.28661	2.32528	0.37749	5.85116	3.14625	6.84048	4.98084	4.39862	6.15836
evm.TU.HIC_ASM_1.1661	3.00254	4.32888	1.97529	6.97318	2.03064	1.20013	6.15915	2.54527	0.260114	0.489268	1.44964	1.76981	0.613695	0.83575	0.921077	0.460589	4.14314	0.463867	6.26234	1.4148	1.59901	1.64219	0.984506	1.04536	3.31326	1.69751	0.333231	0.901023	2.80601	3.73257	12.7584	1.39101	5.78219	1.27038	4.28386	2.59306	2.036	0.593918	3.057	0.652988	3.21108	1.40233	1.14636	3.64112	1.44137	2.87931	1.3964	3.6925	4.16274
evm.TU.HIC_ASM_1.1667	2.72484	2.56958	4.1019	3.30383	5.0998	1.48068	3.75981	2.24357	3.79309	2.86289	2.57894	1.32561	3.07423	3.87917	1.93179	1.47999	3.15807	3.09812	3.4806	2.86496	2.41516	4.13483	2.76539	2.84766	1.59946	3.90001	3.58948	2.60832	3.33989	2.27673	0.8772	1.82694	6.24543	2.31418	2.27439	3.98775	3.09707	3.27141	2.57736	2.41669	2.60208	3.27149	2.3549	3.85349	3.91857	1.3788	2.36043	3.11554	3.16451
evm.TU.HIC_ASM_1.1671	6.54468	8.50597	8.61693	9.29226	7.91439	3.31024	9.87957	11.4359	5.29856	3.51655	3.14411	4.03053	10.4525	2.76722	9.72229	2.60415	11.7113	4.90319	3.60419	4.2237	9.81874	21.426	6.00791	5.23567	10.3691	14.3574	5.09141	2.78285	7.5248	8.06088	6.11092	2.62658	7.95841	7.50687	5.27501	2.90183	3.09068	12.8386	4.84993	12.8697	3.77655	3.71605	8.54072	2.85727	15.0169	6.97387	2.62494	10.0834	15.207
evm.TU.HIC_ASM_1.1674	3.55951	2.60676	1.81873	1.831	2.40894	3.4293	3.46124	2.78175	3.17679	3.72283	5.14276	2.59377	2.84918	4.03029	2.51644	2.71649	1.57513	3.15963	2.0812	2.2102	1.89292	4.02831	1.17414	3.30063	2.84051	2.99481	1.76725	5.55637	1.75525	1.68009	0.956311	2.4625	6.25956	1.26792	2.02266	1.92502	2.72907	2.45564	5.58687	1.03942	2.27211	2.75619	2.47603	2.09989	3.25286	1.2441	3.867	3.65245	2.11975
evm.TU.HIC_ASM_1.1683	2.38275	3.27756	1.70453	2.11549	3.28265	1.23149	1.26285	6.05561	3.45013	4.5331	3.95801	3.95633	8.20817	4.40843	5.71308	3.65545	5.76085	5.12903	4.74451	4.10535	4.68735	11.3446	4.36938	4.38201	6.52956	6.71715	4.25771	3.54552	3.44516	3.4543	4.24828	3.30128	5.02961	4.99069	4.31394	3.10527	2.73629	5.02344	3.3857	3.5244	3.86003	3.71398	5.17887	3.54301	8.40023	6.03069	3.85569	7.20853	6.78765
evm.TU.HIC_ASM_1.170	7.09123	5.26512	3.71647	4.985	5.33936	4.74006	6.0174	5.01769	4.53745	4.54081	6.64221	6.17293	6.53879	4.20559	6.11167	4.84682	5.9821	4.11532	4.51314	4.63421	5.20036	4.93702	3.97163	5.24669	4.9608	6.0102	3.14003	5.24629	4.43535	3.76289	3.20459	4.72545	9.2783	3.78976	5.74464	4.5067	5.23201	4.3801	5.21447	3.52424	6.50967	7.11903	4.54949	5.04913	5.73144	7.44378	5.45608	3.89464	4.18295
evm.TU.HIC_ASM_1.1702	7.07987	4.8904	7.48107	6.13352	5.74456	5.55618	5.67361	5.46488	4.1783	5.69076	10.7562	7.56529	8.98198	10.813	8.90491	8.85816	7.29475	5.84251	9.33029	4.71403	8.797	4.70653	5.27172	6.06165	8.4596	5.71079	6.28171	12.3953	6.93132	5.89867	3.91244	10.9768	6.02788	7.01049	6.55394	7.98284	15.9151	5.11013	10.3477	4.71864	8.99696	10.4867	5.78611	7.06082	5.04359	9.1361	16.0921	5.69553	5.34527
evm.TU.HIC_ASM_1.1706	7.10086	9.43914	6.5262	6.18547	6.15715	7.01	3.19676	6.23723	3.32618	6.6439	8.01995	7.52806	5.84435	8.38024	6.68051	9.34127	8.98992	6.62128	8.58528	5.32835	3.83526	4.81041	7.60695	8.23551	5.64606	10.204	5.46157	9.18216	4.95035	5.58185	9.44953	5.22511	1.95588	5.04539	4.68203	5.81649	6.68001	4.62158	6.00452	5.25073	3.65615	6.63561	6.36592	6.45697	6.25699	7.04744	7.34325	10.0459	7.52821
evm.TU.HIC_ASM_1.1712	0.674857	0	2.56911	0.838146	2.89604	3.49058	0.809134	4.4235	2.39142	3.50985	7.71988	6.36316	1.97479	2.13354	2.59863	1.85318	1.79295	1.67718	6.32129	4.64042	3.66255	6.19767	0.570325	6.46812	4.51858	8.1663	0.96803	2.70283	5.53231	4.72291	8.53941	1.70011	5.37874	2.09912	3.72781	2.37135	4.75354	4.51346	2.79451	1.01896	4.63689	2.9638	2.46078	2.04257	5.51131	1.93924	0.833611	3.02177	4.59119
evm.TU.HIC_ASM_1.1714	1.47426	0	1.05021	0.700133	0.939299	0.817459	0	2.99799	0.513203	2.85355	2.40718	4.28319	3.22856	1.6264	2.79695	2.8436	1.96864	1.15232	0.635494	4.46678	2.29832	3.37848	1.87289	3.89209	4.13302	2.72544	2.07868	2.67965	1.04299	1.32225	1.22045	2.66278	3.38808	1.43549	4.44916	3.24622	0.804637	3.87003	2.38931	2.71749	2.59327	3.3188	2.54368	1.4598	3.08996	2.29944	1.62007	1.68223	2.08185
evm.TU.HIC_ASM_1.1717	13.6542	7.43684	6.7841	15.41	5.3702	9.75097	8.34495	14.5712	6.09503	6.95965	6.77935	9.90144	10.9425	4.91315	7.01494	5.68564	10.2294	5.53525	10.799	8.74145	12.0686	16.2756	10.283	5.33428	18.1547	8.96207	8.64781	9.50225	11.3968	11.7645	1.08116	7.00379	6.60303	8.85744	10.8664	12.1805	12.746	9.56463	10.5063	9.11705	7.85014	9.88902	7.85947	9.01209	11.0957	8.53484	9.89443	12.5263	11.8606
evm.TU.HIC_ASM_1.1720	114.035	109.376	145.48	130.446	126.453	93.8964	166.451	89.3391	77.4196	73.4961	111.984	89.0786	87.617	67.7838	63.3277	51.7798	157.068	45.5453	124.63	67.0044	66.6736	108.689	38.4887	133.596	88.5637	113.092	49.6963	98.8575	45.3601	36.924	163.796	80.8199	186.094	67.4374	74.4805	61.172	97.3507	64.4678	130.886	27.6337	83.4153	102.16	78.5449	112.402	113.603	103.485	98.6898	160.469	110.333
evm.TU.HIC_ASM_1.1725	3.22299	2.37963	0.933696	0.699932	1.71636	3.58169	0.768988	0.764216	1.87246	1.80751	1.05113	2.49073	2.82492	1.75368	1.69783	1.63504	2.69902	1.21171	2.56778	1.91816	2.31828	1.68221	1.47081	0.439556	0.381046	0.484595	1.3664	2.10602	1.13726	0.947567	0.121063	2.74594	1.70299	1.17223	1.77765	1.64594	1.86664	1.05937	0.679348	0.856401	2.80733	1.24599	1.1605	1.66355	0.631615	1.62255	1.92948	0.941912	1.28053
evm.TU.HIC_ASM_1.1726	3.18771	2.89865	3.25237	1.42546	2.58819	1.93145	2.42749	1.81145	2.47677	1.60311	3.02256	1.89216	1.91511	1.78098	1.79876	2.20645	1.86033	1.3368	1.89402	2.23406	2.25004	1.53032	1.02154	1.60593	1.17364	1.70638	1.73233	1.88745	1.63811	1.57802	1.31068	1.97357	4.7079	1.14696	2.07592	2.26691	1.67301	1.08386	2.34323	1.54142	2.11977	3.07248	1.74024	1.83753	5.29733	2.58264	2.03006	1.88714	2.09447
evm.TU.HIC_ASM_1.1728	12.3138	15.999	32.8336	13.7487	18.5625	25.1975	48.2934	9.14326	25.3319	18.3059	1.83716	19.0657	8.55326	13.4979	18.2999	13.8903	7.02952	12.8585	14.7112	14.6647	9.28252	8.93317	19.7422	20.518	13.4137	19.2503	26.7615	15.4184	12.961	6.32113	15.8306	10.31	42.1283	26.647	18.0745	11.6872	19.0685	17.0056	7.64342	14.3166	13.1284	21.9373	21.8124	11.4452	17.3707	11.6218	13.2412	10.7534	11.4165
evm.TU.HIC_ASM_1.173	39.8295	39.855	34.0663	48.468	25.4052	54.2495	30.2868	55.514	28.9928	59.1433	39.779	48.789	39.6028	55.6377	28.9811	57.2466	30.1407	34.8958	44.5881	54.9066	29.4064	34.2452	43.9144	37.1507	27.8666	23.6699	19.9557	42.0765	43.7692	44.2566	28.5375	40.2221	22.452	31.8776	46.5175	54.4903	43.4666	23.9617	40.8645	32.7814	31.8453	25.6335	35.231	57.6075	20.6603	30.3672	36.0687	33.5316	31.6494
evm.TU.HIC_ASM_1.1731	1.81312	1.75727	3.57622	5.3401	2.33286	2.27725	0.842985	1.93854	1.00379	0.871312	3.48992	2.19773	1.84779	2.38716	2.32299	0.623496	2.33462	3.51313	2.93411	1.19204	10.8731	5.96005	2.62311	3.8389	3.88747	4.51686	0.91446	2.22218	3.03493	2.81268	0.0524493	2.61788	0.517109	1.46707	2.52046	13.9295	1.9741	4.54795	1.37247	1.64268	1.76195	1.18055	3.36682	1.69116	2.29941	2.44115	1.52085	3.57986	3.48876
evm.TU.HIC_ASM_1.1736	187.179	164.799	187.192	59.1297	131.831	161.596	211.496	53.0043	140.285	91.8267	134.441	138.08	100.715	81.5232	99.6887	83.3401	108.534	70.5745	55.9833	93.6704	95.387	47.1791	65.9183	168.32	38.8871	107.453	81.7339	155.379	102.827	78.375	224.674	130.585	192.753	101.076	139.859	149.729	136.026	99.2061	137.613	53.6119	120.511	164.813	104.476	67.4562	105.08	136.206	155.021	145.089	112.743
evm.TU.HIC_ASM_1.174	2.63966	2.53931	3.25658	3.97047	2.09577	2.78406	2.0166	1.64951	5.23265	3.30722	2.30362	2.98176	2.39945	3.31845	2.96285	3.50187	2.62636	3.73541	3.68698	3.01714	1.71181	2.01948	3.56409	6.85984	2.57652	2.92769	3.2914	3.77914	2.91304	3.21722	2.58733	2.12485	5.81944	1.40468	2.18683	2.33709	2.64255	3.09695	2.29857	2.3554	2.51492	2.80281	2.04168	3.86022	2.40599	3.8071	3.14757	3.60456	3.40992
evm.TU.HIC_ASM_1.1743	2.0987	1.59116	3.57517	1.09781	2.51875	1.05908	3.20312	1.61927	2.0463	1.55486	2.30285	2.44344	1.59688	2.03715	1.31925	1.96935	1.18475	1.82098	0.655852	2.50946	2.01471	0.964444	1.3635	1.34912	0.978428	1.77613	1.58363	1.89138	1.636	1.16725	2.49844	1.97296	4.45501	1.81146	1.9495	1.62281	2.25386	0.814126	1.97378	0.977871	1.58277	2.23971	1.90786	1.64968	4.74979	1.72429	2.30347	1.49111	1.71279
evm.TU.HIC_ASM_1.1745	11.6665	20.6813	18.0926	23.1094	14.5813	37.3908	10.5615	10.1386	8.83589	9.2197	8.67946	16.9373	22.7888	15.9574	6.68625	9.88166	23.4412	11.2052	12.5846	15.9452	9.92646	26.7721	2.88671	9.25924	9.80303	15.758	10.3424	26.7001	11.3107	6.87017	31.8891	7.87109	9.38693	4.69643	24.9327	11.2248	11.3875	9.5187	11.5883	10.7085	20.2765	11.9425	15.1149	18.3522	14.1528	17.3586	15.6228	15.4171	12.8605
evm.TU.HIC_ASM_1.1748	3.01101	3.72517	9.17931	8.23444	2.85071	4.29609	4.4371	4.65579	2.75388	3.05666	4.17351	4.15893	2.79417	3.82473	5.10381	2.69595	3.43029	4.53552	4.77411	4.4758	10.8281	8.02226	9.84815	10.0014	6.59685	7.0143	3.57027	4.98256	9.08984	8.21054	7.55879	3.061	3.2695	5.93595	6.03349	15.653	2.81551	7.27225	3.27451	8.03012	2.76559	1.96585	5.54716	2.12576	4.39044	3.87229	1.69714	6.18351	9.04908
evm.TU.HIC_ASM_1.1753	7.62797	8.3829	18.595	6.82212	8.59204	11.3866	16.87	8.54349	14.8929	6.75692	9.51327	8.93783	6.64342	8.41375	9.44114	8.73802	7.21282	8.77735	10.4776	9.96085	9.1511	6.00896	8.58437	12.2898	6.30081	7.02431	11.2359	8.91981	9.66264	9.53199	12.8497	9.40533	30.5226	7.58868	9.57718	11.72	9.32398	11.2003	7.92317	7.63266	9.34756	8.89523	5.69352	11.6379	7.47801	8.87015	9.6729	8.02519	7.33151
evm.TU.HIC_ASM_1.1758	29.7429	44.0012	32.2151	31.1676	41.1232	47.6671	44.0525	22.7384	32.5956	17.5671	23.6255	25.1004	28.7159	18.051	33.7027	21.6581	20.4142	29.4868	29.0025	20.8151	21.8521	24.9937	17.3074	20.2022	23.3915	27.6428	41.9793	24.4219	25.8608	23.3666	22.3655	21.1431	78.4293	21.7339	29.3841	22.3313	22.3542	33.3508	15.2112	26.4893	21.8565	26.3387	15.8258	32.2795	32.2931	31.9881	22.4428	26.7231	25.0302
evm.TU.HIC_ASM_1.176	2.86253	3.79073	3.35445	1.51084	2.64207	2.2429	1.44909	2.38712	1.65841	1.37369	1.01728	1.7912	2.13229	1.25533	3.05339	1.60639	1.20973	1.8353	1.20816	1.55848	1.85949	3.03783	1.17857	1.98578	2.55863	2.09783	1.00093	2.20787	2.36836	2.67349	0.772972	1.56947	1.70958	1.30449	1.66152	1.37533	1.64639	2.73369	1.49902	2.08373	2.5567	2.38111	1.90645	1.64348	2.07151	2.06515	1.62323	1.76544	2.03937
evm.TU.HIC_ASM_1.1763	0.871579	0.604089	2.39457	1.32334	1.03326	1.06992	1.74049	1.34376	1.70591	1.53742	2.50234	0.915333	1.26548	1.85592	1.4925	1.4609	2.1637	1.65659	1.46032	1.3119	1.02708	1.4519	2.20481	2.16607	1.85712	2.43467	1.67251	1.64048	1.40022	1.0793	1.09796	1.91353	2.89863	1.82569	1.51662	1.10964	1.52124	1.24111	2.10115	1.41676	1.23748	1.71842	1.50366	1.85519	2.12631	1.06932	1.78159	1.57109	2.12292
evm.TU.HIC_ASM_1.1768	31.9734	24.5537	16.5875	33.0262	14.2672	25.093	34.7223	13.0678	11.7236	9.12088	16.386	17.5479	11.8437	8.64098	11.8153	12.6402	11.6402	11.1901	15.9394	12.1596	13.7503	6.85169	14.8557	17.4666	24.9719	12.0391	8.06677	14.7133	27.2678	30.3554	15.6376	13.0803	22.6341	8.57243	12.1875	18.9329	14.7556	17.5396	10.8395	8.4137	10.999	7.99872	6.63749	10.3898	10.7694	12.1823	11.9123	11.0035	19.8354
evm.TU.HIC_ASM_1.1770	28.229	23.1227	74.4214	29.9871	32.1316	10.5895	56.0823	29.1692	14.1858	16.1068	7.87187	11.5987	23.0419	6.16467	26.6184	3.77131	11.8464	13.0395	8.1379	18.0709	28.3421	40.8213	33.7061	24.1097	32.9073	22.089	10.3239	9.36684	29.2459	29.7822	7.70906	5.09707	23.0557	36.8161	25.8256	5.65634	4.77921	24.4371	13.7145	38.6067	15.4919	8.81588	28.0407	2.2896	31.8524	28.6285	6.86101	29.6468	35.693
evm.TU.HIC_ASM_1.1772	1.67954	0	0.779694	0.262786	0	0.313649	1.63818	0.648792	0.54431	1.66584	1.81068	1.75087	1.55243	1.01685	2.07075	0.863309	1.07552	2.82615	0	2.0817	5.40539	1.94134	2.98358	0.607995	0.292947	4.40704	5.10271	0.640516	2.13213	0.782109	3.40284	0.805076	0.389535	1.37511	3.25074	1.47361	5.10698	1.18479	1.18764	3.19105	0.722627	1.2973	2.02333	0.53458	1.07624	1.93802	1.48101	1.04626	1.00891
evm.TU.HIC_ASM_1.178	21.3821	24.2899	18.1859	11.3912	23.9558	25.9261	10.3751	18.9303	27.3882	15.5263	20.1067	20.101	25.5868	19.9708	12.6395	19.3396	11.992	12.6048	13.6131	16.4911	11.2236	19.5931	5.9812	11.6495	11.8071	15.8521	13.9358	22.8416	12.748	15.7789	6.71503	22.6253	8.30404	11.1083	17.9629	20.428	26.8714	15.1074	26.5854	10.4032	18.7145	13.8953	12.3105	19.1167	22.3016	14.7744	24.0211	16.1446	13.7972
evm.TU.HIC_ASM_1.1782	2.49653	3.34435	2.90891	4.4849	1.36145	3.80541	3.96459	2.5431	1.78784	2.46809	3.12386	2.55056	2.22145	2.16171	2.40984	2.85116	2.43208	2.32243	3.83751	3.04525	2.84028	3.32844	3.61642	2.98042	3.80806	2.35281	2.84094	2.44999	4.1017	3.47938	3.77921	2.39219	2.59584	4.03456	4.66505	5.3137	2.04798	3.37215	2.76472	3.27072	3.97507	2.16928	2.45502	4.17411	2.15106	2.8769	2.84379	3.32065	4.23662
evm.TU.HIC_ASM_1.1784	9.07137	11.2722	3.75777	5.20467	7.35597	6.86817	5.1836	11.1228	5.42943	7.07641	6.61686	5.36161	7.91046	6.71868	4.88141	4.7578	5.70045	5.02876	2.70588	5.2543	7.74953	16.0938	2.60814	5.8837	6.2886	9.35609	3.30469	6.75676	3.20665	2.88537	1.37011	3.46083	1.47394	5.94685	6.24767	2.92789	5.21443	5.49867	3.57361	3.80158	5.05084	4.37998	7.13303	3.60373	5.43084	6.12436	4.52031	5.92048	6.96338
evm.TU.HIC_ASM_1.1785	39.1983	39.9099	19.2208	8.76338	108.059	52.5108	19.7593	18.8462	71.4086	38.4222	77.0314	61.0863	67.0123	48.7566	68.2101	81.2622	20.1432	79.5362	25.1849	43.2144	29.021	20.9795	19.3729	21.8752	18.2917	55.7883	88.0038	95.8061	29.274	28.6802	36.0241	94.1737	82.0939	27.7388	50.7571	40.8457	85.0763	39.6543	38.751	36.0777	61.6547	85.0201	18.4053	47.6979	65.8544	42.5192	75.1374	29.6995	21.3781
evm.TU.HIC_ASM_1.1799	23.1018	3.69583	3.1651	10.5723	15.3696	9.84496	6.30087	19.189	9.41681	7.20045	13.7828	11.4602	17.6445	2.73796	12.4721	9.4418	7.74691	9.26999	18.8482	7.87272	15.836	17.4688	10.9209	2.13689	23.3767	16.2947	11.1781	18.8118	19.8863	16.4637	3.97167	13.1573	6.50741	16.3653	12.8961	11.7283	10.4296	16.9823	20.044	8.47703	14.842	26.9835	14.2756	17.3077	16.599	11.5687	18.2067	19.0069	21.538
evm.TU.HIC_ASM_1.1801	8.71555	13.4176	24.6328	19.0212	14.0906	4.93255	15.3185	3.74356	4.81762	4.06364	4.1548	5.22136	3.71836	5.01262	7.8273	1.96658	8.24144	4.44524	10.764	4.79532	6.24434	2.17644	5.59721	9.50687	11.0385	14.9683	5.83353	2.62932	9.3109	9.13966	3.23211	4.28432	13.1967	4.95383	6.03099	4.73284	5.04626	5.97661	3.20039	8.40151	2.29182	4.95306	3.18537	5.3492	10.9537	9.16022	5.1111	5.05283	10.1613
evm.TU.HIC_ASM_1.1809	1.87856	1.63311	2.92115	3.11555	3.12856	1.86005	2.34611	5.22443	4.79468	7.81165	5.519	5.13684	4.21406	7.06116	4.83041	7.93247	7.86678	5.66727	8.61521	7.41681	6.33631	4.06018	6.01447	5.50442	7.80855	4.78607	6.92807	4.80057	5.39022	5.7168	22.4903	6.11504	5.9201	8.55938	4.14075	5.72713	5.29002	3.52177	4.74941	5.19512	4.05906	3.74952	8.39434	6.67033	4.83519	4.62645	5.1578	3.81837	5.03518
evm.TU.HIC_ASM_1.1815	62.3632	55.8485	82.9715	52.3724	64.2815	34.0035	58.7543	31.9133	16.1474	22.6564	18.6093	22.8918	54.4071	11.5939	52.5092	11.5234	27.4584	26.3308	24.0227	23.1604	53.4526	46.0162	24.8737	44.467	44.4577	44.6626	15.556	25.884	57.9609	73.1078	16.2202	19.2839	56.1229	19.8848	34.1786	20.546	19.1434	68.0014	25.1009	37.7498	26.2918	18.6544	20.4233	17.0516	65.5579	55.5269	19.9472	34.1193	54.2499
evm.TU.HIC_ASM_1.1816	7.34843	3.91031	14.3796	12.9973	5.74697	8.01439	11.0769	7.82415	3.11491	3.25325	7.93437	3.71826	5.23156	4.29601	5.29994	3.79465	8.61397	3.67729	9.45453	3.13314	5.89147	5.80318	5.27555	9.88647	11.1815	7.98574	2.80448	4.83963	9.15127	8.66957	5.86841	5.31466	11.7296	3.03336	4.89995	5.55165	5.35191	8.51758	3.4605	4.18453	4.29686	4.21307	3.28431	8.00076	2.92945	3.49764	5.47371	3.48311	3.27989
evm.TU.HIC_ASM_1.182	20.0943	32.0644	24.5987	19.7027	25.1606	21.3936	34.1459	41.3902	22.4411	19.0346	6.96705	14.5573	42.278	18.9425	30.6063	16.2024	23.6578	26.1139	16.1049	25.0015	32.8947	81.764	23.7353	30.5063	28.5666	22.7362	23.7229	11.641	18.7125	18.5197	11.0218	8.37193	14.503	54.9649	29.7726	10.0626	10.5425	46.6793	11.0064	50.2491	14.3798	9.71419	42.6711	10.4906	34.8635	24.7847	11.1243	47.5084	45.4341
evm.TU.HIC_ASM_1.1820	6.26569	8.8152	5.63648	7.47667	6.77827	5.62234	4.13982	9.4945	7.36545	6.18995	7.81923	7.08907	8.81622	6.37702	9.71884	5.38838	8.91506	7.60286	8.794	6.33629	12.5109	16.5019	10.2244	8.18577	11.1158	11.9349	6.47637	5.34356	9.62167	11.4223	5.60463	7.5733	5.7982	8.17187	8.7601	9.94219	5.57607	10.1814	13.1748	9.52136	8.59093	6.09007	7.98869	8.18099	14.7859	10.1916	4.95522	17.6059	20.9895
evm.TU.HIC_ASM_1.183	11.8962	16.6256	10.1355	6.38988	16.5613	10.6356	13.4884	12.763	18.3034	17.0728	7.69739	13.2197	15.7497	11.4007	21.4294	11.5357	10.5162	22.6005	9.16736	17.0269	14.3203	20.7531	11.7143	12.4061	7.24732	12.8288	19.048	11.1977	12.5834	12.2101	8.65867	10.4415	26.6049	16.986	20.4086	11.1382	11.4541	18.5522	9.5029	17.4951	16.5203	13.2681	16.5444	7.80316	23.5844	16.7682	12.568	13.402	12.4486
evm.TU.HIC_ASM_1.1835	34.4013	31.9741	57.0417	43.6155	35.838	38.1054	30.7449	58.097	35.7832	23.2636	26.3273	27.5519	36.1811	23.395	32.7172	22.4212	40.2885	27.2741	22.5757	21.9674	52.093	63.996	31.2361	30.9997	53.8722	31.3932	27.5492	30.8006	35.5727	43.446	15.8568	28.8758	18.0674	36.0131	26.41	26.1687	28.4779	44.8994	21.8921	45.4119	26.1188	24.4741	36.1382	29.7193	39.4089	25.6343	27.2549	39.9452	57.3638
evm.TU.HIC_ASM_1.1860	31.0266	38.7295	16.9497	33.4929	36.7198	37.1753	26.1588	9.65016	18.329	18.4421	9.72228	26.4873	22.7007	18.6575	23.1277	16.9075	18.59	14.6626	24.5237	30.4298	18.9959	10.9118	15.4742	15.8428	6.26317	6.62194	16.3656	33.0158	18.0831	15.5515	3.03364	24.5576	17.2281	16.2157	25.4768	20.1871	22.3622	18.6823	13.3139	11.6016	23.9189	29.9327	14.6007	25.7079	13.071	20.7831	21.0906	14.3411	10.9504
evm.TU.HIC_ASM_1.1863	75.8061	58.9406	35.7902	41.7066	69.4597	51.2992	34.3548	49.4091	33.8126	41.4685	59.3605	40.881	70.4896	44.7356	61.1209	37.2065	30.1596	40.5122	25.5502	30.8267	49.6109	77.8957	32.5772	19.4933	20.0757	54.5791	17.5182	53.7098	43.6635	51.8595	5.15683	37.3653	15.0103	23.5615	35.5529	31.0864	38.7288	44.4597	54.0151	31.8889	56.8437	22.6911	43.1887	27.907	70.9492	55.6324	35.3376	35.0736	47.6433
evm.TU.HIC_ASM_1.1875	1.98634	1.57725	2.50037	1.36808	2.18433	1.09395	2.97115	1.69788	3.59495	1.32048	2.18331	1.92705	0.838931	2.41674	2.22769	2.89117	1.33217	3.07255	0.89957	1.30945	0.733049	3.34242	3.77719	0.605081	1.78959	2.57812	4.82518	5.84295	1.5203	1.49917	2.35285	2.3089	1.85627	1.45065	1.9864	4.24708	2.75165	2.1334	8.9268	1.53507	5.52347	5.90239	1.16927	2.90682	2.24072	1.97561	2.78477	5.92549	1.16865
evm.TU.HIC_ASM_1.1877	6.37838	8.36164	7.9568	5.89221	11.2691	1.89762	4.30722	7.15385	1.4765	0.896444	0.448698	1.07458	5.09019	1.2016	9.4896	0.807669	1.63742	1.32718	0.455593	1.28008	18.864	33.0351	3.77716	2.09266	5.59676	9.27647	0.420307	1.93912	4.03327	6.68104	2.83867	0.725969	2.65086	2.49169	2.26238	1.12832	1.0447	12.4064	1.41596	4.63243	3.25789	1.54569	2.09167	0.0951929	16.3512	6.48072	0.94328	5.91055	12.8253
evm.TU.HIC_ASM_1.1880	148.275	145.398	248.434	172.398	111.709	163.744	212.268	82.4518	84.0635	146.193	84.0758	99.0927	80.9111	155.091	72.0184	159.668	108.618	127.44	135.975	171.413	101.378	53.3979	121.492	215.777	70.3171	49.6156	81.7312	101.372	119.775	118.517	205.226	100.174	132.103	155.595	102.744	112.924	97.6615	58.5343	76.5381	92.4758	76.6361	71.9955	132.662	117.941	45.1215	85.3756	101.244	65.225	67.723
evm.TU.HIC_ASM_1.1885	5.91044	4.14227	4.18026	5.58821	5.27677	2.3324	14.4509	3.95242	2.47891	1.78161	1.96361	3.30035	6.81101	1.616	4.22311	0.993177	3.25517	1.94812	2.971	1.84098	2.97887	3.56019	3.33055	2.70523	2.06353	3.23696	0.714868	2.45544	3.07802	3.74459	3.62747	1.92314	11.7336	1.00989	2.83094	2.02823	2.0372	2.86714	2.48726	1.29531	5.2135	2.29456	2.86484	1.27968	5.16982	4.87513	1.75414	3.19141	2.70419
evm.TU.HIC_ASM_1.1892	1.63911	1.99419	3.33191	3.97883	2.66372	1.54899	1.75679	2.74817	2.62177	3.43528	2.4318	3.07859	2.5446	3.56367	3.57847	4.71523	3.24751	5.43852	4.33331	3.24798	6.2527	1.9156	4.80975	4.80511	2.56531	2.86057	6.14188	3.1482	2.5683	4.34425	3.22272	3.84193	4.72764	5.29728	3.35011	3.6479	3.12372	3.55469	1.92102	4.41269	3.54771	3.25897	4.36671	3.21931	2.7265	2.24874	2.7346	2.52663	3.2024
evm.TU.HIC_ASM_1.1899	3.40535	1.8181	0.854711	2.88752	2.38305	2.19578	1.36753	2.68095	1.3001	2.71766	3.71117	2.63973	2.41822	2.84299	1.55534	2.24444	2.92227	2.16301	1.99485	1.86318	1.81942	2.20393	0.767253	2.51622	2.31818	2.14235	1.96265	3.18411	1.55536	1.51389	1.15225	3.122	2.55999	1.61756	1.54261	2.10274	3.74742	2.1761	3.35834	1.50136	3.08902	3.31152	1.899	3.33925	2.93972	2.35269	3.12451	2.62005	1.65612
evm.TU.HIC_ASM_1.1905	2.10296	2.27206	2.35696	2.82605	3.68136	1.73104	3.15385	1.54879	2.33766	1.66861	1.10672	1.00898	2.79263	1.41079	3.10229	1.44474	1.09998	3.01512	1.3084	2.05626	1.87838	3.27868	1.55092	1.77886	3.37597	9.34967	1.33094	1.66863	1.28735	2.12456	0.966896	2.16039	2.98077	1.33706	1.96946	1.24572	0.889795	2.78688	1.383	2.41323	2.60658	0.964369	1.79831	0.793261	6.5956	2.2149	1.28126	3.33997	2.69726
evm.TU.HIC_ASM_1.1910	34.9741	107.972	82.7387	82.2281	55.968	40.9182	41.9339	48.608	42.8221	41.3626	27.6218	35.9565	30.6902	38.9589	65.1304	33.5011	49.9794	46.6349	38.5953	64.624	50.1488	29.1464	41.2465	59.2549	29.3208	55.3791	44.8586	53.9995	58.543	31.9082	22.8015	63.7267	38.6748	36.3949	42.2273	39.326	67.2475	34.7903	57.9225	27.5126	37.9362	27.3731	36.0089	34.6901	62.051	71.2343	76.8467	34.5393	50.5185
evm.TU.HIC_ASM_1.1911	15.6737	80.5776	37.3272	46.4581	25.5827	61.7523	101.163	22.8717	44.9256	35.0386	43.3309	41.036	45.1901	21.5642	24.8265	34.2271	41.2798	44.2506	44.3352	54.01	67.9885	34.3872	29.0358	39.0932	42.7566	34.7731	43.2048	40.33	54.4591	40.4139	39.4336	46.4776	41.0857	51.5038	46.0688	99.037	47.9882	44.0112	43.518	26.7941	51.1603	34.774	57.0037	46.8191	36.2934	48.8759	45.6741	34.0311	38.3775
evm.TU.HIC_ASM_1.1913	1.10628	0.443483	1.706	4.02926	3.18008	2.44206	1.96549	10.0672	3.40679	4.29847	1.69579	2.28951	3.48917	0.6647	3.38773	1.61063	2.77954	3.17609	1.53829	2.49781	3.05463	7.89776	2.17371	4.70681	2.97495	1.49653	4.09675	2.40081	2.36348	2.76705	1.98769	1.63836	0.889782	3.34845	2.07752	1.30769	1.74217	3.95738	4.97101	4.6311	1.56575	2.58888	4.19478	1.55322	4.74692	1.04162	1.24845	6.75899	4.03353
evm.TU.HIC_ASM_1.1915	9.64443	11.2082	8.40944	12.2745	11.4328	12.8512	8.86418	11.6025	7.80802	6.61282	11.5398	7.8771	6.8188	5.6067	7.37735	9.95069	9.37069	6.26549	2.16646	3.99244	3.91213	7.3604	5.4356	6.00256	8.84031	10.2583	5.6724	8.20845	12.431	9.7595	13.013	8.50226	7.93944	4.39122	6.70328	4.06088	11.6846	8.53796	11.9632	6.70016	9.30585	11.4422	5.70592	9.39566	6.34981	7.15121	14.0991	8.05689	4.66335
evm.TU.HIC_ASM_1.1924	14.3051	18.101	31.604	19.7963	9.00755	16.3195	9.11223	8.55246	7.93862	8.36478	16.0949	14.6601	11.2526	5.9718	11.7181	5.64378	9.62907	8.00007	21.3635	8.16626	11.1231	5.87129	16.9344	11.3398	19.194	17.4774	16.1913	14.2509	22.1202	17.5558	20.2511	10.866	10.4454	9.8663	14.4682	18.4693	10.3569	19.3576	10.8568	12.2991	10.3701	10.9005	2.82697	13.6996	10.9014	13.3204	12.8921	15.6717	17.8425
evm.TU.HIC_ASM_1.1925	19.1232	26.6582	56.1863	37.2122	20.433	36.8473	19.1367	13.4675	14.3618	13.0762	25.2958	23.0207	17.2059	8.76392	17.8211	12.5507	12.96	17.4202	34.4841	15.8143	15.161	7.74682	25.592	16.4826	29.0048	31.0167	23.9839	15.74	32.5552	26.9855	26.099	17.9331	12.3877	15.4935	23.9855	25.7667	16.5867	28.9522	18.6387	19.3178	15.8403	20.2364	4.82587	20.2498	17.9955	20.3761	15.6894	26.6964	19.306
evm.TU.HIC_ASM_1.1930	18.6018	18.3393	24.1479	32.4979	22.9357	21.3186	26.7507	13.069	9.75394	15.1872	18.6472	21.9867	14.0107	24.7404	25.2891	8.21223	18.5654	16.0663	14.5555	15.3843	22.5228	14.9822	10.3737	16.8455	38.7746	21.4258	21.1656	12.0987	25.1958	30.1725	19.0741	9.07809	15.4634	16.5246	25.6275	13.8926	11.0761	27.9674	9.70979	23.9462	15.723	7.99171	10.999	17.8292	15.4046	16.5263	18.1971	24.938	32.4121
evm.TU.HIC_ASM_1.1934	38.5072	64.4623	19.2834	25.5287	39.0082	29.2833	29.5308	25.126	23.3316	18.5462	20.4277	19.2621	35.956	11.2775	43.0017	16.3928	28.9169	24.8389	32.8164	20.4083	25.0255	50.9819	12.8656	19.9979	26.2706	46.3041	14.7148	19.5339	23.6139	27.5229	10.9881	12.1123	49.4202	21.0811	50.5485	15.9747	15.0986	42.8254	15.175	17.2099	22.3732	19.8511	24.5089	18.0222	54.6747	40.1093	19.0511	42.1418	36.1201
evm.TU.HIC_ASM_1.1935	42.2032	56.0457	24.5181	30.3247	44.2649	29.0289	43.0687	34.1803	28.3783	20.3994	17.2965	25.0924	31.608	15.8754	44.2166	15.0286	27.4398	26.8454	26.3084	19.5327	26.8679	55.897	19.003	22.1372	36.3683	39.4147	19.8552	22.9027	20.7788	21.6827	16.4083	13.3005	48.8549	25.694	36.6037	15.8529	14.6115	42.8204	20.8374	19.947	22.2363	18.3462	24.0682	18.0608	51.4418	46.7059	17.9214	51.3832	43.2542
evm.TU.HIC_ASM_1.1936	14.1638	15.986	15.6387	7.84865	9.63289	14.5769	13.0262	6.06911	13.8883	10.2316	7.2021	11.4804	4.80409	12.5871	8.78381	13.6061	9.67784	10.0403	8.18547	13.0752	7.58525	5.41044	9.67954	12.5436	7.99095	5.79405	10.3029	11.2424	11.3724	7.62518	7.05014	11.8155	7.2403	8.65399	11.4256	13.725	10.8257	5.81528	7.15377	7.40477	8.69998	7.51464	7.71272	8.68752	3.70742	6.64507	8.94966	6.42087	4.96878
evm.TU.HIC_ASM_1.1937	57.7873	51.9893	36.5793	56.8561	52.0766	63.1094	34.6419	16.9908	32.9653	30.7525	33.2695	46.799	11.5125	30.0395	42.5954	30.6577	37.3216	28.2297	38.4449	32.2273	35.1316	14.7714	32.9769	32.0052	53.6668	34.78	24.525	44.5478	43.6511	38.9083	15.2013	39.6862	32.0289	26.1226	41.936	36.8881	41.2953	36.5239	28.435	26.1322	37.0535	41.0202	25.6628	40.6684	30.2838	34.097	47.5396	34.1301	31.6281
evm.TU.HIC_ASM_1.1938	1.05008	2.67849	10.8976	4.84993	0.673627	2.38176	2.28416	2.0654	1.72954	4.49313	6.73324	2.12666	3.56199	1.7942	1.93688	3.24918	1.59664	1.80597	5.20006	4.77636	2.34949	3.65928	6.10243	4.63174	3.24097	2.19359	3.1052	3.20206	6.47084	3.00301	2.62026	1.24328	3.27221	3.23004	4.27474	5.09934	3.16511	2.22387	1.86962	4.56271	2.10282	2.22447	4.62466	3.03477	1.13293	2.59199	2.61205	4.41915	4.26438
evm.TU.HIC_ASM_1.1941	4.70385	6.47627	3.61447	5.95157	3.77551	6.86342	2.88716	23.7761	1.03705	3.58924	8.92688	4.3015	13.3243	0.978459	2.51233	2.22451	4.00003	3.39149	8.97476	2.23184	2.2185	15.0072	3.38561	2.61612	6.39532	7.16406	6.75881	3.74907	5.04827	2.16815	7.39407	4.03661	2.4585	1.32558	3.5463	3.56317	2.86006	6.22331	7.03202	2.27073	4.13321	4.12347	2.20428	6.10475	3.61374	4.25652	3.12945	8.04617	3.28264
evm.TU.HIC_ASM_1.1942	6.19786	6.02882	4.27784	6.3185	4.33619	8.39175	3.22804	18.7395	1.4193	2.49998	7.02641	3.79296	14.4743	4.1289	2.10691	2.26022	2.98888	2.66347	6.64489	1.53893	4.09199	15.9188	3.46648	3.8047	5.52294	6.59474	2.74734	3.51992	1.40671	3.38687	8.83255	3.15997	1.28219	1.11166	5.05092	3.48499	3.87381	1.87619	5.40783	1.43018	4.50702	2.04475	2.83694	3.51012	3.40907	7.11945	3.73874	8.28262	5.51406
evm.TU.HIC_ASM_1.1958	3.67138	4.73728	9.77018	2.27058	4.23643	4.43182	8.15028	4.61844	2.6914	1.2146	3.71373	2.53249	1.67667	0.993571	2.43022	1.5816	1.97306	1.97231	1.28698	2.32055	1.83126	2.45985	1.74019	6.53419	2.3363	3.83673	1.87946	2.81217	2.13743	2.35351	1.39032	0.760849	11.8694	1.52081	1.81913	3.16704	1.60566	2.66739	1.13969	0.944286	1.82099	1.71926	2.55166	2.32343	3.30128	3.22939	1.4802	3.78046	3.88234
evm.TU.HIC_ASM_1.1960	231.333	265.44	83.0914	155.663	150.837	211.812	125.125	91.9517	126.844	85.2694	113.715	130.452	64.0176	96.2171	137.722	106.375	154.115	120.99	219.629	102.97	114.201	74.8319	106.146	85.8067	88.0568	95.9162	127.782	135.123	116.995	114.83	73.7785	144.191	98.5937	90.65	150.428	194.62	131.643	116.968	111.249	91.5073	147.933	135.486	71.9383	159.161	79.5697	162.093	129.756	90.1627	72.0017
evm.TU.HIC_ASM_1.1967	1.94705	1.16772	2.70597	3.29969	3.31085	2.83881	2.12046	0.805185	1.1745	1.82183	0.874374	1.31011	1.3965	1.15914	1.60046	0.747267	2.59251	1.59843	1.70927	2.00522	2.7443	1.15449	2.62977	2.65051	1.61639	1.45911	0.559237	0.499011	2.47168	2.63056	1.32676	1.22819	2.33726	1.27621	2.10665	1.5099	1.21888	1.92251	1.48985	1.81454	1.09684	1.87888	1.53571	1.38641	1.56568	1.48937	1.06228	1.98319	1.87129
evm.TU.HIC_ASM_1.1968	65.938	45.0685	188.381	54.2152	36.5219	81.0591	243.081	35.4624	65.9473	29.5165	26.4627	30.0686	25.4194	50.3304	39.6899	39.8733	37.8034	71.1039	33.9463	44.9607	52.6699	41.7471	124.347	137.241	36.6498	45.1428	56.2677	26.125	65.9721	60.6393	76.0887	28.3458	134.295	62.7589	40.4502	34.2507	26.1713	74.8696	17.1629	64.5397	30.5947	11.7155	70.1841	34.3359	17.7515	23.9164	22.4104	27.1233	35.7992
evm.TU.HIC_ASM_1.1981	2.50926	1.20374	3.86485	0.857714	1.75	1.88538	9.38368	2.85135	7.01743	2.08002	4.18916	1.29536	1.14862	3.23744	1.84664	1.92616	2.88588	1.34632	0.69408	2.3547	1.64095	1.99712	0.90246	1.31706	2.02649	2.20129	2.41713	2.39399	0.936693	0.826884	1.12381	2.34178	3.79998	0.509573	2.02456	1.85933	2.35031	2.29766	3.54557	1.8149	3.75659	2.96809	0.772847	1.76176	1.48831	1.91048	1.52366	2.22709	1.0445
evm.TU.HIC_ASM_1.1982	73.7328	71.1598	33.4699	41.7601	78.1661	102.973	50.2239	49.1046	64.3405	36.7426	38.471	69.2125	27.5233	50.9037	42.0496	36.7429	62.3455	38.7465	22.3511	25.66	60.9734	35.3508	56.5675	26.176	64.3769	34.2184	42.6098	89.6196	55.4332	51.875	14.8326	47.3162	20.1898	53.096	42.8214	33.7629	55.7014	52.3506	41.6502	41.1517	78.1084	71.2379	26.9365	43.6506	32.2789	48.3584	40.3685	58.3902	44.844
evm.TU.HIC_ASM_1.1984	11.9343	10.0511	5.3852	5.24219	9.7556	7.38121	10.4449	6.06186	5.83343	4.36937	3.91512	7.33935	8.33228	4.78127	7.47851	6.07762	3.34316	4.59335	3.77729	4.54294	5.69363	6.58536	3.41166	4.86268	3.21829	5.92507	3.1738	6.62503	4.45452	5.13596	6.96089	6.68102	7.12714	2.67786	5.91519	6.83649	5.38975	4.98445	3.88872	3.08926	5.68837	5.90014	3.64017	3.71249	3.25103	7.23897	6.68756	3.96061	3.43102
evm.TU.HIC_ASM_1.1985	2.05039	2.46446	6.7564	4.91762	4.37625	2.1834	4.889	9.99153	7.88412	5.50081	3.73918	3.63015	7.49427	5.91653	5.96122	4.3506	5.65004	7.30355	4.41672	6.87372	7.31866	18.7428	9.85246	7.60017	7.91933	8.67725	8.35422	4.13712	6.01826	7.14304	9.16259	2.34628	8.17493	10.055	3.94617	3.23629	2.60065	7.73887	3.03117	10.4679	2.79055	2.99896	9.96308	3.43203	7.66624	3.61401	3.23353	5.15728	9.1206
evm.TU.HIC_ASM_1.1986	3.92268	5.42717	4.80719	4.8731	6.14011	2.60914	5.97981	4.37318	4.87371	3.61952	4.00632	3.42649	6.83994	3.24101	6.11435	3.69475	3.99137	4.07986	5.16703	4.11427	4.23465	8.0056	3.8717	4.3437	3.84545	9.52565	4.22067	3.77347	3.90405	4.24361	3.18092	3.45221	9.81719	3.57492	4.23412	3.78163	3.08265	6.43867	3.90072	5.43252	5.29146	3.74987	3.77667	3.50408	9.56275	6.20101	3.25384	6.9936	5.7066
evm.TU.HIC_ASM_1.1989	35.8891	34.2154	14.8755	15.9045	23.5711	58.6494	14.738	33.3185	38.1703	23.2395	42.5153	28.7847	25.1351	40.2568	18.312	29.9158	19.238	23.6185	27.4398	26.8326	15.4497	30.5248	14.2395	17.0806	12.1165	16.9122	15.6373	40.1202	13.0133	13.9761	16.3714	27.6981	9.19225	11.6212	34.6391	42.0055	30.6561	21.1431	27.077	12.2684	27.5611	15.7127	15.178	47.2089	18.327	17.8231	28.5386	28.5565	18.2518
evm.TU.HIC_ASM_1.1996	1.69285	0	1.08702	6.64172	2.89577	3.37159	1.40072	6.36752	5.01725	6.88224	7.90401	6.45214	6.50097	1.39717	4.20047	4.26394	6.60074	1.74665	11.8848	2.79682	6.87594	9.30893	6.51317	3.16129	5.82111	5.48824	2.82712	6.74707	5.58563	7.20843	3.70502	4.68706	6.66271	5.42194	3.97252	5.25362	2.01506	6.31028	5.75925	3.53156	5.83108	4.2863	4.86815	5.16897	6.6773	8.68748	3.82091	5.46458	7.00065
evm.TU.HIC_ASM_1.1997	0.833381	0.466077	2.3698	6.87044	2.13543	2.14709	0	7.12247	3.19689	2.4589	10.911	1.83609	8.11981	2.88666	3.17432	6.65852	8.72656	5.53683	11.1419	4.22674	6.63339	9.17799	4.23167	2.64995	10.0023	12.0284	4.47069	7.04616	4.13935	5.59829	8.85038	3.52135	2.29187	4.61234	4.48965	5.72959	3.6131	4.14339	10.1971	6.43931	2.73485	3.22887	3.89589	8.64342	10.7278	3.43672	3.41587	8.2403	13.5276
evm.TU.HIC_ASM_1.1999	0.302303	2.34017	0.289193	0.769823	1.2945	1.35135	0.750357	4.94646	3.83497	1.6256	0.285781	2.25978	2.39853	0.380339	3.77181	0.627623	2.08146	0.950562	3.72647	1.73535	4.04771	2.62672	0.25898	2.20669	1.68674	1.55608	1.74854	5.15975	1.79131	0.967995	1.21523	2.0518	0.288743	2.42996	2.90562	3.61259	0.909306	2.81968	3.46529	2.40385	3.37825	1.60541	3.31172	3.09625	3.92391	1.96178	2.35534	3.09217	0.787802
evm.TU.HIC_ASM_1.20	10.4274	6.36714	5.23723	4.96877	9.11518	9.76	7.16606	6.34582	10.2773	9.8768	16.639	9.55275	7.19285	11.0697	5.04533	9.70491	8.57406	7.49016	7.17213	7.52668	4.17394	5.89533	4.22984	4.2346	4.54962	8.40109	7.00557	10.9342	4.61562	3.67164	5.94365	9.20695	10.4136	4.84468	5.79052	7.63541	9.92538	3.22159	9.8868	3.49316	9.76127	14.5391	5.3697	11.5682	7.44417	7.11956	11.2479	6.13746	4.4838
evm.TU.HIC_ASM_1.2001	3.48208	5.87832	3.47224	2.11021	4.989	5.26784	3.80088	1.45689	7.14602	4.04578	2.81817	3.5747	2.90859	4.47107	3.25084	3.92943	2.64646	3.26426	3.22361	3.49361	2.0062	1.72927	2.89374	2.75969	2.17604	3.44319	3.34059	5.18914	2.97405	2.71569	5.86627	2.6863	2.7731	2.21011	3.07385	3.92634	4.96598	2.6957	2.38461	1.74888	3.81959	3.59936	2.04091	4.23219	3.3715	2.76073	3.72883	4.14942	2.54219
evm.TU.HIC_ASM_1.2008	15.3067	10.0786	10.1476	16.7101	9.18231	17.7459	9.76716	18.9288	11.1784	14.6238	21.2137	12.281	11.8867	19.3541	7.21087	22.3711	12.3872	11.5553	18.0866	12.9834	10.0038	12.581	8.7576	14.1804	10.1527	9.77175	7.28428	19.5602	9.262	9.86692	9.81752	20.979	12.5	10.214	12.9515	21.2079	23.6061	4.41177	21.4456	5.63545	12.3588	11.6684	12.2336	24.0086	8.5233	8.78214	19.9361	9.72241	9.69347
evm.TU.HIC_ASM_1.2012	10.1523	13.1357	21.348	32.8981	10.1726	21.5554	46.489	6.80184	25.5955	10.2747	9.99066	11.2386	7.07519	13.9272	17.85	13.5699	10.4071	20.3057	22.9326	12.1785	8.89818	7.1968	11.812	14.9943	8.62372	15.6441	42.6159	10.4026	10.8347	18.4804	17.1374	15.6204	19.1239	13.1754	19.0337	17.5359	9.18498	17.8458	12.0164	19.7504	13.9089	18.8114	5.47527	23.9498	9.88919	13.0625	11.0764	24.3613	11.921
evm.TU.HIC_ASM_1.2013	9.13017	14.4846	17.4385	24.4053	10.3777	14.5898	28.5001	6.78715	25.0066	13.3205	10.779	10.647	14.2421	13.0827	13.753	20.2509	8.6217	13.5831	27.9445	14.1695	11.5051	7.70622	10.5858	13.4233	14.5268	14.001	32.515	18.8464	18.9658	10.9824	21.4467	12.3886	24.1596	8.62068	9.90157	22.2	3.63336	14.9498	11.9668	16.8655	12.5213	17.3559	5.28577	26.0686	9.92588	11.0056	10.4603	22.6587	11.9556
evm.TU.HIC_ASM_1.2014	6.96331	6.01605	5.3939	10.4004	6.699	13.2123	5.29618	7.65118	7.55882	5.88225	3.14529	5.33657	5.27365	3.78183	9.87665	3.17886	5.84547	7.12574	5.0683	5.2076	5.52833	7.00172	7.59288	6.71205	11.0521	7.42019	5.19038	6.61001	8.40748	6.21262	4.10611	5.26259	3.62578	5.01146	7.92802	6.4224	5.24242	9.6151	8.03331	5.00115	4.93204	7.24673	3.64654	5.7449	5.67473	4.46527	6.39251	7.95428	6.53278
evm.TU.HIC_ASM_1.2018	2.28023	1.06753	6.99061	8.15917	1.97811	5.89512	10.7923	0.928885	1.81818	1.05709	0.423468	1.5723	0.542569	0.424995	3.96347	0.546805	1.03154	0.98557	0.498908	1.83486	2.22695	0.992325	4.32693	2.68698	3.98282	2.31274	3.12738	1.43384	8.53643	11.5409	0.776215	1.87774	6.2782	2.30205	3.84256	3.15971	1.43974	8.93134	10.3797	4.23367	1.02308	2.90447	0.939141	0.866007	2.2159	1.34926	1.50025	12.9263	5.84178
evm.TU.HIC_ASM_1.2021	73.7112	73.7326	84.0144	175.902	102.134	131.813	73.0722	69.2629	118.536	25.6054	47.2091	51.9266	47.2058	60.0548	96.2999	54.6618	42.0641	77.2342	60.3736	29.2855	54.0865	118.427	96.9284	33.2227	116.513	83.051	105.316	126.845	92.0094	91.9584	43.9463	61.2757	38.5943	51.4824	83.8171	98.9489	61.9082	121.824	85.7964	77.9143	125.021	91.5059	29.4975	99.1957	65.6866	46.3066	77.3094	127.234	60.9758
evm.TU.HIC_ASM_1.2025	23.2171	13.5522	11.4622	4.79661	11.2786	11.416	12.1638	14.7476	8.12794	18.4923	26.8435	17.4489	16.8533	21.1883	8.14531	15.7658	17.2842	10.6777	7.30916	12.9285	10.5926	7.97091	5.64586	8.64543	5.1012	12.4326	3.86	22.7442	3.91111	2.5334	12.0334	17.073	26.3909	6.38746	6.91704	10.3476	17.9083	2.45713	16.0431	4.2913	10.8266	18.5247	12.1579	13.3689	12.0157	8.89341	21.9711	4.47025	4.78199
evm.TU.HIC_ASM_1.2027	5.19201	5.72839	3.89454	16.8441	5.63557	6.26796	3.55255	5.54156	10.8708	4.83958	17.1198	6.16819	4.91991	5.60064	8.40502	5.73038	15.3305	6.39438	18.9224	4.02381	6.71695	7.93876	7.5119	5.35364	25.5542	22.886	9.00663	8.4919	7.46762	7.05506	7.38954	5.85574	3.87643	4.82987	6.40811	9.96384	4.80056	9.38499	13.4993	6.08652	9.7487	9.38354	4.1709	22.9124	12.1381	7.33809	7.04832	23.6959	19.9684
evm.TU.HIC_ASM_1.2040	17.444	11.5032	7.27394	8.33886	15.6972	23.8158	7.92609	22.9621	28.4115	28.2354	29.96	23.2073	22.4884	33.593	16.985	31.2117	15.4878	25.364	17.6515	25.9381	9.94433	21.5679	10.5245	14.166	10.3782	18.3196	14.4671	25.8641	7.97572	10.4462	10.0695	24.8595	10.5563	12.1732	17.1253	18.5487	27.9091	12.1369	22.7341	9.54198	22.0157	19.6092	18.5826	24.1184	14.7186	14.369	25.3505	14.5363	11.4546
evm.TU.HIC_ASM_1.2044	80.6441	49.1485	52.5272	14.3933	55.7504	14.3756	19.8891	17.2905	44.7964	51.231	154.382	20.4395	32.8042	334.412	15.636	32.9455	20.658	22.1737	57.2778	54.73	7.38764	19.2966	5.78863	6.80187	10.092	46.3411	48.3807	118.264	20.1664	61.8627	24.3397	31.2213	76.5489	9.19761	187.109	94.2054	91.9465	11.195	56.8428	17.8773	84.1807	62.6318	10.6852	42.669	15.0764	73.4766	129.225	29.1051	7.24675
evm.TU.HIC_ASM_1.2046	7.34689	10.8135	13.233	9.49416	14.8957	2.75523	8.85695	21.5361	3.16942	2.84185	1.27321	3.29586	17.4026	0.667476	8.78681	0.564852	5.68896	3.39811	2.17523	2.59674	22.2386	37.9613	4.38857	9.27312	6.78625	11.3743	2.65553	1.62365	5.90908	6.92586	0.653174	1.38619	7.23871	15.4409	5.90859	1.32808	1.23371	11.7961	2.43386	9.8473	1.73105	1.34266	9.95419	0.81596	16.1593	5.71493	1.42831	16.2634	18.0444
evm.TU.HIC_ASM_1.2049	1.41719	0.758738	0.987629	1.31535	0.676617	0.255913	1.39084	1.50632	1.6142	1.49076	1.37784	2.02627	1.32785	0.281671	1.6338	1.32885	1.7326	0.899641	1.31976	2.5316	0.83602	1.03572	1.60724	0.905854	2.46013	0.693019	1.58005	1.29288	1.36076	1.28545	0.959956	1.38125	0.234482	1.10572	1.55271	0.997082	1.52665	1.49301	2.20594	1.06242	1.97418	1.69476	1.19659	1.62184	1.34881	1.17707	2.23294	1.65036	1.14269
evm.TU.HIC_ASM_1.2056	1.24737	2.24511	5.86242	5.63442	1.14118	0.399996	2.94541	1.71207	1.62978	1.96874	1.31316	1.44664	0.664712	2.68631	1.49827	1.8605	1.34851	1.44037	1.71368	2.45285	2.18997	1.84343	4.01794	1.89306	6.79907	3.33492	2.26891	1.01918	2.01901	1.72002	2.03746	1.09376	3.59948	3.61374	2.10834	0.767043	0.660456	1.22356	1.11783	3.67264	1.01153	1.03182	3.90683	1.58832	1.84321	3.52052	0.814317	4.14301	3.35084
evm.TU.HIC_ASM_1.2065	13.4785	9.793	24.7409	24.6329	10.855	15.5367	31.951	7.50115	14.5619	14.9573	7.45496	11.0374	7.65158	11.6288	9.68511	12.1071	12.4149	13.977	12.9974	13.3152	13.1324	4.26584	20.8441	14.9714	14.7994	7.53295	15.1161	7.80287	15.502	4.11493	22.4223	10.3918	23.2817	14.4922	12.9886	12.4229	11.4298	12.4666	12.2779	18.8252	8.8857	9.51377	11.2087	12.7836	8.9056	10.0601	10.2213	13.0488	15.6548
evm.TU.HIC_ASM_1.2068	15.3447	18.6071	29.4631	22.7563	19.9317	5.05774	15.7607	28.0072	5.0068	6.0035	3.71098	4.7745	29.2871	2.70966	22.2532	2.0231	13.9447	7.56552	4.56959	5.79355	43.022	49.0032	10.6641	12.7823	19.2621	29.0724	3.4546	4.86883	26.1018	34.0129	1.66591	2.26421	7.50262	14.5239	12.018	3.20117	3.60371	29.6325	4.42143	21.6285	5.88447	2.95187	16.8233	2.28548	31.7335	17.3709	2.62123	15.8978	32.4399
evm.TU.HIC_ASM_1.2070	9.54077	6.07709	7.96944	6.33708	7.66877	13.4762	8.4325	8.55598	8.51446	9.38704	5.5291	7.84219	11.3672	8.81729	3.88526	8.34876	4.19854	6.43007	3.50157	7.21632	4.71286	7.98965	3.80279	8.75691	6.12856	6.18594	3.68698	8.2258	4.69888	5.21493	6.69349	4.9127	9.01873	3.15715	7.35965	3.77191	6.17032	4.45908	5.65348	3.36639	4.25387	4.35702	5.81005	6.80969	4.1675	3.92648	6.91047	7.86024	3.89956
evm.TU.HIC_ASM_1.2072	9.66464	10.8888	9.7684	2.25328	25.5286	14.0473	9.53974	15.2235	70.0138	34.6059	49.787	52.6852	61.8657	47.9846	41.9329	52.752	20.0921	101.122	20.8349	41.3574	14.013	14.1873	9.9223	11.9941	8.53661	29.6312	152.105	47.4693	10.0704	6.63977	29.1163	50.7582	88.6142	19.9862	19.2431	20.8788	51.2177	18.4632	19.6967	30.8741	52.3782	80.8623	18.9134	37.8846	31.8732	28.9639	49.9633	17.5858	9.28537
evm.TU.HIC_ASM_1.2074	4.05952	13.3243	29.8064	8.08787	10.2275	4.94982	29.4438	2.70558	14.4069	3.18351	5.95053	5.99355	5.89169	3.93694	6.41257	2.85475	16.5285	3.59171	12.4202	2.98738	4.59381	5.09518	10.5861	19.4411	10.5844	13.5521	6.95371	4.18646	6.04433	4.25796	17.4073	2.29852	18.7176	3.21749	3.64131	4.1372	2.57405	5.01534	7.31847	2.93378	4.63208	9.89694	1.81835	11.7983	20.6183	6.60084	3.5067	15.1242	19.8685
evm.TU.HIC_ASM_1.2078	7.89554	7.29555	10.6812	15.2666	10.5236	7.25606	8.04139	8.11205	5.42644	7.19157	7.51655	7.34394	7.47518	5.059	13.4055	5.45681	12.6375	4.78244	10.4221	5.4385	13.2897	8.73813	10.9056	10.4459	19.347	9.94426	7.92381	6.88048	14.3203	14.033	5.48399	7.77363	7.66456	9.39957	8.48262	8.43195	6.749	14.431	11.0638	9.8199	6.8921	13.1639	6.25569	9.3646	12.0488	12.5874	8.51901	12.5177	12.9957
evm.TU.HIC_ASM_1.2082	60.5255	59.1732	47.4938	37.19	94.2283	52.1906	75.5272	80.4524	55.981	92.7042	57.594	54.7905	78.5158	52.8133	51.1429	45.9361	97.4682	60.5857	47.0336	67.7791	36.1389	75.6205	38.7094	38.1402	47.3353	38.0677	50.0474	37.8754	38.3336	38.911	95.7791	61.7576	62.1875	65.9575	35.1672	33.3436	28.9717	41.5158	94.3611	48.9624	46.5072	39.7205	100.518	40.7135	113.403	60.2634	37.1798	78.4352	72.2237
evm.TU.HIC_ASM_1.2086	1.44408	3.02539	5.43543	3.10101	1.64241	1.07411	3.70876	1.36088	0.965957	1.65766	1.00801	1.76697	2.42599	0.728727	1.97121	1.26138	2.27545	1.15806	3.40384	2.26627	2.65342	0.686602	1.85375	1.70968	2.24265	1.58628	1.17954	0.800282	3.44654	3.42116	9.16105	1.418	2.39087	2.1289	1.65663	1.30419	1.43671	1.96733	1.26742	2.80714	0.786352	0.887916	1.61568	1.27236	1.89458	1.84099	1.1684	1.616	2.60673
evm.TU.HIC_ASM_1.2088	6.88075	4.66389	17.6834	2.76991	6.48803	5.66536	9.17192	4.12488	4.05608	2.18218	1.91681	3.37736	3.33177	1.72866	4.25097	2.14731	1.69636	2.81253	1.20945	1.96413	3.98768	2.88754	2.73397	9.27299	1.95525	1.73728	3.27092	2.45889	4.78136	5.67611	1.97529	2.45205	9.18857	2.84422	2.90307	1.88114	2.06542	4.85413	1.68712	3.42065	2.57473	4.28355	1.1989	1.73815	1.31288	3.72659	3.53856	0.955267	1.26701
evm.TU.HIC_ASM_1.2091	48.8881	52.9973	69.2276	63.316	37.2682	41.6776	45.8178	40.8819	23.4053	23.1682	25.8897	31.7413	26.9119	21.7393	36.8621	18.3121	50.0833	18.3491	40.0182	26.034	42.7801	33.7379	36.567	26.4247	46.2115	31.9177	19.7994	22.4488	41.2951	35.9785	46.4483	30.1057	17.9883	32.7102	34.1787	34.0017	25.4853	36.009	36.3892	33.8703	25.5872	28.1857	34.237	33.4487	28.2628	31.9938	25.1841	35.9192	35.7569
evm.TU.HIC_ASM_1.2092	3.72346	2.28972	3.06713	2.37517	5.03194	4.79349	2.93515	4.23706	5.49983	5.55449	6.26547	6.66029	6.06628	5.4277	3.75995	6.14501	5.07091	6.28696	3.55013	4.59516	3.89899	3.18453	3.59396	3.69777	2.67833	3.6339	3.88764	6.05527	3.25823	3.29062	4.60953	6.79223	4.23039	2.76551	3.62004	4.15583	6.48373	4.16649	4.70388	3.10348	5.81946	8.76414	3.97887	3.83698	3.56812	4.11169	6.99297	2.7477	2.81646
evm.TU.HIC_ASM_1.2094	67.5766	93.8149	66.8268	45.6329	57.3293	83.2092	65.8844	44.5101	32.8582	38.0378	35.2731	49.9383	42.9144	45.8618	57.9357	50.3058	32.6729	32.7195	59.7312	48.5424	55.7722	25.907	59.2326	56.5125	26.9703	22.5614	35.0822	49.502	61.8465	46.2153	72.9816	52.6548	48.5229	45.974	64.442	100.619	55.6165	53.6452	28.0423	35.3806	50.876	35.526	33.4541	49.6173	21.9369	68.7289	55.9382	24.2932	31.5237
evm.TU.HIC_ASM_1.2099	3.67467	3.54003	7.99886	6.41175	5.40405	8.55336	4.42049	7.14713	4.74923	10.3238	7.35549	7.31005	9.91774	4.99266	4.68804	5.74883	7.21323	3.68417	4.73842	8.71983	7.50976	5.8729	5.12196	4.22236	9.99534	4.32909	5.89116	7.60309	8.26431	10.849	2.00384	5.87425	6.00732	7.92046	16.9638	3.77457	7.0086	6.77388	5.1275	6.75129	7.59781	3.98085	8.39939	7.47806	5.36585	6.22771	6.24064	14.2304	3.9891
evm.TU.HIC_ASM_1.2101	1.91326	2.60829	0.866499	1.59785	2.68354	2.91858	1.31672	3.84771	3.36451	3.69328	6.7137	4.0888	4.90553	3.97301	3.83766	3.50042	2.82469	2.84825	4.29578	3.0623	2.92759	3.79346	2.3103	1.32747	3.11128	5.12849	3.01467	6.34165	2.58999	2.94615	3.27785	5.13289	1.9621	1.69101	3.72351	5.31141	4.65625	2.9783	4.83753	2.01488	5.46939	3.19173	2.39564	4.72018	3.54245	4.78056	5.17322	3.25642	2.32786
evm.TU.HIC_ASM_1.2105	2.72259	1.22282	3.11695	3.55967	1.81366	3.08928	4.42726	2.51924	1.41785	2.32311	1.73821	1.85419	2.76769	1.65051	3.24096	1.7991	3.90827	2.2078	1.73027	3.03233	2.29651	2.3444	3.2709	3.56626	2.48114	2.2963	1.24283	1.8975	3.90543	1.97791	4.09677	3.26246	3.38401	2.16296	4.61054	1.81431	1.52506	2.54913	1.98225	2.90658	1.3096	1.43937	1.97464	3.6301	2.27834	1.42083	1.25357	2.10299	3.46738
evm.TU.HIC_ASM_1.2108	2.68411	1.95815	3.60398	0.816696	2.73925	2.39926	3.67805	1.80578	1.58125	1.80011	2.62985	2.17568	2.04337	0.794167	2.263	1.70292	2.40854	2.44607	2.49102	1.40536	1.88245	0.650597	0.836117	3.66825	1.38404	2.39401	1.50885	2.65241	1.49956	1.02736	2.32451	4.0287	5.44347	1.10798	2.15419	2.57111	2.69034	2.05433	3.32685	1.26245	1.72416	2.68005	1.54206	2.37515	2.26922	2.34916	2.4229	2.27789	1.16677
evm.TU.HIC_ASM_1.2122	8.55078	11.7162	25.4199	13.3638	13.7348	8.80733	21.1573	16.959	12.8058	7.22065	6.33422	8.71545	11.5493	6.47754	12.3371	6.76055	9.11348	10.6973	6.1321	11.0353	21.1418	23.9017	14.2799	14.6827	11.5767	11.8632	12.0607	6.83239	12.6937	13.0531	15.2919	9.04561	31.3278	19.5146	10.3711	8.72458	7.1115	18.0306	3.50715	18.9127	9.08559	8.61859	15.069	6.19394	9.99542	11.8684	6.69929	12.6622	16.3083
evm.TU.HIC_ASM_1.2125	3.45213	2.72688	4.40728	3.90998	1.79964	2.781	3.02229	2.18871	2.16512	1.72005	0.382114	2.28196	1.45987	1.71908	2.48752	1.30108	1.68839	1.60776	2.3803	1.86165	1.9406	1.54726	3.3241	2.28723	1.83364	1.15458	1.55555	2.10434	1.95719	2.11402	3.58397	1.10428	1.94818	2.07074	2.04282	3.59217	1.83958	2.02942	1.04043	2.36537	1.28832	1.86304	1.61465	1.50609	1.16981	1.82283	1.34724	1.23979	2.17399
evm.TU.HIC_ASM_1.2128	216.082	288.937	645.548	512.087	419.199	190.285	377.861	210.093	272.381	238.342	215.652	208.309	335.341	187.423	334.306	194.438	331.986	281.293	310.952	234.692	253.01	221.075	433.214	377.775	382.194	632.772	249.74	267.01	283.746	238.62	279.806	236.562	204.654	310.798	209.497	225.733	264.132	257.648	169.161	326.291	191.49	279.271	256.116	220.734	305.618	240.128	246.514	218.719	244.67
evm.TU.HIC_ASM_1.213	0.560119	1.01122	2.02358	1.94124	1.74169	0.63771	2.25477	2.2505	1.57986	1.1673	1.18043	1.12349	1.2355	1.38952	1.65449	1.79829	2.66955	1.57761	2.14502	0.687444	0.644662	1.99577	1.53814	1.85149	1.17216	2.07899	1.49412	1.83883	1.06438	1.84944	1.15218	1.52222	3.68029	0.663661	1.834	1.24924	1.7931	1.47918	1.54044	1.35578	1.39891	1.53385	0.925054	3.63622	1.6823	0.841077	1.49597	1.96141	1.8416
evm.TU.HIC_ASM_1.2133	23.8166	25.8875	254.511	11.2417	35.6536	17.0189	255.489	19.452	26.2059	17.3158	10.1968	17.0024	10.74	12.6367	14.7965	13.2558	14.0202	20.7535	12.6079	26.2543	14.3852	8.32042	7.17741	42.2001	7.99162	15.5593	24.285	14.4278	35.765	32.6448	9.57881	17.4474	311.388	16.0734	14.6927	16.7277	18.762	14.3883	8.67045	18.9138	21.4041	16.3135	12.0042	11.4259	31.8697	19.3978	15.0106	11.9677	11.3877
evm.TU.HIC_ASM_1.2136	1.20625	1.16815	1.66478	2.02736	1.71308	1.0858	0.459734	0.708993	0.705361	2.05726	3.03926	1.68048	1.86335	1.49924	1.39952	1.83994	2.98181	0.809587	3.51715	1.40792	1.23523	0.38186	1.43215	1.34176	1.63708	1.65161	0.70066	1.57953	1.95242	1.01831	3.08074	1.06582	0.560053	2.12004	1.86057	1.63099	1.29728	0.628142	2.05854	0.954221	1.22618	1.63675	1.12891	2.03277	1.91202	1.67476	1.92907	1.30347	2.04862
evm.TU.HIC_ASM_1.2137	5.74043	3.20851	2.73816	2.87135	1.95933	5.09642	0	5.14925	0.805875	6.677	3.28003	1.67698	3.32526	3.95221	1.31547	3.90612	5.03057	4.31517	3.45122	3.23325	2.36275	6.92334	3.42175	1.99081	1.16995	3.78568	3.12714	3.22159	3.6049	5.16681	0.742065	4.44517	2.58888	1.09716	2.85127	0.825241	2.91422	1.16546	3.00146	0.293808	1.2303	5.12563	6.3502	3.48772	2.95795	3.0504	2.48159	4.47899	2.52455
evm.TU.HIC_ASM_1.2138	2.33915	1.7859	1.06097	1.73835	1.61828	1.79543	1.62939	3.48259	1.94827	2.52855	4.04489	1.90967	2.93516	1.98367	1.91873	1.75765	4.32594	1.69643	1.85839	2.05786	1.63442	4.35293	1.42417	1.85117	2.51381	2.97816	1.27276	2.96494	1.61306	2.10594	0.683955	1.72323	1.70953	1.5141	2.38353	0.91625	1.99109	1.29829	2.85233	0.793093	1.95901	3.53837	3.9033	2.28189	2.21142	2.04084	2.74436	3.00507	2.57924
evm.TU.HIC_ASM_1.2142	35.9449	30.3947	6.23872	12.981	23.1005	71.7209	8.27667	34.3866	28.9019	27.0217	56.2116	37.3533	22.7899	36.3896	16.8993	34.1816	13.1273	26.6363	16.574	20.7372	16.5908	40.5029	9.23727	11.9087	12.8907	16.8512	16.4954	49.8237	14.0989	17.4484	27.8977	43.2069	4.99064	13.9295	27.0335	45.1891	42.1643	17.0509	19.9367	9.22931	33.0124	25.3859	22.6937	29.0144	8.73306	11.9736	33.4301	17.5576	14.0476
evm.TU.HIC_ASM_1.2145	7.60305	9.91818	7.83122	12.8819	14.2417	10.8016	12.4219	8.976	16.1076	9.16545	8.75958	6.53902	9.80517	7.56023	9.15061	6.17724	7.69629	8.49221	5.72706	8.52847	10.3326	11.1582	5.33118	7.91714	5.45574	7.88098	9.65009	8.99869	7.10064	4.87091	3.31234	4.72993	15.8867	6.97988	8.22181	10.3564	8.96981	5.29469	10.3131	6.15115	11.3172	8.74027	6.7209	9.31414	13.7322	9.22718	7.39384	6.14333	6.73715
evm.TU.HIC_ASM_1.2154	8.36569	3.98552	3.25864	0.702587	3.24167	1.43236	1.87673	0.636539	5.35417	7.84906	36.746	1.32699	7.31441	42.0289	1.66202	4.24875	1.75268	1.60896	8.78559	7.7695	0.162567	1.20233	1.05465	0.995859	2.59212	10.0896	3.71955	10.3356	0.830581	3.80289	2.37872	2.16497	16.3692	0.716875	17.0026	17.0559	10.524	0.816196	7.06988	1.85608	10.3987	2.57508	1.2684	6.03765	2.14193	6.26681	18.9053	5.54102	2.9472
evm.TU.HIC_ASM_1.2156	5.29933	7.208	7.91899	3.70734	8.00022	1.51212	6.92148	15.9325	3.47235	1.84407	0.757979	2.09973	10.122	0.963437	8.07868	0.21012	3.36155	2.67659	2.07684	3.55103	14.9253	18.882	3.70503	6.90231	10.4834	3.94746	1.29455	1.04629	6.84285	7.40034	0.287611	1.64872	5.39271	10.9347	4.61253	1.32103	0.534202	6.36193	0.808013	5.99354	1.22418	2.66944	6.9523	0.719987	7.34912	4.9872	0.840361	10.4934	13.6562
evm.TU.HIC_ASM_1.2159	1.16397	0.748728	2.05511	0.764746	1.33278	0.925474	0.304724	1.74628	2.35191	2.38275	1.06661	1.66501	1.63513	1.45785	0.723936	1.39218	1.55342	1.33207	1.30282	2.1194	0.659923	1.64794	1.77036	1.60877	1.62219	1.6564	1.48793	2.18649	1.16143	1.18685	1.7221	2.23893	1.0385	1.17302	2.16221	1.25194	1.06059	1.012	1.15965	1.32578	1.84015	2.50331	1.32573	2.21838	2.27897	2.1542	1.83521	0.851494	2.17781
evm.TU.HIC_ASM_1.217	82.4962	74.0307	44.4866	41.9971	85.5017	46.5356	53.2355	24.3836	48.1715	67.8298	52.3408	58.5385	64.9593	59.1688	47.1924	41.0556	54.23	52.9857	36.5271	55.6377	27.6983	18.8474	20.1089	38.3942	32.4747	56.0899	47.8849	52.5737	21.5715	22.4042	55.398	57.7928	96.4285	32.3316	31.2297	25.9043	74.6406	29.014	57.3371	22.7232	50.8211	72.5607	40.8125	42.8914	74.7941	66.7494	57.2682	32.5706	27.3178
evm.TU.HIC_ASM_1.2178	21.6295	19.2803	15.9084	22.6217	18.7738	20.8251	19.8587	11.4002	12.3484	14.2884	11.7001	16.4394	14.4306	10.2261	20.0338	12.6584	8.76977	10.094	15.1177	14.9347	22.7007	3.36199	23.1756	15.4698	23.0822	12.6877	17.7345	14.5043	32.1854	13.1926	2.33264	16.4604	15.0746	14.6475	21.7424	20.0998	14.389	25.8011	18.5082	19.7349	16.5083	16.2032	10.2351	14.3818	15.0011	16.8603	15.4042	24.3394	24.4032
evm.TU.HIC_ASM_1.2181	10.0755	15.2193	24.4522	16.0635	13.8721	3.62732	10.5479	20.5174	3.96191	4.17838	1.78118	3.56419	17.9163	1.26996	15.8067	1.77012	6.62431	4.16322	3.06867	4.95611	34.5338	30.6779	9.46752	10.5758	12.8778	18.0353	2.83939	2.60835	18.4628	25.4657	1.17367	2.03589	6.81452	11.9243	8.46199	1.86356	2.40222	18.4535	2.62927	17.4333	3.76009	1.67124	13.2904	0.951837	29.8156	11.6047	1.66373	12.4444	34.1201
evm.TU.HIC_ASM_1.2183	9.63684	5.95327	8.09926	13.2214	10.9381	22.9444	10.5076	17.3039	11.1832	12.8828	11.0416	9.05181	14.4845	11.1432	6.70753	11.606	7.51863	9.95903	6.63975	9.76	6.35606	15.5171	7.75017	10.6623	7.71773	9.82554	7.64573	13.2969	9.56455	10.6442	2.80801	8.05615	8.7999	5.63953	12.7813	9.49002	8.48523	8.63164	8.40663	8.24335	6.98718	7.32462	7.16511	12.1638	4.84739	5.14489	10.4042	11.7225	5.68731
evm.TU.HIC_ASM_1.2186_evm.TU.HIC_ASM_1.2187	13.2851	17.0948	6.26089	3.53243	27.6703	20.3862	5.38516	15.5287	51.8367	22.9201	56.5247	48.0119	28.396	31.9274	41.2215	38.8802	24.4692	65.1935	22.8278	24.7213	11.8826	14.0408	5.96562	7.49238	8.18673	28.9255	98.9683	51.2734	11.1002	7.70746	3.90728	53.1908	47.5909	11.2368	22.0755	19.1658	52.768	15.5243	24.1129	15.1909	55.2036	84.3031	10.1532	41.7537	31.342	27.9655	52.1409	17.1163	7.23113
evm.TU.HIC_ASM_1.2189	10.5123	23.3495	43.8612	10.0088	20.9857	5.02851	52.21	4.97887	20.5189	5.2093	9.28091	3.3403	10.2187	4.0808	9.03846	2.63552	16.3666	4.5448	12.2582	3.76333	4.08632	5.52264	10.342	24.6683	8.14062	21.8506	7.26109	7.47916	4.84824	4.0306	11.1389	4.26636	33.8477	4.62273	5.55545	7.07834	5.14097	4.48552	8.10394	3.97206	7.16756	17.5612	3.98951	8.17222	23.549	15.9029	6.85429	11.3836	14.6965
evm.TU.HIC_ASM_1.2194	2.03238	1.28425	2.05244	4.58018	3.90136	2.81463	1.05364	4.02418	1.87211	3.58028	4.83118	4.51491	5.22163	2.57846	5.8222	3.28466	5.9926	2.94857	6.66039	3.32356	4.75706	3.06932	4.16403	4.08788	7.96704	5.41018	3.23352	4.45913	6.33591	6.17742	0.964416	5.39614	2.47897	3.75507	3.97826	4.11767	5.9649	4.9401	7.23538	3.47687	3.83389	5.88818	2.7802	5.69804	5.5897	5.02535	5.25364	5.36224	5.82033
evm.TU.HIC_ASM_1.2198	103.075	91.0995	54.6769	49.6478	142.247	77.1853	88.3997	38.3876	62.6525	105.366	93.7289	87.6823	35.9452	60.1385	69.7656	54.9974	139.077	70.2109	67.6495	86.3149	57.1153	34.5688	46.3896	40.529	57.8806	57.0952	60.2886	62.2302	57.4607	54.1611	37.1787	100.395	70.8958	77.9004	57.0528	53.3211	59.2749	52.765	45.3147	50.4866	77.8745	76.1297	112.358	65.5582	50.07	97.6341	64.8565	37.5011	32.1438
evm.TU.HIC_ASM_1.2199	7.48302	9.36248	9.15164	12.6699	10.1874	7.69907	8.07091	2.54888	8.27658	6.62383	9.01039	5.7632	4.01783	6.14038	7.01246	4.42593	10.6137	5.51601	9.19762	8.13006	4.45805	3.85648	6.38219	6.85127	9.50918	12.4705	5.43076	6.59298	3.53939	5.25244	1.87831	5.52575	6.94866	6.02493	6.74832	5.31471	3.72655	6.47942	8.92879	4.80254	5.50604	6.14236	6.32278	8.14862	12.086	6.25465	4.61417	10.9874	11.6191
evm.TU.HIC_ASM_1.220	10.6498	10.3107	17.2047	2.70722	11.2638	6.54749	38.7476	9.50341	13.9324	10.0115	16.3859	9.96703	7.24098	9.88368	5.52981	10.1283	10.535	11.7842	8.13912	8.86479	2.39756	10.6875	13.8116	5.14518	3.49643	20.4585	11.6722	20.8116	3.15021	2.37821	5.98954	13.0085	28.625	6.64188	8.39945	14.1078	14.5342	3.64542	49.5467	3.65053	24.6833	33.1373	4.46516	7.23986	12.202	15.8772	10.3656	24.6281	3.65382
evm.TU.HIC_ASM_1.2202	5.05793	7.12717	9.25431	10.7524	5.61866	2.57527	5.82757	8.63009	1.41898	3.78276	2.76699	3.97231	5.33777	1.52219	4.62568	2.25201	6.29156	2.21993	10.1921	5.36977	8.04861	5.37165	3.69748	4.84396	7.93881	4.16905	1.7567	1.35617	7.28575	6.37241	12.1866	2.82696	4.31951	4.76852	4.01368	3.35792	3.15047	4.06516	5.16395	4.58155	1.88334	2.06894	3.87229	5.08818	6.43942	6.18159	3.02082	6.30217	8.80414
evm.TU.HIC_ASM_1.2204	3.43453	3.56553	12.5524	1.71857	5.19394	3.31634	6.7795	1.35584	3.09699	2.24254	1.72603	2.70778	0.366805	0.925247	2.40251	1.5427	0.576441	1.8717	1.01277	1.36004	2.34172	0.679723	1.15729	4.71276	1.13828	2.32357	2.75522	2.00251	2.85902	2.81537	0.117893	1.86724	6.20169	1.3876	1.94499	1.21544	1.69785	2.58822	0.645331	1.58011	1.74696	2.71775	1.055	1.16401	0.488618	2.70534	2.30156	0.545257	0.501568
evm.TU.HIC_ASM_1.2205	2.62722	1.68375	1.6521	0.655118	2.62588	3.09083	1.44027	1.51206	3.09054	2.58346	2.04945	2.24873	1.44735	3.81678	1.39568	5.28139	1.17552	1.51366	1.32341	3.04037	1.90553	1.29248	1.48013	2.0305	1.08365	1.54011	3.04959	3.80072	2.03056	1.81254	0.93426	3.00285	2.22292	1.73965	2.00867	3.2264	3.29578	1.95713	2.0921	2.02987	2.98581	3.95631	2.54496	1.71547	0.634319	2.05457	3.93622	1.1784	0.695738
evm.TU.HIC_ASM_1.2206	86.3744	72.8475	108.858	56.5038	59.9829	89.519	79.6967	38.8516	49.329	55.6418	23.6602	66.5554	36.5425	44.8351	54.5454	48.5575	56	36.5941	45.7999	55.7503	62.4268	26.2941	53.1639	54.9565	49.9039	26.4004	34.2475	51.4602	56.4127	49.8472	20.4524	58.6487	38.1617	47.6657	61.9634	69.8898	52.8185	43.1071	27.2417	44.5184	50.8094	50.6148	58.1634	39.8158	18.6424	45.8803	57.8286	19.3414	20.5136
evm.TU.HIC_ASM_1.2207	8.39167	6.10392	4.59798	6.27482	9.05672	10.0025	4.1095	9.56522	7.71323	8.16647	6.22297	8.6518	5.15501	9.7982	7.57299	8.61283	6.36127	7.59012	7.0147	7.39431	7.11856	9.0495	4.61848	5.34051	2.67875	4.2261	5.7827	11.123	6.07046	7.55279	1.52585	10.9319	5.33593	3.75577	6.38088	7.9021	10.8599	7.62892	12.8716	4.69204	10.1329	13.935	5.89791	7.69184	9.50492	8.3137	11.722	7.77744	7.29213
evm.TU.HIC_ASM_1.2213	6.22569	4.21958	7.56983	9.58024	7.0539	11.2758	5.03455	5.18957	5.65075	9.08041	8.37104	8.68595	6.81227	4.86587	5.90382	5.28341	4.77052	5.23074	5.87873	10.2065	7.35947	4.82262	4.20588	5.37494	5.55971	8.12008	6.52616	5.53021	9.01603	9.44262	2.5496	7.69978	5.10281	5.61217	14.1691	4.44565	5.34528	7.67743	5.89555	6.835	9.42986	5.46057	4.84638	8.69449	4.45247	5.93975	6.42948	12.926	4.41184
evm.TU.HIC_ASM_1.2219	3.53568	3.64594	3.19701	1.83164	1.3631	4.83575	3.60101	0.964017	0.976286	1.99579	0.430406	2.2965	1.68324	1.53727	0.899142	0.359177	2.30256	1.37822	3.18472	1.47053	2.05747	1.81093	1.54581	2.01527	2.53948	1.07298	0.884858	1.10629	1.85288	2.31385	1.1055	1.38434	3.11021	2.33251	2.98299	1.62748	0.862931	4.70475	1.73153	2.29066	1.84199	1.2542	2.59453	2.10489	1.52241	1.03814	1.42072	2.22532	3.63808
evm.TU.HIC_ASM_1.222	1.87356	2.60865	13.406	3.80328	1.85421	1.37765	15.8125	0.71934	7.25959	7.34007	0.496481	2.26393	2.09958	5.08551	0.999245	4.92841	1.62826	10.9239	2.80775	8.39793	1.22564	1.17804	14.7556	14.4759	1.34556	0.878451	6.15162	0.836549	1.78875	1.26589	3.17703	1.58077	12.1671	17.4364	2.04435	2.11879	0.961223	3.11548	1.93042	17.323	1.00532	1.38403	12.102	2.00419	2.98584	2.3089	0.953822	2.43398	2.1914
evm.TU.HIC_ASM_1.2236	14.8478	22.1869	28.2597	29.3844	20.5651	13.0737	24.6056	24.3961	15.4052	10.6445	9.72348	11.1137	18.0175	9.09122	20.001	10.3123	23.049	13.0992	15.2706	13.2647	23.4842	29.1328	16.8175	19.0058	23.8915	19.4336	15.3657	10.5904	14.6527	17.4048	5.61041	9.81357	26.9137	20.6786	14.8247	13.309	10.5398	18.8975	11.4379	20.3047	12.8242	13.7663	17.9283	14.0544	26.449	17.6184	9.47497	26.8559	34.4951
evm.TU.HIC_ASM_1.2239	7.30941	7.92663	9.12824	9.60475	6.53979	9.21245	5.69693	8.58789	5.31955	3.85085	1.00039	5.4716	1.51392	1.96408	8.67415	3.4441	3.3788	3.69382	3.22651	4.37997	8.67816	7.10286	10.6555	5.64596	2.7689	1.72935	5.27722	3.38405	10.3809	9.98799	1.37039	3.5608	2.06682	4.36312	6.02613	7.04966	4.15072	11.3597	2.26284	9.09469	4.06709	1.85319	3.61764	2.21907	3.23236	5.47945	3.09076	4.54775	6.14448
evm.TU.HIC_ASM_1.2242	167.825	227.094	557.053	463.821	361.525	151.232	320.712	106.005	237.27	194.88	131.923	188.377	231.925	149.941	292.476	140.842	276.813	221.622	239.14	207.133	268.015	127.225	374.826	354.613	289.365	436.886	195.449	193.915	218.897	192.277	99.6868	181.104	195.51	255.915	141.384	140.314	195.201	219.066	81.1074	253.153	162.418	214.97	236.811	152.128	187.634	217.883	174.353	121.097	160.684
evm.TU.HIC_ASM_1.2246	27.5545	31.2351	368.607	7.44964	34.742	15.3701	418.071	17.4825	44.6818	31.7066	16.9934	15.9488	17.564	20.4864	11.2401	22.6904	16.0811	37.8727	8.42722	37.0395	11.0005	10.6152	14.0534	101.314	7.24639	9.69371	48.3587	20.68	20.6324	16.305	27.58	25.346	473.394	24.9748	9.61521	15.6264	17.3209	15.1668	9.1433	30.6057	22.3315	15.7883	21.9284	10.1126	21.149	16.3516	13.4801	12.1411	10.7953
evm.TU.HIC_ASM_1.2249	1.07765	0.867391	1.34717	1.07245	0.478935	1.25741	0.558144	0.771937	1.06944	2.29491	2.83143	2.16456	2.8278	1.95167	1.36526	2.21505	1.14963	1.54784	2.82286	1.51636	1.34977	1.15841	3.30303	1.03219	2.31568	1.85054	1.46031	2.16713	2.63581	1.07978	0.105848	2.06061	0.35421	1.94286	1.49421	4.06574	2.29753	0.807859	3.71255	1.62537	1.56734	1.51375	1.18667	1.27293	1.77534	1.83159	1.76727	2.63489	2.35296
evm.TU.HIC_ASM_1.2250	1.68123	1.52868	0.783091	1.41439	1.07997	1.10294	1.07708	2.7986	1.58063	2.65664	3.5145	1.53504	2.62602	3.29769	1.30564	2.24061	2.65396	1.9872	1.1407	1.76928	0.954269	2.24999	2.07585	1.49609	1.19739	2.1979	0.870585	1.91985	1.44241	1.71554	0.721876	1.22368	1.51382	1.1188	1.39317	1.02508	1.75314	1.06034	2.05752	1.18904	1.57097	2.52823	3.84256	1.41224	1.60957	1.51487	2.13053	2.62862	1.97426
evm.TU.HIC_ASM_1.2255	22.5717	16.3329	7.72308	24.0697	15.0235	35.3028	6.36127	23.0088	14.8637	13.953	31.5245	23.9413	15.0748	15.4901	11.2404	14.9458	24.4274	12.8307	21.6292	13.3644	13.8435	22.9748	8.33447	7.74826	17.6305	12.5369	8.98455	26.0494	17.2008	19.0875	7.54122	26.8637	5.68681	9.5141	17.8393	25.6294	26.2752	14.6922	20.3565	8.56461	18.2161	16.1806	17.7454	24.9583	12.2722	7.85365	17.3341	16.3498	16.6623
evm.TU.HIC_ASM_1.2263	1.41888	1.77108	4.12888	2.74084	1.64598	2.10804	2.11062	0.87334	2.66888	1.83398	3.16465	2.68853	1.36728	1.2714	1.31734	2.1565	2.58378	1.91782	2.50448	1.39381	1.26664	1.29626	1.16522	3.36559	1.68709	2.24938	1.72918	2.00409	1.43982	1.44237	0.431743	2.82559	2.46437	1.24461	1.57702	2.21724	3.23534	1.54648	2.81649	1.65233	1.92353	2.91915	1.43273	2.91596	2.34417	1.05525	2.40233	3.26403	2.63675
evm.TU.HIC_ASM_1.2266_evm.TU.HIC_ASM_1.2267	4.37727	6.85468	10.1942	13.5327	7.02916	3.68054	8.17822	21.5748	5.47412	2.84314	3.6088	2.90182	7.9582	3.09635	8.51359	3.64086	10.7408	4.8505	4.19653	4.06486	11.3331	35.3167	6.27377	5.85459	9.32767	16.4475	4.21947	3.00136	7.68853	9.35509	8.96537	2.44615	9.21517	10.124	5.91546	3.85153	2.72342	8.77686	2.14905	12.7658	3.50924	2.90309	10.6274	3.51889	10.925	4.56911	2.86095	13.0783	16.1863
evm.TU.HIC_ASM_1.2273	1.27796	1.53266	2.56224	2.02849	1.14513	1.15799	3.02706	1.91817	0.603407	0.878032	1.54946	1.18915	1.26738	0.579176	1.85884	0.438556	2.36776	0.63442	1.99095	0.97871	1.04398	1.78484	1.30048	0.877471	1.71262	1.4138	0.938688	0.737726	1.48489	1.57285	3.08908	1.02731	5.44429	0.97934	1.18405	1.5479	1.21546	1.48903	1.51336	0.895806	1.10598	0.794937	0.836207	1.594	2.01638	0.910366	1.02122	1.95702	1.50805
evm.TU.HIC_ASM_1.2276	44.904	26.7495	18.2358	12.7338	27.0201	25.7755	21.6728	16.8587	11.3226	20.2308	19.3564	27.9187	20.197	18.0884	19.2636	13.1453	18.5338	13.9991	7.48215	13.3246	16.3242	14.8744	9.80526	14.0116	14.202	17.3117	12.1082	24.7408	13.2349	10.7275	2.21287	23.6859	12.8898	11.328	16.424	11.8252	22.5859	15.7638	23.5118	9.80727	16.9992	29.2257	10.9215	10.7019	17.3064	21.5562	25.4715	12.32	9.81227
evm.TU.HIC_ASM_1.2278	2.53684	1.78012	4.22252	2.67446	4.31572	1.69664	1.3538	1.42812	3.96107	1.56057	1.37317	1.76717	1.65393	2.60781	1.32244	1.72991	1.01824	2.08866	2.22524	2.6319	2.06792	3.26642	2.09134	5.80846	2.61395	5.09185	0.614468	2.78221	1.60204	1.64539	3.14472	0.712624	1.81878	1.98468	1.52077	1.42604	0.701436	2.14756	0.588566	1.13462	0.63414	0.539308	1.26747	2.25086	2.41723	0.506021	0.664222	2.2837	5.29575
evm.TU.HIC_ASM_1.2279	14.2883	31.5898	46.7442	54.4105	23.3273	6.5141	28.091	10.5314	5.0978	11.2188	10.1652	8.53002	13.7481	7.12266	18.1781	6.2833	14.8129	8.20544	30.9796	15.9736	35.9619	10.6601	37.6911	18.1508	58.0965	37.0164	9.15393	4.43635	36.948	44.0076	33.7494	9.28357	12.0124	18.0456	13.5266	16.3263	7.18317	20.2217	9.37917	17.3166	8.44196	5.57381	13.2069	6.70086	21.9278	29.3716	6.35863	19.0794	40.0445
evm.TU.HIC_ASM_1.2284	4.04205	4.09283	3.47835	2.8275	4.13515	5.46533	3.96973	2.46839	4.6556	3.27255	4.03774	3.59489	2.61879	3.52001	4.45204	2.9589	2.58712	3.52087	3.45141	3.64671	3.31882	2.21137	5.31998	3.51091	2.92292	3.03721	3.29953	4.31023	4.22122	4.23384	4.53696	3.84631	8.09451	3.17492	3.8882	4.09017	3.66443	5.16912	2.2541	3.48731	3.83843	5.32106	2.57102	2.74394	2.15602	3.96398	5.05671	2.02532	2.404
evm.TU.HIC_ASM_1.2287	5.66331	4.3426	3.617	4.20646	2.58618	1.6774	4.66071	1.54449	4.55204	4.18019	3.82884	2.29414	3.56414	1.0965	3.50913	2.39374	3.9907	4.63027	2.9181	3.68998	0	1.58524	2.56454	3.91876	2.74696	2.17716	3.04122	1.89073	1.22479	2.50252	5.26621	3.28197	3.53629	3.99948	2.11117	2.69888	4.12378	0.317532	2.29752	1.36086	4.34351	2.74571	4.26436	4.00243	4.86065	3.67391	3.79601	2.97652	1.82346
evm.TU.HIC_ASM_1.229	9.09839	15.3685	1.98421	13.0037	5.45004	20.4648	6.43477	9.94948	24.6945	1.00357	2.39512	5.11621	1.86758	16.2996	12.4178	5.32149	3.32415	5.73185	7.30839	3.7462	1.82904	18.8292	1.34853	8.08573	1.98896	1.33092	8.72972	17.6989	1.91737	8.45964	6.82331	25.771	0.671184	0.434298	5.61977	15.8787	7.36397	29.9601	6.05591	1.40674	32.1249	1.41184	1.95412	6.52329	2.60963	5.34238	4.86239	8.27261	7.58968
evm.TU.HIC_ASM_1.2299	3.94452	4.0823	2.95238	3.41013	3.39382	2.85003	5.68217	6.29023	4.41474	3.26064	1.85569	1.98316	3.10367	1.55297	5.99304	1.77862	2.92355	3.74282	3.61595	2.66394	6.61674	9.25401	3.36992	3.41921	5.64549	5.81658	3.44156	3.36484	4.21101	5.7106	3.63281	0.975576	4.93173	4.967	6.01459	2.04068	1.34399	5.87141	3.03011	3.97566	3.24782	0.459126	4.34755	1.27208	6.86485	7.21285	1.35969	6.48224	7.09285
evm.TU.HIC_ASM_1.230	6.84846	8.70745	10.8063	21.9998	6.75997	7.55069	12.8646	13.4136	11.4678	15.6501	14.5685	7.02795	15.9807	15.3103	6.33465	17.5596	14.3891	17.2846	21.4591	15.634	6.35739	13.7982	17.7784	16.4007	15.687	14.5491	15.5704	5.38815	9.02233	9.13428	13.8467	7.14399	11.0415	17.934	7.644	8.48138	7.17741	7.44015	17.7602	18.217	8.3123	4.74095	12.4138	19.0572	14.1976	6.87676	8.19571	16.8438	20.6769
evm.TU.HIC_ASM_1.2309	71.3062	55.122	55.8799	93.7995	74.5916	89.6003	46.9999	15.6907	65.0231	32.1904	17.4987	20.1383	18.5784	42.4268	27.3751	35.585	28.8182	16.4715	50.3313	20.7535	14.9326	36.2238	15.3645	40.4245	50.849	68.2659	11.4228	48.24	11.5716	15.3702	62.2492	19.594	57.1631	7.5479	25.3614	24.0994	25.3045	38.7566	28.3094	10.2459	21.1774	13.1134	7.81934	61.3398	29.2577	22.204	28.5843	42.6217	41.7948
evm.TU.HIC_ASM_1.2313	9.9638	9.16355	9.04464	18.1903	7.76521	9.94658	16.8117	7.11781	8.89087	8.33291	12.243	10.3897	8.50638	14.6834	9.20074	10.3809	18.8418	11.9849	21.224	11.157	13.4463	7.92924	10.3051	10.2841	16.9151	11.9678	8.29231	12.4299	12.7438	7.44587	15.4576	11.6245	16.1884	6.55756	11.2397	13.8227	11.9422	9.51135	11.2626	9.2853	9.30924	9.37318	8.87144	23.2601	7.58957	9.56972	7.98394	14.6102	11.1266
evm.TU.HIC_ASM_1.2314	6.90039	5.92413	7.82611	13.2385	7.23211	8.17784	15.1082	3.54739	6.39622	4.43659	7.2489	7.076	5.61446	7.77039	7.81777	7.1999	17.0891	7.7539	20.9059	7.50197	9.49219	5.36227	7.69963	9.59337	11.906	14.8321	6.54792	6.05075	9.93885	5.86677	9.4499	8.81866	13.4472	7.36889	5.57548	8.47356	7.89423	9.42039	9.74159	7.15351	7.09859	4.68868	7.63082	14.8264	6.20406	6.49344	6.0289	8.60788	8.91769
evm.TU.HIC_ASM_1.233	18.4246	8.25594	7.01127	3.03991	10.4668	10.1627	5.94011	7.52877	9.55994	7.40374	4.17139	7.25026	5.64168	9.09179	9.56677	8.2855	2.52014	11.7627	2.0331	6.90257	9.56018	7.4673	5.67124	7.42382	4.70791	5.1592	6.79843	12.1369	7.87232	10.8275	8.11189	8.23942	2.18794	6.7299	8.90133	9.05992	10.2848	6.63846	4.66529	7.79481	8.79109	9.19405	3.29739	2.73149	6.76385	10.0028	9.12318	5.01311	5.69889
evm.TU.HIC_ASM_1.2331	6.47773	5.06228	2.9708	4.47241	3.28495	3.13665	6.75891	3.43544	4.66743	3.6925	5.2628	3.9914	1.35407	3.93513	3.85797	5.44706	5.39936	5.01508	3.95082	3.54366	3.41983	4.59685	2.44422	4.54628	2.41964	4.60646	5.26973	5.38418	4.37601	2.68066	2.42978	5.68059	4.97957	3.15359	4.68605	6.20214	5.09279	3.93982	3.90279	3.3913	4.9901	4.24743	3.11934	4.99993	1.72729	3.21759	4.41773	1.80335	1.84812
evm.TU.HIC_ASM_1.2332	4.49076	3.39893	4.32835	7.55252	11.0402	13.1643	9.27433	6.51482	7.75791	8.03281	10.4538	5.05817	5.38238	10.6541	11.0391	5.87565	14.869	7.47323	8.95759	7.89434	9.97197	4.59126	6.7625	5.27944	7.10351	6.55747	7.3849	9.69827	11.7452	7.54732	5.29005	6.4842	11.9046	7.10903	5.40245	10.2785	11.4802	8.43334	9.23064	8.96796	8.72989	10.8759	5.63285	11.8591	4.44921	7.70946	8.74523	2.93288	4.71368
evm.TU.HIC_ASM_1.2337	42.3461	54.368	34.7262	18.4521	33.4861	24.2957	35.7298	77.7634	25.8774	37.0866	16.1132	33.7971	26.5806	25.0858	34.3229	12.2023	31.4793	33.3028	14.1088	49.9793	64.4793	78.1803	22.9917	29.1187	11.1476	85.9904	24.1732	34.4803	41.5851	50.3604	21.5549	16.9934	37.2193	45.7808	35.4823	13.6511	28.8014	46.0365	22.4659	40.2726	33.3147	29.5309	61.6111	14.657	39.8808	52.4685	29.2953	29.1958	28.7869
evm.TU.HIC_ASM_1.2338	40.3881	41.7726	31.1807	23.7289	47.6936	26.5488	26.4137	69.3873	32.4485	44.9631	26.3075	34.8908	41.2732	30.1838	50.2002	22.2249	28.1936	31.7477	26.352	45.7356	52.0055	91.2221	31.3838	34.989	16.0359	62.8512	27.0225	25.5268	36.632	40.9767	17.4024	18.2983	35.1919	33.8702	34.0117	22.8771	24.9785	41.3018	22.8789	38.6277	32.2812	23.1863	63.7576	17.6705	41.6592	58.1266	26.1053	23.6211	29.5083
evm.TU.HIC_ASM_1.2341	4.36133	2.2964	1.56984	2.74057	2.17282	1.40186	5.02068	1.21238	1.43344	1.15638	1.46975	1.49328	2.94249	1.78747	1.28683	0.738662	2.71742	1.67821	4.62607	1.49956	1.35215	0.804692	1.1565	1.72144	3.01617	2.43097	1.44251	1.8717	1.81106	1.72932	1.73091	2.89777	3.19635	1.3852	1.82076	2.3579	2.22917	1.31157	2.119	1.10132	1.71842	1.583	0.821695	2.34672	3.02839	2.84432	1.10849	3.65611	2.9111
evm.TU.HIC_ASM_1.2351	919.494	709.358	848.495	329.774	518.099	1139.28	889.423	284.612	369.695	235.33	534.764	539.608	232.049	323.244	396.736	370.358	251.354	393.949	356.977	287.682	256.718	180.329	227.144	656.226	257.71	311.186	289.793	724.311	423.559	265.683	323.689	665.63	803.247	178.724	432.341	608.582	618.187	520.822	450.881	210.797	490.46	439.497	128.193	393.541	252.149	284.93	585.398	344.781	175.084
evm.TU.HIC_ASM_1.2352	0.528653	1.13488	1.4708	0.952028	0.437918	0.572217	1.03644	2.03515	1.29322	0.959395	1.55986	0.863992	0.252398	1.53234	1.60692	1.59796	1.51973	0.591411	0.461452	0.954547	2.27044	1.93005	1.30225	1.31819	1.22845	1.67531	1.90559	1.15375	1.21847	1.22908	2.17436	1.9849	0.783298	1.03603	1.1209	0.505066	1.29658	1.35869	1.22645	1.88638	1.87157	0.438762	1.18847	1.78489	0.653883	0.890384	0.937455	1.1579	1.98371
evm.TU.HIC_ASM_1.2354	0.961454	0.53298	1.35463	2.427	0	1.0768	1.18741	2.69847	0.978764	3.62768	1.3215	1.74634	2.29758	1.79085	0.719935	2.98425	1.61086	2.411	1.64595	0.603524	0.66224	2.34949	3.99124	1.72857	2.69342	2.39878	1.2804	0	2.7916	1.83467	4.24538	0.942234	1.34351	3.806	1.72013	0.690002	1.0476	1.05186	1.64625	1.85782	1.26135	1.54461	2.97336	2.95339	1.25913	1.63184	2.98476	2.51401	1.51614
evm.TU.HIC_ASM_1.2357	3.8461	3.91995	8.9602	6.10288	4.21812	6.57343	9.19621	3.60109	7.93413	5.8104	4.82259	5.11176	3.26102	8.10348	3.95534	6.61665	6.26443	5.11004	6.09074	5.51782	3.69298	3.47879	9.49577	4.30223	4.76391	3.35273	7.42152	4.12968	4.82343	4.55565	12.3612	4.14176	6.83504	6.09537	3.75829	3.81029	3.44365	5.23312	4.50526	5.99021	4.96572	5.69455	5.31622	7.05157	4.0217	3.65573	6.02273	8.26443	5.43459
evm.TU.HIC_ASM_1.2376	7.82259	6.1022	6.85161	2.27993	11.7033	4.43773	9.22118	8.43183	3.17624	5.6354	4.34095	9.39269	10.8978	1.68718	10.1326	1.4482	7.80678	5.47839	3.68118	4.86434	6.50192	9.21416	2.36161	5.09428	3.85725	8.42849	3.66458	5.79579	4.26786	5.07087	1.5148	6.26809	12.207	7.18666	8.34492	3.5446	3.66762	4.17379	15.0107	4.69044	7.76944	7.22474	7.78712	2.54048	12.8658	12.2424	5.0403	11.9643	3.76029
evm.TU.HIC_ASM_1.2378	1.38689	1.51444	1.09186	1.05624	1.1457	0.839717	0	0.715832	1.5141	2.40438	0.984508	1.99596	0.661824	0.7002	0.668681	3.11621	1.07939	0.294597	1.3978	1.65709	1.80545	1.268	1.13095	0.516509	1.73663	1.55263	2.98292	1.29543	0.695308	1.65221	0.970293	2.0127	0.67288	1.74336	2.289	3.16009	2.04969	1.96045	2.38017	1.61362	1.86384	3.50864	1.9353	2.50078	2.48077	1.78207	3.85052	1.87457	1.80452
evm.TU.HIC_ASM_1.2379	1.75919	1.31063	1.66745	0.358354	0	2.60766	0	1.42616	0.406167	1.32919	2.19466	0.835954	1.67852	1.81701	1.32161	2.7882	0.380736	0.359103	1.47021	3.97952	1.58069	0.406583	1.45285	0.813118	0	2.84853	1.43619	1.38012	3.26058	0	1.87921	2.59141	0.52768	2.23873	1.61959	1.2271	0.41397	0	2.73077	1.76	2.47651	1.81947	1.76584	1.74357	1.47764	1.10814	3.54055	0.367387	0.707743
evm.TU.HIC_ASM_1.2380	1.38904	0.593707	1.02061	2.45336	1.14809	0.989232	0.740174	1.58862	1.21068	1.49401	2.92082	2.4603	2.38422	2.10462	1.19367	1.47272	1.74658	1.40377	2.38152	1.35065	0.794725	1.34424	1.80635	1.16702	1.6116	2.10559	1.90168	1.52408	1.27198	1.7351	1.32067	2.25781	0.676993	1.10002	1.27343	2.31626	2.56903	0.98517	1.98979	1.49857	2.0394	2.12565	1.65026	2.39324	1.40072	0.902638	2.47913	1.6106	1.38223
evm.TU.HIC_ASM_1.2381	67.7213	19.6176	5.11678	6.92256	40.5658	47.4488	5.65215	132.616	141.29	106.278	301.227	116.153	187.091	221.241	66.6687	176.402	49.6555	153.466	40.4991	58.6051	40.6978	127.186	16.8705	27.5762	27.403	114.843	108.159	266.4	18.4745	21.0492	32.5933	192.086	38.583	24.5813	60.5232	89.6783	208.735	38.6441	172.106	31.4145	162.186	154.832	41.4327	101.258	95.7987	68.8039	198.683	63.3975	24.1506
evm.TU.HIC_ASM_1.2385	4.33155	3.39041	0.75872	5.28127	4.44299	4.93898	2.24977	5.16403	5.6567	5.95513	11.0375	6.24471	7.31955	9.41683	5.11048	7.22701	8.0998	4.96182	6.74179	5.23467	6.97557	4.48957	7.33413	5.2242	10.1612	5.07826	6.85756	9.06098	6.93157	6.21059	3.46443	7.47433	3.64697	4.29459	6.35053	6.70447	7.75239	4.60101	11.3515	4.55888	6.39343	5.73429	5.53423	10.4265	6.1727	5.56216	11.0074	7.96322	7.33446
evm.TU.HIC_ASM_1.2386	8.93742	8.82435	6.71017	5.2169	8.7297	3.81128	5.11342	4.14681	4.37727	9.18526	4.44327	3.78717	6.62683	2.99044	3.3956	1.94469	5.61088	6.71883	3.09945	4.80678	6.12308	3.10642	1.0029	2.06857	11.834	7.46913	5.01869	8.23046	2.12252	2.11095	1.09418	4.00407	3.0683	3.45898	4.05066	2.34647	2.63616	1.80838	6.28126	3.38809	3.29057	4.78952	2.88789	2.32851	5.24947	4.57119	5.61771	2.16572	2.57973
evm.TU.HIC_ASM_1.2387	3.13697	3.18903	2.6217	0.823858	4.39848	2.80803	2.29112	2.16542	2.65164	1.89273	1.38904	1.42027	3.59885	1.74017	1.90876	1.46811	1.70563	3.32494	1.30196	2.09278	1.53627	1.48004	1.21106	2.92448	2.76574	2.59929	1.70794	2.66179	0.62585	0.955914	0.773947	3.03477	2.20174	1.57878	2.59007	1.42864	2.11063	1.96132	1.89853	1.19901	1.25852	2.50275	1.54809	1.19294	2.28416	1.89471	1.61725	2.95517	2.56218
evm.TU.HIC_ASM_1.2391	2.18251	3.50832	3.73291	2.57856	2.06597	3.91923	3.48024	2.02617	2.64405	3.28642	3.88798	7.17042	1.20032	2.9365	6.93278	3.97677	8.94238	3.34829	8.04862	5.28922	7.25157	1.57221	6.22709	5.28338	2.01208	5.60534	4.25099	2.6059	6.68218	6.71128	3.17783	5.3807	4.43146	8.05362	6.48904	6.3556	4.93109	5.45853	3.47075	5.67535	3.87972	4.57768	4.89422	5.32159	3.01944	4.75553	4.584	4.43212	5.95864
evm.TU.HIC_ASM_1.2392	3.50235	1.98387	4.21489	5.87626	2.27358	3.90463	0	0	1.28977	0.498688	2.65561	7.6702	0	1.11675	5.50934	0	4.66844	0.539959	6.6843	2.1544	6.46534	0	6.80329	2.34362	3.97526	1.42525	2.85382	2.10439	3.54539	3.99493	1.61904	3.30599	3.82948	10.2173	7.75972	4.28318	0.620781	2.72855	4.64069	4.52889	2.90127	3.2379	1.04528	3.31699	3.87483	2.07882	0.526726	2.19244	0.528563
evm.TU.HIC_ASM_1.2393	1.02333	2.84067	2.45879	1.29505	0.865313	1.50546	0	0.835934	2.49886	1.20993	2.39985	2.25331	0	2.21541	1.95336	4.17896	7.62851	1.91438	7.05968	2.24238	1.75573	0	1.73147	0.721247	0.701029	2.97066	2.06929	0.413782	2.54923	1.87227	1.68353	2.36023	1.42861	1.65662	5.19507	2.2677	0.750405	3.15822	1.61645	3.41777	2.41057	2.2925	3.15623	2.89423	1.85753	4.71108	4.19941	3.37935	6.17326
evm.TU.HIC_ASM_1.240	27.345	29.6488	17.8287	21.0845	23.8536	15.8576	32.2266	14.9695	12.6355	10.1377	7.46841	9.9326	13.6447	10.5386	14.9018	9.04178	12.37	10.3162	9.82413	8.01165	15.4398	17.2017	11.4365	11.0076	14.3504	13.1142	11.4066	13.4962	16.073	18.3869	4.45705	8.10904	16.3053	10.0323	14.1707	8.81673	7.44763	16.0058	10.6372	11.0301	11.2387	8.89725	10.4318	7.54295	16.9141	14.8448	8.75379	13.8863	17.0518
evm.TU.HIC_ASM_1.2403	1.31349	4.40593	2.52045	2.46028	4.82555	0.324227	5.78339	0.356502	1.21471	3.07073	0.827737	1.93705	1.71291	4.1098	2.00273	0.602731	0.593191	1.91421	4.17201	3.87949	1.50627	1.56515	0.743559	5.5453	4.14574	2.53689	4.89258	2.11647	2.18111	2.11947	1.99685	1.71643	2.02347	3.12008	2.21805	3.51648	4.16914	2.41691	1.87642	3.65572	2.29468	0.851503	2.73132	5.00397	1.6076	1.7092	1.92985	2.02898	2.51549
evm.TU.HIC_ASM_1.2405	5.54634	2.70501	4.98825	4.32923	2.02227	3.26448	4.78573	2.25961	3.01198	4.75831	3.73405	1.75011	3.86224	7.474	2.40008	6.00841	0.536104	1.77411	3.44674	3.26919	2.20836	2.24701	6.39403	5.04823	5.90243	4.23286	4.84941	3.58367	3.61474	4.07657	2.88543	4.08762	1.78603	3.54737	5.20012	4.99626	3.44792	2.57419	5.09642	5.36282	5.27461	4.68316	4.03974	5.1586	2.34226	1.58397	3.32424	5.0953	3.61587
evm.TU.HIC_ASM_1.2407	10.3041	5.85104	8.70337	9.69975	12.8013	7.73342	8.21598	10.5947	9.82222	9.48949	11.303	9.40694	15.1775	3.17559	13.6475	4.62869	12.0326	10.9561	9.21357	7.01996	8.14196	16.0952	14.139	12.65	8.68955	11.9968	8.28672	12.3017	9.97573	8.64894	15.4002	8.69411	21.4982	9.10175	10.4192	6.06231	13.8658	9.19639	14.0608	7.56809	10.6503	10.9111	9.7554	7.74791	10.1249	11.3519	12.9007	11.1772	6.8254
evm.TU.HIC_ASM_1.241	5.2237	6.93558	12.1485	8.31175	5.60518	6.05687	13.7068	3.04771	9.10951	7.01558	4.26337	4.89884	4.53565	7.12631	4.63565	8.01267	3.53425	5.40911	4.75343	6.58654	4.36286	3.20077	6.15092	8.68336	3.51676	4.61908	3.91966	4.38261	5.15695	3.24247	4.66875	4.00194	5.50489	6.37008	4.62449	3.66232	5.3617	4.43019	3.48469	4.75135	4.4224	5.30748	4.27962	3.9611	2.08402	5.35087	3.49677	5.69829	5.75043
evm.TU.HIC_ASM_1.2424	6.54177	7.89112	9.75023	10.6582	10.2915	6.83092	11.3961	13.8872	17.4653	2.86756	5.02432	7.16897	5.12949	4.50503	9.66917	1.78809	14.1156	5.62771	6.13667	2.50673	11.8666	10.7565	9.41558	4.09962	12.9106	9.23315	18.0957	9.90712	11.924	8.92254	2.63715	3.63266	5.51862	15.395	6.43153	5.17191	6.09906	8.78026	4.97571	11.6071	8.46035	7.9798	5.34085	7.65021	12.2287	7.29544	3.64313	15.5314	9.37642
evm.TU.HIC_ASM_1.243	18.8873	10.3601	13.2914	14.0157	19.3106	12.8024	9.08513	28.8272	10.8984	26.7125	33.7308	24.0125	29.6692	15.4174	18.445	16.9792	73.074	18.563	23.4681	20.3839	22.4128	25.4122	12.5892	17.9948	19.1083	23.021	19.0865	20.3838	14.6274	12.517	15.6686	28.1959	18.3213	32.0952	16.5	15.2436	24.0725	15.2274	41.2675	14.8072	20.2411	31.2355	50.5709	27.79	34.5313	20.6441	12.5339	23.2653	19.328
evm.TU.HIC_ASM_1.2431	1.90297	2.92449	1.85588	3.87077	2.1244	3.63167	1.81536	3.05648	2.32456	1.66303	2.68899	3.11045	4.84501	2.09008	3.51794	2.43545	4.86812	1.71838	3.11414	2.2015	4.24842	3.81817	1.88089	2.63202	3.12866	3.71588	2.58448	2.263	4.2757	4.31147	4.37438	3.32389	1.9627	2.46436	2.6577	3.11308	2.38571	2.91885	3.25011	3.13046	2.92384	2.48355	2.34366	3.68167	3.20861	3.4103	3.02098	5.34611	3.95085
evm.TU.HIC_ASM_1.2443	33.1151	27.6893	24.7016	28.1687	43.7063	22.5596	36.5952	13.6661	29.7994	36.9651	28.1426	27.6004	29.6206	25.3383	22.3126	23.2886	24.588	26.4828	16.7123	26.2737	18.9182	17.3593	15.7109	23.7016	15.9486	24.7081	29.9917	32.9607	21.013	19.4836	14.9704	32.235	35.3136	18.8356	18.2425	16.7162	31.673	20.7253	28.6096	18.1912	34.2643	45.7416	29.5386	17.8026	36.155	28.6897	32.1177	19.9138	13.3704
evm.TU.HIC_ASM_1.2447	7.00985	3.89672	8.58173	2.04805	0	1.285	9.16955	7.75554	2.75109	6.65243	1.84293	6.34961	8.76201	2.28042	5.79911	2.33611	2.33065	6.3607	2.93126	5.27764	4.61572	1.30606	4.6364	4.23046	10.8645	6.79593	4.76701	2.79575	8.32168	4.26586	6.53045	3.05797	0	6.66411	9.88509	2.27978	2.31013	1.84872	5.60001	6.17365	4.63986	8.01742	4.81642	4.09386	5.4633	4.81219	5.02635	2.04995	4.93811
evm.TU.HIC_ASM_1.2449	1.20749	0.973874	0.747462	1.15229	1.21065	0.769294	0.632474	2.25154	1.83441	1.96824	2.3583	1.38505	2.26763	2.93141	1.18487	1.76185	2.03645	1.88558	1.51994	1.55272	1.24064	1.77395	1.80351	1.04358	1.66332	1.61572	1.64959	2.96862	1.10459	1.03617	1.90116	2.57522	1.64929	1.60044	1.33524	1.69451	1.33622	1.40415	1.66907	0.881053	2.65903	1.87725	2.83702	2.11287	2.05051	1.67508	2.03129	1.43387	1.64584
evm.TU.HIC_ASM_1.2452	1.33507	1.07209	0.545403	1.24949	1.61731	2.7092	0.983102	1.21679	0.91198	1.62614	0.684796	2.0881	1.10602	1.17778	0.425089	1.49415	1.41469	1.34246	2.50062	2.47058	1.62809	0.930995	1.74896	1.7092	3.1476	1.30046	1.08801	1.83694	0.874395	1.26643	0.404087	2.70114	0.554949	0.65648	2.30433	2.59179	0.715023	0.748979	0.937778	1.02393	1.13093	2.05092	1.11883	1.92128	1.46955	2.44645	1.70801	0.785283	1.3878
evm.TU.HIC_ASM_1.2453	1.3925	1.13237	3.3392	1.70386	1.70879	1.22224	2.9524	1.66534	0.558421	2.42724	0.762157	1.46463	1.19696	1.92967	0.814721	1.24982	1.69858	0.479969	1.09161	1.2941	1.32605	1.45568	1.53631	1.5246	1.49603	0.958793	1.30489	2.30537	1.54377	0.871374	2.00994	1.21033	0.49438	1.14676	1.61308	0.850027	1.4306	1.37856	1.94155	1.95439	1.65577	1.82388	1.12964	1.3069	1.37224	0.979926	1.74378	0.931894	0.409473
evm.TU.HIC_ASM_1.2457	1.01723	1.34557	1.53844	1.8518	0.688023	3.59035	1.56789	1.92124	1.77931	0.616659	1.60659	1.46837	0.590738	1.26579	1.34161	1.57864	1.7578	0.775256	3.14761	1.97543	1.15152	1.42311	2.20513	1.67485	2.14323	3.06974	2.86751	1.3069	1.38244	2.48404	0.870357	1.22271	0.983519	0.991485	1.68477	1.22647	1.80418	0.940393	2.10153	2.02815	1.55433	2.00012	1.82566	1.91304	1.98027	1.46941	1.40541	0.815754	1.30383
evm.TU.HIC_ASM_1.2460	41.2622	26.7448	48.7384	32.9145	13.6533	50.0794	39.6163	30.1124	38.0707	54.5097	36.3589	39.7129	54.2279	63.4924	39.8639	61.129	59.1324	58.4943	55.5525	53.9338	19.1313	40.3562	58.0512	42.0024	32.653	20.1278	49.1542	72.6386	37.4318	27.0384	24.1779	73.0292	40.0337	55.4454	33.2802	69.9664	53.6329	24.4505	43.4776	35.8806	47.9191	88.4617	52.6928	76.8931	40.4346	45.7821	59.0521	33.9233	26.6607
evm.TU.HIC_ASM_1.2461	26.6227	31.4683	38.5754	35.3761	23.5778	45.3758	35.8208	27.8164	17.8155	35.1733	25.7921	34.853	16.3721	35.75	23.1488	41.0105	33.1338	30.3569	22.2204	33.0946	12.0909	18.4142	29.1189	30.3953	4.70437	12.9486	31.5628	30.2764	16.0089	26.0133	20.0516	32.3628	22.3841	30.3704	24.109	38.8153	38.4569	3.66979	30.4253	26.1912	26.0214	34.169	16.7826	38.8243	17.7099	19.3886	25.9971	18.8753	17.1805
evm.TU.HIC_ASM_1.2463	4.55612	7.77121	5.38841	6.629	6.23063	3.58536	7.80671	5.73689	2.93146	4.19628	3.8187	3.46493	2.61325	2.52684	6.60511	2.14501	7.91392	2.78426	5.42126	2.61672	8.69066	7.67839	5.7737	7.47444	6.19536	4.62566	4.38643	2.87972	4.76943	3.02543	5.54501	4.09136	5.54467	8.47057	5.07691	3.51705	5.68299	8.12602	4.41266	5.11008	4.50865	4.95391	9.65716	2.69644	6.02907	6.71111	3.76931	3.2388	5.44605
evm.TU.HIC_ASM_1.249	3.92936	4.93947	2.21808	5.33035	3.20819	4.30465	6.12498	1.93532	1.81633	3.09285	2.18185	2.19587	1.37263	2.62477	2.61437	3.00442	2.46601	2.37361	2.88009	2.49932	2.78691	2.45124	2.62542	3.16357	4.57747	2.6563	2.97646	2.49827	3.92042	4.33675	3.00095	3.51149	2.61699	5.88449	3.56399	3.7503	2.58793	3.54971	4.91049	4.26028	3.17861	2.25424	2.95324	2.94519	3.80478	2.40226	2.88803	3.36779	3.06092
evm.TU.HIC_ASM_1.2493	2.36058	3.06497	2.01795	0.971959	4.31451	3.29025	1.08996	1.15818	4.47037	1.79699	2.84518	3.88377	1.22669	2.87772	2.78283	3.44125	0.720705	2.18577	1.85488	2.33259	2.86237	1.91467	3.15974	3.86296	0.64898	1.25622	2.51747	3.93404	2.26179	2.43543	1.84879	4.93844	2.49083	2.24705	0.810659	6.77057	5.13728	2.80213	3.20241	3.09875	3.35204	2.93773	1.35395	1.90256	1.61414	2.38206	2.9834	1.86408	1.66009
evm.TU.HIC_ASM_1.2494	6.78811	2.56765	2.18577	4.05734	0	10.3795	2.39791	5.91656	5.2808	3.6785	9.53043	4.88476	11.1012	8.87954	3.7191	13.5508	0	8.26292	0	5.40113	7.42303	9.86441	9.92523	6.83029	5.13251	0	10.8348	7.17267	6.79059	10.1845	11.2417	15.6086	7.04213	2.47389	16.9305	13.1474	9.00701	7.50256	3.8273	4.72228	4.44905	7.9505	3.81885	4.52778	4.21038	6.42459	7.67475	5.42785	5.23762
evm.TU.HIC_ASM_1.2495	1.49543	1.92865	0.715787	0.811274	2.50082	2.2013	2.47305	0.196582	2.13483	2.42866	1.52119	2.54497	0.961089	3.20769	3.61961	4.52657	0.840571	2.21945	1.28888	3.67817	3.4866	1.39088	2.69959	3.45704	0.186087	0.831912	1.90502	1.62736	2.21207	1.42547	1.74075	2.51186	1.43442	0.515803	0.944988	4.73805	4.10954	2.78187	2.74518	1.82435	3.65475	3.40818	1.7289	1.00262	1.46403	1.79818	2.20418	1.50395	1.45459
evm.TU.HIC_ASM_1.2501	5.37796	5.37745	3.419	7.51277	7.99473	5.06409	2.23871	13.5487	5.34391	6.42591	7.06884	11.0699	15.2959	7.10117	17.5533	5.95724	12.1832	10.6578	12.9989	7.36312	21.4916	19.8436	10.1313	8.27857	14.01	20.7535	8.96062	10.4931	19.8544	20.1598	3.8496	10.5983	3.56439	12.5358	15.6733	12.7304	8.33964	17.6785	12.5206	12.9674	13.7327	6.45287	11.0768	7.60937	17.2211	16.0023	7.12208	14.3765	22.3172
evm.TU.HIC_ASM_1.2515	4.33575	4.84707	0.374685	4.50822	4.66744	4.57596	1.47289	5.41159	4.64624	5.91633	10.4987	8.71204	9.55961	8.80709	7.98575	7.0957	10.3064	7.4067	4.33461	4.50091	7.0456	7.7849	10.2686	2.48293	9.62099	7.62851	5.95472	6.08145	6.93442	7.29299	3.63805	4.77932	3.94214	4.09833	6.63175	7.02887	6.44466	5.14413	7.14636	8.40938	8.66439	8.88467	8.13274	8.85027	5.82701	6.9663	5.69298	4.91626	9.67391
evm.TU.HIC_ASM_1.253	36.7106	74.3112	128.174	58.6863	40.4848	59.5244	38.629	50.4318	91.7089	37.1622	57.8037	31.8003	53.5509	60.3665	35.4615	44.4684	40.1066	60.7107	35.6139	47.6311	30.9378	62.7826	54.1444	40.4361	33.9625	41.0951	44.579	38.6818	34.9426	44.142	49.6785	25.454	27.7937	35.8845	39.1253	28.419	34.817	34.2175	34.0449	37.0325	29.3632	37.2741	41.3431	42.2938	48.0737	38.9617	29.2128	66.4241	44.6279
evm.TU.HIC_ASM_1.2543	7.17819	15.8203	11.1082	8.54277	12.8527	10.2577	17.4074	7.26131	8.38331	4.51873	5.73662	7.28995	6.17418	6.472	7.33679	5.53444	9.06447	9.31502	7.44489	4.60431	5.70936	8.15284	4.9305	11.7947	10.1928	10.6931	7.14231	8.15839	5.62004	7.85377	6.55417	6.56429	10.8935	8.797	5.91948	8.19641	6.67296	6.13156	7.08444	5.18803	7.19911	5.43505	6.84796	8.53504	9.29879	7.10848	3.74478	8.73198	6.08902
evm.TU.HIC_ASM_1.2556	28.8677	42.2975	70.0971	36.7209	36.5349	25.7714	76.3313	22.4222	15.2624	23.4399	18.8151	28.3334	15.262	13.2023	47.5051	17.6151	39.7507	19.5251	56.9164	32.3666	68.6269	14.9014	58.7306	75.6344	27.4962	30.7245	31.3559	14.341	54.136	48.8942	72.327	25.8854	74.5567	52.605	42.0171	35.5745	21.9088	43.5011	22.0074	45.5835	18.3977	17.6167	32.5987	19.926	31.7547	47.7424	23.2837	33.9951	53.8918
evm.TU.HIC_ASM_1.2580	29.8506	27.1407	15.4816	28.6497	29.5321	15.3724	16.8523	20.5451	7.89606	21.9591	16.8475	22.8503	31.9763	10.988	24.2687	12.4933	33.0608	17.8731	37.5544	21.1388	23.5522	14.5077	19.9473	16.2558	28.4646	33.5617	13.7946	15.5753	28.1151	27.753	9.46272	21.3901	19.3013	21.819	22.1912	19.5527	20.8265	18.8551	24.284	21.5047	17.941	20.7015	21.9667	12.5353	28.4814	37.0774	18.4166	19.1558	20.5674
evm.TU.HIC_ASM_1.2581	11.557	9.6684	10.2977	6.38692	10.4311	11.4471	4.41136	7.84947	8.75008	10.7863	14.0531	10.1846	10.469	12.253	9.8441	13.2966	12.5927	9.77519	14.4743	9.40425	7.56853	7.0882	7.39518	6.49682	8.46084	9.35824	8.93373	14.0704	8.59385	12.4149	3.00754	11.6132	6.5044	7.52703	15.3413	16.4418	12.3832	7.40309	9.94311	9.52316	13.3284	11.6522	7.3341	18.3289	9.40994	10.961	15.2598	9.2959	6.7639
evm.TU.HIC_ASM_1.2583	31.2643	31.2644	16.6591	29.2829	34.5142	20.1393	20.5981	30.6121	17.7806	12.8107	13.225	19.1613	29.5413	13.3664	34.6238	12.4442	20.1215	17.6676	20.972	18.3725	30.0004	44.1495	16.4224	15.7045	38.0059	32.7422	14.9638	15.8333	28.9797	29.336	1.70736	12.1431	12.7027	21.2999	20.6885	13.4593	13.5385	42.0103	14.6469	24.7888	17.2921	14.3044	18.0211	10.8005	36.7232	27.1646	11.4133	28.62	28.4216
evm.TU.HIC_ASM_1.2584	1.4266	1.80549	2.31644	2.01244	1.79586	1.57477	3.5358	2.04538	2.05036	1.22246	2.62099	1.98173	1.3384	1.12695	2.19244	2.01058	2.28783	1.14743	2.56564	1.10941	2.58903	0.955341	1.56261	2.86203	2.75877	1.68642	1.24918	1.59977	2.48212	3.03642	0.617332	1.84414	3.26821	0.758938	1.50622	2.19014	2.37963	1.76246	1.87651	0.697909	2.05889	1.65432	0.994333	1.87467	1.87475	1.77788	1.76795	1.60321	2.27627
evm.TU.HIC_ASM_1.2586	20.1903	22.4665	24.1139	23.4846	24.0774	18.8373	36.073	17.4879	19.3037	16.0965	10.9729	13.9857	11.186	14.1658	22.7213	12.0554	11.6626	19.1964	12.4957	16.3179	15.6883	20.1802	18.8278	17.0759	11.2841	17.8408	16.9229	12.377	19.208	16.0224	3.36473	11.5989	34.5858	15.6086	15.9344	14.2071	12.2551	21.4646	7.74356	20.1938	15.5526	13.9605	15.2649	14.6559	15.3374	18.398	11.7379	11.8616	12.0481
evm.TU.HIC_ASM_1.259	162.942	183.25	131.664	53.4631	162.627	149.506	130.414	71.9228	96.4972	96.8921	82.8278	112.98	100.355	81.6516	134.787	74.1778	31.5087	109.452	35.0398	98.2529	108.587	69.5194	101.992	84.6541	104.185	84.0614	100.735	119.377	144.306	127.421	60.0189	120.342	55.723	101.534	121.344	101.573	125.224	120.141	126.073	100.566	123.545	101.165	77.1463	33.5992	92.4077	135.262	104.147	99.7962	88.2885
evm.TU.HIC_ASM_1.2591	7.76649	9.38643	18.4918	3.92613	8.48671	8.69796	17.1952	10.566	39.7963	14.7736	7.15266	7.33769	6.51497	19.7196	2.61048	15.5309	6.98397	17.7839	6.8046	14.3172	5.93557	13.5054	18.3846	18.7562	10.0373	6.83041	22.9079	12.016	4.58209	4.79779	5.79874	9.10244	13.2318	14.2053	6.91408	10.0272	7.39744	8.53521	11.9151	14.3138	9.51703	6.5758	11.9012	9.92243	11.2611	5.98741	6.55888	14.6681	12.4892
evm.TU.HIC_ASM_1.2592	19.2229	24.3431	29.5872	31.1236	28.8791	4.99018	21.2022	38.9505	6.86284	5.00708	2.74533	6.67767	29.1032	3.88953	27.1013	4.04861	15.9263	8.10385	3.12483	4.8417	58.9982	57.9579	12.8463	16.1819	30.8067	19.0708	5.54637	5.96157	23.7175	37.0962	1.40177	4.1397	8.30653	23.5547	12.8166	5.03119	4.41456	28.961	8.5275	26.952	8.92827	5.48243	16.5069	2.67162	41.8359	17.2527	3.08582	35.3911	64.3368
evm.TU.HIC_ASM_1.2593	1.89762	1.22623	1.01988	0.897967	1.88476	1.9538	0.837123	3.67965	3.0151	3.14641	3.5197	4.40748	2.10237	4.28059	3.90817	4.10082	2.42931	3.27497	2.30618	2.77487	3.31283	3.34855	2.84426	2.43981	2.00948	2.47651	3.00851	4.65647	3.0826	2.67941	2.22198	4.75195	2.58117	2.96616	3.39619	3.92933	4.34638	3.09399	3.80983	2.87088	4.64297	4.68233	3.15606	2.56967	2.79788	2.77892	5.73406	3.15835	3.15476
evm.TU.HIC_ASM_1.260	46.971	39.6035	80.9823	14.9029	33.6607	27.1748	37.0869	27.823	31.9754	24.6259	17.0215	20.0521	21.5773	29.7837	16.7631	17.1863	21.1272	32.6213	23.8324	22.6996	8.31375	34.1985	21.3375	117.542	12.8492	24.6434	19.8234	22.9438	8.12873	8.47675	13.4521	22.2063	42.2078	16.2418	17.0513	27.3165	20.7512	17.5466	16.5273	12.293	25.6545	17.9564	17.6738	20.3073	17.3741	25.7991	17.4059	22.5645	16.2173
evm.TU.HIC_ASM_1.2600	1.69609	1.25954	0	0.355598	0.960845	0.413033	0	2.30473	2.3627	1.32609	2.12349	2.0187	0	3.49421	2.12082	1.91736	1.11171	2.10514	0.951352	2.4532	4.98531	1.98301	4.73114	0.764411	1.17105	1.35681	1.36531	3.65653	3.47035	1.30453	0	2.84209	0.999363	0.354661	2.01939	2.04976	3.59629	3.07224	4.49096	2.02659	4.11872	0.71703	1.72959	1.2341	3.51512	2.44369	2.45303	0.740424	1.7777
evm.TU.HIC_ASM_1.2606	1.79795	1.31189	1.97674	1.59881	1.94783	1.90487	0.863257	1.79788	1.12285	1.18107	1.56459	1.80149	1.85507	1.07522	1.35878	1.26166	2.54226	1.31912	2.68369	2.30332	2.98528	1.09176	2.37098	1.33848	2.73912	1.43196	1.76906	1.42698	2.98795	2.93932	1.70492	1.46518	1.91822	2.37191	1.3044	2.10851	1.23225	1.65114	1.69658	2.15655	1.01675	1.66604	1.19164	1.94312	1.44543	2.42705	1.81599	2.70952	2.95104
evm.TU.HIC_ASM_1.261	4.62186	7.231	7.42235	2.09074	4.76224	6.26469	4.50035	3.65484	1.05308	5.62833	4.82788	6.12728	4.0921	6.9752	4.36839	5.17305	4.8186	3.28004	7.15398	4.57171	5.83527	1.6095	3.40057	7.59231	3.43169	4.17662	1.97231	5.03068	7.3222	7.79714	4.55644	6.65903	7.65419	4.63777	5.72188	10.4598	5.93574	2.33887	7.67636	4.42615	3.01805	5.01134	4.3763	4.26703	4.47449	6.62218	7.69886	3.93999	4.00611
evm.TU.HIC_ASM_1.2610	324.342	271.324	189.741	150.441	223.831	339.001	188.055	282.55	148.312	234.842	269.394	217.269	206.737	244.074	149.559	258.926	108.791	161.572	117.393	197.923	156.43	233.22	165.604	143.956	147.326	138.378	131.859	290.53	141.767	139.411	79.5079	283.501	93.9903	171.672	179.384	202.787	280.83	115.385	135.344	129.26	213.252	154.537	170.006	151.525	86.9848	164.215	250.414	88.1945	88.2806
evm.TU.HIC_ASM_1.262	5.401	8.0631	9.6892	4.65803	5.26822	6.82051	5.57838	5.55237	2.6159	6.32476	4.66586	7.91058	4.74558	7.7582	5.03488	7.4985	5.94755	6.31982	9.41864	10.7311	7.67169	1.74349	5.1766	12.3916	5.33723	4.95041	4.15364	6.18016	9.6205	7.8931	9.84859	7.2675	11.1432	8.78354	6.6175	12.2779	8.71406	3.68442	7.06152	6.6623	4.67206	7.22893	10.0218	6.67556	4.55642	6.98498	9.13575	6.20683	6.06709
evm.TU.HIC_ASM_1.2629	20.5253	21.7638	16.4001	41.7226	21.8277	17.1918	13.9053	27.6195	20.4137	15.0882	23.7844	15.6083	27.3377	17.2225	20.8758	15.8047	29.8632	21.1836	31.508	14.8432	18.1212	40.9165	20.3548	11.2722	29.4732	38.0882	22.1442	16.3556	22.5763	20.2191	48.6961	16.2777	9.64098	18.7017	16.4435	16.7519	15.2859	19.8251	22.8069	22.8683	18.3689	17.3194	16.3773	31.3289	35.1809	21.3307	15.497	29.5352	34.6426
evm.TU.HIC_ASM_1.263	3.15295	2.83905	7.41688	6.32094	4.17993	1.87759	7.81394	5.34468	1.84591	2.33719	2.85513	2.0627	1.29454	5.2908	1.69122	2.17799	4.78287	1.49899	9.52612	2.12006	3.17747	7.91321	2.94899	13.708	3.85772	8.78633	0.967219	3.36595	3.1763	1.97688	3.40965	1.70395	7.19903	1.97225	2.92387	3.5202	1.99295	3.71732	1.64047	0.933176	1.40224	0.902016	1.54183	11.1894	5.63659	2.03433	3.04228	6.64739	14.3044
evm.TU.HIC_ASM_1.2636	2.31845	1.52713	1.52749	2.70377	3.30579	1.69504	3.26704	2.96136	5.90624	4.70626	4.91087	4.29902	3.92638	6.42572	3.54293	5.6536	2.91663	6.18899	2.1698	4.28385	2.90123	3.34515	2.86165	3.9661	1.56491	4.57595	3.81698	2.94582	4.59874	2.44897	1.45763	4.15146	2.40862	4.59292	3.84198	3.13443	3.43536	3.64254	5.21621	5.70777	4.32026	4.6443	3.19497	4.52088	3.96531	3.51423	4.46277	4.46143	3.55343
evm.TU.HIC_ASM_1.2638	8.83488	12.7705	12.6083	9.30209	10.0419	8.50258	16.1783	5.75256	9.79378	7.98928	6.2482	5.87259	6.20359	6.59217	8.34887	6.91754	7.9861	8.94387	14.523	11.0242	8.08322	5.56895	5.77446	11.4441	4.58049	8.20428	12.6366	5.6765	7.31583	6.44673	20.5903	5.32204	16.9759	8.86023	10.0819	11.1394	6.83289	7.30828	6.79797	7.57549	8.678	7.36873	7.0384	9.45684	11.0788	12.8489	6.38118	7.70882	7.93684
evm.TU.HIC_ASM_1.2652	54.06	40.1169	30.6723	33.4395	37.865	61.8045	20.2407	59.8244	48.9724	48.774	43.4268	42.4246	44.0792	59.105	37.8496	51.5046	37.0072	42.9904	36.7439	52.7074	35.7359	59.7659	25.1563	25.4034	27.0887	37.9742	30.8366	54.9794	28.3451	32.7069	22.0414	47.7538	21.3194	29.3626	50.3492	59.111	46.8595	39.6441	48.9274	28.5956	42.0134	29.0316	44.6811	45.7352	31.5302	30.3881	46.7349	46.0791	38.9619
evm.TU.HIC_ASM_1.2658	19.7711	20.9791	36.8924	34.5225	21.0169	22.5029	21.2662	21.148	18.6352	19.4503	21.2654	17.4339	24.4837	19.6896	26.9596	22.6719	19.465	19.4071	30.6431	26.5677	34.4361	24.9795	47.8883	24.5913	41.0848	20.0973	22.6297	19.5828	41.9157	48.1148	26.1448	19.8772	15.3645	30.3187	24.4253	24.4977	19.292	33.9624	21.5418	38.1049	19.2095	15.4362	19.5355	24.8747	22.123	22.6292	21.8412	27.9358	45.0295
evm.TU.HIC_ASM_1.2661	492.567	563.598	677.416	690.296	572.68	425.455	519.932	625.656	318.529	391.057	232.515	362.134	501.052	257.853	669.613	241.674	450.816	449.377	362.887	471.017	852.145	856.214	547.766	566.561	649.925	747.255	374.865	240.943	578.812	693.068	465.67	258.56	424.168	652.544	437.456	267.743	230.455	763.025	363.775	644.265	315.628	239.329	659.762	255.368	705.284	634.683	246.427	583.009	899.97
evm.TU.HIC_ASM_1.267	0.621437	0.591712	16.7938	4.29541	1.43584	2.38928	15.7008	0.778919	5.81964	4.3068	0.334833	1.83795	0.966206	1.96258	2.4739	2.14492	0.507711	4.79116	1.50444	6.04347	1.0317	0.684197	24.2793	12.0576	1.50379	0.742646	8.1496	0.84535	7.48825	2.91376	48.6927	1.96484	11.5632	7.38103	2.43565	2.2341	1.29953	4.97382	0.435607	13.5633	1.96294	1.75926	6.09814	0.779949	0.299177	1.21763	1.34597	0.703453	0.0884756
evm.TU.HIC_ASM_1.2684	9.60066	12.9186	13.2557	19.8642	10.2217	11.331	8.98623	13.1897	9.40327	6.86281	6.00838	9.37606	9.33162	6.75759	13.8254	8.19474	11.3469	8.17702	16.9197	8.42796	16.0248	11.6615	14.4837	11.6068	19.0221	11.2123	9.89248	4.95701	20.0313	20.4598	12.4318	8.28563	6.08554	13.5199	12.3472	8.315	6.53772	13.7817	7.69187	12.4538	7.84044	6.9481	8.4048	8.90117	9.84569	9.10104	5.78355	12.6544	18.7785
evm.TU.HIC_ASM_1.2685	6.67004	13.7175	19.7788	15.3651	9.02089	6.72616	21.4748	6.09778	10.4553	8.27148	4.60984	6.44796	6.40165	5.04344	16.3511	5.48387	8.48943	7.98513	25.709	11.3568	16.3243	7.85007	16.4163	16.8426	13.4756	9.61462	21.8497	3.32485	15.9691	11.2115	11.2858	5.51775	29.4921	15.2215	12.238	15.8192	4.33335	13.9295	12.839	14.6561	7.18667	6.7971	9.67488	10.1394	24.2317	7.20787	4.06429	20.9816	20.9776
evm.TU.HIC_ASM_1.2687	6.92233	6.60705	12.647	19.1704	8.66452	5.55979	13.5829	4.4489	10.5422	5.35081	5.74256	4.39538	8.36847	4.49617	7.594	3.92621	5.89282	6.49232	7.46709	5.07113	7.61321	6.58006	8.96561	6.53217	12.7531	8.02853	7.01564	5.12026	12.5013	14.1947	9.29195	3.8613	9.68024	6.30963	7.7996	6.82077	4.39076	10.1747	6.03936	9.64485	5.26399	5.36214	4.70687	5.75076	6.74929	8.46446	4.32474	10.2667	11.5939
evm.TU.HIC_ASM_1.2689	12.7252	12.5931	33.7377	25.1885	13.3593	8.71358	15.9244	5.66022	26.6149	4.87202	3.59579	4.33779	7.17492	10.6174	9.89325	8.16721	3.6995	5.95187	11.5372	6.32332	7.19712	10.3196	15.6368	27.3839	20.8916	12.9386	6.51314	8.85884	4.6129	4.56438	13.8692	5.61817	5.60437	5.67688	7.27756	7.05093	7.38666	7.50375	3.75057	5.41855	4.34949	3.7492	3.47934	10.1843	8.75424	5.75637	6.66581	9.12881	16.9231
evm.TU.HIC_ASM_1.2691	20.4875	17.6312	42.1496	22.4379	15.5711	14.6465	27.7183	13.6347	8.33852	18.7005	13.5803	17.0928	13.4812	13.8576	12.65	15.4937	14.7019	9.66434	15.1335	21.8896	15.6742	4.66059	17.7766	21.2746	8.7971	13.1491	13.0656	11.6195	21.3967	14.9947	22.3056	14.5186	25.1054	20.5967	15.7775	16.6314	12.9337	8.07083	12.4461	17.5401	11.1603	12.0589	15.2286	13.2401	10.827	15.0452	13.2184	12.7599	9.83378
evm.TU.HIC_ASM_1.2697	7.15567	3.00188	28.9093	8.93645	1.41784	2.11793	27.5783	2.1656	1.66067	3.93243	2.08671	3.56235	1.55517	4.41996	2.60943	3.84661	1.83373	2.84652	4.96345	3.4462	5.98365	0.614516	5.68045	13.1535	9.04012	1.10047	4.98695	5.46548	2.45456	1.65261	3.54755	7.16089	12.7953	5.63486	2.52637	2.90873	10.1512	1.49447	7.68825	2.1796	4.68468	3.61681	3.43387	2.08756	1.18454	5.39379	4.9117	2.5972	2.79834
evm.TU.HIC_ASM_1.2699	9.60244	21.9752	4.93415	7.03678	5.242	16.0169	9.83818	4.16032	12.7636	10.6922	9.19388	6.31137	6.99131	12.6072	3.00976	8.84331	8.89119	12.8442	10.9777	8.83508	5.62667	4.09473	10.1342	7.364	6.7814	2.47111	8.76157	8.76359	6.8814	6.04136	18.8243	9.88587	9.52405	6.78469	11.1145	9.37365	9.74786	6.59291	7.40981	7.06556	9.20096	8.63607	3.36675	11.3427	3.59559	5.56737	9.00536	7.17409	7.00435
evm.TU.HIC_ASM_1.2718	6.07082	9.70622	6.26632	2.24335	6.94858	5.38534	4.15393	5.28138	5.48813	6.63917	4.49604	2.24314	1.69643	5.13439	13.3178	5.37731	1.78328	7.44503	3.41298	4.44538	8.81064	6.89407	6.71297	8.66644	3.06359	5.11272	8.63568	5.38236	6.28301	4.60546	3.81023	4.66597	6.10348	4.28948	10.4058	4.95375	6.13669	4.34956	5.72529	6.03318	6.72117	2.58258	6.68287	1.92746	4.86943	5.78617	4.76851	6.79736	6.223
evm.TU.HIC_ASM_1.275	2.54371	4.63302	3.41988	2.71413	2.8629	2.68159	2.84176	0.256947	1.53473	1.85566	2.84113	3.06971	0.926207	1.33663	1.33403	1.62283	2.40746	1.25742	2.33537	1.5364	1.67897	0.0734833	2.30367	1.31001	1.3428	1.91499	2.19411	2.98188	2.07272	2.91701	0.400426	1.934	0.962337	1.54579	2.60351	4.34716	2.73482	2.05501	1.01689	1.18256	3.09889	1.71679	1.24508	2.73294	0.773753	1.67916	2.45857	0.442639	0.709066
evm.TU.HIC_ASM_1.278	2.61968	1.29174	0.92102	1.19899	1.61603	1.31436	0.710842	2.56455	3.64466	4.89622	5.94115	3.77759	3.13942	7.53719	2.95435	5.70541	3.35372	4.50504	1.95487	3.09733	2.34087	2.32619	3.69255	2.2416	1.86475	2.82029	4.38695	4.60351	2.39187	2.27195	5.39926	5.95248	1.83434	1.96542	1.80223	2.71965	5.33474	2.24447	4.76871	2.73801	4.55046	7.45221	3.67543	2.86506	4.61335	3.21619	6.76652	1.8228	2.00196
evm.TU.HIC_ASM_1.28	207.886	220.577	127.855	135.316	241.666	251.453	170.426	228.136	276.784	133.342	134.916	218.158	207.252	111.785	236.884	118.396	152.586	243.28	101.197	130.686	169.8	338.651	97.4369	130.341	139.846	166.728	241.03	147.264	120.719	91.1474	94.9745	136.506	312.83	127.356	136.435	80.9374	138.759	196.907	92.2872	146.167	162.369	235.571	177.346	121.375	241.147	160.62	134.225	164.174	176.516
evm.TU.HIC_ASM_1.281	3.30012	3.55994	6.42295	12.639	3.88872	5.02356	7.80777	3.02848	2.8133	2.57384	5.83454	3.77664	3.91187	2.7027	4.73309	2.90525	10.5352	3.08718	9.88217	3.18186	4.61968	1.85604	5.57685	4.17624	7.63743	6.01221	2.88775	3.99539	8.27946	8.28707	7.37173	4.69814	8.7661	4.28662	5.48538	5.51477	5.32828	5.55225	10.702	4.28997	2.96695	7.02436	2.88111	6.94571	5.13335	4.46839	5.45011	7.08126	6.38913
evm.TU.HIC_ASM_1.282	102.246	53.5975	69.9452	40.0885	69.3335	81.7179	60.681	102.843	28.5208	60.2011	55.3168	70.1567	50.405	33.0369	44.8523	34.254	108.734	41.6435	35.5849	42.508	39.378	48.4689	21.5171	72.8622	41.582	36.1267	26.6204	63.4225	38.7425	34.4348	24.7932	72.11	48.9156	51.1356	45.283	32.9092	75.6446	29.2504	75.0855	29.9944	37.6151	73.4724	75.8236	44.6464	48.0284	40.5893	74.3129	37.7845	27.634
evm.TU.HIC_ASM_1.287	60.7549	50.4382	36.766	27.0639	56.4049	43.4379	29.4514	61.6943	21.4956	44.2268	36.7627	58.4881	67.9668	47.7385	90.4229	38.9842	35.6175	46.1386	28.4829	47.9656	89.5144	49.5498	52.3564	47.4641	78.9921	52.8709	29.0944	54.2277	91.1241	95.2152	14.4675	53.0891	17.9878	52.1189	65.2776	49.0856	61.5802	75.9904	47.4489	42.5755	77.4898	34.3791	55.5774	26.7427	58.2373	74.6621	51.3063	54.832	67.4008
evm.TU.HIC_ASM_1.292	16.8006	26.008	11.9916	13.5213	21.6464	3.87914	18.2785	10.8629	4.70601	8.08678	10.6337	5.14555	22.236	2.96122	22.0105	1.95118	8.61261	4.81528	7.57849	5.9215	23.8556	16.6562	10.5719	5.89575	9.48543	14.4712	3.26107	5.77944	14.3596	19.2177	9.64529	3.94919	8.44025	5.20461	10.1075	5.19037	3.91511	37.0341	7.9423	15.0045	17.457	2.5797	8.65979	5.56707	19.0607	18.1799	2.8375	13.0924	15.8924
evm.TU.HIC_ASM_1.294	2.21133	1.44078	1.664	0.840013	1.48414	1.28963	0	1.76152	2.38774	4.16048	5.94164	7.33618	1.68948	2.72356	2.93099	1.22006	0.587329	4.97418	4.88816	1.68546	3.94642	1.54051	2.2007	2.83873	2.82111	2.15599	2.75216	5.99555	2.19899	4.01551	1.17537	2.56851	3.68981	4.06558	5.75624	6.4203	5.72647	6.37313	6.00283	1.68929	3.68099	4.53719	1.36863	5.05183	2.78474	4.21527	5.27892	3.74025	2.23032
evm.TU.HIC_ASM_1.295	2.04429	2.31026	2.30013	0.670908	3.66671	3.25036	0.361445	3.9566	3.97226	4.26659	4.76614	8.46908	2.98501	4.37756	6.65121	7.01611	4.33252	4.48492	3.88448	5.16098	6.51997	2.24007	4.66527	3.49701	3.01792	4.10046	5.31799	7.60878	6.58925	6.10084	3.48526	6.48146	2.16028	3.6875	7.25565	6.38931	7.07497	6.3892	4.49012	4.18648	7.71331	5.89989	3.82263	3.67645	2.43926	4.09244	8.16088	2.86812	4.113
evm.TU.HIC_ASM_1.296	0.838603	0	0.789574	1.05559	0.714295	2.82343	0.533653	0.664414	0.281101	3.65305	1.13585	5.91454	1.18558	2.0471	4.88017	3.45704	2.43485	2.59204	4.56971	2.06761	5.68203	3.94581	2.36619	0.899963	3.00159	4.09847	2.04999	3.96227	3.03266	3.18653	2.01714	5.36958	5.39981	1.93678	5.34683	4.50747	6.55716	4.31008	3.18645	2.34935	5.02549	1.31181	1.53382	2.35143	2.15013	1.38892	5.77837	1.06899	1.28184
evm.TU.HIC_ASM_1.297	4.51898	2.29288	1.3125	1.22798	3.6266	3.52775	0.847824	7.72213	5.99225	6.98523	11.3607	10.4408	7.73348	10.7211	7.59457	9.48123	6.22759	6.28555	8.26185	8.53348	6.69903	3.09043	6.64227	4.64458	5.6853	7.92166	8.5737	13.1577	9.47366	6.09481	6.12034	15.0196	6.97264	5.71799	9.0837	8.4192	12.3199	8.76184	6.36554	7.55151	11.9002	9.56252	5.6424	8.63771	6.45696	7.31262	10.6859	5.39986	5.08241
evm.TU.HIC_ASM_1.316	32.9767	48.8039	60.8216	44.7127	34.5411	32.9351	65.1843	37.8028	36.9194	27.5824	18.0555	34.4473	35.4283	19.3081	43.9783	29.5788	55.6177	20.0245	74.0532	40.9123	41.7119	23.5763	42.1313	47.5872	51.0908	24.6677	45.9934	23.8156	51.4847	50.4151	69.4524	28.0914	70.237	47.9881	58.3635	47.7944	27.8127	32.4702	45.6174	39.7285	40.4578	47.8317	29.0707	53.6183	37.7641	56.7525	35.6125	57.0015	42.0277
evm.TU.HIC_ASM_1.317	28.8536	63.8537	77.2982	68.3602	45.3055	48.7312	81.2039	51.8411	36.5102	33.238	24.4279	49.6729	43.2725	21.8851	39.7184	37.0406	80.8475	26.0882	85.7883	55.2103	70.5954	37.2042	60.5396	74.8299	43.2113	35.8191	64.3938	26.6154	78.8141	80.4202	89.0039	39.1048	77.2548	68.7404	69.9595	59.8865	34.4518	51.7123	50.1768	59.8397	46.596	51.0285	39.4529	61.2867	46.2575	59.0628	34.191	83.4662	51.9148
evm.TU.HIC_ASM_1.319	26.7765	16.4504	23.2181	22.6167	20.1121	43.5881	43.3916	10.2124	26.7247	13.814	17.2107	18.1895	8.56398	25.901	16.6672	16.5312	6.67725	33.2271	7.56786	13.8062	16.7917	16.2153	57.638	30.5254	14.0698	2.94364	11.5668	31.3091	28.8661	23.614	6.4363	15.7428	13.9455	17.7609	24.06	21.418	23.0901	22.4443	18.9018	20.978	43.9879	17.4524	16.0553	17.1077	14.4906	20.3062	22.3868	13.7334	7.04695
evm.TU.HIC_ASM_1.32	13.0958	11.8599	13.8895	5.06137	9.7731	11.7411	11.9123	5.42493	11.1719	10.9909	11.6101	11.5148	5.11564	10.8971	13.5918	11.3715	4.23129	11.8119	4.39165	10.5468	12.4364	5.45564	12.8668	12.3828	6.9906	13.9154	11.7355	10.96	12.3064	14.5879	11.1886	10.3601	7.60738	12.0226	12.2336	12.6887	11.9947	12.4931	4.20546	10.7978	10.9589	10.2479	12.0737	4.9079	4.52123	10.0851	9.54207	5.98527	5.39018
evm.TU.HIC_ASM_1.321	1.71911	2.3857	3.70817	1.7802	1.45978	3.55618	4.41046	1.75105	4.00869	2.25705	3.91901	2.57287	2.37672	3.16297	0.729791	3.28014	3.1029	2.15994	3.88498	2.77898	1.80293	1.17331	1.99014	4.87017	2.70217	2.11612	3.57177	3.07524	2.04062	1.97143	5.44233	3.68984	9.21433	1.88304	2.64589	4.49394	2.72633	1.76192	2.93005	1.82892	2.78484	3.11082	1.90604	3.88878	1.78694	1.47628	3.60158	2.83708	1.63312
evm.TU.HIC_ASM_1.333	3.92594	6.47017	11.5711	5.90523	7.92392	5.35192	8.31938	3.68702	14.6052	13.5141	6.52263	6.84566	9.51187	11.6587	9.5575	10.1462	10.9977	16.7745	9.54426	16.1206	9.75431	4.69191	9.64513	10.3052	11.07	9.17141	22.7633	5.97468	7.97005	8.25293	15.653	9.64475	11.7978	17.3633	6.91186	8.12433	7.34318	8.87626	6.21033	14.1908	6.55713	8.21295	9.55367	10.0603	8.12236	7.77438	7.41725	7.29348	7.13664
evm.TU.HIC_ASM_1.334	4.05481	3.68451	6.02586	3.29595	6.41425	4.73857	8.10568	2.14807	9.12062	7.04472	3.97235	4.58319	5.15939	6.88556	4.22404	8.84191	4.01632	6.70243	3.19945	7.84102	3.28377	2.47155	4.54001	5.7178	2.54296	4.17543	6.4898	3.58197	2.15351	2.29475	5.50126	4.19563	13.0797	6.08819	3.91625	3.49754	4.64635	2.73936	4.37167	3.82375	3.43759	5.47051	4.37939	4.90403	4.83456	4.23902	4.69537	3.29246	2.42428
evm.TU.HIC_ASM_1.338	11.0989	10.8544	6.29831	8.66426	9.54349	9.75762	6.12295	9.66063	11.8129	16.823	19.7545	11.854	9.16988	18.4324	8.39936	13.4973	12.2569	9.45344	10.4842	11.3241	7.96358	10.479	8.1444	9.24845	4.26341	11.221	8.60246	14.7074	8.14053	7.85389	13.525	13.7664	11.0169	7.64837	8.43163	10.0059	15.2432	6.00824	16.0896	7.06494	13.2596	18.4074	13.8375	10.5694	11.3716	12.0589	16.0041	7.1141	5.87089
evm.TU.HIC_ASM_1.34	4.58698	3.49304	4.70747	3.44645	4.21859	4.34495	4.18163	7.50069	8.78499	7.61277	9.78021	9.70394	6.3587	8.47305	12.2435	8.03954	5.90733	8.63177	4.76752	6.47661	10.6566	10.0691	10.1793	7.74	14.2108	13.6081	9.60366	8.28734	9.81993	8.85339	6.12481	7.87895	5.22443	11.9248	9.04616	7.77632	9.64583	11.8916	4.76015	13.1645	10.596	9.17168	11.0473	5.85385	4.82729	6.95155	9.60433	4.72808	8.34572
evm.TU.HIC_ASM_1.340	181.238	161.143	97.6313	207.575	135.76	254.059	116.053	156.198	141.064	141.747	120.384	173.356	153.208	194.684	129.464	190.861	93.1429	152.385	169.577	147.196	129.832	160.163	182.452	127.194	121.852	67.9217	105.33	219.129	187.284	195.882	91.8709	170.469	63.3885	111.062	159.445	260.877	195.899	142.24	93.7168	111.788	170.48	85.2921	95.7614	188.71	66.866	117.669	166.852	93.5548	101.063
evm.TU.HIC_ASM_1.341	26.8549	22.9584	12.1754	12.8129	17.2486	40.3049	14.9884	15.5007	23.8674	22.3323	37.8488	26.5455	24.7158	32.173	14.5282	32.2116	10.9834	22.8281	23.3825	25.1201	12.0847	13.3755	14.8022	14.0427	15.5967	14.7321	18.5374	33.2628	14.8818	17.7409	15.9538	32.6276	7.6638	12.4422	25.5599	45.0402	33.2771	13.7902	25.3768	15.7543	23.8239	15.4866	11.9177	34.0669	12.0846	10.1569	26.53	20.1891	11.4361
evm.TU.HIC_ASM_1.342	9.04166	9.4308	10.8124	19.6745	6.38374	3.69472	11.4824	7.91589	3.55424	2.89509	8.80498	3.05307	9.80681	4.64701	10.0108	4.77326	5.85984	6.4215	9.42955	4.97515	11.993	14.3084	5.70943	20.2045	13.6064	23.5241	3.2479	2.15523	16.0036	19.0208	12.4027	4.17977	4.95908	6.48108	4.73201	5.00521	3.00277	12.1465	5.94409	8.96106	5.19833	3.37437	9.07829	3.45104	15.315	6.93619	2.16433	11.2178	19.583
evm.TU.HIC_ASM_1.348	2.2963	1.14886	4.5369	2.0095	1.50204	2.74395	5.20633	1.84724	1.04092	1.65797	2.11564	1.22125	1.64376	0.491105	0.605011	1.25048	2.5483	1.46378	2.33025	0.952715	1.0836	1.0926	0.886333	4.41937	1.51836	0.889558	0.85433	1.05301	1.60499	1.28195	1.56242	2.51972	5.12612	0.602798	0.861633	1.66735	0.992618	1.3927	1.87486	0.479254	1.27817	0.843556	0.742033	1.81882	1.25532	0.530768	1.39306	1.41427	2.28336
evm.TU.HIC_ASM_1.35	5.84901	2.12244	4.34428	2.53338	4.10556	6.34942	2.38506	8.62537	3.04502	7.12804	9.21055	12.8335	7.9298	4.78969	8.3505	9.13391	3.11122	6.75258	2.72853	6.6874	9.23769	8.31403	9.49271	7.10344	12.2205	9.30569	6.66479	8.20074	8.24393	9.27833	4.58147	6.99076	4.60782	8.8803	8.70746	6.18425	6.14656	12.1012	2.32089	12.313	7.85345	6.49282	9.07799	2.59929	3.66332	8.91358	9.79462	5.01811	5.7811
evm.TU.HIC_ASM_1.354	2.02495	2.72937	3.78155	3.8566	1.30716	2.634	3.61383	0.347323	3.01418	2.19688	1.36043	1.59551	1.43581	2.14938	0.471015	2.59977	2.51399	2.96088	2.65906	1.66654	0.922333	0.447424	1.43771	2.74619	1.98029	3.46164	2.43791	2.79316	1.46793	0.723991	1.56952	1.46502	2.52945	1.22023	0.657094	0.653709	2.1454	0.994752	1.71004	0.381605	0.863141	2.25228	2.41738	3.89345	1.62546	0.527099	1.08794	3.31903	1.5348
evm.TU.HIC_ASM_1.357	6.09225	8.60081	5.59544	4.42517	5.19146	5.27699	12.6808	4.09679	3.99841	7.45017	6.07594	5.44135	6.18923	6.01689	4.29579	6.63656	5.01737	5.91329	4.73936	4.12446	2.50772	3.19782	4.43684	4.73435	4.09041	5.195	5.41711	6.09449	2.51502	3.93034	5.75134	7.76477	11.4123	4.18821	5.07535	4.39126	9.32477	3.91468	7.35752	4.58826	5.79672	6.23325	3.50615	3.94479	5.03472	5.07738	5.59446	4.75231	3.6349
evm.TU.HIC_ASM_1.358	10.6795	7.07241	8.72178	1.85195	13.2144	8.33178	10.6749	10.8966	10.9231	8.42663	9.40762	10.4276	11.8845	8.63583	7.49024	6.56992	13.1565	9.45781	4.93791	9.86031	2.95994	5.33634	7.99891	6.27364	3.99358	8.21211	11.518	8.12435	4.63975	3.11921	3.75334	7.84605	17.8388	4.55837	7.46138	7.59023	10.6284	6.4686	9.59438	2.21709	12.5061	9.36191	6.39612	6.46433	11.8366	9.19183	13.6919	6.88787	6.03076
evm.TU.HIC_ASM_1.360	1.37085	1.70936	0.817082	1.34038	1.57846	0.621669	0.432678	2.19418	1.38052	2.63741	1.53372	2.64004	1.67266	1.79025	2.14801	1.5646	2.43535	1.74684	2.53669	1.66666	1.33434	0.728082	2.01854	1.66381	0.918563	2.91171	2.05073	1.97477	1.56594	1.14263	1.46078	2.24063	1.18264	0.968649	1.99106	1.47029	1.45486	1.72453	3.00699	1.39321	2.63149	2.6078	1.74698	2.70591	1.76927	2.65639	2.75669	1.04207	0.779294
evm.TU.HIC_ASM_1.361	2.22191	1.12945	0.610236	0.6868	0.872944	0.84129	0.880365	0.90424	1.24502	3.29464	1.76267	1.38468	2.25717	3.28148	1.39223	1.76549	1.8122	0.662581	2.13287	2.38729	1.03332	2.08533	1.81649	1.00212	1.11142	0.438125	2.22803	1.33326	1.39497	1.71541	0.953625	1.75463	1.1534	1.03042	0.397296	1.08202	1.82871	0.81911	2.2664	1.09288	1.28217	2.76605	2.97857	1.97764	1.38865	2.12767	2.66734	1.10287	0.984455
evm.TU.HIC_ASM_1.365	1.66027	0.847598	1.37135	1.34866	1.43443	0.916067	1.13248	1.19505	2.38945	1.68654	0.328217	0.785385	1.01727	1.23292	2.46697	1.72612	2.58163	2.24924	1.61189	2.41785	2.34181	4.24067	3.08962	2.62127	1.6299	1.47506	1.44054	0.236852	1.57953	3.22271	1.01422	0.750888	0.685422	2.40806	1.30505	0.229457	0.227911	2.8535	1.36494	4.11952	0.579996	0.326023	3.57217	0.845225	0.917455	1.51029	0.948295	2.68741	3.76219
evm.TU.HIC_ASM_1.366	2.2829	4.5677	3.97407	2.90421	4.97979	0.99021	0.55162	1.84809	4.15652	2.20612	0	0.336629	0.44711	2.26458	4.84816	1.89404	3.10305	2.60738	1.58267	4.66924	5.41345	2.61954	3.50667	2.91902	1.29157	4.17988	2.33751	0.374351	2.6154	3.90885	2.12088	0.606951	3.84154	1.50113	3.38149	2.40259	1.01266	6.13673	2.48679	7.76357	1.00207	0.894768	5.77393	0.607727	1.44848	3.55838	2.04759	5.21631	5.31301
evm.TU.HIC_ASM_1.37	5.12273	11.0094	13.1785	6.12607	14.3002	8.06801	9.32497	8.19556	8.88579	7.63299	1.55349	8.14334	12.8746	3.21055	7.38218	4.51135	8.65867	11.7672	4.98486	8.2559	8.99904	15.2978	7.97812	11.059	7.24842	13.3995	11.6524	9.58761	8.06532	7.38388	11.109	6.64096	11.6711	12.9621	11.1004	4.92777	8.39174	10.7208	10.9211	11.8333	8.89147	5.91711	12.7339	6.29	15.7199	11.9053	5.07501	12.0171	11.8376
evm.TU.HIC_ASM_1.373	169.473	232.247	157.035	133.408	256.454	94.1193	259.749	90.6496	69.9253	80.0471	53.4651	78.8007	81.9975	55.2728	130.595	35.5472	130.585	71.3707	68.204	78.8918	123.892	116.676	90.5531	73.798	98.3316	114.732	61.3562	52.2451	69.4732	62.9262	140.454	59.6005	102.098	108.254	62.9028	43.6663	39.7045	101.217	73.1908	73.6277	88.7248	44.9456	125.819	32.2181	164.995	172.772	41.8287	106.709	144.984
evm.TU.HIC_ASM_1.376	83.0685	101.923	125.172	106.896	85.9287	62.5515	115.013	72.0296	65.6573	47.5499	37.8799	44.4446	59.7367	45.8218	66.1357	38.688	67.0995	48.3936	49.9866	48.097	93.2731	86.3184	65.7673	56.2515	72.4287	82.9361	43.3267	44.4653	71.5524	81.3121	83.306	33.7751	81.5531	58.6546	60.2199	55.79	40.588	87.5954	36.2114	80.3512	56.4531	35.0395	43.5133	40.4822	75.7858	74.9684	38.6868	68.0287	106.745
evm.TU.HIC_ASM_1.384	9.42747	7.42844	4.65059	8.21439	8.16388	10.1269	2.60002	6.24189	3.88759	6.19479	8.92058	6.79745	6.60169	6.05348	6.64625	3.75131	4.34569	3.55109	8.10567	2.81079	2.40139	4.44738	3.27765	4.81603	3.58076	5.16646	1.99531	11.8283	2.82715	1.21829	3.56163	6.4291	4.73503	1.43874	3.56135	6.53578	7.5247	3.67995	5.20599	2.39548	4.90497	8.93039	3.07305	8.65681	8.97104	4.11807	6.38581	6.70945	4.43082
evm.TU.HIC_ASM_1.387	2.42394	2.49142	2.79558	1.71403	3.50598	2.26762	1.82136	2.94528	2.78929	3.38828	2.91098	3.66475	2.76172	5.22172	3.36121	4.4884	2.65728	3.36231	2.63047	2.76407	3.59527	5.23594	2.90448	4.05808	2.72076	4.0583	1.73853	5.025	2.54941	2.27106	1.48103	2.86205	4.00603	2.05849	2.97724	3.7311	3.54766	2.56032	3.41426	2.37504	2.65017	3.00319	2.91512	3.55861	3.46509	2.67577	3.15332	2.66268	3.4585
evm.TU.HIC_ASM_1.391	4.75535	5.66139	3.60396	3.17006	6.63985	3.52172	6.27868	4.33945	6.59865	10.27	3.5065	5.70811	6.67386	4.69071	9.94157	4.07934	3.68099	12.3547	5.86427	6.43135	7.74221	5.21748	3.89918	7.98113	2.83816	5.29454	7.74683	4.66059	4.32346	5.51845	2.99677	3.95146	14.5645	8.52511	4.37013	4.43602	4.35848	6.40158	6.34825	7.34862	7.75457	6.19444	5.78849	5.02754	12.1845	5.98723	4.99977	5.21671	5.23885
evm.TU.HIC_ASM_1.40	27.0276	31.2624	61.9576	37.2423	29.4916	33.4128	58.6597	18.736	28.828	17.2442	11.3674	13.4722	14.5041	18.8514	14.6638	13.0058	12.6985	21.8565	14.5048	16.1748	11.9312	14.1158	22.7527	35.2079	16.2715	19.5837	19.1231	17.5164	17.0798	17.1613	16.1991	13.7871	46.4467	16.9092	17.4433	15.822	11.2469	17.3478	12.3917	16.3717	11.8882	9.8389	18.0048	16.4951	15.5403	15.0301	11.5826	18.8108	19.5164
evm.TU.HIC_ASM_1.405	18.0858	28.0401	26.4152	24.5379	24.6	14.1772	25.2516	30.9402	20.0953	20.242	14.7849	17.7216	26.2744	14.8475	27.8116	14.1722	30.5452	25.427	23.5151	26.4195	32.6135	42.1108	23.2881	23.6208	25.2489	31.1698	24.6166	10.3722	20.0335	24.0556	44.2351	13.4143	22.7308	33.7932	22.7799	13.8918	12.5508	30.776	10.9644	36.281	15.3211	13.0769	43.015	14.6978	29.0712	26.4647	12.1224	25.3744	34.4789
evm.TU.HIC_ASM_1.409	1.08591	0.907228	3.66691	1.71402	1.3934	1.62989	9.36805	1.98284	3.30639	1.82123	1.82719	1.11181	1.12163	2.76843	0.61042	2.60393	1.88006	2.36579	2.82456	1.96512	1.12122	1.60366	2.20427	2.66834	0.778711	1.37889	2.39803	1.40448	2.35268	0.954494	5.12494	2.54988	7.06276	2.40054	1.23035	1.96054	1.59832	1.31753	1.4768	2.57259	1.8157	1.05191	2.24717	2.19376	0.677582	0.85374	0.977982	1.53117	1.12367
evm.TU.HIC_ASM_1.426	2.49938	0.722478	15.2431	1.86723	1.75414	1.54633	6.15634	5.7268	16.815	10.5476	3.62194	2.05395	2.69445	12.9439	2.25574	12.625	1.46899	15.5747	1.26383	9.72348	4.08334	11.0264	11.4993	11.0246	4.25866	9.66151	14.9107	4.2243	2.87783	4.37842	4.15084	1.51047	4.14711	12.6417	1.34556	2.97178	2.0662	2.97878	2.26139	13.3448	3.11334	2.66306	10.6612	2.69983	3.84594	2.07807	1.23066	3.10555	4.32455
evm.TU.HIC_ASM_1.43	3.34259	2.37573	7.74954	8.40536	3.81022	4.92033	7.08032	6.65252	5.80652	3.41546	1.60503	4.5764	4.60949	3.88501	5.75117	6.65635	5.20078	5.24143	4.64337	2.54964	5.7439	6.9526	5.8916	10.1191	6.52708	5.96653	7.27733	3.5919	6.53737	7.87777	8.34062	4.31161	5.6027	6.57244	4.72055	3.03433	4.96965	7.37715	6.77792	9.04773	3.83888	3.12353	4.85178	4.17339	7.181	2.74531	3.84193	4.68689	5.80913
evm.TU.HIC_ASM_1.430	4.33673	2.87558	1.76891	2.7964	2.1336	2.53703	2.64888	2.14375	2.56761	4.02264	6.66454	2.03454	3.24727	5.56366	1.67781	4.47983	3.72964	2.32849	2.2713	2.20947	1.81144	2.5321	3.90926	2.19725	1.93676	2.80566	2.05925	4.76859	2.9125	2.51188	2.67645	4.60719	1.87919	1.84708	2.3531	2.89163	5.22828	1.83275	5.24822	1.58424	4.36813	4.31068	3.30633	2.80276	2.81236	2.23047	4.01108	2.09631	2.14453
evm.TU.HIC_ASM_1.433	5.49797	9.34452	14.3198	4.99911	11.7761	2.98369	10.8023	6.59709	14.0966	8.3988	1.15334	3.97441	5.42316	7.50686	8.75227	4.9125	2.74262	18.6863	1.44243	8.13225	12.0836	20.0522	15.9948	6.83678	5.22263	9.51733	11.2309	4.92291	5.05162	7.09496	3.25833	5.0867	8.36178	14.3843	2.9129	2.92657	3.20954	10.5658	4.12026	18.3825	12.9287	2.92565	13.3845	1.24917	15.3416	12.8588	2.39546	8.05273	8.8934
evm.TU.HIC_ASM_1.434	16.0347	8.51055	8.48782	9.07945	15.3633	16.9898	6.02912	37.6805	25.8886	34.9837	49.0853	36.5594	36.0312	43.3779	26.3316	46.649	28.6442	34.1085	21.6435	28.0924	30.5766	39.2256	23.4256	25.7169	27.3157	24.369	25.8391	34.8635	19.4832	20.7591	23.7617	42.0125	16.2704	27.9929	21.5254	29.7915	38.0462	22.0265	35.8021	21.3661	33.4158	30.1407	35.1689	29.2096	25.0608	20.2423	45.0445	24.2994	25.2528
evm.TU.HIC_ASM_1.437	4.18959	2.56821	2.43604	1.57329	3.28545	2.7565	1.94995	4.08549	4.9248	8.16946	8.98277	6.50832	5.66316	8.16614	3.99443	8.17431	5.85033	5.14059	6.57154	6.3907	4.81993	3.04454	3.44713	5.14853	2.82292	5.2435	5.16175	6.33979	4.43099	2.92541	5.02207	8.1903	5.69245	4.69497	4.43959	5.32537	9.13612	3.22862	6.86032	3.22901	6.54439	8.50231	7.30193	4.88532	5.7916	5.89864	9.23982	2.94472	2.75072
evm.TU.HIC_ASM_1.444	5.92634	6.0639	4.59733	7.69599	1.37737	3.60699	8.00324	6.83678	4.7438	4.32593	5.3969	7.15245	7.04293	2.30508	4.25703	4.03271	9.98857	3.65333	8.00258	6.623	12.5068	4.68717	3.47763	9.65404	8.93047	7.63595	6.11085	1.2643	11.0655	8.77712	4.56151	6.30555	4.74228	6.78921	7.06903	4.17477	3.39501	9.557	9.55351	6.17393	5.02923	4.64081	11.5703	4.81022	9.29161	7.01514	6.40256	6.75422	8.17251
evm.TU.HIC_ASM_1.445	4.84541	8.34473	187.4	29.6365	13.5625	3.22761	16.7525	18.2402	5.28662	1.85484	0.952863	1.60918	3.49837	0.564769	8.93704	2.21205	5.61323	2.61628	0.322091	2.48217	22.1704	14.8325	8.32752	14.4344	17.1626	7.34378	3.04906	3.63357	14.457	29.481	1.78491	1.76873	11.7619	8.44679	2.61216	3.4253	2.51585	10.3158	0.945148	21.6603	3.79098	1.70133	7.00973	1.49005	9.62668	4.18593	1.265	8.54379	27.0319
evm.TU.HIC_ASM_1.448	2.58642	2.46655	7.96596	2.29646	2.40741	1.71877	5.41137	2.45485	3.58993	2.27188	2.45624	2.1377	3.23928	2.49238	2.66766	2.12168	2.24728	2.71004	2.84722	2.84604	2.54681	2.36504	2.63914	6.39593	4.1516	3.8905	3.01322	1.39546	3.02842	2.69233	2.92839	2.28107	5.17337	2.50497	1.25974	2.80565	2.33855	3.39526	2.58971	2.66246	2.5202	2.31369	1.98956	2.10981	3.5593	2.41239	1.96917	3.06559	3.51441
evm.TU.HIC_ASM_1.45	42.0976	52.9772	53.2949	24.4291	38.5995	24.675	15.3252	9.80151	16.7513	18.9702	26.9086	54.741	42.9902	65.3145	27.735	25.13	52.7079	32.562	27.1938	22.4252	31.5563	57.601	34.347	34.9426	15.3393	73.5978	55.6263	24.781	47.5995	57.4963	15.7279	77.4969	22.966	57.1157	9.19496	16.2785	30.595	27.6716	52.9383	26.1507	25.121	26.5653	36.1179	20.2279	34.1183	65.7847	50.1285	24.5947	42.1006
evm.TU.HIC_ASM_1.454	2.41473	3.75433	5.82482	4.9511	2.8322	5.00296	5.71723	2.41493	1.73145	1.8137	1.94094	1.84819	1.89319	2.64548	3.00591	1.35237	2.99268	1.74165	2.02106	2.50033	1.7513	1.32713	2.74183	3.85019	3.63007	1.59671	1.90726	3.0725	4.11499	2.96234	3.14473	1.61907	2.93283	2.52268	3.3261	3.3774	2.75812	2.26196	1.19495	3.22142	1.77088	1.49369	1.65812	2.64811	1.38195	1.74892	1.82275	1.79553	2.28405
evm.TU.HIC_ASM_1.459	13.6088	18.051	37.93	17.8153	17.6782	12.1968	19.5103	21.6674	14.2503	9.06232	7.31232	9.88878	14.4268	6.66722	17.6604	8.08435	13.9952	13.4025	9.79248	9.55589	24.1348	29.499	17.2532	15.1594	16.0624	14.4123	11.7148	7.73128	19.6757	21.4521	7.42871	6.74558	18.2947	19.8203	13.6008	9.25024	6.52387	20.7013	7.9666	23.7194	7.77371	7.14787	13.9014	6.84612	17.5979	13.0591	6.13851	19.6493	31.1024
evm.TU.HIC_ASM_1.46	5.58803	6.29898	7.94363	2.93074	6.66959	3.99694	7.63298	5.25696	4.28641	3.90054	5.16793	4.36684	5.62573	3.18906	4.71144	2.97683	4.05401	4.16698	4.95669	3.63599	5.28119	4.52633	2.80526	6.00861	3.14161	4.86907	3.64855	5.60089	4.25599	3.79543	4.00391	4.8486	13.0549	1.95019	5.67162	4.56906	4.8622	5.95835	4.56659	2.31802	5.16341	4.0494	2.95801	3.81116	4.18807	6.02304	4.10146	4.81868	3.84011
evm.TU.HIC_ASM_1.466	75.0973	42.6859	14.2587	21.0868	29.4476	53.994	25.1365	11.0227	240.519	60.7532	53.3263	24.0038	18.8246	170.844	28.9154	157.906	18.4302	58.619	38.9751	30.4835	24.6904	18.6649	23.1771	35.9973	25.5032	32.0357	93.7064	67.2778	12.5353	16.8159	73.0718	40.4331	33.7289	19.295	30.2854	74.4211	51.3205	31.2977	20.4619	29.9271	92.6778	37.2811	17.415	110.552	15.5792	56.2282	53.9239	17.1697	8.86245
evm.TU.HIC_ASM_1.470	22.3221	35.4802	9.89015	21.7796	26.4975	15.1819	9.98462	7.70725	18.9417	8.26698	14.4837	12.4121	18.6055	9.51562	16.2692	6.89913	10.0014	11.9051	21.5613	10.6898	16.2964	12.5569	7.77656	9.92674	19.5679	28.993	12.219	18.763	17.9679	21.2825	24.3302	12.0224	6.84836	5.76464	18.2739	17.8712	13.4918	23.2046	11.4449	10.2073	15.174	10.7638	4.61815	13.981	20.666	24.7387	11.2872	21.471	19.8379
evm.TU.HIC_ASM_1.473	13.1243	19.1501	46.3776	36.1945	27.8347	8.64091	40.0765	36.2359	11.0809	11.9617	7.73094	8.9888	26.6963	6.46868	24.8533	5.89088	31.6222	14.5122	12.8369	16.6311	43.0704	47.4615	17.3511	32.1035	31.9573	38.4833	15.3543	5.59164	34.0362	35.1729	12.272	7.92166	35.2719	37.9722	16.5797	8.35799	7.65941	46.727	5.73423	47.3355	8.87588	8.03161	28.0455	8.53608	43.6129	22.1787	5.19127	33.938	56.8352
evm.TU.HIC_ASM_1.474	2.71982	13.2235	1.50219	3.47312	2.50685	5.44152	1.94817	5.1084	14.5023	6.75568	23.4725	10.0864	3.59047	8.18511	2.6035	12.3977	21.0079	9.75336	34.2654	5.96965	1.23714	2.72283	8.04622	4.1444	5.63005	2.92095	14.6402	10.9876	4.70223	3.98267	17.1089	12.0373	1.10481	7.46075	10.0236	32.2164	14.6397	2.64123	13.696	3.97604	12.1598	15.4605	1.95041	34.8836	1.95195	4.23721	14.2634	7.42762	3.45332
evm.TU.HIC_ASM_1.479	1.59177	0	0	1.91733	6.86031	1.16332	8.33196	2.77633	8.67239	8.08597	18.4282	4.62592	9.50956	11.3616	1.29752	4.24145	0	0.979118	5.36727	2.92668	5.30079	1.19836	4.22266	2.8781	8.42353	3.67636	5.73571	0	1.8924	1.53025	9.50949	3.6726	8.78893	1.75085	2.07598	5.35359	6.29495	2.64034	5.41871	1.3152	2.49744	0.946649	2.7105	9.05077	1.48457	2.20624	0.943177	5.84155	7.44767
evm.TU.HIC_ASM_1.489	2.12325	3.23627	4.32909	3.70374	5.69553	2.9602	2.89153	1.7451	3.24385	4.84869	3.00675	3.797	5.37153	3.30147	3.08472	4.73154	1.85439	4.8621	3.99301	4.24305	2.10254	1.82177	2.66397	5.75351	2.71961	4.62872	2.13615	2.38902	2.7732	3.16155	2.76095	2.29288	2.75127	1.97971	2.545	1.789	2.90342	2.90892	1.37502	1.84	1.90862	3.31202	2.57754	2.39401	4.01082	2.31913	2.9231	2.97567	2.93965
evm.TU.HIC_ASM_1.491	5.00957	5.19324	3.28001	4.2796	5.79051	3.32472	3.41989	6.56789	4.63637	4.76606	4.3467	4.61687	9.82542	3.87497	7.58221	3.1371	5.05149	4.9463	5.00171	6.24358	6.20293	12.0076	4.00596	4.21481	6.44167	10.5816	3.74939	4.62036	5.04388	6.98212	3.16827	3.30525	4.38067	5.06999	6.97133	3.46264	3.79938	7.2232	4.76506	4.81907	5.96643	3.82601	6.35598	2.5572	9.36851	8.39591	4.06774	7.60263	8.18726
evm.TU.HIC_ASM_1.501	12.3092	35.171	17.8444	9.77789	14.718	36.1036	49.7706	4.67113	2.79431	4.27765	6.52788	5.01892	4.24895	4.79072	3.77932	6.02802	6.5376	3.53987	10.5507	4.26429	6.85352	2.58269	2.89103	6.04326	4.47892	3.21057	3.68025	4.79765	3.7437	5.11425	6.95033	4.78215	4.73177	4.29817	4.01004	5.01744	5.85583	2.89082	4.50394	2.99775	3.95747	5.0524	2.96472	5.3971	3.25776	5.91054	4.62022	4.44185	4.45188
evm.TU.HIC_ASM_1.51	2.65095	2.49306	1.53366	2.30195	1.1239	1.55421	1.50651	2.1217	1.514	0.609346	1.37335	1.74671	1.35114	1.25306	1.46025	1.118	1.7678	1.05083	1.846	0.696918	1.92619	2.94297	1.09515	1.26064	1.52844	1.13854	0.554996	1.64486	0.71729	0.783303	1.54769	1.13426	2.13323	0.467508	1.0566	2.03835	0.985516	1.86568	1.75362	0.579984	1.33533	1.78794	0.593223	1.80501	2.23977	1.02106	0.855444	1.7354	1.62822
evm.TU.HIC_ASM_1.513	3.42631	3.37267	15.0848	4.64374	3.62176	6.17688	16.5929	2.8857	3.3973	5.33402	4.40316	5.9776	3.37699	4.02556	3.23797	4.59208	2.98816	4.11381	2.61288	3.35317	2.32869	2.39322	4.94392	8.96649	3.68047	2.44541	2.69842	3.2772	3.69022	4.47019	4.96607	4.66745	12.6165	3.66767	3.3437	3.11244	3.15219	3.35766	3.31221	3.64276	4.00329	3.99643	3.74891	2.333	2.17427	2.711	4.51003	2.4206	3.01066
evm.TU.HIC_ASM_1.517	2.65821	2.1537	3.14587	2.59443	4.40028	2.70726	2.33581	1.34499	2.28306	5.26579	2.87869	2.03445	3.72519	3.80247	2.78857	3.72814	2.76803	5.26591	2.95815	3.76098	1.12505	1.14752	2.52007	2.46927	1.40511	3.06295	4.10127	2.12282	2.22832	1.97724	3.30472	2.33067	5.18837	1.88197	2.06039	1.70527	2.11133	1.99227	2.97688	1.95811	2.28633	3.19419	2.44803	1.83612	4.11803	2.38796	2.70258	2.04359	1.05935
evm.TU.HIC_ASM_1.521	1.91923	1.24017	2.08153	2.04117	1.82361	3.73018	2.65295	2.87672	1.24132	3.52735	2.83709	2.73566	2.6838	0.950934	1.92099	2.52997	1.26504	3.6056	1.71716	2.63798	2.42282	0.539484	5.69605	2.96592	3.36166	4.21102	1.47926	1.5061	2.50804	3.03091	2.01447	2.13402	1.04219	2.61558	1.36056	1.00594	1.29571	3.45753	1.55914	3.04256	0.704002	1.18734	1.97868	1.01281	2.05283	1.2693	1.52505	2.62897	2.82975
evm.TU.HIC_ASM_1.535	29.445	31.2039	33.5322	16.704	25.809	23.7799	26.8099	13.3963	16.887	23.3101	20.4448	26.2853	9.87215	22.0633	20.9919	22.1264	24.3691	20.0681	22.3525	23.8778	24.9796	10.2164	19.8245	27.7471	8.03029	21.6286	20.5568	18.9766	18.803	14.942	10.8413	25.6419	20.7992	24.8118	17.0494	22.3709	24.3147	17.5842	9.89177	16.5108	19.3827	22.0107	27.2557	15.3903	12.3994	24.5013	20.8165	6.89038	7.98383
evm.TU.HIC_ASM_1.541	48.1494	94.2614	76.888	45.9331	63.7937	50.2462	64.0185	30.7883	44.148	76.2469	43.5404	45.5911	40.9187	53.0089	52.0348	61.3349	53.9399	46.006	86.1149	82.0025	51.0526	21.1366	57.1423	60.8557	32.1573	42.0256	74.2346	29.801	34.6484	36.6127	100.269	45.6309	75.0228	70.427	56.8372	59.2363	47.0267	30.3125	33.4936	49.6495	47.8913	47.3492	48.9797	53.2801	45.4044	80.8148	45.0159	36.7238	38.2183
evm.TU.HIC_ASM_1.542	94.009	76.4843	67.3274	62.0046	78.3108	94.359	82.891	74.9679	56.8474	54.0122	56.375	80.9956	73.3082	42.5915	49.4805	53.7829	84.213	53.0612	71.7935	57.6427	46.1541	36.3068	21.0588	58.9132	42.668	31.3581	57.3269	54.1387	41.64	39.1303	71.402	71.2403	105.398	33.8307	64.5265	71.3075	64.6989	41.166	102.388	26.6713	55.5275	69.783	43.2291	80.4503	55.1444	57.1332	79.7382	67.194	50.1337
evm.TU.HIC_ASM_1.546	137.101	106.845	55.1312	114.794	109.21	149.728	73.7088	107.69	102.641	107.273	123.994	128.905	110.847	117.19	87.9216	100.147	81.8594	90.5807	75.6916	101.593	44.8584	106.372	49.9339	77.2128	66.3565	103.552	68.8647	140.628	58.5577	64.1953	58.5956	94.3456	65.2545	67.5281	74.1093	102.199	77.986	58.3986	70.8212	54.8046	86.5312	70.6384	96.808	125.789	65.7864	58.2823	71.259	82.1221	55.8598
evm.TU.HIC_ASM_1.551	6.38847	4.99995	8.35313	18.3088	4.41956	10.3984	25.3644	11.1628	1.72557	4.32804	2.32547	6.71853	5.79707	2.54404	4.99822	3.19427	9.11452	2.98721	7.32547	5.51314	7.94196	6.87011	7.00864	9.22792	6.4761	3.01669	1.86554	4.62918	10.3692	8.87225	11.9058	5.86241	14.7553	5.83262	7.96101	5.41743	4.20524	5.66042	5.10692	5.37309	3.2988	1.84483	5.03546	8.08347	3.00344	3.80941	4.39609	7.06514	7.9414
evm.TU.HIC_ASM_1.562	2.25997	2.37275	15.6815	1.39946	1.70063	2.46998	5.15187	4.18586	0.708844	2.22854	2.34202	1.63483	1.45644	1.34827	1.10729	1.03351	1.96275	1.86375	1.79398	1.50577	0.989206	1.28773	0.96778	9.96772	1.82854	0.766052	1.01475	1.53215	1.54006	1.4781	2.16846	3.40337	6.35097	1.90071	1.72286	2.20066	2.98928	2.53895	1.22973	0.789535	1.23492	2.02662	0.615102	1.57349	0.583869	2.3808	2.27795	1.68561	1.78729
evm.TU.HIC_ASM_1.568	4.95928	8.0287	4.14308	4.64033	6.80236	2.35939	4.50444	9.86329	3.68497	2.21091	1.88223	2.79952	9.28742	1.44495	9.68253	1.24372	2.62726	2.72831	1.80645	1.30145	14.9783	14.1508	3.2439	4.81487	15.2982	5.92444	2.16131	2.51641	6.99766	8.00485	1.81148	1.36059	3.64957	6.85376	6.67763	2.19055	2.88634	12.5333	5.39601	5.72798	4.1453	2.4753	4.2025	1.24067	13.0351	6.589	2.28955	13.6947	22.5455
evm.TU.HIC_ASM_1.573	10.0219	10.8207	13.2293	12.3391	27.693	9.97886	22.8642	13.4466	11.3575	16.4122	7.32001	12.3689	10.2756	6.68557	13.0328	5.27221	33.3083	14.2092	12.7811	10.5307	10.7785	12.3485	9.51366	6.22934	13.6602	10.7212	19.4648	8.42238	10.5941	9.33068	6.86919	14.4528	26.0437	26.2178	8.00145	7.59297	8.49947	14.8059	16.6416	11.4527	10.0265	7.80053	27.6763	6.6267	21.7605	15.2569	7.81221	14.7561	12.6495
evm.TU.HIC_ASM_1.578	7.45287	5.81902	14.2843	6.0616	6.85198	16.3394	11.7317	8.19563	22.2467	10.831	8.7689	6.22825	2.94174	18.2739	4.72318	18.5689	3.03746	7.9318	5.54335	7.38477	3.61969	7.86369	14.34	8.23437	5.24567	4.92554	13.9263	11.3326	6.58821	6.45374	20.3013	9.53177	12.9554	9.25023	7.14927	13.2965	8.24205	4.93005	5.16185	8.2243	9.52234	11.4281	6.36209	9.11808	2.24506	4.17936	9.2059	4.96336	3.7308
evm.TU.HIC_ASM_1.58	9.8906	7.91316	18.7179	6.30544	10.0108	9.085	11.6475	4.81268	7.93692	14.7534	10.6233	13.3439	14.0706	11.5097	9.54187	13.4168	5.9822	12.4516	6.79941	15.6368	9.61417	3.28463	12.582	14.4742	12.2861	9.70694	10.0447	2.46477	11.3323	10.3794	14.8699	14.4072	14.0198	14.8925	12.2402	2.17049	2.77596	9.3021	11.3281	13.033	3.041	9.49191	12.6394	7.00211	8.75995	8.92603	11.3279	7.93716	8.46879
evm.TU.HIC_ASM_1.580	1.3495	1.69241	3.00058	2.33185	1.59704	0.908399	5.18456	2.36479	1.76892	2.08069	2.34959	1.96977	1.31836	1.76975	1.11032	1.86994	1.70451	2.19896	2.36849	2.23322	1.08806	1.75224	2.12592	2.9429	1.13622	1.89932	1.62112	1.59287	1.54204	1.47736	2.20561	2.57416	7.89307	2.42045	1.75255	1.95866	2.09914	1.4828	0.989097	1.1029	1.94307	1.53028	2.0938	2.2627	0.680304	2.81619	1.4381	0.861836	1.26651
evm.TU.HIC_ASM_1.584	3.59726	3.80806	12.4269	3.77282	2.90829	4.83839	25.5604	4.50408	7.08987	2.80122	4.12254	4.06337	1.9084	5.70597	2.60532	5.74901	4.54923	4.74178	5.81935	3.5864	3.81822	3.4843	3.97373	5.50172	2.10434	2.98	4.3717	4.12472	2.63419	2.00179	9.44063	4.75075	25.64	4.08654	2.99571	7.20475	3.88007	3.84702	3.40402	3.09375	3.42263	2.30701	2.76856	5.45903	1.86565	1.85278	2.5393	3.15581	2.12469
evm.TU.HIC_ASM_1.587	14.1558	8.66724	9.69083	19.407	8.02546	12.8371	5.52609	15.5069	5.69222	9.02107	10.7554	18.5618	11.9732	13.3345	14.4338	12.9559	12.5236	13.2091	14.9846	11.6504	14.8365	17.7921	10.6092	9.34578	10.1301	8.34178	6.8772	16.7845	18.5552	19.8349	6.84578	17.355	5.5433	7.47421	15.7257	17.9729	12.6823	14.3119	6.89554	10.6851	11.4495	7.4968	9.54137	16.3435	5.83232	9.46283	13.8445	6.75036	8.73631
evm.TU.HIC_ASM_1.588	0.700477	1.29987	0.60436	0.600072	0.981546	2.60084	1.20284	1.58876	3.01511	1.92791	3.16285	1.46308	2.10784	2.44866	1.45479	2.98741	0.895618	2.39802	1.42721	1.31429	1.35276	2.25058	0.984123	1.28191	2.18248	2.92386	1.738	2.77051	1.66328	1.45373	1.66708	1.74828	0.808662	0.896141	1.24972	1.94549	1.97677	1.34783	2.38809	1.50271	1.55839	0.667021	1.32623	1.61478	2.49203	0.868118	1.74361	1.84019	1.53055
evm.TU.HIC_ASM_1.597	10.1994	10.6459	11.0265	14.843	3.14369	5.41383	12.3766	15.2104	10.6312	16.5641	11.667	9.74918	10.4141	10.8247	9.21301	9.93493	14.4988	8.92353	17.5551	12.0921	19.5473	14.9743	13.1861	13.6262	12.0822	9.99077	15.2646	8.56677	16.8449	18.2714	12.8857	6.90886	18.2844	19.173	12.031	9.60414	11.8011	13.2616	13.6358	12.8353	7.74958	7.64553	10.5217	8.98729	11.4299	13.5942	7.34839	12.735	13.1879
evm.TU.HIC_ASM_1.599	10.4602	14.1138	27.7579	18.3799	10.9486	10.9876	15.3611	13.6614	13.2373	7.46625	6.91802	6.82582	11.4773	8.61456	10.9423	8.44497	11.1598	13.6557	7.29254	11.8308	17.1998	15.5622	20.4332	15.9103	27.3158	18.4582	9.7984	5.36949	12.7585	14.2957	20.6641	7.36363	7.9837	14.018	6.42146	7.85401	7.67847	15.6888	6.48936	21.6629	6.24813	4.39953	16.4847	6.9254	12.1706	8.42172	4.19591	10.812	16.6772
evm.TU.HIC_ASM_1.602_evm.TU.HIC_ASM_1.603	1.37377	0.833068	2.51475	2.29619	1.8362	3.2878	2.1783	1.82179	2.75564	1.68063	1.24654	1.63452	1.50617	1.50108	2.27351	1.3016	2.78705	1.75241	2.1653	0.883095	0.998398	1.86111	2.41118	2.58001	3.02355	3.00055	1.72096	1.45166	1.46323	1.51497	2.26507	1.85465	1.59628	1.80888	1.63925	0.688474	1.44444	1.89131	1.0378	1.50316	0.644823	2.78831	1.01659	2.4652	2.18363	0.746963	2.25451	2.00664	1.97173
evm.TU.HIC_ASM_1.607	1.02887	2.51111	5.96528	2.04632	1.40351	2.23007	5.5317	1.07588	4.09248	3.30872	2.47118	2.37218	1.68359	4.95685	1.16682	5.43976	2.11543	4.51098	3.00772	4.97255	1.25195	0.722895	2.25298	6.69685	1.48004	0.854623	5.6873	2.16248	1.09635	0.93383	7.87156	1.48875	8.04109	5.2831	2.103	2.87076	2.03638	0.774637	2.76122	3.75167	2.37633	2.72838	3.43436	3.52155	1.63893	1.70105	2.32183	1.56762	1.10493
evm.TU.HIC_ASM_1.609	28.8558	21.4534	15.6884	19.8228	28.4057	28.5786	16.9189	24.0297	45.0075	36.115	50.5203	36.8515	35.3682	40.7615	30.8172	41.7124	26.0361	38.4311	25.0939	28.5426	22.924	28.8591	26.184	25.8643	14.7383	25.7356	30.6601	42.5254	23.2852	21.7327	23.8582	37.6284	24.2205	19.3657	23.8605	24.9964	40.467	26.2691	35.6833	24.3241	36.2918	58.4434	26.1617	38.2242	28.3364	25.061	44.6788	21.9468	21.4748
evm.TU.HIC_ASM_1.61	6.73595	11.8696	23.0352	12.6328	7.34971	10.124	10.9735	4.41299	7.21101	8.44897	8.05133	8.02846	4.60041	3.45814	6.56166	4.66401	7.36645	5.60083	14.2606	7.45771	8.67799	3.54137	7.2776	12.1633	8.21062	4.27105	5.66672	5.29	14.9843	9.57041	7.73882	6.58308	6.99464	12.9343	10.6914	10.2343	5.94608	7.24731	7.66478	5.296	6.04646	2.60104	5.05576	7.99119	7.22963	8.2054	6.43391	8.65679	8.12545
evm.TU.HIC_ASM_1.610	36.9852	18.0747	24.8569	34.4202	25.3927	34.072	13.1151	14.1448	49.236	44.3887	42.9683	29.5471	43.7001	37.5478	29.383	18.6798	12.6978	47.1271	28.8785	35.1748	30.4667	25.8005	33.4593	25.4107	14.1895	18.9794	29.1936	31.9558	7.15169	30.5624	40.4781	34.9761	11.8042	35.3102	33.5628	33.5501	51.1665	17.4489	34.5494	29.4258	55.1919	48.0121	22.1271	37.5162	41.8069	26.9524	54.3412	29.5084	19.5003
evm.TU.HIC_ASM_1.616	132.577	156.634	210.955	230.279	124.648	118.572	330.824	87.9111	69.3753	78.8079	53.4823	82.0558	110.62	44.5182	114.609	51.1875	87.9792	77.1466	109.047	113.015	160.281	99.8574	140.995	175.772	152.77	80.4247	95.977	47.8332	193.264	203.357	114.207	81.7766	146.937	134.895	137.277	114.88	66.4299	180.834	98.4808	164.393	59.3485	59.3249	106.03	78.22	109.49	97.3068	70.9508	132.124	149.452
evm.TU.HIC_ASM_1.619	60.8688	52.4961	62.2007	38.6581	52.1372	74.0943	81.0665	53.8688	43.7956	57.6204	50.614	56.1617	46.3529	46.6976	37.0601	60.8421	50.5817	37.3602	50.0788	64.6363	35.1354	29.0099	26.5706	75.1495	22.9632	29.8083	33.045	47.348	31.0671	34.7327	53.4923	51.6481	132.474	38.181	45.6103	55.6036	53.3562	28.1842	42.4648	25.196	41.8161	48.3687	51.8306	59.8997	32.7336	43.7275	50.2488	34.9566	25.4251
evm.TU.HIC_ASM_1.621	10.4284	20.7854	34.1446	26.0651	14.4122	18.6846	37.7034	13.0417	10.2007	6.9458	8.52452	9.76389	8.86337	10.1815	13.5499	10.6298	12.9345	8.36767	13.5316	11.2097	6.7762	8.61584	12.6879	14.5139	12.1806	5.24907	8.68098	8.03907	8.55195	10.3978	14.3156	8.28231	30.1336	8.23108	8.30163	9.15753	7.4936	9.3241	5.16997	8.01771	7.27263	8.82614	6.61695	14.8434	6.80077	7.26597	10.41	10.3245	11.2869
evm.TU.HIC_ASM_1.624	78.3841	47.0489	49.4754	33.1838	81.6417	66.466	19.9538	19.0183	13.2855	32.8397	35.6139	21.47	29.4968	11.3562	50.7682	13.9615	54.6679	25.0348	70.7249	55.3047	43.5724	19.185	18.9985	36.6163	33.072	63.8473	17.0465	33.0659	30.8668	26.1885	12.0467	46.9961	20.8305	56.8011	48.6573	62.0183	55.2049	42.2436	74.9359	25.3455	23.3486	49.3994	44.957	38.7985	59.8658	61.0335	78.022	50.7239	30.3531
evm.TU.HIC_ASM_1.625	60.0292	43.7628	29.6829	46.9533	61.5128	52.9358	33.2691	22.4586	8.63362	35.048	29.8116	48.2892	28.2897	13.4991	43.5128	20.7142	35.5376	14.9926	37.4285	32.6288	32.0724	17.7231	27.4363	36.9379	47.323	30.6321	19.5627	31.6102	29.9558	18.5411	6.95105	39.9615	30.7904	22.4846	33.464	49.2189	40.4523	30.6377	45.6632	15.3158	24.4546	45.0092	31.6244	19.3409	33.9428	39.1495	47.7407	34.3913	34.1127
evm.TU.HIC_ASM_1.627	10.6307	4.02203	7.37574	3.53539	9.79517	6.35481	2.72097	7.39037	11.1263	30.3069	21.901	19.0025	6.61579	21.8466	16.5575	21.3506	12.329	16.4075	11.0332	19.1129	10.8356	10.733	23.1458	12.8241	12.6953	14.262	24.2067	20.8722	8.64525	9.64846	4.82056	22.0094	6.64296	21.2798	13.0471	14.7676	24.5368	9.98531	25.3882	15.298	15.8456	24.6984	22.7148	10.3438	13.8098	9.9818	23.6171	7.91668	5.57533
evm.TU.HIC_ASM_1.628	29.8209	16.1686	15.8478	19.1098	35.9973	29.0539	11.9533	29.5023	40.3835	46.4666	58.2589	52.2538	28.8733	48.6232	42.03	54.1139	33.0989	46.3249	23.0483	39.9958	37.9627	28.0899	31.4034	28.3653	17.5765	33.8753	52.5125	60.7519	34.7743	29.9837	8.59536	63.9436	18.1215	38.9911	31.9516	33.5839	70.9087	39.4505	55.2847	40.7658	44.3422	73.6621	35.8441	31.5863	43.309	31.7525	71.2158	31.2665	28.6259
evm.TU.HIC_ASM_1.630	62.0771	87.6948	154.438	343.257	83.6108	367.877	132.716	106.273	83.9649	247.987	256.261	284.751	246.828	190.319	114.304	190.107	130.951	81.9278	150.607	303.566	111.282	88.8513	113.291	95.2272	157.612	163.351	130.153	196.901	234.651	225.283	100.916	221.654	106.142	87.4894	477.792	99.917	220.317	162.281	86.9288	173.266	236.997	80.9139	70.4108	480.737	102.93	115.638	224.614	557.207	122.861
evm.TU.HIC_ASM_1.631	56.1671	80.6097	121.312	253.338	69.0296	312.366	99.9093	84.5335	84.8613	222.572	239.459	280.415	228.163	178.439	114.404	188.952	115.508	75.1787	152.601	287.898	99.5642	77.296	110.58	89.6279	150.371	164.148	121.656	173.828	198.349	215.646	89.3275	197.785	95.6501	83.3618	407.263	89.6008	198.204	151.074	85.899	158.875	223.43	70.6559	71.4963	418.119	90.0855	104.936	207.133	511.041	116.872
evm.TU.HIC_ASM_1.636	0	0	1.57359	1.01332	0	1.84087	2.91607	0	3.52537	3.29312	2.39735	1.76026	1.59074	3.64098	0.634756	6.67722	1.61664	3.03308	4.15363	3.5386	1.6515	0.577925	2.76951	5.50663	2.65223	1.96614	3.4656	3.92912	2.2002	1.84145	1.53283	1.51987	5.7054	3.49069	2.78894	1.14136	1.70877	2.11856	1.23623	2.00392	2.41756	2.53991	0	5.22491	2.06383	1.57349	0.494313	0.520156	2.49702
evm.TU.HIC_ASM_1.642	106.047	116.007	146.284	76.6603	244.788	40.8891	261.024	90.9921	46.3846	145.994	27.6743	73.7424	60.453	24.9337	68.2923	8.83456	287.252	72.2573	84.1281	77.7815	102.035	89.5283	47.3211	51.2634	145.495	24.1602	122.434	25.4534	70.9209	82.1273	196.212	76.3162	163.311	311.971	34.3505	17.8652	21.2017	97.026	121.648	101.45	53.235	11.3015	288.182	19.8795	152.802	157.758	22.6541	110.951	162.318
evm.TU.HIC_ASM_1.643	1.03325	5.90347	8.33469	7.87876	2.68822	1.96435	9.9783	3.2608	2.67873	4.95615	1.62204	4.2565	3.48529	0.964975	5.07984	0.720025	4.73575	0.479751	3.94205	4.70061	2.31638	1.41131	3.37523	6.07359	2.04922	5.13443	2.83605	1.43272	3.64988	4.02456	1.63157	2.37469	10.4297	2.79072	3.5513	0.559056	0.752955	2.73425	1.52296	2.22745	1.14944	0.996189	1.44883	2.16624	3.84295	6.31948	1.88257	5.72954	5.84933
[truncated: 6,793 more rows]
[truncated: 40 more columns]
