# Supplementary material for: Genetic Effects and Expression Patterns of the Nitrate Transporter (NRT) Gene Family in Populus tomentosa
Source: Front Plant Sci. 2021 May 13;12:661635. doi: 10.3389/fpls.2021.661635 (PMC8155728; doi:10.3389/fpls.2021.661635)
Supplement: Supplementary file 6 [file Data_Sheet_6.xlsx]

## Sheet: Data S1
#CHROM	POS	REF	ALT	0001	0009	0010	0014	0015	0018	0024	0036	0038	0043	0052	0057	0060	0070	0073	0074	0077	0083	0085	0088	0089	0090	0093	0095	0096	1-13	1002	1004	1005	1008	1012	1014	1016	1021	103	1099	1106	1112	1201	1204	1211	1214	1217	1223	1227	1232
HIC_ASM_0	3787546	G	C	0/0:55,0:55:100:0,165,255	0/0:53,0:53:99:0,159,255	0/0:39,0:39:99:0,117,255	0/0:48,0:48:99:0,144,255	0/1:31,11:42:100:255,0,255	0/1:26,18:44:100:255,0,255	0/1:26,13:39:100:255,0,255	0/0:54,0:54:100:0,162,255	0/0:61,0:61:100:0,183,255	0/1:21,13:34:100:255,0,255	0/0:58,0:58:100:0,174,255	0/0:55,0:55:100:0,165,255	0/0:51,0:51:99:0,153,255	0/0:57,0:57:100:0,171,255	0/1:30,15:45:100:255,0,255	0/0:66,0:66:100:0,198,255	0/0:38,0:38:99:0,114,255	0/1:59,10:69:99:153,0,255	0/0:42,0:42:99:0,126,255	0/0:55,0:55:100:0,165,255	0/1:37,14:51:100:255,0,255	0/0:66,0:66:100:0,198,255	0/0:50,0:50:99:0,150,255	0/1:42,12:54:100:255,0,255	0/0:55,0:55:100:0,165,255	0/0:64,0:64:100:0,192,255	0/0:34,0:34:99:0,102,255	0/1:40,19:59:100:255,0,255	0/0:59,0:59:100:0,177,255	0/0:72,0:72:100:0,216,255	0/0:51,0:51:99:0,153,255	0/1:35,17:52:100:255,0,255	0/0:43,0:43:99:0,129,255	0/0:65,0:65:100:0,195,255	0/0:54,0:54:100:0,162,255	0/0:42,0:42:99:0,126,255	0/0:43,0:43:99:0,129,255	0/1:33,14:47:100:255,0,255	0/1:17,25:42:100:255,0,255	0/0:65,0:65:100:0,195,255	0/0:66,0:66:100:0,198,255	0/0:53,0:53:99:0,159,255	0/0:58,0:58:100:0,174,255	0/0:62,0:62:100:0,186,255	0/0:61,0:61:100:0,183,255	0/0:44,0:44:99:0,132,255
HIC_ASM_0	3787567	C	G	0/1:12,20:32:100:255,0,255	0/1:17,6:23:99:147,0,255	0/1:8,7:15:100:207,0,243	0/1:9,17:26:100:255,0,246	0/1:14,26:40:100:255,0,255	0/1:11,32:43:100:255,0,255	0/1:9,26:35:100:255,0,219	0/1:18,16:34:100:255,0,255	0/1:16,8:24:100:216,0,255	0/1:18,9:27:100:243,0,255	0/1:14,18:32:100:255,0,255	0/1:14,34:48:100:255,0,255	0/1:12,18:30:100:255,0,255	0/1:13,23:36:100:255,0,255	0/1:13,31:44:100:255,0,255	0/1:15,21:36:100:255,0,255	0/1:2,11:13:99:255,0,33	0/1:27,38:65:100:255,0,255	0/1:7,22:29:100:255,0,165	0/1:18,8:26:100:210,0,255	0/1:20,31:51:100:255,0,255	0/1:21,10:31:100:255,0,255	0/1:7,21:28:100:255,0,168	0/1:21,22:43:100:255,0,255	0/1:9,14:23:100:255,0,255	0/1:21,11:32:100:255,0,255	0/0:17,1:18:98:0,18,255	0/1:16,18:34:100:255,0,255	0/1:14,16:30:100:255,0,255	0/1:12,21:33:100:255,0,255	0/1:11,9:20:100:255,0,255	0/1:10,36:46:100:255,0,222	0/1:18,17:35:100:255,0,255	0/1:17,15:32:100:255,0,255	0/1:8,11:19:100:255,0,231	0/0:39,0:39:99:0,117,255	0/1:8,11:19:100:255,0,231	0/1:11,29:40:100:255,0,255	0/1:11,24:35:100:255,0,255	0/1:17,7:24:100:180,0,255	0/1:12,28:40:100:255,0,255	0/1:17,7:24:100:180,0,255	0/1:18,4:22:99:78,0,255	0/1:17,19:36:100:255,0,255	0/1:10,20:30:100:255,0,255	0/1:10,13:23:100:255,0,255
HIC_ASM_0	3787580	T	C	0/1:26,7:33:99:152,0,255	0/0:49,0:49:99:0,147,255	0/0:33,0:33:99:0,99,255	0/1:13,14:27:100:255,0,255	0/0:44,0:44:99:0,132,255	0/1:27,11:38:100:255,0,255	0/0:38,0:38:99:0,114,255	0/0:59,0:59:100:0,177,255	0/0:52,0:52:99:0,156,255	0/0:30,0:30:99:0,90,255	0/1:25,14:39:100:255,0,255	0/1:32,11:43:100:255,0,255	0/1:20,11:31:100:255,0,255	0/0:50,0:50:99:0,150,255	0/0:52,0:52:99:0,156,255	0/1:22,19:41:100:255,0,255	0/1:10,8:18:100:234,0,255	0/1:46,15:61:100:255,0,255	0/1:11,18:29:100:255,0,255	0/0:51,0:51:99:0,153,255	0/0:56,0:56:100:0,168,255	0/0:57,0:57:100:0,171,255	0/1:15,11:26:100:255,0,255	0/0:45,0:45:99:0,135,255	0/1:14,6:20:99:156,0,255	0/0:62,0:62:100:0,186,255	0/0:28,0:28:99:0,84,255	0/0:63,0:63:100:0,189,255	0/1:23,10:33:100:255,0,255	0/1:24,15:39:100:255,0,255	0/1:16,5:21:99:117,0,255	0/1:27,19:46:100:255,0,255	0/0:33,0:33:99:0,99,255	0/0:56,0:56:100:0,168,255	0/1:12,8:20:100:228,0,255	0/0:39,0:39:99:0,117,255	0/1:12,6:18:100:162,0,255	0/0:45,0:45:99:0,135,255	0/0:46,0:46:99:0,138,255	0/0:49,0:49:99:0,147,255	0/1:28,15:43:100:255,0,255	0/0:52,0:52:99:0,156,255	0/0:44,0:44:99:0,132,255	0/1:27,10:37:100:248,0,255	0/1:15,15:30:100:255,0,255	0/1:18,11:29:100:255,0,255
HIC_ASM_0	3787591	A	C	0/1:13,21:34:100:255,0,255	0/1:16,7:23:100:183,0,255	0/1:9,10:19:100:255,0,255	0/1:8,20:28:100:255,0,204	0/1:12,23:35:100:255,0,255	0/1:12,26:38:100:255,0,255	0/1:8,27:35:100:255,0,183	0/1:17,24:41:100:255,0,255	0/1:17,12:29:100:255,0,255	0/1:17,8:25:100:213,0,255	0/1:16,27:43:100:255,0,255	0/1:11,32:43:100:255,0,255	0/1:11,20:31:100:255,0,255	0/1:11,17:28:100:255,0,255	0/1:11,29:40:100:255,0,255	0/1:13,28:41:100:255,0,255	0/1:3,17:20:99:255,0,48	0/1:28,29:57:100:255,0,255	0/1:8,24:32:100:255,0,192	0/1:14,13:27:100:255,0,255	0/1:21,25:46:100:255,0,255	0/1:19,14:33:100:255,0,255	0/1:7,20:27:100:255,0,171	0/1:22,23:45:100:255,0,255	0/1:7,13:20:100:255,0,192	0/1:18,17:35:100:255,0,255	0/0:15,1:16:94:0,12,255	0/1:19,23:42:100:255,0,255	0/1:15,24:39:100:255,0,255	0/1:13,28:41:100:255,0,255	0/1:14,11:25:100:255,0,255	0/1:9,37:46:100:255,0,185	0/1:10,13:23:100:255,0,255	0/1:18,16:34:100:255,0,255	0/1:6,13:19:99:255,0,159	0/0:36,0:36:99:0,108,255	0/1:6,14:20:99:255,0,156	0/1:10,28:38:100:255,0,246	0/1:14,23:37:100:255,0,255	0/1:16,15:31:100:255,0,255	0/1:15,34:49:100:255,0,255	0/1:20,15:35:100:255,0,255	0/1:15,5:20:99:120,0,255	0/1:19,20:39:100:255,0,255	0/1:8,23:31:100:255,0,195	0/1:14,19:33:100:255,0,255
HIC_ASM_0	3787598	T	G	0/1:26,7:33:99:152,0,255	0/0:23,1:24:99:0,36,255	0/1:18,5:23:99:110,0,255	0/1:25,4:29:99:57,0,255	0/1:24,8:32:100:192,0,255	0/1:27,10:37:100:248,0,255	0/1:21,12:33:100:255,0,255	0/1:36,4:40:99:24,0,255	0/1:22,6:28:99:132,0,255	0/1:16,8:24:100:216,0,255	0/1:35,6:41:99:93,0,255	0/0:39,2:41:99:0,51,255	0/0:29,2:31:99:0,21,255	0/0:28,1:29:99:0,51,255	0/1:29,10:39:100:243,0,255	0/0:39,2:41:99:0,51,255	0/1:19,2:21:88:8,0,255	0/1:45,9:54:100:162,0,255	0/1:28,3:31:96:15,0,255	0/1:25,2:27:89:0,9,255	0/1:39,10:49:100:213,0,255	0/1:28,4:32:99:48,0,255	0/1:24,5:29:99:93,0,255	0/1:35,14:49:100:255,0,255	0/1:17,3:20:99:48,0,255	0/1:32,3:35:65:3,0,255	0/0:17,1:18:98:0,18,255	0/1:36,5:41:99:57,0,255	0/1:35,5:40:99:60,0,255	0/1:35,6:41:99:93,0,255	0/1:23,3:26:99:29,0,255	0/1:32,13:45:100:255,0,255	0/1:11,11:22:100:255,0,255	0/1:33,5:38:99:66,0,255	0/0:18,1:19:99:0,21,255	0/0:36,0:36:99:0,108,255	0/1:21,2:23:65:3,0,255	0/1:26,13:39:100:255,0,255	0/1:25,11:36:100:255,0,255	0/1:27,5:32:99:84,0,255	0/1:45,5:50:99:29,0,255	0/1:29,6:35:99:111,0,255	0/1:19,2:21:88:8,0,255	0/0:36,2:38:99:0,43,255	0/1:27,3:30:98:18,0,255	0/1:28,4:32:99:48,0,255
HIC_ASM_0	3787599	C	T	0/1:18,15:33:100:255,0,255	0/1:16,8:24:100:216,0,255	0/1:10,13:23:100:255,0,255	0/1:23,6:29:99:129,0,255	0/1:13,19:32:100:255,0,255	0/1:21,16:37:100:255,0,255	0/1:8,25:33:100:255,0,189	0/1:16,24:40:100:255,0,255	0/1:16,12:28:100:255,0,255	0/1:16,8:24:100:216,0,255	0/1:25,15:40:100:255,0,255	0/1:20,21:41:100:255,0,255	0/1:22,9:31:100:231,0,255	0/1:12,18:30:100:255,0,255	0/1:11,28:39:100:255,0,255	0/1:33,10:43:100:231,0,255	0/1:13,8:21:100:225,0,255	0/1:35,16:51:100:255,0,255	0/1:23,8:31:100:195,0,255	0/1:14,13:27:100:255,0,255	0/1:23,25:48:100:255,0,255	0/1:17,15:32:100:255,0,255	0/1:18,11:29:100:255,0,255	0/1:22,27:49:100:255,0,255	0/1:13,7:20:100:192,0,255	0/1:17,16:33:100:255,0,255	0/0:17,1:18:98:0,18,255	0/1:20,21:41:100:255,0,255	0/1:22,16:38:100:255,0,255	0/1:27,14:41:100:255,0,255	0/1:17,10:27:100:255,0,255	0/1:28,17:45:100:255,0,255	0/1:11,11:22:100:255,0,255	0/1:17,21:38:100:255,0,255	0/1:13,6:19:99:159,0,255	0/0:36,0:36:99:0,108,255	0/1:13,10:23:100:255,0,255	0/1:11,27:38:100:255,0,255	0/1:14,22:36:100:255,0,255	0/1:16,15:31:100:255,0,255	0/1:32,17:49:100:255,0,255	0/1:20,15:35:100:255,0,255	0/1:13,7:20:100:192,0,255	0/1:27,11:38:100:255,0,255	0/1:21,9:30:100:234,0,255	0/1:23,8:31:100:195,0,255
HIC_ASM_0	3787607	T	A	0/1:27,7:34:99:149,0,255	0/0:42,0:42:99:0,126,255	0/0:33,0:33:99:0,99,255	0/1:15,14:29:100:255,0,255	0/0:35,0:35:99:0,105,255	0/1:27,11:38:100:255,0,255	0/0:37,0:37:99:0,111,255	0/0:53,0:53:99:0,159,255	0/0:41,0:41:99:0,123,255	0/0:28,0:28:99:0,84,255	0/1:32,9:41:100:200,0,255	0/1:30,10:40:100:240,0,255	0/1:22,8:30:100:198,0,255	0/0:43,0:43:99:0,129,255	0/0:46,0:46:99:0,138,255	0/1:23,21:44:100:255,0,255	0/1:13,9:22:100:255,0,255	0/1:42,11:53:100:237,0,255	0/1:15,15:30:100:255,0,255	0/0:41,0:41:99:0,123,255	0/0:55,0:55:100:0,165,255	0/0:48,0:48:99:0,144,255	0/1:18,10:28:100:255,0,255	0/0:55,0:55:100:0,165,255	0/1:16,9:25:100:249,0,255	0/0:55,0:55:100:0,165,255	0/0:25,0:25:99:0,75,255	0/0:52,0:52:99:0,156,255	0/1:28,10:38:100:246,0,255	0/1:29,14:43:100:255,0,255	0/1:22,5:27:99:99,0,255	0/1:26,18:44:100:255,0,255	0/0:27,0:27:99:0,81,255	0/0:50,0:50:99:0,150,255	0/1:13,8:21:100:225,0,255	0/0:35,0:35:99:0,105,255	0/1:18,8:26:100:210,0,255	0/0:43,0:43:99:0,129,255	0/0:46,0:46:99:0,138,255	0/0:52,0:52:99:0,156,255	0/1:34,14:48:100:255,0,255	0/0:54,0:54:100:0,162,255	0/0:41,0:41:99:0,123,255	0/1:29,8:37:100:177,0,255	0/1:18,13:31:100:255,0,255	0/1:22,8:30:100:198,0,255
HIC_ASM_0	3787608	A	T	0/1:27,7:34:99:149,0,255	0/0:42,0:42:99:0,126,255	0/0:33,0:33:99:0,99,255	0/1:15,13:28:100:255,0,255	0/0:35,0:35:99:0,105,255	0/1:27,11:38:100:255,0,255	0/0:37,0:37:99:0,111,255	0/0:53,0:53:99:0,159,255	0/0:41,0:41:99:0,123,255	0/0:28,0:28:99:0,84,255	0/1:32,9:41:100:200,0,255	0/1:30,10:40:100:240,0,255	0/1:24,8:32:100:192,0,255	0/0:43,0:43:99:0,129,255	0/0:46,0:46:99:0,138,255	0/1:23,21:44:100:255,0,255	0/1:13,9:22:100:255,0,255	0/1:42,11:53:100:237,0,255	0/1:15,15:30:100:255,0,255	0/0:42,0:42:99:0,126,255	0/0:55,0:55:100:0,165,255	0/0:48,0:48:99:0,144,255	0/1:18,10:28:100:255,0,255	0/0:55,0:55:100:0,165,255	0/1:16,9:25:100:249,0,255	0/0:55,0:55:100:0,165,255	0/0:26,0:26:99:0,78,255	0/0:52,0:52:99:0,156,255	0/1:28,10:38:100:246,0,255	0/1:29,14:43:100:255,0,255	0/1:22,5:27:99:99,0,255	0/1:26,18:44:100:255,0,255	0/0:27,0:27:99:0,81,255	0/0:51,0:51:99:0,153,255	0/1:13,9:22:100:255,0,255	0/0:36,0:36:99:0,108,255	0/1:18,8:26:100:210,0,255	0/0:43,0:43:99:0,129,255	0/0:46,0:46:99:0,138,255	0/0:52,0:52:99:0,156,255	0/1:34,14:48:100:255,0,255	0/0:57,0:57:100:0,171,255	0/0:41,0:41:99:0,123,255	0/1:29,9:38:100:210,0,255	0/1:18,13:31:100:255,0,255	0/1:21,8:29:100:200,0,255
HIC_ASM_0	3787644	C	A	0/1:28,12:40:100:255,0,255	0/1:20,9:29:100:237,0,255	0/1:19,17:36:100:255,0,255	0/1:28,6:34:99:113,0,255	0/1:19,14:33:100:255,0,255	0/1:35,4:39:99:27,0,255	0/1:25,18:43:100:255,0,255	0/1:18,24:42:100:255,0,255	0/1:22,10:32:100:255,0,255	0/0:36,0:36:99:0,108,255	0/1:34,11:45:100:255,0,255	0/1:22,17:39:100:255,0,255	0/1:24,12:36:100:255,0,255	0/1:13,17:30:100:255,0,255	0/1:28,18:46:100:255,0,255	0/1:30,10:40:100:240,0,255	0/1:18,8:26:100:210,0,255	0/1:43,12:55:100:255,0,255	0/1:26,5:31:99:86,0,255	0/1:16,20:36:100:255,0,255	0/1:27,14:41:100:255,0,255	0/1:32,17:49:100:255,0,255	0/1:25,9:34:100:222,0,255	0/1:34,15:49:100:255,0,255	0/1:23,6:29:99:129,0,255	0/1:18,22:40:100:255,0,255	0/0:26,0:26:99:0,78,255	0/1:28,16:44:100:255,0,255	0/1:25,16:41:100:255,0,255	0/1:37,12:49:100:255,0,255	0/1:17,9:26:100:246,0,255	0/1:39,6:45:99:81,0,255	0/0:17,0:17:99:0,51,255	0/1:23,18:41:100:255,0,255	0/1:20,10:30:100:255,0,255	./.:0,0:0	0/1:25,15:40:100:255,0,255	0/1:19,11:30:100:255,0,255	0/1:29,19:48:100:255,0,255	0/1:21,18:39:100:255,0,255	0/1:41,17:58:100:255,0,255	0/1:32,14:46:100:255,0,255	0/1:23,11:34:100:255,0,255	0/1:30,12:42:100:255,0,255	0/1:24,9:33:100:225,0,255	0/1:26,11:37:100:255,0,255
HIC_ASM_0	3787697	T	A	0/1:25,23:48:100:255,0,255	0/1:14,22:36:100:255,0,255	0/1:15,30:45:100:255,0,255	0/1:24,15:39:100:255,0,255	0/1:11,26:37:100:255,0,255	0/1:19,4:23:99:75,0,255	0/1:15,25:40:100:255,0,255	0/1:13,34:47:100:255,0,255	0/1:15,18:33:100:255,0,255	0/1:15,11:26:100:255,0,255	0/1:27,24:51:100:255,0,255	0/1:18,22:40:100:255,0,255	0/1:20,20:40:100:255,0,255	0/1:13,16:29:100:255,0,255	0/1:20,28:48:100:255,0,255	0/1:24,18:42:100:255,0,255	0/1:14,13:27:100:255,0,255	0/1:28,15:43:100:255,0,255	0/1:14,17:31:100:255,0,255	0/1:14,25:39:100:255,0,255	0/1:20,6:26:99:138,0,255	0/1:14,29:43:100:255,0,255	0/1:13,15:28:100:255,0,255	0/1:20,28:48:100:255,0,255	0/1:23,11:34:100:255,0,255	0/1:18,28:46:100:255,0,255	0/0:28,0:28:99:0,84,255	0/1:19,22:41:100:255,0,255	0/1:21,25:46:100:255,0,255	0/1:15,25:40:100:255,0,255	0/1:11,20:31:100:255,0,255	0/1:17,19:36:100:255,0,255	0/1:11,13:24:100:255,0,255	0/1:13,17:30:100:255,0,255	0/1:13,18:31:100:255,0,255	0/1:21,3:24:99:36,0,255	0/1:17,21:38:100:255,0,255	0/1:8,4:12:99:108,0,252	0/1:19,29:48:100:255,0,255	0/1:14,27:41:100:255,0,255	0/1:34,30:64:100:255,0,255	0/1:23,23:46:100:255,0,255	0/1:8,21:29:100:255,0,200	0/1:19,14:33:100:255,0,255	0/1:21,19:40:100:255,0,255	0/1:18,20:38:100:255,0,255
HIC_ASM_0	3787708	A	G	0/1:22,21:43:100:255,0,255	0/1:13,25:38:100:255,0,255	0/1:16,30:46:100:255,0,255	0/1:23,17:40:100:255,0,255	0/1:12,30:42:100:255,0,255	0/1:18,16:34:100:255,0,255	0/1:13,27:40:100:255,0,255	0/1:12,31:43:100:255,0,255	0/1:16,17:33:100:255,0,255	0/1:16,13:29:100:255,0,255	0/1:24,26:50:100:255,0,255	0/1:17,21:38:100:255,0,255	0/1:21,19:40:100:255,0,255	0/1:14,17:31:100:255,0,255	0/1:21,13:34:100:255,0,255	0/1:25,18:43:100:255,0,255	0/1:13,12:25:100:255,0,255	0/1:28,18:46:100:255,0,255	0/1:18,16:34:100:255,0,255	0/1:14,24:38:100:255,0,255	0/1:22,15:37:100:255,0,255	0/1:15,28:43:100:255,0,255	0/1:13,16:29:100:255,0,255	0/1:20,13:33:100:255,0,255	0/1:24,12:36:100:255,0,255	0/1:19,24:43:100:255,0,255	0/0:31,0:31:99:0,93,255	0/1:18,25:43:100:255,0,255	0/1:21,26:47:100:255,0,255	0/1:14,25:39:100:255,0,255	0/1:11,22:33:100:255,0,255	0/1:16,21:37:100:255,0,255	0/1:11,14:25:100:255,0,255	0/1:14,15:29:100:255,0,255	0/1:15,26:41:100:255,0,255	0/1:21,4:25:99:69,0,255	0/1:16,25:41:100:255,0,255	0/1:9,13:22:100:255,0,255	0/1:19,30:49:100:255,0,255	0/1:14,27:41:100:255,0,255	0/1:31,29:60:100:255,0,255	0/1:24,21:45:100:255,0,255	0/1:10,21:31:100:255,0,255	0/1:19,17:36:100:255,0,255	0/1:23,17:40:100:255,0,255	0/1:18,18:36:100:255,0,255
HIC_ASM_0	3787713	A	G	0/1:12,29:41:100:255,0,255	0/1:13,25:38:100:255,0,255	0/1:16,30:46:100:255,0,255	0/1:18,25:43:100:255,0,255	0/1:14,26:40:100:255,0,255	0/1:17,17:34:100:255,0,255	0/1:13,29:42:100:255,0,255	0/1:12,29:41:100:255,0,255	0/1:16,17:33:100:255,0,255	0/1:16,13:29:100:255,0,255	0/1:22,29:51:100:255,0,255	0/1:14,26:40:100:255,0,255	0/1:16,21:37:100:255,0,255	0/1:14,17:31:100:255,0,255	0/1:20,13:33:100:255,0,255	0/1:9,34:43:100:255,0,194	0/1:8,17:25:100:255,0,213	0/1:15,35:50:100:255,0,255	0/1:7,26:33:99:255,0,152	0/1:15,24:39:100:255,0,255	0/1:21,15:36:100:255,0,255	0/1:16,27:43:100:255,0,255	0/1:7,24:31:99:255,0,159	0/1:20,12:32:100:255,0,255	0/1:7,30:37:99:255,0,141	0/1:19,22:41:100:255,0,255	0/0:32,0:32:99:0,96,255	0/1:17,25:42:100:255,0,255	0/1:12,35:47:100:255,0,255	0/1:13,27:40:100:255,0,255	0/1:12,22:34:100:255,0,255	0/1:7,29:36:99:255,0,144	0/1:11,14:25:100:255,0,255	0/1:14,15:29:100:255,0,255	0/1:7,35:42:99:255,0,125	0/1:20,6:26:99:138,0,255	0/1:11,30:41:100:255,0,255	0/1:9,13:22:100:255,0,255	0/1:19,33:52:100:255,0,255	0/1:14,26:40:100:255,0,255	0/1:27,31:58:100:255,0,255	0/1:24,21:45:100:255,0,255	0/1:11,21:32:100:255,0,255	0/1:9,28:37:100:255,0,213	0/1:12,28:40:100:255,0,255	0/1:17,19:36:100:255,0,255
HIC_ASM_0	3787718	A	C	0/1:23,19:42:100:255,0,255	0/1:14,25:39:100:255,0,255	0/1:17,32:49:100:255,0,255	0/1:23,19:42:100:255,0,255	0/1:14,24:38:100:255,0,255	0/1:16,15:31:100:255,0,255	0/1:11,29:40:100:255,0,255	0/1:12,28:40:100:255,0,255	0/1:16,15:31:100:255,0,255	0/1:17,13:30:100:255,0,255	0/1:24,25:49:100:255,0,255	0/1:16,23:39:100:255,0,255	0/1:20,18:38:100:255,0,255	0/1:15,17:32:100:255,0,255	0/1:21,13:34:100:255,0,255	0/1:24,17:41:100:255,0,255	0/1:14,12:26:100:255,0,255	0/1:30,20:50:100:255,0,255	0/1:17,15:32:100:255,0,255	0/1:17,24:41:100:255,0,255	0/1:21,14:35:100:255,0,255	0/1:16,26:42:100:255,0,255	0/1:13,16:29:100:255,0,255	0/1:21,11:32:100:255,0,255	0/1:23,13:36:100:255,0,255	0/1:19,21:40:100:255,0,255	0/0:32,0:32:99:0,96,255	0/1:17,25:42:100:255,0,255	0/1:21,27:48:100:255,0,255	0/1:15,23:38:100:255,0,255	0/1:13,22:35:100:255,0,255	0/1:16,19:35:100:255,0,255	0/1:11,16:27:100:255,0,255	0/1:14,15:29:100:255,0,255	0/1:15,27:42:100:255,0,255	0/1:21,6:27:99:135,0,255	0/1:17,25:42:100:255,0,255	0/1:9,13:22:100:255,0,255	0/1:19,33:52:100:255,0,255	0/1:14,25:39:100:255,0,255	0/1:30,29:59:100:255,0,255	0/1:24,21:45:100:255,0,255	0/1:11,21:32:100:255,0,255	0/1:19,18:37:100:255,0,255	0/1:23,16:39:100:255,0,255	0/1:18,16:34:100:255,0,255
HIC_ASM_0	3787743	C	A	0/1:32,7:39:99:135,0,255	0/1:30,12:42:100:255,0,255	0/1:27,20:47:100:255,0,255	0/0:29,1:30:99:0,54,255	0/1:23,13:36:100:255,0,255	0/1:21,8:29:100:200,0,255	0/1:24,17:41:100:255,0,255	0/1:23,13:36:100:255,0,255	0/1:19,6:25:99:141,0,255	0/0:36,0:36:99:0,108,255	0/0:25,0:25:99:0,75,255	0/0:17,0:17:99:0,51,255	0/1:24,10:34:100:255,0,255	0/1:23,6:29:99:129,0,255	0/1:25,7:32:99:155,0,255	0/1:27,7:34:99:149,0,255	0/1:19,4:23:99:75,0,255	0/1:36,11:47:100:254,0,255	0/1:21,4:25:99:69,0,255	0/1:21,18:39:100:255,0,255	0/1:18,8:26:100:210,0,255	0/1:32,11:43:100:255,0,255	0/1:16,9:25:100:249,0,255	0/1:22,8:30:100:198,0,255	0/1:33,8:41:100:165,0,255	0/1:26,11:37:100:255,0,255	0/0:36,0:36:99:0,108,255	0/1:25,12:37:100:255,0,255	0/0:21,0:21:99:0,63,255	0/1:28,6:34:99:113,0,255	0/1:13,2:15:99:27,0,255	0/0:19,0:19:99:0,57,255	0/0:39,0:39:99:0,117,255	0/1:21,4:25:99:69,0,255	0/1:25,15:40:100:255,0,255	0/0:34,0:34:99:0,102,255	0/1:22,3:25:99:33,0,255	0/1:10,11:21:100:255,0,255	0/1:37,18:55:100:255,0,255	0/1:23,11:34:100:255,0,255	0/1:41,19:60:100:255,0,255	0/1:26,6:32:99:120,0,255	0/1:22,8:30:100:198,0,255	0/0:22,1:23:99:0,33,255	0/0:29,1:30:99:0,54,255	0/1:18,10:28:100:255,0,255
HIC_ASM_0	3787751	C	G	0/1:29,11:40:100:255,0,255	0/0:48,0:48:99:0,144,255	0/0:43,0:43:99:0,129,255	0/1:26,7:33:99:152,0,255	0/0:49,0:49:99:0,147,255	0/0:28,0:28:99:0,84,255	0/0:41,0:41:99:0,123,255	0/0:49,0:49:99:0,147,255	0/0:38,0:38:99:0,114,255	0/0:38,0:38:99:0,114,255	0/1:18,9:27:100:243,0,255	0/1:15,3:18:99:53,0,255	0/1:29,4:33:99:45,0,255	0/0:39,0:39:99:0,117,255	0/0:52,0:52:99:0,156,255	0/1:19,13:32:100:255,0,255	0/1:17,4:21:99:81,0,255	0/1:36,14:50:100:255,0,255	0/1:17,9:26:100:246,0,255	0/0:57,0:57:100:0,171,255	0/0:29,0:29:99:0,87,255	0/0:51,0:51:99:0,153,255	0/1:18,5:23:99:110,0,255	0/0:48,0:48:99:0,144,255	0/1:23,17:40:100:255,0,255	0/0:51,0:51:99:0,153,255	0/0:34,0:34:99:0,102,255	0/0:37,0:37:99:0,111,255	0/1:15,9:24:100:252,0,255	0/1:24,11:35:100:255,0,255	0/1:13,3:16:99:60,0,255	0/1:9,11:20:100:255,0,255	0/0:36,0:36:99:0,108,255	0/0:34,0:34:99:0,102,255	0/1:36,7:43:99:123,0,255	0/0:32,0:32:99:0,96,255	0/1:12,12:24:100:255,0,255	0/0:40,0:40:99:0,120,255	0/0:55,0:55:100:0,165,255	0/0:48,0:48:99:0,144,255	0/0:55,4:59:99:0,34,255	0/0:47,0:47:99:0,141,255	0/0:40,0:40:99:0,120,255	0/1:12,13:25:100:255,0,255	0/1:16,16:32:100:255,0,255	0/0:28,1:29:99:0,51,255
HIC_ASM_0	3787774	G	T	0/1:31,4:35:99:38,0,255	0/1:17,4:21:99:81,0,255	0/0:20,1:21:99:0,28,255	0/0:28,2:30:98:0,18,255	0/1:27,6:33:99:117,0,255	0/1:19,7:26:100:174,0,255	0/1:30,11:41:100:255,0,255	0/1:21,7:28:100:168,0,255	0/1:14,6:20:99:156,0,255	0/1:19,2:21:88:8,0,255	0/0:24,0:24:99:0,72,255	0/0:14,0:14:99:0,42,255	0/1:21,4:25:99:69,0,255	0/1:18,6:24:99:143,0,255	0/0:32,1:33:99:0,64,255	0/1:26,4:30:99:54,0,255	0/1:15,3:18:99:53,0,255	0/1:39,11:50:100:246,0,255	0/1:17,5:22:99:113,0,255	0/0:34,0:34:99:0,102,255	0/1:18,2:20:93:12,0,255	0/1:26,5:31:99:86,0,255	0/1:16,2:18:98:18,0,255	0/0:29,0:29:99:0,87,255	0/1:34,9:43:100:194,0,255	0/1:27,4:31:99:51,0,255	0/1:26,10:36:100:252,0,255	0/0:20,0:20:99:0,60,255	0/0:26,0:26:99:0,78,255	0/1:37,5:42:99:53,0,255	0/0:21,1:22:99:0,30,255	0/1:16,5:21:99:117,0,255	0/1:14,16:30:100:255,0,255	0/1:17,2:19:96:15,0,255	0/1:34,7:41:99:129,0,255	0/1:24,7:31:99:159,0,255	0/0:24,0:24:99:0,72,255	0/0:19,0:19:99:0,57,255	0/1:20,4:24:99:71,0,255	0/1:18,6:24:99:143,0,255	0/1:45,8:53:99:128,0,255	0/1:20,6:26:99:138,0,255	0/1:12,4:16:99:96,0,255	0/0:24,0:24:99:0,72,255	0/1:31,5:36:99:72,0,255	0/1:22,3:25:99:33,0,255
HIC_ASM_0	3787782	T	C	0/1:32,4:36:99:36,0,255	0/1:16,4:20:99:84,0,255	0/0:22,1:23:99:0,33,255	0/0:27,2:29:97:0,15,255	0/1:27,7:34:99:149,0,255	0/1:18,7:25:100:177,0,255	0/1:32,11:43:100:255,0,255	0/1:22,6:28:99:132,0,255	0/1:14,6:20:99:156,0,255	0/1:16,2:18:98:18,0,255	0/0:23,0:23:99:0,69,255	0/0:14,0:14:99:0,42,255	0/1:21,3:24:99:36,0,255	0/1:17,5:22:99:113,0,255	0/0:36,1:37:99:0,75,255	0/1:26,4:30:99:54,0,255	0/1:14,3:17:99:57,0,255	0/1:38,11:49:100:249,0,255	0/1:17,5:22:99:113,0,255	0/0:34,0:34:99:0,102,255	0/1:17,2:19:96:15,0,255	0/1:23,5:28:99:96,0,255	0/1:16,2:18:98:18,0,255	0/0:30,0:30:99:0,90,255	0/1:35,9:44:100:191,0,255	0/1:26,4:30:99:54,0,255	0/1:26,10:36:100:252,0,255	0/0:20,0:20:99:0,60,255	0/0:27,0:27:99:0,81,255	0/1:38,6:44:99:83,0,255	0/0:23,1:24:99:0,36,255	0/1:16,5:21:99:117,0,255	0/1:15,16:31:100:255,0,255	0/1:18,2:20:93:12,0,255	0/1:32,7:39:99:135,0,255	0/1:22,5:27:99:99,0,255	0/0:23,0:23:99:0,69,255	0/0:20,0:20:99:0,60,255	0/1:23,4:27:99:63,0,255	0/1:17,5:22:99:113,0,255	0/1:44,6:50:99:66,0,255	0/1:21,6:27:99:135,0,255	0/1:11,3:14:99:66,0,255	0/0:25,0:25:99:0,75,255	0/1:31,7:38:99:138,0,255	0/1:22,3:25:99:33,0,255
HIC_ASM_0	3787792	T	G	0/1:31,3:34:78:6,0,255	0/0:19,0:19:99:0,57,255	0/0:19,1:20:99:0,24,255	0/1:24,5:29:99:93,0,255	0/1:22,9:31:100:231,0,255	0/1:19,4:23:99:75,0,255	0/1:21,17:38:100:255,0,255	0/1:21,6:27:99:135,0,255	0/1:16,2:18:98:18,0,255	0/0:25,0:25:99:0,75,255	0/0:23,0:23:99:0,69,255	0/0:11,0:11:99:0,33,255	0/1:16,5:21:99:117,0,255	0/1:16,3:19:99:51,0,255	0/0:34,2:36:99:0,36,255	0/1:25,5:30:99:90,0,255	0/1:15,2:17:99:21,0,255	0/1:35,8:43:99:159,0,255	0/1:16,4:20:99:84,0,255	0/1:22,9:31:100:231,0,255	0/1:18,2:20:93:12,0,255	0/1:23,5:28:99:96,0,255	0/1:7,9:16:100:255,0,204	0/1:23,4:27:99:63,0,255	0/1:31,11:42:100:255,0,255	0/1:22,4:26:99:66,0,255	0/0:36,0:36:99:0,108,255	0/0:17,0:17:99:0,51,255	0/1:23,6:29:99:129,0,255	0/1:34,6:40:99:96,0,255	0/1:20,6:26:99:138,0,255	0/0:25,1:26:99:0,43,255	0/0:35,0:35:99:0,105,255	0/0:20,1:21:99:0,28,255	0/1:20,16:36:100:255,0,255	0/0:33,0:33:99:0,99,255	0/0:19,1:20:99:0,24,255	0/1:13,5:18:99:126,0,255	0/0:27,1:28:99:0,48,255	0/1:17,3:20:99:48,0,255	0/1:31,16:47:100:255,0,255	0/0:24,1:25:99:0,39,255	0/1:11,2:13:99:33,0,255	0/1:22,2:24:51:0,0,255	0/0:36,2:38:99:0,43,255	0/1:18,3:21:99:44,0,255
HIC_ASM_0	3787796	T	A	0/0:49,0:49:99:0,147,255	0/0:44,0:44:99:0,132,255	0/0:41,0:41:99:0,123,255	0/0:44,0:44:99:0,132,255	0/0:51,0:51:99:0,153,255	0/0:31,0:31:99:0,93,255	0/0:40,0:40:99:0,120,255	0/0:48,0:48:99:0,144,255	0/0:39,0:39:99:0,117,255	0/0:25,0:25:99:0,75,255	0/0:48,0:48:99:0,144,255	0/0:42,0:42:99:0,126,255	0/0:46,0:46:99:0,138,255	0/0:30,0:30:99:0,90,255	0/0:54,0:54:100:0,162,255	0/0:50,0:50:99:0,150,255	0/0:35,0:35:99:0,105,255	0/0:44,0:44:99:0,132,255	0/0:32,0:32:99:0,96,255	0/0:53,0:53:99:0,159,255	0/0:26,0:26:99:0,78,255	0/0:47,0:47:99:0,141,255	0/0:21,0:21:99:0,63,255	0/0:49,0:49:99:0,147,255	0/0:44,0:44:99:0,132,255	0/0:46,0:46:99:0,138,255	0/1:24,10:34:100:255,0,255	0/0:39,0:39:99:0,117,255	0/0:50,0:50:99:0,150,255	0/0:57,0:57:100:0,171,255	0/0:43,0:43:99:0,129,255	0/0:39,0:39:99:0,117,255	0/1:16,16:32:100:255,0,255	0/0:38,0:38:99:0,114,255	0/0:48,0:48:99:0,144,255	0/1:25,5:30:99:90,0,255	0/0:37,0:37:99:0,111,255	0/0:34,0:34:99:0,102,255	0/0:49,0:49:99:0,147,255	0/0:45,0:45:99:0,135,255	0/0:60,0:60:100:0,180,255	0/0:40,0:40:99:0,120,255	0/0:33,0:33:99:0,99,255	0/0:36,0:36:99:0,108,255	0/0:48,0:48:99:0,144,255	0/0:39,0:39:99:0,117,255
HIC_ASM_0	3787804	T	G	0/0:49,0:49:99:0,147,255	0/0:44,0:44:99:0,132,255	0/0:41,0:41:99:0,123,255	0/0:43,0:43:99:0,129,255	0/0:51,0:51:99:0,153,255	0/0:32,0:32:99:0,96,255	0/0:40,0:40:99:0,120,255	0/0:48,0:48:99:0,144,255	0/0:39,0:39:99:0,117,255	0/0:25,0:25:99:0,75,255	0/0:46,0:46:99:0,138,255	0/0:42,0:42:99:0,126,255	0/0:39,0:39:99:0,117,255	0/0:30,0:30:99:0,90,255	0/0:54,0:54:100:0,162,255	0/0:50,0:50:99:0,150,255	0/0:35,0:35:99:0,105,255	0/0:44,0:44:99:0,132,255	0/0:30,0:30:99:0,90,255	0/0:53,0:53:99:0,159,255	0/0:26,0:26:99:0,78,255	0/0:47,0:47:99:0,141,255	0/0:21,0:21:99:0,63,255	0/0:49,0:49:99:0,147,255	0/0:44,0:44:99:0,132,255	0/0:46,0:46:99:0,138,255	0/1:25,9:34:100:222,0,255	0/0:39,0:39:99:0,117,255	0/0:47,0:47:99:0,141,255	0/0:57,0:57:100:0,171,255	0/0:42,0:42:99:0,126,255	0/0:39,0:39:99:0,117,255	0/1:17,16:33:100:255,0,255	0/0:38,0:38:99:0,114,255	0/0:50,0:50:99:0,150,255	0/1:22,5:27:99:99,0,255	0/0:37,0:37:99:0,111,255	0/0:34,0:34:99:0,102,255	0/0:49,0:49:99:0,147,255	0/0:45,0:45:99:0,135,255	0/0:60,0:60:100:0,180,255	0/0:40,0:40:99:0,120,255	0/0:32,0:32:99:0,96,255	0/0:35,0:35:99:0,105,255	0/0:47,0:47:99:0,141,255	0/0:39,0:39:99:0,117,255
HIC_ASM_0	3787816	G	A	0/0:49,0:49:99:0,147,255	0/1:19,20:39:100:255,0,255	0/0:41,0:41:99:0,123,255	0/0:41,0:41:99:0,123,255	0/1:27,20:47:100:255,0,255	0/1:13,12:25:100:255,0,255	0/1:26,10:36:100:252,0,255	0/1:29,15:44:100:255,0,255	0/1:10,21:31:100:255,0,255	0/0:25,0:25:99:0,75,255	0/0:46,0:46:99:0,138,255	0/0:35,0:35:99:0,105,255	0/0:38,0:38:99:0,114,255	0/0:29,0:29:99:0,87,255	0/0:53,0:53:99:0,159,255	0/0:50,0:50:99:0,150,255	0/0:35,0:35:99:0,105,255	0/1:27,10:37:100:248,0,255	0/0:30,0:30:99:0,90,255	0/1:37,4:41:99:21,0,255	0/0:19,1:20:99:0,24,255	0/0:47,0:47:99:0,141,255	0/1:13,1:14:80:0,6,255	0/0:50,0:50:99:0,150,255	0/1:30,10:40:100:240,0,255	0/1:35,5:40:99:60,0,255	0/1:25,9:34:100:222,0,255	0/0:40,0:40:99:0,120,255	0/0:48,0:48:99:0,144,255	0/1:41,17:58:100:255,0,255	0/0:26,1:27:99:0,46,255	0/0:40,0:40:99:0,120,255	0/1:16,13:29:100:255,0,255	0/0:39,0:39:99:0,117,255	0/0:52,0:52:99:0,156,255	0/1:20,5:25:99:104,0,255	0/0:39,0:39:99:0,117,255	0/0:36,0:36:99:0,108,255	0/1:32,14:46:100:255,0,255	0/1:25,10:35:100:255,0,255	0/0:62,0:62:100:0,186,255	0/0:38,0:38:99:0,114,255	0/1:14,11:25:100:255,0,255	0/0:29,0:29:99:0,87,255	0/0:47,0:47:99:0,141,255	0/0:40,0:40:99:0,120,255
HIC_ASM_0	3787822	C	T	0/1:16,12:28:100:255,0,255	0/1:11,25:36:100:255,0,255	./.:0,0:0	0/1:13,7:20:100:192,0,255	0/1:15,27:42:100:255,0,255	0/1:8,16:24:100:255,0,216	0/1:11,25:36:100:255,0,255	0/1:16,23:39:100:255,0,255	0/1:12,18:30:100:255,0,255	0/0:25,0:25:99:0,75,255	0/1:18,4:22:99:78,0,255	0/0:10,0:10:99:0,30,255	0/1:6,10:16:100:255,0,168	./.:0,0:0	0/0:50,0:50:99:0,150,255	0/1:11,12:23:100:255,0,255	0/1:10,8:18:100:234,0,255	0/1:13,21:34:100:255,0,255	0/1:9,5:14:99:138,0,255	0/1:21,18:39:100:255,0,255	0/1:15,6:21:99:153,0,255	./.:0,0:0	0/1:4,8:12:99:252,0,108	./.:0,0:0	0/1:11,29:40:100:255,0,255	0/1:15,20:35:100:255,0,255	0/1:25,9:34:100:222,0,255	./.:0,0:0	0/1:14,32:46:100:255,0,255	0/1:16,40:56:100:255,0,255	0/1:17,9:26:100:246,0,255	0/1:10,9:19:100:255,0,255	0/1:17,12:29:100:255,0,255	./.:0,0:0	0/1:10,9:19:100:255,0,255	0/1:19,8:27:100:207,0,255	0/1:7,10:17:100:255,0,201	./.:0,0:0	0/1:24,24:48:100:255,0,255	0/1:13,19:32:100:255,0,255	0/1:19,23:42:100:255,0,255	./.:0,0:0	0/1:11,14:25:100:255,0,255	0/1:5,10:15:99:255,0,135	0/1:16,12:28:100:255,0,255	0/1:15,8:23:100:219,0,255
HIC_ASM_0	3787827	G	A	0/0:44,0:44:99:0,132,255	0/1:28,5:33:99:81,0,255	0/0:40,0:40:99:0,120,255	0/0:34,0:34:99:0,102,255	0/1:32,8:40:100:168,0,255	0/1:20,3:23:99:39,0,255	0/1:22,14:36:100:255,0,255	0/1:29,10:39:100:243,0,255	0/0:28,0:28:99:0,84,255	0/0:24,0:24:99:0,72,255	0/0:45,0:45:99:0,135,255	0/0:31,0:31:99:0,93,255	0/0:34,0:34:99:0,102,255	0/0:29,0:29:99:0,87,255	0/0:49,0:49:99:0,147,255	0/0:46,0:46:99:0,138,255	0/0:33,0:33:99:0,99,255	0/1:31,3:34:78:6,0,255	0/0:28,0:28:99:0,84,255	0/1:25,12:37:100:255,0,255	0/1:17,4:21:99:81,0,255	0/0:42,0:42:99:0,126,255	0/1:5,7:12:99:216,0,144	0/0:42,0:42:99:0,126,255	0/1:34,6:40:99:96,0,255	0/1:16,17:33:100:255,0,255	0/0:33,0:33:99:0,99,255	0/0:39,0:39:99:0,117,255	0/1:26,13:39:100:255,0,255	0/1:46,10:56:100:191,0,255	0/1:19,7:26:100:174,0,255	0/0:38,0:38:99:0,114,255	0/0:28,0:28:99:0,84,255	0/0:38,0:38:99:0,114,255	0/0:47,0:47:99:0,141,255	0/0:32,0:32:99:0,96,255	0/0:37,0:37:99:0,111,255	0/0:31,0:31:99:0,93,255	0/1:33,9:42:100:197,0,255	0/1:20,9:29:100:237,0,255	0/1:29,9:38:100:210,0,255	0/0:34,0:34:99:0,102,255	0/0:23,1:24:99:0,36,255	0/0:27,0:27:99:0,81,255	0/0:42,0:42:99:0,126,255	0/0:38,0:38:99:0,114,255
HIC_ASM_0	3787854	A	T	0/1:14,5:19:99:123,0,255	0/1:11,14:25:100:255,0,255	0/0:33,0:33:99:0,99,255	./.:0,0:0	0/1:13,15:28:100:255,0,255	0/1:6,10:16:100:255,0,168	0/1:12,18:30:100:255,0,255	0/1:16,13:29:100:255,0,255	0/1:8,17:25:100:255,0,213	0/0:21,0:21:99:0,63,255	0/0:30,0:30:99:0,90,255	./.:0,0:0	./.:0,0:0	./.:0,0:0	0/0:41,0:41:99:0,123,255	0/1:9,4:13:99:105,0,255	./.:0,0:0	0/1:8,13:21:100:255,0,225	0/1:8,6:14:100:174,0,246	0/1:21,10:31:100:255,0,255	0/1:16,3:19:99:51,0,255	./.:0,0:0	0/1:4,6:10:99:186,0,114	./.:0,0:0	0/1:10,20:30:100:255,0,255	0/1:15,12:27:100:255,0,255	0/1:20,7:27:100:171,0,255	0/0:34,0:34:99:0,102,255	0/1:12,22:34:100:255,0,255	0/1:18,29:47:100:255,0,255	0/1:15,11:26:100:255,0,255	0/1:13,4:17:99:93,0,255	0/1:18,9:27:100:243,0,255	0/0:31,0:31:99:0,93,255	./.:0,0:0	0/1:16,8:24:100:216,0,255	0/1:8,7:15:100:207,0,243	0/0:35,0:35:99:0,105,255	0/1:19,16:35:100:255,0,255	0/1:11,8:19:100:231,0,255	0/1:23,10:33:100:255,0,255	./.:0,0:0	0/1:9,8:17:100:237,0,255	0/1:5,10:15:99:255,0,135	0/1:14,7:21:100:189,0,255	0/1:12,4:16:99:96,0,255
HIC_ASM_0	3787928	A	G	0/0:18,0:18:99:0,54,255	0/1:9,8:17:100:237,0,255	0/0:19,0:19:99:0,57,255	./.:0,0:0	./.:0,0:0	0/1:3,6:9:99:189,0,81	0/0:21,0:21:99:0,63,255	0/0:22,0:22:99:0,66,255	0/1:23,6:29:99:129,0,255	0/0:15,0:15:99:0,45,255	0/0:14,0:14:99:0,42,255	./.:0,0:0	./.:0,0:0	0/0:15,0:15:99:0,45,255	0/0:21,0:21:99:0,63,255	0/1:10,3:13:99:69,0,255	0/0:13,0:13:99:0,39,255	0/1:8,7:15:100:207,0,243	0/1:8,5:13:99:141,0,249	0/0:28,0:28:99:0,84,255	0/0:23,0:23:99:0,69,255	0/0:22,0:22:99:0,66,255	./.:0,0:0	0/0:9,0:9:99:0,27,255	0/1:11,10:21:100:255,0,255	0/0:23,0:23:99:0,69,255	0/1:14,5:19:99:123,0,255	0/0:25,0:25:99:0,75,255	0/1:21,6:27:99:135,0,255	0/1:21,12:33:100:255,0,255	0/1:17,3:20:99:48,0,255	0/1:15,6:21:99:153,0,255	0/1:20,7:27:100:171,0,255	0/0:16,0:16:99:0,48,255	0/0:18,0:18:99:0,54,255	0/1:16,11:27:100:255,0,255	0/0:14,0:14:99:0,42,255	0/0:20,0:20:99:0,60,255	0/0:28,0:28:99:0,84,255	0/0:17,0:17:99:0,51,255	0/0:24,0:24:99:0,72,255	0/0:12,0:12:99:0,36,255	0/0:14,0:14:99:0,42,255	0/1:5,6:11:99:183,0,147	0/0:20,0:20:99:0,60,255	./.:0,0:0
HIC_ASM_0	3787935	T	G	0/0:18,0:18:99:0,54,255	0/1:11,9:20:100:255,0,255	0/0:17,0:17:99:0,51,255	./.:0,0:0	0/0:15,0:15:99:0,45,255	0/1:3,6:9:99:189,0,81	0/0:20,0:20:99:0,60,255	0/0:20,0:20:99:0,60,255	0/1:23,6:29:99:129,0,255	0/0:15,0:15:99:0,45,255	0/0:13,0:13:99:0,39,255	./.:0,0:0	./.:0,0:0	0/0:19,0:19:99:0,57,255	0/0:20,0:20:99:0,60,255	0/1:11,3:14:99:66,0,255	0/0:16,0:16:99:0,48,255	0/1:8,8:16:100:240,0,240	0/0:14,0:14:99:0,42,255	0/0:25,0:25:99:0,75,255	0/0:22,0:22:99:0,66,255	0/0:23,0:23:99:0,69,255	./.:0,0:0	0/0:9,0:9:99:0,27,255	0/1:10,8:18:100:234,0,255	0/1:14,5:19:99:123,0,255	0/1:15,5:20:99:120,0,255	0/0:25,0:25:99:0,75,255	0/1:17,10:27:100:255,0,255	0/1:17,13:30:100:255,0,255	0/1:11,9:20:100:255,0,255	0/1:14,5:19:99:123,0,255	0/1:20,6:26:99:138,0,255	0/0:16,0:16:99:0,48,255	0/0:18,0:18:99:0,54,255	0/1:18,12:30:100:255,0,255	./.:0,0:0	0/0:22,0:22:99:0,66,255	0/0:25,0:25:99:0,75,255	0/0:19,0:19:99:0,57,255	0/0:24,0:24:99:0,72,255	0/0:10,0:10:99:0,30,255	0/0:16,0:16:99:0,48,255	0/1:5,6:11:99:183,0,147	0/0:20,0:20:99:0,60,255	./.:0,0:0
HIC_ASM_0	3787939	A	G	0/0:18,0:18:99:0,54,255	0/0:21,0:21:99:0,63,255	0/0:17,0:17:99:0,51,255	./.:0,0:0	0/0:15,0:15:99:0,45,255	0/1:8,2:10:99:42,0,255	0/0:20,0:20:99:0,60,255	0/0:20,0:20:99:0,60,255	0/0:30,0:30:99:0,90,255	0/0:16,0:16:99:0,48,255	0/0:13,0:13:99:0,39,255	./.:0,0:0	0/0:14,0:14:99:0,42,255	0/0:19,0:19:99:0,57,255	0/0:20,0:20:99:0,60,255	0/1:10,3:13:99:69,0,255	0/0:16,0:16:99:0,48,255	0/1:12,3:15:99:63,0,255	0/0:14,0:14:99:0,42,255	0/0:24,0:24:99:0,72,255	0/0:21,0:21:99:0,63,255	0/0:22,0:22:99:0,66,255	./.:0,0:0	0/0:8,0:8:99:0,24,255	0/1:13,5:18:99:126,0,255	0/1:14,4:18:99:90,0,255	0/1:14,6:20:99:156,0,255	0/0:25,0:25:99:0,75,255	0/1:18,9:27:100:243,0,255	0/1:22,8:30:100:198,0,255	0/1:11,10:21:100:255,0,255	0/1:14,5:19:99:123,0,255	0/1:20,6:26:99:138,0,255	0/0:16,0:16:99:0,48,255	0/0:18,0:18:99:0,54,255	0/1:19,10:29:100:255,0,255	./.:0,0:0	0/0:22,0:22:99:0,66,255	0/0:25,0:25:99:0,75,255	0/0:18,0:18:99:0,54,255	0/0:24,0:24:99:0,72,255	0/0:13,0:13:99:0,39,255	0/0:17,0:17:99:0,51,255	0/1:5,5:10:99:150,0,150	0/0:20,0:20:99:0,60,255	./.:0,0:0
HIC_ASM_0	3787944	G	A	0/0:18,0:18:99:0,54,255	0/0:21,0:21:99:0,63,255	0/0:15,0:15:99:0,45,255	./.:0,0:0	0/0:17,0:17:99:0,51,255	0/1:9,2:11:99:39,0,255	0/0:20,0:20:99:0,60,255	0/0:21,0:21:99:0,63,255	0/0:29,0:29:99:0,87,255	0/0:16,0:16:99:0,48,255	0/0:13,0:13:99:0,39,255	./.:0,0:0	0/0:14,0:14:99:0,42,255	0/0:20,0:20:99:0,60,255	0/0:22,0:22:99:0,66,255	0/1:9,3:12:99:72,0,255	0/0:16,0:16:99:0,48,255	0/1:12,3:15:99:63,0,255	0/0:14,0:14:99:0,42,255	0/0:24,0:24:99:0,72,255	0/0:20,0:20:99:0,60,255	0/0:18,0:18:99:0,54,255	./.:0,0:0	0/0:8,0:8:99:0,24,255	0/1:15,5:20:99:120,0,255	0/0:19,0:19:99:0,57,255	0/0:16,0:16:99:0,48,255	0/0:25,0:25:99:0,75,255	0/1:20,4:24:99:71,0,255	0/1:23,6:29:99:129,0,255	0/1:16,6:22:99:150,0,255	0/1:14,5:19:99:123,0,255	0/0:25,0:25:99:0,75,255	0/0:13,0:13:99:0,39,255	0/0:17,0:17:99:0,51,255	0/0:28,0:28:99:0,84,255	./.:0,0:0	0/0:21,0:21:99:0,63,255	0/0:25,0:25:99:0,75,255	0/0:18,0:18:99:0,54,255	0/0:24,0:24:99:0,72,255	0/0:12,0:12:99:0,36,255	0/0:16,0:16:99:0,48,255	0/1:5,5:10:99:150,0,150	0/0:20,0:20:99:0,60,255	./.:0,0:0
HIC_ASM_0	3787946	T	A	0/0:18,0:18:99:0,54,255	0/1:14,7:21:100:189,0,255	0/0:13,0:13:99:0,39,255	./.:0,0:0	0/0:16,0:16:99:0,48,255	0/1:6,4:10:99:114,0,186	0/0:20,0:20:99:0,60,255	0/0:20,0:20:99:0,60,255	0/1:22,5:27:99:99,0,255	0/0:15,0:15:99:0,45,255	0/0:13,0:13:99:0,39,255	./.:0,0:0	0/0:14,0:14:99:0,42,255	0/0:19,0:19:99:0,57,255	0/0:21,0:21:99:0,63,255	./.:0,0:0	0/0:17,0:17:99:0,51,255	0/1:11,4:15:99:99,0,255	0/0:14,0:14:99:0,42,255	0/0:23,0:23:99:0,69,255	0/0:20,0:20:99:0,60,255	0/0:17,0:17:99:0,51,255	./.:0,0:0	0/0:8,0:8:99:0,24,255	0/1:16,4:20:99:84,0,255	0/0:23,0:23:99:0,69,255	0/0:16,0:16:99:0,48,255	0/0:27,0:27:99:0,81,255	0/0:23,1:24:99:0,36,255	0/1:24,6:30:99:126,0,255	0/0:19,0:19:99:0,57,255	./.:0,0:0	0/0:25,0:25:99:0,75,255	0/0:14,0:14:99:0,42,255	0/0:17,0:17:99:0,51,255	0/0:30,0:30:99:0,90,255	./.:0,0:0	0/0:22,0:22:99:0,66,255	0/0:24,0:24:99:0,72,255	0/0:16,0:16:99:0,48,255	0/0:25,0:25:99:0,75,255	0/0:13,0:13:99:0,39,255	0/0:16,0:16:99:0,48,255	0/0:11,0:11:99:0,33,255	0/0:20,0:20:99:0,60,255	./.:0,0:0
HIC_ASM_0	3787947	G	A	0/0:18,0:18:99:0,54,255	0/1:14,6:20:99:156,0,255	0/0:13,0:13:99:0,39,255	./.:0,0:0	0/0:16,0:16:99:0,48,255	0/1:6,5:11:99:147,0,183	0/0:20,0:20:99:0,60,255	0/0:20,0:20:99:0,60,255	0/1:23,5:28:99:96,0,255	0/0:15,0:15:99:0,45,255	0/0:13,0:13:99:0,39,255	./.:0,0:0	0/0:14,0:14:99:0,42,255	0/0:19,0:19:99:0,57,255	0/0:21,0:21:99:0,63,255	./.:0,0:0	0/0:17,0:17:99:0,51,255	0/1:11,4:15:99:99,0,255	0/0:14,0:14:99:0,42,255	0/0:23,0:23:99:0,69,255	0/0:20,0:20:99:0,60,255	0/0:17,0:17:99:0,51,255	./.:0,0:0	0/0:8,0:8:99:0,24,255	0/1:16,4:20:99:84,0,255	0/0:23,0:23:99:0,69,255	0/0:16,0:16:99:0,48,255	0/0:27,0:27:99:0,81,255	0/1:23,1:24:99:0,36,255	0/1:24,6:30:99:126,0,255	0/0:19,0:19:99:0,57,255	./.:0,0:0	0/0:25,0:25:99:0,75,255	0/0:14,0:14:99:0,42,255	0/0:17,0:17:99:0,51,255	0/0:29,0:29:99:0,87,255	./.:0,0:0	0/0:22,0:22:99:0,66,255	0/0:24,0:24:99:0,72,255	0/0:16,0:16:99:0,48,255	0/0:25,0:25:99:0,75,255	0/0:13,0:13:99:0,39,255	0/0:16,0:16:99:0,48,255	0/0:11,0:11:99:0,33,255	0/0:20,0:20:99:0,60,255	./.:0,0:0
HIC_ASM_0	3787996	G	A	0/1:8,2:10:99:42,0,255	0/1:16,6:22:99:150,0,255	0/1:12,3:15:99:63,0,255	0/1:9,4:13:99:105,0,255	0/1:9,4:13:99:105,0,255	0/1:5,7:12:99:216,0,144	0/1:12,10:22:100:255,0,255	0/1:18,9:27:100:243,0,255	0/1:21,5:26:99:101,0,255	0/1:14,8:22:100:222,0,255	0/1:7,4:11:99:111,0,219	0/1:9,3:12:99:72,0,255	0/1:9,6:15:100:171,0,255	0/1:18,7:25:100:177,0,255	0/1:13,6:19:99:159,0,255	0/1:10,7:17:100:201,0,255	0/1:11,6:17:100:165,0,255	0/1:13,5:18:99:126,0,255	0/1:7,8:15:100:243,0,207	0/1:16,2:18:98:18,0,255	0/1:17,9:26:100:246,0,255	0/1:19,3:22:99:42,0,255	0/1:4,3:7:99:87,0,123	0/0:12,0:12:99:0,36,255	0/1:10,4:14:99:102,0,255	0/1:15,7:22:100:186,0,255	0/1:9,12:21:100:255,0,255	0/1:18,7:25:100:177,0,255	0/1:12,10:22:100:255,0,255	0/1:15,12:27:100:255,0,255	0/1:11,7:18:100:198,0,255	0/1:11,2:13:99:33,0,255	0/1:18,10:28:100:255,0,255	0/1:14,10:24:100:255,0,255	0/1:11,6:17:100:165,0,255	0/1:21,15:36:100:255,0,255	0/1:10,7:17:100:201,0,255	0/1:13,7:20:100:192,0,255	0/1:22,7:29:100:165,0,255	0/1:18,5:23:99:110,0,255	0/1:6,6:12:100:180,0,180	0/1:11,5:16:99:132,0,255	0/1:8,9:17:100:255,0,237	0/1:10,5:15:99:135,0,255	0/1:11,2:13:99:33,0,255	0/1:12,4:16:99:96,0,255
HIC_ASM_0	3788003	A	C	0/1:8,2:10:99:42,0,255	0/1:16,6:22:99:150,0,255	0/1:14,4:18:99:90,0,255	0/1:10,4:14:99:102,0,255	0/1:9,4:13:99:105,0,255	0/1:5,8:13:99:249,0,141	0/1:14,10:24:100:255,0,255	0/1:18,11:29:100:255,0,255	0/1:21,5:26:99:101,0,255	0/1:15,8:23:100:219,0,255	0/1:8,4:12:99:108,0,252	0/1:11,4:15:99:99,0,255	0/1:10,7:17:100:201,0,255	0/1:19,9:28:100:240,0,255	0/1:16,6:22:99:150,0,255	0/1:9,7:16:100:204,0,255	0/1:11,7:18:100:198,0,255	0/1:14,7:21:100:189,0,255	0/1:8,8:16:100:240,0,240	0/1:17,4:21:99:81,0,255	0/1:17,11:28:100:255,0,255	0/1:18,4:22:99:78,0,255	0/1:4,4:8:99:120,0,120	0/0:13,0:13:99:0,39,255	0/1:10,6:16:100:168,0,255	0/1:15,8:23:100:219,0,255	0/1:9,13:22:100:255,0,255	0/1:18,7:25:100:177,0,255	0/1:11,10:21:100:255,0,255	0/1:14,12:26:100:255,0,255	0/1:15,2:17:99:21,0,255	0/1:13,4:17:99:93,0,255	0/1:18,11:29:100:255,0,255	0/1:13,12:25:100:255,0,255	0/1:11,6:17:100:165,0,255	0/1:24,17:41:100:255,0,255	0/1:10,4:14:99:102,0,255	0/1:12,8:20:100:228,0,255	0/1:22,7:29:100:165,0,255	0/1:20,7:27:100:171,0,255	0/1:6,8:14:100:246,0,174	0/1:12,5:17:99:129,0,255	0/1:10,9:19:100:255,0,255	0/1:10,5:15:99:135,0,255	0/1:12,2:14:99:30,0,255	0/1:11,4:15:99:99,0,255
HIC_ASM_0	3788008	C	T	0/1:9,2:11:99:39,0,255	0/1:17,6:23:99:147,0,255	0/1:15,4:19:99:87,0,255	0/1:9,4:13:99:105,0,255	0/1:9,5:14:99:138,0,255	0/1:5,8:13:99:249,0,141	0/1:14,10:24:100:255,0,255	0/1:18,13:31:100:255,0,255	0/1:22,5:27:99:99,0,255	0/1:13,10:23:100:255,0,255	0/1:8,6:14:100:174,0,246	0/1:11,4:15:99:99,0,255	0/1:11,8:19:100:231,0,255	0/1:23,10:33:100:255,0,255	0/1:15,6:21:99:153,0,255	0/1:8,8:16:100:240,0,240	0/1:12,7:19:100:195,0,255	0/1:14,7:21:100:189,0,255	0/1:9,8:17:100:237,0,255	0/1:16,4:20:99:84,0,255	0/1:15,12:27:100:255,0,255	0/1:18,4:22:99:78,0,255	0/1:4,5:9:99:153,0,117	0/0:17,0:17:99:0,51,255	0/1:10,7:17:100:201,0,255	0/1:14,8:22:100:222,0,255	0/0:23,0:23:99:0,69,255	0/1:19,7:26:100:174,0,255	0/1:11,10:21:100:255,0,255	0/1:13,12:25:100:255,0,255	0/1:15,2:17:99:21,0,255	0/1:13,4:17:99:93,0,255	0/0:28,0:28:99:0,84,255	0/1:13,14:27:100:255,0,255	0/1:10,7:17:100:201,0,255	0/0:42,0:42:99:0,126,255	0/1:10,4:14:99:102,0,255	0/1:12,8:20:100:228,0,255	0/1:21,8:29:100:200,0,255	0/1:21,7:28:100:168,0,255	0/1:5,8:13:99:249,0,141	0/1:12,6:18:100:162,0,255	0/1:10,9:19:100:255,0,255	0/1:8,6:14:100:174,0,246	0/1:11,2:13:99:33,0,255	0/1:10,4:14:99:102,0,255
HIC_ASM_0	3788011	C	T	0/0:15,0:15:99:0,45,255	0/0:26,0:26:99:0,78,255	0/0:23,0:23:99:0,69,255	0/0:22,0:22:99:0,66,255	0/0:17,0:17:99:0,51,255	0/0:24,0:24:99:0,72,255	0/0:29,0:29:99:0,87,255	0/0:37,0:37:99:0,111,255	0/0:34,0:34:99:0,102,255	0/0:23,0:23:99:0,69,255	0/0:18,0:18:99:0,54,255	0/0:24,0:24:99:0,72,255	0/0:31,0:31:99:0,93,255	0/0:37,0:37:99:0,111,255	0/0:27,0:27:99:0,81,255	0/0:25,0:25:99:0,75,255	0/0:29,0:29:99:0,87,255	0/0:33,0:33:99:0,99,255	0/0:23,0:23:99:0,69,255	0/0:26,0:26:99:0,78,255	0/0:28,0:28:99:0,84,255	0/0:25,0:25:99:0,75,255	0/0:20,0:20:99:0,60,255	0/0:16,0:16:99:0,48,255	0/0:27,0:27:99:0,81,255	0/0:29,0:29:99:0,87,255	0/1:10,15:25:100:255,0,255	0/0:32,0:32:99:0,96,255	0/0:27,0:27:99:0,81,255	0/0:37,0:37:99:0,111,255	0/0:18,0:18:99:0,54,255	0/0:30,0:30:99:0,90,255	0/1:17,12:29:100:255,0,255	0/0:31,0:31:99:0,93,255	0/0:23,0:23:99:0,69,255	0/1:25,17:42:100:255,0,255	0/0:26,0:26:99:0,78,255	0/0:26,0:26:99:0,78,255	0/0:39,0:39:99:0,117,255	0/0:32,0:32:99:0,96,255	0/0:24,0:24:99:0,72,255	0/0:23,0:23:99:0,69,255	0/0:25,0:25:99:0,75,255	0/0:18,0:18:99:0,54,255	0/0:22,0:22:99:0,66,255	0/0:25,0:25:99:0,75,255
HIC_ASM_0	3788018	C	T	0/1:9,2:11:99:39,0,255	0/1:17,9:26:100:246,0,255	0/1:19,4:23:99:75,0,255	0/1:8,4:12:99:108,0,252	0/1:9,6:15:100:171,0,255	0/1:5,10:15:99:255,0,135	0/1:13,11:24:100:255,0,255	0/1:19,14:33:100:255,0,255	0/1:20,5:25:99:104,0,255	0/1:14,13:27:100:255,0,255	0/1:7,6:13:100:177,0,213	0/1:10,5:15:99:135,0,255	0/1:13,8:21:100:225,0,255	0/1:24,12:36:100:255,0,255	0/1:17,6:23:99:147,0,255	0/1:6,10:16:100:255,0,168	0/1:12,7:19:100:195,0,255	0/1:16,8:24:100:216,0,255	0/1:9,8:17:100:237,0,255	0/1:18,4:22:99:78,0,255	0/1:17,12:29:100:255,0,255	0/1:18,5:23:99:110,0,255	0/1:4,6:10:99:186,0,114	0/0:16,0:16:99:0,48,255	0/1:13,8:21:100:225,0,255	0/1:14,8:22:100:222,0,255	0/0:26,0:26:99:0,78,255	0/1:17,8:25:100:213,0,255	0/1:10,11:21:100:255,0,255	0/1:12,13:25:100:255,0,255	0/1:16,3:19:99:51,0,255	0/1:16,6:22:99:150,0,255	0/0:30,0:30:99:0,90,255	0/1:15,15:30:100:255,0,255	0/1:10,7:17:100:201,0,255	0/0:40,0:40:99:0,120,255	0/1:11,4:15:99:99,0,255	0/1:11,8:19:100:231,0,255	0/1:21,8:29:100:200,0,255	0/1:25,7:32:99:155,0,255	0/1:7,8:15:100:243,0,207	0/1:12,6:18:100:162,0,255	0/1:10,12:22:100:255,0,255	0/1:10,9:19:100:255,0,255	0/1:10,2:12:99:36,0,255	0/1:10,4:14:99:102,0,255
HIC_ASM_0	3788019	C	T	0/1:9,2:11:99:39,0,255	0/1:17,9:26:100:246,0,255	0/1:19,4:23:99:75,0,255	0/1:8,4:12:99:108,0,252	0/1:9,6:15:100:171,0,255	0/1:5,10:15:99:255,0,135	0/1:13,11:24:100:255,0,255	0/1:19,14:33:100:255,0,255	0/1:19,5:24:99:107,0,255	0/1:14,13:27:100:255,0,255	0/1:7,6:13:100:177,0,213	0/1:10,5:15:99:135,0,255	0/1:13,8:21:100:225,0,255	0/1:24,12:36:100:255,0,255	0/1:16,6:22:99:150,0,255	0/1:6,10:16:100:255,0,168	0/1:12,7:19:100:195,0,255	0/1:16,8:24:100:216,0,255	0/1:9,8:17:100:237,0,255	0/1:17,4:21:99:81,0,255	0/1:17,12:29:100:255,0,255	0/1:18,5:23:99:110,0,255	0/1:4,6:10:99:186,0,114	0/0:16,0:16:99:0,48,255	0/1:13,8:21:100:225,0,255	0/1:14,8:22:100:222,0,255	0/1:11,16:27:100:255,0,255	0/1:17,8:25:100:213,0,255	0/1:10,11:21:100:255,0,255	0/1:12,13:25:100:255,0,255	0/1:16,3:19:99:51,0,255	0/1:16,6:22:99:150,0,255	0/1:17,13:30:100:255,0,255	0/1:15,15:30:100:255,0,255	0/1:10,7:17:100:201,0,255	0/1:24,17:41:100:255,0,255	0/1:11,4:15:99:99,0,255	0/1:11,8:19:100:231,0,255	0/1:21,8:29:100:200,0,255	0/1:25,7:32:99:155,0,255	0/1:7,9:16:100:255,0,204	0/1:12,6:18:100:162,0,255	0/1:10,12:22:100:255,0,255	0/1:10,9:19:100:255,0,255	0/1:10,2:12:99:36,0,255	0/1:9,4:13:99:105,0,255
HIC_ASM_0	3788020	C	T	0/1:9,2:11:99:39,0,255	0/1:17,9:26:100:246,0,255	0/1:20,4:24:99:71,0,255	0/1:8,4:12:99:108,0,252	0/1:10,6:16:100:168,0,255	0/1:5,10:15:99:255,0,135	0/1:13,12:25:100:255,0,255	0/1:19,14:33:100:255,0,255	0/1:19,5:24:99:107,0,255	0/1:14,13:27:100:255,0,255	0/1:7,6:13:100:177,0,213	0/1:10,5:15:99:135,0,255	0/1:14,8:22:100:222,0,255	0/1:24,12:36:100:255,0,255	0/1:17,6:23:99:147,0,255	0/1:6,10:16:100:255,0,168	0/1:12,7:19:100:195,0,255	0/1:16,8:24:100:216,0,255	0/1:10,8:18:100:234,0,255	0/1:17,4:21:99:81,0,255	0/1:17,12:29:100:255,0,255	0/1:18,5:23:99:110,0,255	0/1:4,6:10:99:186,0,114	0/0:16,0:16:99:0,48,255	0/1:13,8:21:100:225,0,255	0/1:14,8:22:100:222,0,255	0/1:11,17:28:100:255,0,255	0/1:17,8:25:100:213,0,255	0/1:11,12:23:100:255,0,255	0/1:12,13:25:100:255,0,255	0/1:16,4:20:99:84,0,255	0/1:16,6:22:99:150,0,255	0/1:17,13:30:100:255,0,255	0/1:15,15:30:100:255,0,255	0/1:10,7:17:100:201,0,255	0/1:24,17:41:100:255,0,255	0/1:11,4:15:99:99,0,255	0/1:11,8:19:100:231,0,255	0/1:21,9:30:100:234,0,255	0/1:26,7:33:99:152,0,255	0/1:7,9:16:100:255,0,204	0/1:12,6:18:100:162,0,255	0/1:10,12:22:100:255,0,255	0/1:9,9:18:100:255,0,255	0/1:10,3:13:99:69,0,255	0/1:9,5:14:99:138,0,255
HIC_ASM_0	3788039	A	G	0/1:8,3:11:99:75,0,255	0/1:17,12:29:100:255,0,255	0/1:21,5:26:99:101,0,255	0/1:7,6:13:100:177,0,213	0/1:12,9:21:100:255,0,255	0/1:6,11:17:100:255,0,165	0/1:12,15:27:100:255,0,255	0/1:18,18:36:100:255,0,255	0/1:21,5:26:99:101,0,255	0/1:12,15:27:100:255,0,255	0/1:7,7:14:100:210,0,210	0/1:10,6:16:100:168,0,255	0/1:13,12:25:100:255,0,255	0/1:22,13:35:100:255,0,255	0/1:18,9:27:100:243,0,255	0/1:9,12:21:100:255,0,255	0/1:11,12:23:100:255,0,255	0/1:17,10:27:100:255,0,255	0/1:9,9:18:100:255,0,255	0/1:16,7:23:100:183,0,255	0/1:14,13:27:100:255,0,255	0/1:20,6:26:99:138,0,255	0/1:4,9:13:99:255,0,105	0/0:15,0:15:99:0,45,255	0/1:14,8:22:100:222,0,255	0/1:17,11:28:100:255,0,255	0/0:27,0:27:99:0,81,255	0/1:16,9:25:100:249,0,255	0/1:12,14:26:100:255,0,255	0/1:14,13:27:100:255,0,255	0/1:12,3:15:99:63,0,255	0/1:16,7:23:100:183,0,255	0/0:34,0:34:99:0,102,255	0/1:16,18:34:100:255,0,255	0/1:11,7:18:100:198,0,255	0/0:41,0:41:99:0,123,255	0/1:9,5:14:99:138,0,255	0/1:17,11:28:100:255,0,255	0/1:20,14:34:100:255,0,255	0/1:27,14:41:100:255,0,255	0/1:10,11:21:100:255,0,255	0/1:14,8:22:100:222,0,255	0/1:11,15:26:100:255,0,255	0/1:10,10:20:100:255,0,255	0/1:8,4:12:99:108,0,252	0/1:9,6:15:100:171,0,255
HIC_ASM_0	3788048	G	C	0/1:10,3:13:99:69,0,255	0/1:17,15:32:100:255,0,255	0/1:22,7:29:100:165,0,255	0/1:7,8:15:100:243,0,207	0/1:13,10:23:100:255,0,255	0/1:6,11:17:100:255,0,165	0/1:13,18:31:100:255,0,255	0/1:19,18:37:100:255,0,255	0/1:20,5:25:99:104,0,255	0/1:10,15:25:100:255,0,255	0/1:7,8:15:100:243,0,207	0/1:11,6:17:100:165,0,255	0/1:13,12:25:100:255,0,255	0/1:23,14:37:100:255,0,255	0/1:18,10:28:100:255,0,255	0/1:9,13:22:100:255,0,255	0/1:11,13:24:100:255,0,255	0/1:16,11:27:100:255,0,255	0/1:9,10:19:100:255,0,255	0/1:15,7:22:100:186,0,255	0/1:14,15:29:100:255,0,255	0/1:21,6:27:99:135,0,255	0/1:5,11:16:99:255,0,132	0/0:17,0:17:99:0,51,255	0/1:14,10:24:100:255,0,255	0/1:19,11:30:100:255,0,255	0/1:11,23:34:100:255,0,255	0/1:16,9:25:100:249,0,255	0/1:12,14:26:100:255,0,255	0/1:12,17:29:100:255,0,255	0/1:12,3:15:99:63,0,255	0/1:18,7:25:100:177,0,255	0/1:16,17:33:100:255,0,255	0/1:16,20:36:100:255,0,255	0/1:11,7:18:100:198,0,255	0/1:23,18:41:100:255,0,255	0/1:9,6:15:100:171,0,255	0/1:17,11:28:100:255,0,255	0/1:19,16:35:100:255,0,255	0/1:27,15:42:100:255,0,255	0/1:10,11:21:100:255,0,255	0/1:16,10:26:100:255,0,255	0/1:13,16:29:100:255,0,255	0/1:10,11:21:100:255,0,255	0/1:8,4:12:99:108,0,252	0/1:10,6:16:100:168,0,255
HIC_ASM_0	3788053	A	G	0/1:10,3:13:99:69,0,255	0/1:17,16:33:100:255,0,255	0/1:23,7:30:99:162,0,255	0/1:8,8:16:100:240,0,240	0/1:13,11:24:100:255,0,255	0/1:6,11:17:100:255,0,165	0/1:11,19:30:100:255,0,255	0/1:19,20:39:100:255,0,255	0/1:19,5:24:99:107,0,255	0/1:11,15:26:100:255,0,255	0/1:6,8:14:100:246,0,174	0/1:11,6:17:100:165,0,255	0/1:13,13:26:100:255,0,255	0/1:23,14:37:100:255,0,255	0/1:18,12:30:100:255,0,255	0/1:9,14:23:100:255,0,255	0/1:12,13:25:100:255,0,255	0/1:16,12:28:100:255,0,255	0/1:10,10:20:100:255,0,255	0/1:14,7:21:100:189,0,255	0/1:15,15:30:100:255,0,255	0/1:21,6:27:99:135,0,255	0/1:4,11:15:99:255,0,99	0/0:17,0:17:99:0,51,255	0/1:14,12:26:100:255,0,255	0/1:20,13:33:100:255,0,255	0/1:11,23:34:100:255,0,255	0/1:16,9:25:100:249,0,255	0/1:11,14:25:100:255,0,255	0/1:12,17:29:100:255,0,255	0/1:11,3:14:99:66,0,255	0/1:19,7:26:100:174,0,255	0/1:17,16:33:100:255,0,255	0/1:16,20:36:100:255,0,255	0/1:11,8:19:100:231,0,255	0/1:22,17:39:100:255,0,255	0/1:10,7:17:100:201,0,255	0/1:17,11:28:100:255,0,255	0/1:19,16:35:100:255,0,255	0/1:28,16:44:100:255,0,255	0/1:10,8:18:100:234,0,255	0/1:16,11:27:100:255,0,255	0/1:12,16:28:100:255,0,255	0/1:11,12:23:100:255,0,255	0/1:7,4:11:99:111,0,219	0/1:10,7:17:100:201,0,255
HIC_ASM_0	3788055	C	T	0/1:11,3:14:99:66,0,255	0/1:18,16:34:100:255,0,255	0/1:23,7:30:99:162,0,255	0/1:8,8:16:100:240,0,240	0/1:13,11:24:100:255,0,255	0/1:6,11:17:100:255,0,165	0/1:11,17:28:100:255,0,255	0/1:19,20:39:100:255,0,255	0/1:17,5:22:99:113,0,255	0/1:11,15:26:100:255,0,255	0/1:6,8:14:100:246,0,174	0/1:11,6:17:100:165,0,255	0/1:14,13:27:100:255,0,255	0/1:23,14:37:100:255,0,255	0/1:18,12:30:100:255,0,255	0/1:9,14:23:100:255,0,255	0/1:12,13:25:100:255,0,255	0/1:16,12:28:100:255,0,255	0/1:10,10:20:100:255,0,255	0/1:14,7:21:100:189,0,255	0/1:15,15:30:100:255,0,255	0/1:21,6:27:99:135,0,255	0/1:4,11:15:99:255,0,99	0/0:17,0:17:99:0,51,255	0/1:14,12:26:100:255,0,255	0/1:20,14:34:100:255,0,255	0/1:11,23:34:100:255,0,255	0/1:16,9:25:100:249,0,255	0/1:11,14:25:100:255,0,255	0/1:12,17:29:100:255,0,255	0/1:11,4:15:99:99,0,255	0/1:19,7:26:100:174,0,255	0/1:18,16:34:100:255,0,255	0/1:16,20:36:100:255,0,255	0/1:10,8:18:100:234,0,255	0/1:22,17:39:100:255,0,255	0/1:11,8:19:100:231,0,255	0/1:17,11:28:100:255,0,255	0/1:17,16:33:100:255,0,255	0/1:27,16:43:100:255,0,255	0/1:10,8:18:100:234,0,255	0/1:17,12:29:100:255,0,255	0/1:12,17:29:100:255,0,255	0/1:11,12:23:100:255,0,255	0/1:7,4:11:99:111,0,219	0/1:10,7:17:100:201,0,255
HIC_ASM_0	3788096	T	C	0/1:8,1:9:88:9,0,255	0/0:15,1:16:94:0,12,255	0/1:20,2:22:79:6,0,255	0/1:8,7:15:100:207,0,243	0/1:17,13:30:100:255,0,255	0/1:7,13:20:100:255,0,192	0/1:11,16:27:100:255,0,255	0/1:20,26:46:100:255,0,255	0/1:19,14:33:100:255,0,255	0/0:27,0:27:99:0,81,255	0/1:7,9:16:100:255,0,204	0/1:16,7:23:100:183,0,255	0/1:12,15:27:100:255,0,255	0/1:21,8:29:100:200,0,255	0/1:18,10:28:100:255,0,255	0/1:10,15:25:100:255,0,255	0/1:9,16:25:100:255,0,249	0/1:16,12:28:100:255,0,255	0/1:8,9:17:100:255,0,237	0/1:12,10:22:100:255,0,255	0/1:15,4:19:99:87,0,255	0/1:21,5:26:99:101,0,255	0/1:6,13:19:99:255,0,159	0/1:11,1:12:50:0,0,255	0/1:13,12:25:100:255,0,255	0/1:22,15:37:100:255,0,255	./.:0,0:0	0/1:14,11:25:100:255,0,255	0/1:8,13:21:100:255,0,225	0/1:12,16:28:100:255,0,255	0/1:7,7:14:100:210,0,210	0/1:17,7:24:100:180,0,255	./.:0,0:0	0/1:18,2:20:93:12,0,255	0/1:8,3:11:99:75,0,255	0/0:40,0:40:99:0,120,255	0/1:18,11:29:100:255,0,255	0/1:18,5:23:99:110,0,255	0/1:23,20:43:100:255,0,255	0/1:24,18:42:100:255,0,255	0/1:15,7:22:100:186,0,255	0/1:14,10:24:100:255,0,255	0/1:13,13:26:100:255,0,255	0/1:12,6:18:100:162,0,255	0/1:6,6:12:100:180,0,180	0/1:13,9:22:100:255,0,255
HIC_ASM_0	3788110	T	C	0/0:15,0:15:99:0,45,255	0/1:17,2:19:96:15,0,255	0/1:18,2:20:93:12,0,255	0/1:7,6:13:100:177,0,213	0/1:16,12:28:100:255,0,255	0/1:5,15:20:99:255,0,120	0/1:13,11:24:100:255,0,255	0/1:19,22:41:100:255,0,255	0/1:18,13:31:100:255,0,255	0/1:14,2:16:99:24,0,255	0/1:5,8:13:99:249,0,141	0/1:15,8:23:100:219,0,255	0/1:12,18:30:100:255,0,255	0/1:18,8:26:100:210,0,255	0/1:18,7:25:100:177,0,255	0/1:11,18:29:100:255,0,255	0/1:9,14:23:100:255,0,255	0/1:16,9:25:100:249,0,255	0/1:10,7:17:100:201,0,255	0/1:13,8:21:100:225,0,255	0/1:15,4:19:99:87,0,255	0/1:22,5:27:99:99,0,255	0/1:7,13:20:100:255,0,192	0/1:11,2:13:99:33,0,255	0/1:17,12:29:100:255,0,255	0/1:24,10:34:100:255,0,255	./.:0,0:0	0/1:13,10:23:100:255,0,255	0/1:10,14:24:100:255,0,255	0/1:13,13:26:100:255,0,255	0/1:7,5:12:99:144,0,216	0/1:19,7:26:100:174,0,255	./.:0,0:0	0/1:19,2:21:88:8,0,255	0/1:8,4:12:99:108,0,252	0/0:39,0:39:99:0,117,255	0/1:16,10:26:100:255,0,255	0/1:17,6:23:99:147,0,255	0/1:20,16:36:100:255,0,255	0/1:25,12:37:100:255,0,255	0/1:17,6:23:99:147,0,255	0/1:14,9:23:100:255,0,255	0/1:15,13:28:100:255,0,255	0/1:11,7:18:100:198,0,255	0/1:6,6:12:100:180,0,180	0/1:14,8:22:100:222,0,255
HIC_ASM_0	3788114	G	A	0/0:14,0:14:99:0,42,255	0/1:18,2:20:93:12,0,255	0/1:18,2:20:93:12,0,255	0/1:9,6:15:100:171,0,255	0/1:17,12:29:100:255,0,255	0/1:5,15:20:99:255,0,120	0/1:13,11:24:100:255,0,255	0/1:21,22:43:100:255,0,255	0/1:18,13:31:100:255,0,255	0/1:14,2:16:99:24,0,255	0/1:6,9:15:100:255,0,171	0/1:16,8:24:100:216,0,255	0/1:12,18:30:100:255,0,255	0/1:18,8:26:100:210,0,255	0/1:17,7:24:100:180,0,255	0/1:11,18:29:100:255,0,255	0/1:10,13:23:100:255,0,255	0/1:16,9:25:100:249,0,255	0/1:10,5:15:99:135,0,255	0/1:13,8:21:100:225,0,255	0/1:18,4:22:99:78,0,255	0/1:21,5:26:99:101,0,255	0/1:6,13:19:99:255,0,159	0/1:11,2:13:99:33,0,255	0/1:17,12:29:100:255,0,255	0/1:22,9:31:100:231,0,255	0/0:38,0:38:99:0,114,255	0/1:13,10:23:100:255,0,255	0/1:10,17:27:100:255,0,255	0/1:12,11:23:100:255,0,255	0/1:5,5:10:99:150,0,150	0/1:20,7:27:100:171,0,255	0/0:41,0:41:99:0,123,255	0/1:19,2:21:88:8,0,255	0/1:8,7:15:100:207,0,243	0/0:40,0:40:99:0,120,255	0/1:16,10:26:100:255,0,255	0/1:17,6:23:99:147,0,255	0/1:21,15:36:100:255,0,255	0/1:23,12:35:100:255,0,255	0/1:19,6:25:99:141,0,255	0/1:14,10:24:100:255,0,255	0/1:16,13:29:100:255,0,255	0/1:12,7:19:100:195,0,255	0/1:6,6:12:100:180,0,180	0/1:14,8:22:100:222,0,255
HIC_ASM_0	3788115	C	T	0/0:15,0:15:99:0,45,255	0/0:38,0:38:99:0,114,255	0/0:26,0:26:99:0,78,255	0/0:28,0:28:99:0,84,255	0/0:35,0:35:99:0,105,255	0/0:37,0:37:99:0,111,255	0/0:33,0:33:99:0,99,255	0/0:47,0:47:99:0,141,255	0/0:33,0:33:99:0,99,255	0/0:26,0:26:99:0,78,255	0/0:21,0:21:99:0,63,255	0/0:30,0:30:99:0,90,255	0/0:45,0:45:99:0,135,255	0/0:39,0:39:99:0,117,255	0/0:35,0:35:99:0,105,255	0/0:43,0:43:99:0,129,255	0/0:35,0:35:99:0,105,255	0/0:43,0:43:99:0,129,255	0/0:26,0:26:99:0,78,255	0/0:28,0:28:99:0,84,255	0/0:33,0:33:99:0,99,255	0/0:30,0:30:99:0,90,255	0/0:37,0:37:99:0,111,255	0/0:22,0:22:99:0,66,255	0/0:40,0:40:99:0,120,255	0/0:40,0:40:99:0,120,255	./.:0,0:0	0/0:38,0:38:99:0,114,255	0/0:31,0:31:99:0,93,255	0/0:42,0:42:99:0,126,255	0/0:18,0:18:99:0,54,255	0/0:41,0:41:99:0,123,255	./.:0,0:0	0/0:40,0:40:99:0,120,255	0/0:29,0:29:99:0,87,255	0/0:39,0:39:99:0,117,255	0/0:51,0:51:99:0,153,255	0/0:40,0:40:99:0,120,255	0/0:46,0:46:99:0,138,255	0/0:43,0:43:99:0,129,255	0/0:47,0:47:99:0,141,255	0/0:35,0:35:99:0,105,255	0/0:40,0:40:99:0,120,255	0/0:33,0:33:99:0,99,255	0/0:23,0:23:99:0,69,255	0/0:39,0:39:99:0,117,255
HIC_ASM_0	3788116	T	C	0/0:15,0:15:99:0,45,255	0/1:18,2:20:93:12,0,255	0/1:18,3:21:99:44,0,255	0/1:9,6:15:100:171,0,255	0/1:17,12:29:100:255,0,255	0/1:5,15:20:99:255,0,120	0/1:13,10:23:100:255,0,255	0/1:20,20:40:100:255,0,255	0/1:18,13:31:100:255,0,255	0/1:14,2:16:99:24,0,255	0/1:5,10:15:99:255,0,135	0/1:17,8:25:100:213,0,255	0/1:12,18:30:100:255,0,255	0/1:19,8:27:100:207,0,255	0/1:18,7:25:100:177,0,255	0/1:11,18:29:100:255,0,255	0/1:10,12:22:100:255,0,255	0/1:16,9:25:100:249,0,255	0/1:11,5:16:99:132,0,255	0/1:14,8:22:100:222,0,255	0/1:18,4:22:99:78,0,255	0/1:20,5:25:99:104,0,255	0/1:6,13:19:99:255,0,159	0/1:11,2:13:99:33,0,255	0/1:16,11:27:100:255,0,255	0/1:22,9:31:100:231,0,255	./.:0,0:0	0/1:13,8:21:100:225,0,255	0/1:9,17:26:100:255,0,246	0/1:11,11:22:100:255,0,255	0/1:5,5:10:99:150,0,150	0/1:20,6:26:99:138,0,255	./.:0,0:0	0/1:18,2:20:93:12,0,255	0/1:8,7:15:100:207,0,243	0/0:39,0:39:99:0,117,255	0/1:16,10:26:100:255,0,255	0/1:17,6:23:99:147,0,255	0/1:21,15:36:100:255,0,255	0/1:24,12:36:100:255,0,255	0/1:19,6:25:99:141,0,255	0/1:14,11:25:100:255,0,255	0/1:16,13:29:100:255,0,255	0/1:12,7:19:100:195,0,255	0/1:6,5:11:99:147,0,183	0/1:14,8:22:100:222,0,255
HIC_ASM_0	3788117	C	T	0/0:15,0:15:99:0,45,255	0/1:18,2:20:93:12,0,255	0/1:18,4:22:99:78,0,255	0/1:9,6:15:100:171,0,255	0/1:17,12:29:100:255,0,255	0/1:5,15:20:99:255,0,120	0/1:13,10:23:100:255,0,255	0/1:19,20:39:100:255,0,255	0/1:18,13:31:100:255,0,255	0/1:14,3:17:99:57,0,255	0/1:5,10:15:99:255,0,135	0/1:16,8:24:100:216,0,255	0/1:12,18:30:100:255,0,255	0/1:19,8:27:100:207,0,255	0/1:18,7:25:100:177,0,255	0/1:11,18:29:100:255,0,255	0/1:12,12:24:100:255,0,255	0/1:16,9:25:100:249,0,255	0/1:11,5:16:99:132,0,255	0/1:14,8:22:100:222,0,255	0/1:18,4:22:99:78,0,255	0/1:20,5:25:99:104,0,255	0/1:6,13:19:99:255,0,159	0/1:11,3:14:99:66,0,255	0/1:16,12:28:100:255,0,255	0/1:24,9:33:100:225,0,255	0/0:39,0:39:99:0,117,255	0/1:13,8:21:100:225,0,255	0/1:9,17:26:100:255,0,246	0/1:11,11:22:100:255,0,255	0/1:5,5:10:99:150,0,150	0/1:20,6:26:99:138,0,255	0/0:42,0:42:99:0,126,255	0/1:19,2:21:88:8,0,255	0/1:8,7:15:100:207,0,243	0/0:39,0:39:99:0,117,255	0/1:16,10:26:100:255,0,255	0/1:17,5:22:99:113,0,255	0/1:21,15:36:100:255,0,255	0/1:24,12:36:100:255,0,255	0/1:19,6:25:99:141,0,255	0/1:14,11:25:100:255,0,255	0/1:16,12:28:100:255,0,255	0/1:12,7:19:100:195,0,255	0/1:6,5:11:99:147,0,183	0/1:14,8:22:100:222,0,255
HIC_ASM_0	3788118	G	C	0/0:15,0:15:99:0,45,255	0/0:36,0:36:99:0,108,255	0/0:26,0:26:99:0,78,255	0/0:28,0:28:99:0,84,255	0/0:35,0:35:99:0,105,255	0/0:36,0:36:99:0,108,255	0/0:33,0:33:99:0,99,255	0/0:46,0:46:99:0,138,255	0/0:36,0:36:99:0,108,255	0/0:27,0:27:99:0,81,255	0/0:23,0:23:99:0,69,255	0/0:32,0:32:99:0,96,255	0/0:44,0:44:99:0,132,255	0/0:40,0:40:99:0,120,255	0/0:36,0:36:99:0,108,255	0/0:44,0:44:99:0,132,255	0/0:35,0:35:99:0,105,255	0/0:43,0:43:99:0,129,255	0/0:28,0:28:99:0,84,255	0/0:25,0:25:99:0,75,255	0/0:32,0:32:99:0,96,255	0/0:30,0:30:99:0,90,255	0/0:37,0:37:99:0,111,255	0/0:21,0:21:99:0,63,255	0/0:40,0:40:99:0,120,255	0/0:42,0:42:99:0,126,255	./.:0,0:0	0/0:39,0:39:99:0,117,255	0/0:31,0:31:99:0,93,255	0/0:41,0:41:99:0,123,255	0/0:17,0:17:99:0,51,255	0/0:40,0:40:99:0,120,255	./.:0,0:0	0/0:41,0:41:99:0,123,255	0/0:30,0:30:99:0,90,255	0/0:40,0:40:99:0,120,255	0/0:51,0:51:99:0,153,255	0/0:39,0:39:99:0,117,255	0/0:45,0:45:99:0,135,255	0/0:43,0:43:99:0,129,255	0/0:47,0:47:99:0,141,255	0/0:36,0:36:99:0,108,255	0/0:39,0:39:99:0,117,255	0/0:33,0:33:99:0,99,255	0/0:23,0:23:99:0,69,255	0/0:41,0:41:99:0,123,255
HIC_ASM_0	3788123	A	G	0/0:15,0:15:99:0,45,255	0/1:16,2:18:98:18,0,255	0/1:16,4:20:99:84,0,255	0/1:9,6:15:100:171,0,255	0/1:18,11:29:100:255,0,255	0/1:5,15:20:99:255,0,120	0/1:14,10:24:100:255,0,255	0/1:18,19:37:100:255,0,255	0/1:20,14:34:100:255,0,255	0/1:14,3:17:99:57,0,255	0/1:6,11:17:100:255,0,165	0/1:15,8:23:100:219,0,255	0/1:13,17:30:100:255,0,255	0/1:18,8:26:100:210,0,255	0/1:20,6:26:99:138,0,255	0/1:11,18:29:100:255,0,255	0/1:11,11:22:100:255,0,255	0/1:15,9:24:100:252,0,255	0/1:12,5:17:99:129,0,255	0/1:13,7:20:100:192,0,255	0/1:17,5:22:99:113,0,255	0/1:22,4:26:99:66,0,255	0/1:6,13:19:99:255,0,159	0/1:10,3:13:99:69,0,255	0/1:15,11:26:100:255,0,255	0/1:25,10:35:100:255,0,255	./.:0,0:0	0/1:12,7:19:100:195,0,255	0/1:9,17:26:100:255,0,246	0/1:11,11:22:100:255,0,255	0/1:4,4:8:99:120,0,120	0/1:21,6:27:99:135,0,255	./.:0,0:0	0/1:20,2:22:79:6,0,255	0/1:9,7:16:100:204,0,255	0/0:38,0:38:99:0,114,255	0/1:15,11:26:100:255,0,255	0/1:17,5:22:99:113,0,255	0/1:20,14:34:100:255,0,255	0/1:23,14:37:100:255,0,255	0/1:19,6:25:99:141,0,255	0/1:12,12:24:100:255,0,255	0/1:16,9:25:100:249,0,255	0/1:11,8:19:100:231,0,255	0/1:7,5:12:99:144,0,216	0/1:14,7:21:100:189,0,255
HIC_ASM_0	3788125	C	T	0/0:15,0:15:99:0,45,255	0/1:14,2:16:99:24,0,255	0/1:17,4:21:99:81,0,255	0/1:10,6:16:100:168,0,255	0/1:19,11:30:100:255,0,255	0/1:5,15:20:99:255,0,120	0/1:15,10:25:100:255,0,255	0/1:18,19:37:100:255,0,255	0/1:19,15:34:100:255,0,255	0/1:14,3:17:99:57,0,255	0/1:7,10:17:100:255,0,201	0/1:15,8:23:100:219,0,255	0/1:13,17:30:100:255,0,255	0/1:18,8:26:100:210,0,255	0/1:20,6:26:99:138,0,255	0/1:11,18:29:100:255,0,255	0/1:12,11:23:100:255,0,255	0/1:15,8:23:100:219,0,255	0/1:12,6:18:100:162,0,255	0/1:13,7:20:100:192,0,255	0/1:16,5:21:99:117,0,255	0/1:23,4:27:99:63,0,255	0/1:6,13:19:99:255,0,159	0/1:11,3:14:99:66,0,255	0/1:16,11:27:100:255,0,255	0/1:26,9:35:100:219,0,255	0/0:41,0:41:99:0,123,255	0/1:11,7:18:100:198,0,255	0/1:9,16:25:100:255,0,249	0/1:11,9:20:100:255,0,255	0/1:5,4:9:99:117,0,153	0/1:20,6:26:99:138,0,255	0/0:41,0:41:99:0,123,255	0/1:21,2:23:65:3,0,255	0/1:9,7:16:100:204,0,255	0/0:40,0:40:99:0,120,255	0/1:15,11:26:100:255,0,255	0/1:17,5:22:99:113,0,255	0/1:20,14:34:100:255,0,255	0/1:23,14:37:100:255,0,255	0/1:18,6:24:99:143,0,255	0/1:13,12:25:100:255,0,255	0/1:16,9:25:100:249,0,255	0/1:11,9:20:100:255,0,255	0/1:7,5:12:99:144,0,216	0/1:14,7:21:100:189,0,255
HIC_ASM_0	3788130	C	T	0/0:16,0:16:99:0,48,255	0/0:37,0:37:99:0,111,255	0/0:31,0:31:99:0,93,255	0/0:28,0:28:99:0,84,255	0/0:36,0:36:99:0,108,255	0/0:36,0:36:99:0,108,255	0/0:35,0:35:99:0,105,255	0/0:46,0:46:99:0,138,255	0/0:36,0:36:99:0,108,255	0/0:27,0:27:99:0,81,255	0/0:23,0:23:99:0,69,255	0/0:28,0:28:99:0,84,255	0/0:41,0:41:99:0,123,255	0/0:41,0:41:99:0,123,255	0/0:37,0:37:99:0,111,255	0/0:45,0:45:99:0,135,255	0/0:39,0:39:99:0,117,255	0/0:47,0:47:99:0,141,255	0/0:29,0:29:99:0,87,255	0/0:25,0:25:99:0,75,255	0/0:32,0:32:99:0,96,255	0/0:32,0:32:99:0,96,255	0/0:37,0:37:99:0,111,255	0/0:24,0:24:99:0,72,255	0/0:40,0:40:99:0,120,255	0/0:43,0:43:99:0,129,255	./.:0,0:0	0/0:35,0:35:99:0,105,255	0/0:32,0:32:99:0,96,255	0/0:40,0:40:99:0,120,255	0/0:17,0:17:99:0,51,255	0/0:42,0:42:99:0,126,255	./.:0,0:0	0/0:42,0:42:99:0,126,255	0/0:30,0:30:99:0,90,255	0/0:41,0:41:99:0,123,255	0/0:48,0:48:99:0,144,255	0/0:36,0:36:99:0,108,255	0/0:42,0:42:99:0,126,255	0/0:44,0:44:99:0,132,255	0/0:49,0:49:99:0,147,255	0/0:37,0:37:99:0,111,255	0/0:35,0:35:99:0,105,255	0/0:35,0:35:99:0,105,255	0/0:24,0:24:99:0,72,255	0/0:41,0:41:99:0,123,255
HIC_ASM_0	3788133	C	G	./.:0,0:0	0/1:14,2:16:99:24,0,255	0/1:18,3:21:99:44,0,255	0/1:10,5:15:99:135,0,255	0/1:20,10:30:100:255,0,255	0/1:4,15:19:99:255,0,87	0/1:16,9:25:100:249,0,255	0/1:19,19:38:100:255,0,255	0/1:20,16:36:100:255,0,255	0/1:15,3:18:99:53,0,255	0/1:10,10:20:100:255,0,255	0/1:16,6:22:99:150,0,255	0/1:13,15:28:100:255,0,255	0/1:20,9:29:100:237,0,255	0/1:20,6:26:99:138,0,255	0/1:12,20:32:100:255,0,255	0/1:12,11:23:100:255,0,255	0/1:16,8:24:100:216,0,255	0/1:12,6:18:100:162,0,255	0/1:14,7:21:100:189,0,255	0/1:15,5:20:99:120,0,255	0/1:23,4:27:99:63,0,255	0/1:8,11:19:100:255,0,231	0/1:12,3:15:99:63,0,255	0/1:15,11:26:100:255,0,255	0/1:26,8:34:100:186,0,255	0/0:40,0:40:99:0,120,255	0/1:12,6:18:100:162,0,255	0/1:9,14:23:100:255,0,255	0/1:11,9:20:100:255,0,255	0/1:5,4:9:99:117,0,153	0/1:20,6:26:99:138,0,255	0/0:43,0:43:99:0,129,255	0/1:20,2:22:79:6,0,255	0/1:9,8:17:100:237,0,255	0/0:39,0:39:99:0,117,255	0/1:14,10:24:100:255,0,255	0/1:16,5:21:99:117,0,255	0/1:20,13:33:100:255,0,255	0/1:24,15:39:100:255,0,255	0/1:18,7:25:100:177,0,255	0/1:13,12:25:100:255,0,255	0/1:16,10:26:100:255,0,255	0/1:11,10:21:100:255,0,255	0/1:7,4:11:99:111,0,219	0/1:15,6:21:99:153,0,255
HIC_ASM_0	3788137	A	G	./.:0,0:0	0/1:14,2:16:99:24,0,255	0/1:19,3:22:99:42,0,255	0/1:10,5:15:99:135,0,255	0/1:20,10:30:100:255,0,255	0/1:4,15:19:99:255,0,87	0/1:16,9:25:100:249,0,255	0/1:19,17:36:100:255,0,255	0/0:19,1:20:99:0,24,255	1/1:0,17:17:99:255,51,0	0/1:10,11:21:100:255,0,255	0/1:17,6:23:99:147,0,255	0/1:13,15:28:100:255,0,255	0/1:20,9:29:100:237,0,255	0/1:20,6:26:99:138,0,255	0/0:13,0:13:99:0,39,255	0/1:12,10:22:100:255,0,255	0/1:14,7:21:100:189,0,255	0/1:12,6:18:100:162,0,255	0/1:14,7:21:100:189,0,255	0/1:14,5:19:99:123,0,255	0/1:23,3:26:99:29,0,255	0/1:8,11:19:100:255,0,231	0/1:12,3:15:99:63,0,255	0/1:15,9:24:100:252,0,255	0/1:26,8:34:100:186,0,255	./.:0,0:0	0/1:12,6:18:100:162,0,255	0/1:9,14:23:100:255,0,255	0/1:11,8:19:100:231,0,255	0/1:5,5:10:99:150,0,150	0/1:20,5:25:99:104,0,255	./.:0,0:0	0/1:20,2:22:79:6,0,255	0/1:9,8:17:100:237,0,255	1/1:0,24:24:99:255,72,0	0/1:13,10:23:100:255,0,255	0/1:15,5:20:99:120,0,255	0/1:19,12:31:100:255,0,255	0/1:24,15:39:100:255,0,255	0/1:19,6:25:99:141,0,255	0/1:13,12:25:100:255,0,255	0/1:15,11:26:100:255,0,255	0/1:10,10:20:100:255,0,255	0/1:7,4:11:99:111,0,219	0/1:16,6:22:99:150,0,255
HIC_ASM_0	3788142	T	C	./.:0,0:0	0/1:13,1:14:80:0,6,255	0/1:19,3:22:99:42,0,255	0/1:10,5:15:99:135,0,255	0/1:20,10:30:100:255,0,255	0/1:4,15:19:99:255,0,87	0/1:15,9:24:100:252,0,255	0/1:21,15:36:100:255,0,255	0/0:20,1:21:99:0,28,255	0/1:14,3:17:99:57,0,255	0/1:10,11:21:100:255,0,255	0/1:17,6:23:99:147,0,255	0/1:14,15:29:100:255,0,255	0/1:20,9:29:100:237,0,255	0/1:21,6:27:99:135,0,255	0/0:13,0:13:99:0,39,255	0/1:11,10:21:100:255,0,255	0/1:16,6:22:99:150,0,255	0/1:12,4:16:99:96,0,255	0/1:14,7:21:100:189,0,255	0/1:13,5:18:99:126,0,255	0/1:24,3:27:99:27,0,255	0/1:8,10:18:100:255,0,234	0/1:12,3:15:99:63,0,255	0/1:15,8:23:100:219,0,255	0/1:26,8:34:100:186,0,255	./.:0,0:0	0/1:12,6:18:100:162,0,255	0/1:8,15:23:100:255,0,219	0/1:10,8:18:100:234,0,255	0/1:6,5:11:99:147,0,183	0/1:20,5:25:99:104,0,255	./.:0,0:0	0/1:19,2:21:88:8,0,255	0/1:8,9:17:100:255,0,237	0/0:39,0:39:99:0,117,255	0/1:11,10:21:100:255,0,255	0/1:16,5:21:99:117,0,255	0/1:20,11:31:100:255,0,255	0/1:23,16:39:100:255,0,255	0/1:19,6:25:99:141,0,255	0/1:14,10:24:100:255,0,255	0/1:14,10:24:100:255,0,255	0/1:10,9:19:100:255,0,255	0/1:6,4:10:99:114,0,186	0/1:15,6:21:99:153,0,255
HIC_ASM_0	3788144	G	A	./.:0,0:0	0/0:14,1:15:89:0,9,255	0/1:19,3:22:99:42,0,255	0/1:10,4:14:99:102,0,255	0/1:20,10:30:100:255,0,255	0/1:3,15:18:99:255,0,53	0/1:15,9:24:100:252,0,255	0/1:21,15:36:100:255,0,255	0/0:20,1:21:99:0,28,255	0/1:13,3:16:99:60,0,255	0/1:10,11:21:100:255,0,255	0/1:17,6:23:99:147,0,255	0/1:14,15:29:100:255,0,255	0/1:20,7:27:100:171,0,255	0/1:21,6:27:99:135,0,255	0/0:13,0:13:99:0,39,255	0/1:11,10:21:100:255,0,255	0/1:16,6:22:99:150,0,255	0/1:12,4:16:99:96,0,255	0/1:14,7:21:100:189,0,255	0/1:13,5:18:99:126,0,255	0/1:24,3:27:99:27,0,255	0/1:8,10:18:100:255,0,234	0/1:12,3:15:99:63,0,255	0/1:15,8:23:100:219,0,255	0/1:25,8:33:100:189,0,255	./.:0,0:0	0/1:13,6:19:99:159,0,255	0/1:8,15:23:100:255,0,219	0/1:11,8:19:100:231,0,255	0/1:6,5:11:99:147,0,183	0/1:20,5:25:99:104,0,255	./.:0,0:0	0/1:19,2:21:88:8,0,255	0/1:7,9:16:100:255,0,204	0/0:38,0:38:99:0,114,255	0/1:11,10:21:100:255,0,255	0/1:17,4:21:99:81,0,255	0/1:20,11:31:100:255,0,255	0/1:23,15:38:100:255,0,255	0/1:19,6:25:99:141,0,255	0/1:16,10:26:100:255,0,255	0/1:14,10:24:100:255,0,255	0/1:10,9:19:100:255,0,255	0/1:7,3:10:99:78,0,222	0/1:14,6:20:99:156,0,255
HIC_ASM_0	3788145	A	G	./.:0,0:0	0/0:14,1:15:89:0,9,255	0/1:20,3:23:99:39,0,255	0/1:10,4:14:99:102,0,255	0/1:21,9:30:100:234,0,255	0/1:3,15:18:99:255,0,53	0/1:15,9:24:100:252,0,255	0/1:21,15:36:100:255,0,255	0/0:20,1:21:99:0,28,255	0/1:13,3:16:99:60,0,255	0/1:10,11:21:100:255,0,255	0/1:18,6:24:99:143,0,255	0/1:14,14:28:100:255,0,255	0/1:20,7:27:100:171,0,255	0/1:21,6:27:99:135,0,255	0/0:12,0:12:99:0,36,255	0/1:11,10:21:100:255,0,255	0/1:16,6:22:99:150,0,255	0/1:12,4:16:99:96,0,255	0/1:13,7:20:100:192,0,255	0/1:13,5:18:99:126,0,255	0/1:23,3:26:99:29,0,255	0/1:8,9:17:100:255,0,237	0/1:12,3:15:99:63,0,255	0/1:16,8:24:100:216,0,255	0/1:25,8:33:100:189,0,255	./.:0,0:0	0/1:13,6:19:99:159,0,255	0/1:9,15:24:100:255,0,252	0/1:11,8:19:100:231,0,255	0/1:6,5:11:99:147,0,183	0/1:20,5:25:99:104,0,255	./.:0,0:0	0/1:19,2:21:88:8,0,255	0/1:8,9:17:100:255,0,237	0/0:38,0:38:99:0,114,255	0/1:11,10:21:100:255,0,255	0/1:17,4:21:99:81,0,255	0/1:20,11:31:100:255,0,255	0/1:23,15:38:100:255,0,255	0/1:19,5:24:99:107,0,255	0/1:16,10:26:100:255,0,255	0/1:14,10:24:100:255,0,255	0/1:10,9:19:100:255,0,255	0/1:7,3:10:99:78,0,222	0/1:14,6:20:99:156,0,255
HIC_ASM_0	3788152	A	G	./.:0,0:0	0/0:16,1:17:97:0,15,255	0/1:19,3:22:99:42,0,255	0/1:10,4:14:99:102,0,255	0/1:21,9:30:100:234,0,255	0/1:5,14:19:99:255,0,123	0/1:15,9:24:100:252,0,255	0/1:24,12:36:100:255,0,255	0/0:20,1:21:99:0,28,255	0/1:11,3:14:99:66,0,255	0/1:9,12:21:100:255,0,255	0/1:17,4:21:99:81,0,255	0/1:14,13:27:100:255,0,255	0/1:20,5:25:99:104,0,255	0/1:19,6:25:99:141,0,255	0/0:13,0:13:99:0,39,255	0/1:12,8:20:100:228,0,255	0/1:16,5:21:99:117,0,255	0/1:12,5:17:99:129,0,255	0/1:11,5:16:99:132,0,255	0/1:13,5:18:99:126,0,255	0/1:22,2:24:51:0,0,255	0/1:8,9:17:100:255,0,237	0/1:14,3:17:99:57,0,255	0/1:17,7:24:100:180,0,255	0/1:24,7:31:99:159,0,255	./.:0,0:0	0/1:13,5:18:99:126,0,255	0/1:10,18:28:100:255,0,255	0/1:11,8:19:100:231,0,255	0/1:7,7:14:100:210,0,210	0/1:18,3:21:99:44,0,255	./.:0,0:0	0/1:18,2:20:93:12,0,255	0/1:8,9:17:100:255,0,237	0/0:35,0:35:99:0,105,255	0/1:10,9:19:100:255,0,255	0/1:19,4:23:99:75,0,255	0/1:22,11:33:100:255,0,255	0/1:25,14:39:100:255,0,255	0/1:19,4:23:99:75,0,255	0/1:15,10:25:100:255,0,255	0/1:13,10:23:100:255,0,255	0/1:10,11:21:100:255,0,255	0/1:8,3:11:99:75,0,255	0/1:14,5:19:99:123,0,255
HIC_ASM_0	3788155	G	A	0/0:17,0:17:99:0,51,255	0/0:17,1:18:98:0,18,255	0/1:20,3:23:99:39,0,255	0/1:11,4:15:99:99,0,255	0/1:22,9:31:100:231,0,255	0/1:5,13:18:99:255,0,126	0/1:15,10:25:100:255,0,255	0/1:24,12:36:100:255,0,255	0/0:20,1:21:99:0,28,255	0/1:11,3:14:99:66,0,255	0/1:9,12:21:100:255,0,255	0/1:17,4:21:99:81,0,255	0/1:15,13:28:100:255,0,255	0/1:18,5:23:99:110,0,255	0/1:18,6:24:99:143,0,255	0/0:15,0:15:99:0,45,255	0/1:11,8:19:100:231,0,255	0/1:16,5:21:99:117,0,255	0/1:13,5:18:99:126,0,255	0/1:11,4:15:99:99,0,255	0/1:14,5:19:99:123,0,255	0/1:22,2:24:51:0,0,255	0/1:8,8:16:100:240,0,240	0/1:14,3:17:99:57,0,255	0/1:17,6:23:99:147,0,255	0/1:23,7:30:99:162,0,255	0/0:36,0:36:99:0,108,255	0/1:12,5:17:99:129,0,255	0/1:10,18:28:100:255,0,255	0/1:11,8:19:100:231,0,255	0/1:7,7:14:100:210,0,210	0/1:18,2:20:93:12,0,255	0/0:41,0:41:99:0,123,255	0/1:17,2:19:96:15,0,255	0/1:8,9:17:100:255,0,237	0/0:35,0:35:99:0,105,255	0/1:10,9:19:100:255,0,255	0/1:17,4:21:99:81,0,255	0/1:22,11:33:100:255,0,255	0/1:23,14:37:100:255,0,255	0/1:19,4:23:99:75,0,255	0/1:16,10:26:100:255,0,255	0/1:13,10:23:100:255,0,255	0/1:10,11:21:100:255,0,255	0/1:10,3:13:99:69,0,255	0/1:14,5:19:99:123,0,255
HIC_ASM_0	3788158	T	A	0/0:15,0:15:99:0,45,255	0/0:16,1:17:97:0,15,255	0/1:20,3:23:99:39,0,255	0/1:11,4:15:99:99,0,255	0/1:22,8:30:100:198,0,255	0/1:6,13:19:99:255,0,159	0/1:15,10:25:100:255,0,255	0/1:24,10:34:100:255,0,255	0/0:21,1:22:99:0,30,255	0/1:12,3:15:99:63,0,255	0/1:9,10:19:100:255,0,255	0/1:18,4:22:99:78,0,255	0/1:14,12:26:100:255,0,255	0/1:17,4:21:99:81,0,255	0/1:19,6:25:99:141,0,255	0/0:16,0:16:99:0,48,255	0/1:11,8:19:100:231,0,255	0/1:17,5:22:99:113,0,255	0/1:12,6:18:100:162,0,255	0/1:11,4:15:99:99,0,255	0/1:15,5:20:99:120,0,255	0/1:23,2:25:67:0,3,255	0/1:8,8:16:100:240,0,240	0/1:13,2:15:99:27,0,255	0/1:18,5:23:99:110,0,255	0/1:23,7:30:99:162,0,255	0/0:36,0:36:99:0,108,255	0/1:12,5:17:99:129,0,255	0/1:10,18:28:100:255,0,255	0/1:12,8:20:100:228,0,255	0/1:8,7:15:100:207,0,243	0/1:18,2:20:93:12,0,255	0/0:41,0:41:99:0,123,255	0/1:17,2:19:96:15,0,255	0/1:9,10:19:100:255,0,255	0/0:35,0:35:99:0,105,255	0/1:11,9:20:100:255,0,255	0/1:19,4:23:99:75,0,255	0/1:23,10:33:100:255,0,255	0/1:22,14:36:100:255,0,255	0/1:19,4:23:99:75,0,255	0/1:18,9:27:100:243,0,255	0/1:14,10:24:100:255,0,255	0/1:10,11:21:100:255,0,255	0/1:10,3:13:99:69,0,255	0/1:16,5:21:99:117,0,255
HIC_ASM_0	3788165	A	G	0/0:13,0:13:99:0,39,255	0/0:16,0:16:99:0,48,255	0/1:18,3:21:99:44,0,255	0/1:11,4:15:99:99,0,255	0/1:23,8:31:100:195,0,255	0/1:6,11:17:100:255,0,165	0/1:15,9:24:100:252,0,255	0/1:24,9:33:100:225,0,255	0/0:24,1:25:99:0,39,255	0/1:12,4:16:99:96,0,255	0/1:9,10:19:100:255,0,255	0/1:19,4:23:99:75,0,255	0/1:12,11:23:100:255,0,255	0/1:18,3:21:99:44,0,255	0/1:18,6:24:99:143,0,255	0/0:15,0:15:99:0,45,255	0/1:12,9:21:100:255,0,255	0/1:19,5:24:99:107,0,255	0/1:12,6:18:100:162,0,255	0/1:12,4:16:99:96,0,255	0/1:14,5:19:99:123,0,255	0/1:22,2:24:51:0,0,255	0/1:8,7:15:100:207,0,243	0/1:13,2:15:99:27,0,255	0/1:16,4:20:99:84,0,255	0/1:22,7:29:100:165,0,255	./.:0,0:0	0/1:13,4:17:99:93,0,255	0/1:9,18:27:100:255,0,243	0/1:12,7:19:100:195,0,255	0/1:8,6:14:100:174,0,246	0/0:15,0:15:99:0,45,255	./.:0,0:0	0/1:15,2:17:99:21,0,255	0/1:9,10:19:100:255,0,255	0/0:37,0:37:99:0,111,255	0/1:10,9:19:100:255,0,255	0/1:19,3:22:99:42,0,255	0/1:24,10:34:100:255,0,255	0/1:22,14:36:100:255,0,255	0/1:21,4:25:99:69,0,255	0/1:17,9:26:100:246,0,255	0/1:15,9:24:100:252,0,255	0/1:9,11:20:100:255,0,255	0/1:10,2:12:99:36,0,255	0/1:16,5:21:99:117,0,255
HIC_ASM_0	3788185	C	T	0/1:10,1:11:66:3,0,255	0/0:15,0:15:99:0,45,255	0/1:15,2:17:99:21,0,255	0/1:11,3:14:99:66,0,255	0/1:20,4:24:99:71,0,255	0/1:8,13:21:100:255,0,225	0/1:15,7:22:100:186,0,255	0/1:22,9:31:100:231,0,255	0/0:27,1:28:99:0,48,255	0/1:15,4:19:99:87,0,255	0/1:10,10:20:100:255,0,255	0/1:20,6:26:99:138,0,255	0/1:10,10:20:100:255,0,255	0/1:17,2:19:96:15,0,255	0/1:17,4:21:99:81,0,255	0/0:14,0:14:99:0,42,255	0/1:10,4:14:99:102,0,255	0/1:18,5:23:99:110,0,255	0/1:12,6:18:100:162,0,255	0/1:14,5:19:99:123,0,255	0/1:17,4:21:99:81,0,255	0/0:22,0:22:99:0,66,255	0/1:9,4:13:99:105,0,255	0/0:15,1:16:94:0,12,255	0/1:13,5:18:99:126,0,255	0/1:22,5:27:99:99,0,255	./.:0,0:0	0/1:12,2:14:99:30,0,255	0/1:8,17:25:100:255,0,213	0/1:9,5:14:99:138,0,255	0/1:6,6:12:100:180,0,180	0/0:14,1:15:89:0,9,255	./.:0,0:0	0/1:14,2:16:99:24,0,255	0/1:8,10:18:100:255,0,234	0/0:37,0:37:99:0,111,255	0/1:12,6:18:100:162,0,255	0/1:15,4:19:99:87,0,255	0/1:23,6:29:99:129,0,255	0/1:20,12:32:100:255,0,255	0/0:18,0:18:99:0,54,255	0/1:19,6:25:99:141,0,255	0/1:17,4:21:99:81,0,255	0/1:11,12:23:100:255,0,255	0/1:11,1:12:50:0,0,255	0/1:16,3:19:99:51,0,255
HIC_ASM_0	3788254	A	T	0/1:8,2:10:99:42,0,255	0/0:28,0:28:99:0,84,255	0/0:26,0:26:99:0,78,255	./.:0,0:0	0/0:33,0:33:99:0,99,255	0/1:9,8:17:100:237,0,255	0/0:26,0:26:99:0,78,255	0/0:36,0:36:99:0,108,255	0/0:29,0:29:99:0,87,255	0/0:18,0:18:99:0,54,255	0/1:11,8:19:100:231,0,255	0/1:22,6:28:99:132,0,255	0/1:9,4:13:99:105,0,255	0/0:26,0:26:99:0,78,255	0/0:26,0:26:99:0,78,255	./.:0,0:0	0/1:15,11:26:100:255,0,255	./.:0,0:0	0/1:15,2:17:99:21,0,255	0/0:27,0:27:99:0,81,255	0/0:28,0:28:99:0,84,255	0/0:25,0:25:99:0,75,255	./.:0,0:0	0/0:26,0:26:99:0,78,255	0/1:13,10:23:100:255,0,255	0/0:35,0:35:99:0,105,255	0/0:24,0:24:99:0,72,255	0/0:35,0:35:99:0,105,255	0/1:7,15:22:100:255,0,186	./.:0,0:0	./.:0,0:0	0/1:11,6:17:100:165,0,255	0/0:29,0:29:99:0,87,255	0/0:36,0:36:99:0,108,255	0/1:7,7:14:100:210,0,210	0/0:30,0:30:99:0,90,255	./.:0,0:0	0/0:29,0:29:99:0,87,255	0/0:36,0:36:99:0,108,255	0/1:20,9:29:100:237,0,255	0/0:31,0:31:99:0,93,255	0/0:33,0:33:99:0,99,255	0/0:38,0:38:99:0,114,255	0/1:17,7:24:100:180,0,255	./.:0,0:0	./.:0,0:0
HIC_ASM_0	3788265	A	C	0/1:7,2:9:99:45,0,225	0/0:26,0:26:99:0,78,255	0/0:25,0:25:99:0,75,255	0/1:11,4:15:99:99,0,255	0/0:31,0:31:99:0,93,255	0/1:11,6:17:100:165,0,255	0/0:22,0:22:99:0,66,255	0/0:32,0:32:99:0,96,255	0/0:26,0:26:99:0,78,255	0/0:19,0:19:99:0,57,255	0/1:10,8:18:100:234,0,255	0/1:21,6:27:99:135,0,255	0/1:8,3:11:99:75,0,255	0/0:25,0:25:99:0,75,255	0/0:26,0:26:99:0,78,255	./.:0,0:0	0/1:15,10:25:100:255,0,255	0/1:15,5:20:99:120,0,255	0/1:14,2:16:99:24,0,255	0/0:24,0:24:99:0,72,255	0/0:25,0:25:99:0,75,255	0/0:25,0:25:99:0,75,255	0/1:11,9:20:100:255,0,255	0/0:25,0:25:99:0,75,255	0/1:10,8:18:100:234,0,255	0/0:29,0:29:99:0,87,255	0/0:22,0:22:99:0,66,255	0/0:31,0:31:99:0,93,255	0/1:8,10:18:100:255,0,234	./.:0,0:0	./.:0,0:0	0/1:10,6:16:100:168,0,255	./.:0,0:0	0/0:31,0:31:99:0,93,255	0/1:7,3:10:99:78,0,222	0/0:26,0:26:99:0,78,255	0/1:11,7:18:100:198,0,255	0/0:28,0:28:99:0,84,255	0/0:31,0:31:99:0,93,255	0/1:20,9:29:100:237,0,255	0/0:30,0:30:99:0,90,255	0/0:30,0:30:99:0,90,255	0/0:34,0:34:99:0,102,255	0/1:16,6:22:99:150,0,255	0/1:12,7:19:100:195,0,255	0/1:6,9:15:100:255,0,171
HIC_ASM_0	3788267	A	T	0/1:7,2:9:99:45,0,225	0/0:25,0:25:99:0,75,255	0/0:25,0:25:99:0,75,255	0/1:11,4:15:99:99,0,255	0/0:32,0:32:99:0,96,255	0/1:12,6:18:100:162,0,255	0/0:22,0:22:99:0,66,255	0/0:31,0:31:99:0,93,255	0/0:26,0:26:99:0,78,255	0/0:19,0:19:99:0,57,255	0/1:10,7:17:100:201,0,255	0/1:20,6:26:99:138,0,255	0/1:8,3:11:99:75,0,255	0/0:24,0:24:99:0,72,255	0/0:26,0:26:99:0,78,255	./.:0,0:0	0/1:13,10:23:100:255,0,255	0/1:15,6:21:99:153,0,255	0/1:13,2:15:99:27,0,255	0/0:24,0:24:99:0,72,255	0/0:25,0:25:99:0,75,255	0/0:26,0:26:99:0,78,255	0/1:11,9:20:100:255,0,255	0/0:25,0:25:99:0,75,255	0/1:10,8:18:100:234,0,255	0/0:27,0:27:99:0,81,255	0/0:22,0:22:99:0,66,255	0/0:31,0:31:99:0,93,255	0/1:8,10:18:100:255,0,234	./.:0,0:0	./.:0,0:0	0/1:11,6:17:100:165,0,255	./.:0,0:0	0/0:31,0:31:99:0,93,255	0/1:7,3:10:99:78,0,222	0/0:26,0:26:99:0,78,255	0/1:11,7:18:100:198,0,255	0/0:30,0:30:99:0,90,255	0/0:30,0:30:99:0,90,255	0/1:20,9:29:100:237,0,255	0/0:30,0:30:99:0,90,255	0/0:30,0:30:99:0,90,255	0/0:34,0:34:99:0,102,255	0/1:16,6:22:99:150,0,255	0/1:12,6:18:100:162,0,255	0/1:6,8:14:100:246,0,174
HIC_ASM_0	3788279	T	A	0/1:7,2:9:99:45,0,225	0/0:24,0:24:99:0,72,255	0/0:22,0:22:99:0,66,255	0/1:11,3:14:99:66,0,255	0/0:31,0:31:99:0,93,255	0/1:14,5:19:99:123,0,255	0/0:17,0:17:99:0,51,255	0/0:30,0:30:99:0,90,255	0/0:25,0:25:99:0,75,255	0/0:19,0:19:99:0,57,255	0/1:9,6:15:100:171,0,255	0/1:20,5:25:99:104,0,255	0/1:7,2:9:99:45,0,225	0/0:23,0:23:99:0,69,255	0/0:25,0:25:99:0,75,255	0/0:29,0:29:99:0,87,255	0/1:12,9:21:100:255,0,255	0/1:14,3:17:99:57,0,255	0/1:12,1:13:67:0,4,255	0/0:24,0:24:99:0,72,255	0/0:25,0:25:99:0,75,255	0/0:23,0:23:99:0,69,255	0/1:12,11:23:100:255,0,255	0/0:24,0:24:99:0,72,255	0/1:11,6:17:100:165,0,255	0/0:22,0:22:99:0,66,255	0/0:22,0:22:99:0,66,255	./.:0,0:0	0/1:10,8:18:100:234,0,255	./.:0,0:0	./.:0,0:0	0/1:10,6:16:100:168,0,255	0/0:27,0:27:99:0,81,255	./.:0,0:0	0/1:6,2:8:99:48,0,192	0/0:22,0:22:99:0,66,255	0/1:11,8:19:100:231,0,255	0/0:29,0:29:99:0,87,255	0/0:29,0:29:99:0,87,255	0/1:19,4:23:99:75,0,255	0/0:34,0:34:99:0,102,255	0/0:28,0:28:99:0,84,255	0/0:33,0:33:99:0,99,255	0/1:16,5:21:99:117,0,255	0/1:13,4:17:99:93,0,255	0/1:7,8:15:100:243,0,207
HIC_ASM_0	3788299	G	A	0/1:8,2:10:99:42,0,255	0/0:22,0:22:99:0,66,255	0/0:19,0:19:99:0,57,255	0/1:15,1:16:94:0,12,255	0/0:27,0:27:99:0,81,255	0/1:13,4:17:99:93,0,255	0/0:17,0:17:99:0,51,255	0/0:27,0:27:99:0,81,255	0/0:20,0:20:99:0,60,255	0/0:18,0:18:99:0,54,255	0/1:8,3:11:99:75,0,255	0/1:16,5:21:99:117,0,255	0/0:5,0:5:96:0,15,180	0/0:19,0:19:99:0,57,255	0/0:24,0:24:99:0,72,255	./.:0,0:0	0/1:15,7:22:100:186,0,255	0/1:14,2:16:99:24,0,255	0/0:13,1:14:80:0,6,255	0/0:22,0:22:99:0,66,255	0/0:26,0:26:99:0,78,255	0/0:22,0:22:99:0,66,255	0/1:10,9:19:100:255,0,255	0/0:24,0:24:99:0,72,255	0/1:9,4:13:99:105,0,255	0/0:21,0:21:99:0,63,255	0/0:22,0:22:99:0,66,255	./.:0,0:0	0/1:10,5:15:99:135,0,255	0/0:28,0:28:99:0,84,255	./.:0,0:0	0/1:10,3:13:99:69,0,255	0/0:24,0:24:99:0,72,255	0/0:25,0:25:99:0,75,255	0/1:6,1:7:96:15,0,195	0/0:19,0:19:99:0,57,255	0/1:12,7:19:100:195,0,255	0/0:24,0:24:99:0,72,255	0/0:25,0:25:99:0,75,255	0/1:18,2:20:93:12,0,255	0/0:34,0:34:99:0,102,255	0/0:22,0:22:99:0,66,255	0/0:26,0:26:99:0,78,255	0/1:16,2:18:98:18,0,255	0/1:11,3:14:99:66,0,255	0/1:7,8:15:100:243,0,207
HIC_ASM_0	3788300	T	C	0/1:8,2:10:99:42,0,255	0/0:22,0:22:99:0,66,255	0/0:20,0:20:99:0,60,255	0/0:15,1:16:94:0,12,255	0/0:27,0:27:99:0,81,255	0/1:13,4:17:99:93,0,255	0/0:17,0:17:99:0,51,255	0/0:27,0:27:99:0,81,255	0/0:20,0:20:99:0,60,255	0/0:18,0:18:99:0,54,255	0/1:9,3:12:99:72,0,255	0/1:17,6:23:99:147,0,255	0/0:5,0:5:96:0,15,180	0/0:19,0:19:99:0,57,255	0/0:24,0:24:99:0,72,255	./.:0,0:0	0/1:15,7:22:100:186,0,255	0/1:13,2:15:99:27,0,255	0/0:13,1:14:80:0,6,255	0/0:22,0:22:99:0,66,255	0/0:26,0:26:99:0,78,255	0/0:22,0:22:99:0,66,255	0/1:10,9:19:100:255,0,255	0/0:24,0:24:99:0,72,255	0/1:10,4:14:99:102,0,255	0/0:21,0:21:99:0,63,255	0/0:22,0:22:99:0,66,255	./.:0,0:0	0/1:10,5:15:99:135,0,255	0/0:28,0:28:99:0,84,255	./.:0,0:0	0/1:10,3:13:99:69,0,255	0/0:24,0:24:99:0,72,255	0/0:25,0:25:99:0,75,255	0/1:6,1:7:96:15,0,195	0/0:19,0:19:99:0,57,255	0/1:12,7:19:100:195,0,255	0/0:24,0:24:99:0,72,255	0/0:25,0:25:99:0,75,255	0/1:18,2:20:93:12,0,255	0/0:34,0:34:99:0,102,255	0/0:22,0:22:99:0,66,255	0/0:26,0:26:99:0,78,255	0/1:16,2:18:98:18,0,255	0/1:11,3:14:99:66,0,255	0/1:7,8:15:100:243,0,207
HIC_ASM_0	3788303	A	G	0/1:8,2:10:99:42,0,255	0/0:21,0:21:99:0,63,255	0/0:17,0:17:99:0,51,255	0/0:14,1:15:89:0,9,255	0/0:27,0:27:99:0,81,255	0/1:12,4:16:99:96,0,255	0/0:17,0:17:99:0,51,255	0/0:27,0:27:99:0,81,255	0/0:20,0:20:99:0,60,255	0/0:18,0:18:99:0,54,255	0/1:9,3:12:99:72,0,255	0/1:17,6:23:99:147,0,255	0/0:5,0:5:96:0,15,180	0/0:21,0:21:99:0,63,255	0/0:24,0:24:99:0,72,255	./.:0,0:0	0/1:14,6:20:99:156,0,255	0/1:14,3:17:99:57,0,255	0/1:12,0:12:99:0,36,255	0/0:22,0:22:99:0,66,255	0/0:26,0:26:99:0,78,255	0/0:22,0:22:99:0,66,255	0/1:10,8:18:100:234,0,255	0/0:25,0:25:99:0,75,255	0/1:10,4:14:99:102,0,255	0/0:21,0:21:99:0,63,255	0/0:22,0:22:99:0,66,255	./.:0,0:0	0/1:10,5:15:99:135,0,255	0/0:28,0:28:99:0,84,255	./.:0,0:0	0/1:10,3:13:99:69,0,255	0/0:24,0:24:99:0,72,255	0/0:25,0:25:99:0,75,255	0/1:6,1:7:96:15,0,195	0/0:20,0:20:99:0,60,255	0/1:13,7:20:100:192,0,255	0/0:24,0:24:99:0,72,255	0/0:25,0:25:99:0,75,255	0/1:16,1:17:97:0,15,255	0/0:34,0:34:99:0,102,255	0/0:22,0:22:99:0,66,255	0/0:26,0:26:99:0,78,255	0/1:16,2:18:98:18,0,255	0/1:9,3:12:99:72,0,255	0/1:7,5:12:99:144,0,216
HIC_ASM_0	3788326	T	C	0/1:7,4:11:99:111,0,219	0/0:22,0:22:99:0,66,255	0/0:19,0:19:99:0,57,255	0/0:14,1:15:89:0,9,255	0/0:21,0:21:99:0,63,255	0/1:11,4:15:99:99,0,255	0/0:19,0:19:99:0,57,255	0/0:31,0:31:99:0,93,255	0/0:12,0:12:99:0,36,255	0/0:17,0:17:99:0,51,255	0/1:9,3:12:99:72,0,255	0/1:16,7:23:100:183,0,255	0/0:4,0:4:94:0,12,144	0/0:21,0:21:99:0,63,255	0/0:24,0:24:99:0,72,255	./.:0,0:0	0/1:15,4:19:99:87,0,255	0/1:9,3:12:99:72,0,255	0/0:24,0:24:99:0,72,255	0/0:19,0:19:99:0,57,255	0/0:24,0:24:99:0,72,255	0/0:25,0:25:99:0,75,255	0/1:14,6:20:99:156,0,255	0/0:19,0:19:99:0,57,255	0/1:9,5:14:99:138,0,255	0/0:18,0:18:99:0,54,255	0/0:23,0:23:99:0,69,255	0/0:35,0:35:99:0,105,255	0/1:9,5:14:99:138,0,255	0/0:26,0:26:99:0,78,255	0/0:21,0:21:99:0,63,255	0/1:11,2:13:99:33,0,255	0/0:26,0:26:99:0,78,255	0/0:26,0:26:99:0,78,255	0/0:13,0:13:99:0,39,255	0/0:18,0:18:99:0,54,255	0/1:12,5:17:99:129,0,255	0/0:23,0:23:99:0,69,255	0/0:24,0:24:99:0,72,255	0/0:19,0:19:99:0,57,255	0/0:31,0:31:99:0,93,255	0/0:24,0:24:99:0,72,255	0/0:21,0:21:99:0,63,255	0/0:23,0:23:99:0,69,255	0/1:8,3:11:99:75,0,255	0/1:6,2:8:99:48,0,192
HIC_ASM_0	3788347	C	T	0/0:12,0:12:99:0,36,255	0/0:20,0:20:99:0,60,255	0/0:19,0:19:99:0,57,255	0/0:30,0:30:99:0,90,255	0/0:21,0:21:99:0,63,255	0/1:12,2:14:99:30,0,255	0/0:17,0:17:99:0,51,255	0/0:29,0:29:99:0,87,255	0/0:16,0:16:99:0,48,255	0/0:16,0:16:99:0,48,255	0/0:18,0:18:99:0,54,255	0/1:21,3:24:99:36,0,255	0/0:12,0:12:99:0,36,255	0/0:19,0:19:99:0,57,255	0/0:23,0:23:99:0,69,255	0/0:29,0:29:99:0,87,255	0/1:17,3:20:99:48,0,255	0/1:10,1:11:66:3,0,255	0/0:24,0:24:99:0,72,255	0/0:14,0:14:99:0,42,255	0/0:21,0:21:99:0,63,255	0/0:22,0:22:99:0,66,255	0/1:13,4:17:99:93,0,255	0/0:16,0:16:99:0,48,255	0/1:14,2:16:99:24,0,255	0/0:16,0:16:99:0,48,255	0/0:19,0:19:99:0,57,255	0/0:33,0:33:99:0,99,255	0/1:13,3:16:99:60,0,255	0/0:25,0:25:99:0,75,255	0/0:24,0:24:99:0,72,255	0/0:23,0:23:99:0,69,255	0/0:22,0:22:99:0,66,255	0/0:23,0:23:99:0,69,255	0/0:13,0:13:99:0,39,255	0/0:17,0:17:99:0,51,255	0/1:18,3:21:99:44,0,255	0/0:21,0:21:99:0,63,255	0/0:23,0:23:99:0,69,255	0/0:17,0:17:99:0,51,255	0/0:30,0:30:99:0,90,255	0/0:16,0:16:99:0,48,255	0/0:21,0:21:99:0,63,255	0/0:22,0:22:99:0,66,255	0/1:11,2:13:99:33,0,255	0/1:7,2:9:99:45,0,225
HIC_ASM_0	3788354	T	C	0/1:6,2:8:99:48,0,192	0/0:21,0:21:99:0,63,255	0/0:20,0:20:99:0,60,255	0/0:19,0:19:99:0,57,255	0/0:20,0:20:99:0,60,255	0/1:13,1:14:80:0,6,255	0/0:15,0:15:99:0,45,255	0/0:28,0:28:99:0,84,255	0/0:15,0:15:99:0,45,255	0/0:18,0:18:99:0,54,255	0/1:9,4:13:99:105,0,255	0/1:21,3:24:99:36,0,255	0/0:2,0:2:79:0,6,72	0/0:22,0:22:99:0,66,255	0/0:22,0:22:99:0,66,255	0/0:31,0:31:99:0,93,255	0/0:20,0:20:99:0,60,255	0/1:11,1:12:50:0,0,255	0/0:21,0:21:99:0,63,255	0/0:16,0:16:99:0,48,255	0/0:23,0:23:99:0,69,255	0/0:19,0:19:99:0,57,255	0/0:16,0:16:99:0,48,255	0/0:16,0:16:99:0,48,255	0/1:9,7:16:100:204,0,255	0/0:15,0:15:99:0,45,255	0/0:17,0:17:99:0,51,255	0/0:32,0:32:99:0,96,255	0/1:12,3:15:99:63,0,255	0/0:27,0:27:99:0,81,255	0/0:23,0:23:99:0,69,255	0/0:10,0:10:99:0,30,255	0/0:22,0:22:99:0,66,255	0/0:23,0:23:99:0,69,255	0/0:13,0:13:99:0,39,255	0/0:17,0:17:99:0,51,255	0/1:19,3:22:99:42,0,255	0/0:20,0:20:99:0,60,255	0/0:21,0:21:99:0,63,255	0/0:17,0:17:99:0,51,255	0/0:32,0:32:99:0,96,255	0/0:18,0:18:99:0,54,255	0/0:21,0:21:99:0,63,255	0/0:21,0:21:99:0,63,255	0/0:15,0:15:99:0,45,255	0/0:9,0:9:99:0,27,255
HIC_ASM_0	3788370	A	G	0/0:15,0:15:99:0,45,255	0/0:19,0:19:99:0,57,255	0/0:20,0:20:99:0,60,255	0/0:16,0:16:99:0,48,255	0/0:19,0:19:99:0,57,255	0/1:11,2:13:99:33,0,255	0/0:17,0:17:99:0,51,255	0/0:25,0:25:99:0,75,255	0/0:12,0:12:99:0,36,255	0/0:16,0:16:99:0,48,255	0/1:9,8:17:100:237,0,255	0/1:17,5:22:99:113,0,255	0/0:1,0:1:66:0,3,36	0/0:17,0:17:99:0,51,255	0/0:22,0:22:99:0,66,255	./.:0,0:0	0/1:18,4:22:99:78,0,255	0/1:11,2:13:99:33,0,255	0/0:24,0:24:99:0,72,255	0/0:16,0:16:99:0,48,255	0/0:20,0:20:99:0,60,255	0/0:20,0:20:99:0,60,255	0/1:13,4:17:99:93,0,255	0/0:18,0:18:99:0,54,255	./.:0,0:0	0/0:12,0:12:99:0,36,255	0/0:17,0:17:99:0,51,255	0/0:29,0:29:99:0,87,255	0/1:10,5:15:99:135,0,255	0/0:25,0:25:99:0,75,255	./.:0,0:0	0/0:11,0:11:99:0,33,255	0/0:16,0:16:99:0,48,255	0/0:25,0:25:99:0,75,255	0/0:17,0:17:99:0,51,255	0/0:18,0:18:99:0,54,255	0/0:27,0:27:99:0,81,255	0/0:20,0:20:99:0,60,255	0/0:22,0:22:99:0,66,255	0/0:17,0:17:99:0,51,255	0/0:28,0:28:99:0,84,255	0/0:14,0:14:99:0,42,255	0/0:19,0:19:99:0,57,255	0/0:20,0:20:99:0,60,255	0/1:13,2:15:99:27,0,255	0/1:9,3:12:99:72,0,255
HIC_ASM_0	3788457	T	G	0/1:11,4:15:99:99,0,255	0/0:18,0:18:99:0,54,255	0/0:20,0:20:99:0,60,255	0/1:15,12:27:100:255,0,255	0/0:15,0:15:99:0,45,255	0/1:12,5:17:99:129,0,255	0/0:17,0:17:99:0,51,255	0/0:32,0:32:99:0,96,255	0/0:13,0:13:99:0,39,255	0/0:15,0:15:99:0,45,255	0/1:6,7:13:100:213,0,177	0/1:13,2:15:99:27,0,255	./.:0,0:0	0/0:23,0:23:99:0,69,255	0/0:17,0:17:99:0,51,255	0/1:7,5:12:99:144,0,216	0/1:13,2:15:99:27,0,255	0/0:21,0:21:99:0,63,255	0/0:19,0:19:99:0,57,255	0/0:16,0:16:99:0,48,255	0/0:15,0:15:99:0,45,255	0/0:23,0:23:99:0,69,255	0/1:9,5:14:99:138,0,255	0/0:16,0:16:99:0,48,255	0/1:7,6:13:100:177,0,213	0/0:23,0:23:99:0,69,255	0/0:15,0:15:99:0,45,255	0/0:20,0:20:99:0,60,255	0/1:15,7:22:100:186,0,255	0/1:18,4:22:99:78,0,255	0/1:8,6:14:100:174,0,246	0/1:21,6:27:99:135,0,255	0/0:23,0:23:99:0,69,255	0/0:18,0:18:99:0,54,255	0/1:15,7:22:100:186,0,255	0/0:17,0:17:99:0,51,255	0/1:10,6:16:100:168,0,255	0/0:25,0:25:99:0,75,255	0/0:22,0:22:99:0,66,255	0/0:9,0:9:99:0,27,255	0/1:14,4:18:99:90,0,255	0/0:19,0:19:99:0,57,255	0/0:18,0:18:99:0,54,255	0/1:18,4:22:99:78,0,255	0/1:14,5:19:99:123,0,255	0/1:14,3:17:99:57,0,255
HIC_ASM_0	3788458	C	T	0/1:11,4:15:99:99,0,255	0/0:18,0:18:99:0,54,255	0/0:20,0:20:99:0,60,255	0/1:15,12:27:100:255,0,255	0/0:15,0:15:99:0,45,255	0/1:12,5:17:99:129,0,255	0/0:17,0:17:99:0,51,255	0/0:30,0:30:99:0,90,255	0/0:13,0:13:99:0,39,255	0/0:15,0:15:99:0,45,255	0/1:6,7:13:100:213,0,177	0/1:14,2:16:99:24,0,255	./.:0,0:0	0/0:23,0:23:99:0,69,255	0/0:17,0:17:99:0,51,255	0/1:7,5:12:99:144,0,216	0/1:13,2:15:99:27,0,255	0/0:21,0:21:99:0,63,255	0/0:19,0:19:99:0,57,255	0/0:14,0:14:99:0,42,255	0/0:15,0:15:99:0,45,255	0/0:23,0:23:99:0,69,255	0/1:9,5:14:99:138,0,255	0/0:16,0:16:99:0,48,255	0/1:7,6:13:100:177,0,213	0/0:23,0:23:99:0,69,255	0/0:15,0:15:99:0,45,255	0/0:20,0:20:99:0,60,255	0/1:15,8:23:100:219,0,255	0/1:18,4:22:99:78,0,255	0/1:8,6:14:100:174,0,246	0/1:20,6:26:99:138,0,255	0/0:23,0:23:99:0,69,255	0/0:18,0:18:99:0,54,255	0/1:15,7:22:100:186,0,255	0/0:17,0:17:99:0,51,255	0/1:10,6:16:100:168,0,255	0/0:25,0:25:99:0,75,255	0/0:23,0:23:99:0,69,255	0/0:9,0:9:99:0,27,255	0/1:14,5:19:99:123,0,255	0/0:18,0:18:99:0,54,255	0/0:18,0:18:99:0,54,255	0/1:18,4:22:99:78,0,255	0/1:15,5:20:99:120,0,255	0/1:14,3:17:99:57,0,255
HIC_ASM_0	3788468	T	A	0/1:12,4:16:99:96,0,255	0/0:18,0:18:99:0,54,255	0/0:18,0:18:99:0,54,255	0/1:15,13:28:100:255,0,255	0/0:15,0:15:99:0,45,255	0/1:12,6:18:100:162,0,255	0/0:22,0:22:99:0,66,255	0/0:32,0:32:99:0,96,255	0/0:15,0:15:99:0,45,255	0/0:15,0:15:99:0,45,255	0/1:9,10:19:100:255,0,255	0/1:14,3:17:99:57,0,255	./.:0,0:0	0/0:23,0:23:99:0,69,255	0/0:19,0:19:99:0,57,255	0/1:8,6:14:100:174,0,246	0/1:13,3:16:99:60,0,255	0/1:13,8:21:100:225,0,255	0/0:16,0:16:99:0,48,255	0/0:14,0:14:99:0,42,255	0/0:16,0:16:99:0,48,255	0/0:26,0:26:99:0,78,255	0/1:9,5:14:99:138,0,255	0/0:17,0:17:99:0,51,255	0/1:8,6:14:100:174,0,246	0/0:24,0:24:99:0,72,255	0/0:14,0:14:99:0,42,255	0/0:25,0:25:99:0,75,255	0/1:16,9:25:100:249,0,255	0/1:19,6:25:99:141,0,255	0/1:8,7:15:100:207,0,243	0/1:22,6:28:99:132,0,255	0/0:18,0:18:99:0,54,255	0/0:18,0:18:99:0,54,255	0/1:16,8:24:100:216,0,255	0/0:18,0:18:99:0,54,255	0/1:11,8:19:100:231,0,255	0/0:25,0:25:99:0,75,255	0/0:27,0:27:99:0,81,255	0/0:10,0:10:99:0,30,255	0/1:15,5:20:99:120,0,255	0/0:18,0:18:99:0,54,255	0/0:19,0:19:99:0,57,255	0/1:19,6:25:99:141,0,255	0/1:13,5:18:99:126,0,255	0/1:13,3:16:99:60,0,255
HIC_ASM_0	3788486	T	C	0/1:11,5:16:99:132,0,255	0/0:19,0:19:99:0,57,255	0/0:18,0:18:99:0,54,255	0/1:14,12:26:100:255,0,255	0/0:16,0:16:99:0,48,255	0/1:12,7:19:100:195,0,255	0/0:20,0:20:99:0,60,255	0/0:29,0:29:99:0,87,255	0/0:18,0:18:99:0,54,255	0/0:16,0:16:99:0,48,255	0/1:9,14:23:100:255,0,255	0/1:12,5:17:99:129,0,255	0/1:6,5:11:99:147,0,183	0/0:24,0:24:99:0,72,255	0/0:20,0:20:99:0,60,255	0/1:8,8:16:100:240,0,240	0/1:14,6:20:99:156,0,255	0/1:15,9:24:100:252,0,255	0/0:16,1:17:97:0,15,255	0/0:17,0:17:99:0,51,255	0/0:18,0:18:99:0,54,255	0/0:27,0:27:99:0,81,255	0/1:7,5:12:99:144,0,216	0/0:16,0:16:99:0,48,255	0/1:10,8:18:100:234,0,255	0/0:21,0:21:99:0,63,255	0/0:14,0:14:99:0,42,255	0/0:22,0:22:99:0,66,255	0/1:16,9:25:100:249,0,255	0/1:18,9:27:100:243,0,255	0/1:6,7:13:100:213,0,177	0/1:22,8:30:100:198,0,255	0/0:18,0:18:99:0,54,255	0/0:23,0:23:99:0,69,255	0/1:14,11:25:100:255,0,255	0/0:18,0:18:99:0,54,255	0/1:12,10:22:100:255,0,255	0/0:27,0:27:99:0,81,255	0/0:26,0:26:99:0,78,255	0/0:10,0:10:99:0,30,255	0/1:15,6:21:99:153,0,255	0/0:17,0:17:99:0,51,255	0/0:19,0:19:99:0,57,255	0/1:19,6:25:99:141,0,255	0/1:13,7:20:100:192,0,255	0/1:12,3:15:99:63,0,255
HIC_ASM_0	3788492	A	G	0/0:16,1:17:97:0,15,255	0/0:19,0:19:99:0,57,255	0/0:18,0:18:99:0,54,255	0/0:25,0:25:99:0,75,255	0/0:15,0:15:99:0,45,255	0/1:16,2:18:98:18,0,255	0/0:21,0:21:99:0,63,255	0/0:30,0:30:99:0,90,255	0/0:19,0:19:99:0,57,255	0/0:14,0:14:99:0,42,255	0/1:18,5:23:99:110,0,255	0/1:13,3:16:99:60,0,255	0/1:10,3:13:99:69,0,255	0/0:23,0:23:99:0,69,255	0/0:19,0:19:99:0,57,255	0/1:11,4:15:99:99,0,255	0/1:18,3:21:99:44,0,255	0/1:23,2:25:67:0,3,255	0/0:20,0:20:99:0,60,255	0/0:19,0:19:99:0,57,255	0/0:19,0:19:99:0,57,255	0/0:28,0:28:99:0,84,255	0/0:19,0:19:99:0,57,255	0/0:16,0:16:99:0,48,255	0/1:18,3:21:99:44,0,255	0/0:23,0:23:99:0,69,255	0/0:14,0:14:99:0,42,255	0/0:23,0:23:99:0,69,255	0/0:27,0:27:99:0,81,255	0/1:25,4:29:99:57,0,255	0/1:10,3:13:99:69,0,255	0/1:24,5:29:99:93,0,255	0/0:20,0:20:99:0,60,255	0/0:24,0:24:99:0,72,255	0/1:22,3:25:99:33,0,255	0/0:19,0:19:99:0,57,255	0/1:17,3:20:99:48,0,255	0/0:28,0:28:99:0,84,255	0/0:25,0:25:99:0,75,255	0/0:11,0:11:99:0,33,255	0/1:18,2:20:93:12,0,255	0/0:17,0:17:99:0,51,255	0/0:18,0:18:99:0,54,255	0/0:22,1:23:99:0,33,255	0/0:18,0:18:99:0,54,255	0/0:27,0:27:99:0,81,255
HIC_ASM_0	3788499	G	A	0/1:12,6:18:100:162,0,255	0/0:23,0:23:99:0,69,255	0/0:18,0:18:99:0,54,255	0/1:12,11:23:100:255,0,255	0/0:16,0:16:99:0,48,255	0/1:10,7:17:100:201,0,255	0/0:24,0:24:99:0,72,255	0/0:26,0:26:99:0,78,255	0/0:17,0:17:99:0,51,255	0/0:14,0:14:99:0,42,255	0/1:9,14:23:100:255,0,255	0/1:11,6:17:100:165,0,255	0/1:8,8:16:100:240,0,240	0/0:21,0:21:99:0,63,255	0/0:19,0:19:99:0,57,255	0/1:8,9:17:100:255,0,237	0/1:14,6:20:99:156,0,255	0/1:17,10:27:100:255,0,255	0/0:15,1:16:94:0,12,255	0/0:20,0:20:99:0,60,255	0/0:21,0:21:99:0,63,255	0/0:29,0:29:99:0,87,255	0/1:7,5:12:99:144,0,216	0/0:19,0:19:99:0,57,255	0/1:11,11:22:100:255,0,255	0/0:25,0:25:99:0,75,255	0/0:15,0:15:99:0,45,255	0/0:26,0:26:99:0,78,255	0/1:16,9:25:100:249,0,255	0/1:19,11:30:100:255,0,255	0/1:4,7:11:99:219,0,111	0/1:21,8:29:100:200,0,255	0/0:20,0:20:99:0,60,255	0/0:26,0:26:99:0,78,255	0/1:14,11:25:100:255,0,255	0/0:17,0:17:99:0,51,255	0/1:10,12:22:100:255,0,255	0/0:29,0:29:99:0,87,255	0/0:31,0:31:99:0,93,255	0/0:12,0:12:99:0,36,255	0/1:15,6:21:99:153,0,255	0/0:17,0:17:99:0,51,255	0/0:17,0:17:99:0,51,255	0/1:18,7:25:100:177,0,255	0/1:14,8:22:100:222,0,255	0/1:11,3:14:99:66,0,255
HIC_ASM_0	3788532	T	A	0/1:19,3:22:99:42,0,255	0/0:30,0:30:99:0,90,255	0/0:22,0:22:99:0,66,255	0/0:23,0:23:99:0,69,255	0/0:21,0:21:99:0,63,255	0/1:17,2:19:96:15,0,255	0/0:26,0:26:99:0,78,255	0/0:35,0:35:99:0,105,255	./.:0,0:0	0/0:22,0:22:99:0,66,255	0/1:23,9:32:100:228,0,255	0/1:15,4:19:99:87,0,255	0/1:16,7:23:100:183,0,255	0/0:26,0:26:99:0,78,255	0/0:25,0:25:99:0,75,255	0/1:18,6:24:99:143,0,255	0/1:16,5:21:99:117,0,255	0/1:23,4:27:99:63,0,255	0/0:23,0:23:99:0,69,255	0/0:18,0:18:99:0,54,255	0/0:27,0:27:99:0,81,255	0/0:31,0:31:99:0,93,255	0/0:23,0:23:99:0,69,255	0/0:20,0:20:99:0,60,255	0/1:19,7:26:100:174,0,255	0/0:27,0:27:99:0,81,255	0/0:14,0:14:99:0,42,255	0/0:32,0:32:99:0,96,255	0/0:21,0:21:99:0,63,255	0/1:28,5:33:99:81,0,255	0/1:13,4:17:99:93,0,255	0/1:26,8:34:100:186,0,255	0/0:28,0:28:99:0,84,255	0/0:27,0:27:99:0,81,255	0/1:21,5:26:99:101,0,255	0/0:27,0:27:99:0,81,255	0/1:23,3:26:99:29,0,255	0/0:40,0:40:99:0,120,255	0/0:34,0:34:99:0,102,255	0/0:15,0:15:99:0,45,255	0/1:19,5:24:99:107,0,255	0/0:21,0:21:99:0,63,255	0/0:18,0:18:99:0,54,255	0/1:26,2:28:94:0,12,255	0/1:23,2:25:67:0,3,255	0/0:34,0:34:99:0,102,255
HIC_ASM_0	3788534	T	C	0/1:19,3:22:99:42,0,255	0/0:30,0:30:99:0,90,255	0/0:22,0:22:99:0,66,255	0/0:23,0:23:99:0,69,255	0/0:23,0:23:99:0,69,255	0/1:16,2:18:98:18,0,255	0/0:26,0:26:99:0,78,255	0/0:34,0:34:99:0,102,255	./.:0,0:0	0/0:22,0:22:99:0,66,255	0/1:23,9:32:100:228,0,255	0/1:16,4:20:99:84,0,255	0/1:16,8:24:100:216,0,255	0/0:26,0:26:99:0,78,255	0/0:26,0:26:99:0,78,255	0/1:18,6:24:99:143,0,255	0/1:14,5:19:99:123,0,255	0/1:23,4:27:99:63,0,255	0/0:23,0:23:99:0,69,255	0/0:17,0:17:99:0,51,255	0/0:27,0:27:99:0,81,255	0/0:33,0:33:99:0,99,255	0/0:23,0:23:99:0,69,255	0/0:20,0:20:99:0,60,255	0/1:19,7:26:100:174,0,255	0/0:28,0:28:99:0,84,255	0/0:14,0:14:99:0,42,255	0/0:34,0:34:99:0,102,255	0/0:31,0:31:99:0,93,255	0/1:27,5:32:99:84,0,255	0/1:13,4:17:99:93,0,255	0/1:26,8:34:100:186,0,255	0/0:29,0:29:99:0,87,255	0/0:26,0:26:99:0,78,255	0/1:21,5:26:99:101,0,255	0/0:27,0:27:99:0,81,255	0/1:24,3:27:99:27,0,255	0/0:38,0:38:99:0,114,255	0/0:33,0:33:99:0,99,255	0/0:15,0:15:99:0,45,255	0/1:19,5:24:99:107,0,255	0/0:21,0:21:99:0,63,255	0/0:18,0:18:99:0,54,255	0/1:26,2:28:94:0,12,255	0/1:24,2:26:80:0,6,255	0/0:33,0:33:99:0,99,255
HIC_ASM_0	3788553	C	T	0/1:17,9:26:100:246,0,255	0/0:32,0:32:99:0,96,255	0/0:22,0:22:99:0,66,255	0/1:13,8:21:100:225,0,255	0/0:20,0:20:99:0,60,255	0/1:13,5:18:99:126,0,255	0/0:27,0:27:99:0,81,255	0/0:31,0:31:99:0,93,255	0/0:24,0:24:99:0,72,255	0/0:25,0:25:99:0,75,255	0/1:20,11:31:100:255,0,255	0/1:18,4:22:99:78,0,255	0/0:25,0:25:99:0,75,255	0/0:26,0:26:99:0,78,255	0/0:28,0:28:99:0,84,255	0/1:22,3:25:99:33,0,255	0/1:17,6:23:99:147,0,255	0/1:20,7:27:100:171,0,255	0/0:16,1:17:97:0,15,255	0/0:21,0:21:99:0,63,255	0/0:27,0:27:99:0,81,255	0/0:36,0:36:99:0,108,255	0/1:10,5:15:99:135,0,255	0/0:22,0:22:99:0,66,255	0/1:23,9:32:100:228,0,255	0/0:30,0:30:99:0,90,255	0/0:15,0:15:99:0,45,255	0/0:34,0:34:99:0,102,255	0/1:15,7:22:100:186,0,255	0/1:25,10:35:100:255,0,255	0/1:14,4:18:99:90,0,255	0/1:26,3:29:99:21,0,255	0/0:26,0:26:99:0,78,255	0/0:28,0:28:99:0,84,255	0/1:17,7:24:100:180,0,255	0/0:25,0:25:99:0,75,255	0/1:19,12:31:100:255,0,255	0/0:38,0:38:99:0,114,255	0/0:36,0:36:99:0,108,255	0/0:15,0:15:99:0,45,255	0/1:20,3:23:99:39,0,255	0/0:24,0:24:99:0,72,255	0/0:21,0:21:99:0,63,255	0/1:21,8:29:100:200,0,255	0/1:18,11:29:100:255,0,255	0/1:13,3:16:99:60,0,255
HIC_ASM_0	3788556	T	C	0/1:13,13:26:100:255,0,255	0/1:17,3:20:99:48,0,255	0/0:23,0:23:99:0,69,255	0/1:14,8:22:100:222,0,255	0/0:14,1:15:89:0,9,255	0/1:10,7:17:100:201,0,255	0/0:16,0:16:99:0,48,255	0/0:27,0:27:99:0,81,255	0/1:12,1:13:67:0,4,255	0/1:13,2:15:99:27,0,255	0/1:8,23:31:100:255,0,195	0/1:14,9:23:100:255,0,255	0/1:16,10:26:100:255,0,255	0/1:20,2:22:79:6,0,255	./.:0,0:0	0/1:13,11:24:100:255,0,255	0/1:10,12:22:100:255,0,255	0/1:16,13:29:100:255,0,255	0/1:15,2:17:99:21,0,255	0/1:13,1:14:80:0,6,255	0/1:15,3:18:99:53,0,255	0/0:25,0:25:99:0,75,255	0/1:10,5:15:99:135,0,255	0/0:25,0:25:99:0,75,255	0/1:13,19:32:100:255,0,255	0/0:32,0:32:99:0,96,255	0/0:15,0:15:99:0,45,255	0/0:23,1:24:99:0,36,255	0/1:16,7:23:100:183,0,255	0/1:20,16:36:100:255,0,255	0/1:9,10:19:100:255,0,255	0/1:19,11:30:100:255,0,255	0/0:26,0:26:99:0,78,255	0/0:19,0:19:99:0,57,255	0/1:10,14:24:100:255,0,255	0/0:18,1:19:99:0,21,255	0/1:15,16:31:100:255,0,255	0/0:26,1:27:99:0,46,255	0/0:26,1:27:99:0,46,255	0/0:11,0:11:99:0,33,255	0/1:15,9:24:100:252,0,255	0/0:17,0:17:99:0,51,255	0/0:10,0:10:99:0,30,255	0/1:17,11:28:100:255,0,255	0/1:15,14:29:100:255,0,255	0/1:12,4:16:99:96,0,255
HIC_ASM_0	3788559	A	T	0/0:26,0:26:99:0,78,255	0/1:18,3:21:99:44,0,255	0/0:24,0:24:99:0,72,255	0/0:25,0:25:99:0,75,255	0/0:14,1:15:89:0,9,255	0/0:17,0:17:99:0,51,255	0/0:16,0:16:99:0,48,255	0/0:26,0:26:99:0,78,255	0/1:12,1:13:67:0,4,255	0/1:13,2:15:99:27,0,255	0/0:33,0:33:99:0,99,255	0/0:23,0:23:99:0,69,255	0/0:27,0:27:99:0,81,255	0/1:18,2:20:93:12,0,255	0/0:28,0:28:99:0,84,255	0/1:22,2:24:51:0,0,255	0/0:28,0:28:99:0,84,255	0/0:26,0:26:99:0,78,255	0/0:16,1:17:97:0,15,255	0/1:13,1:14:80:0,6,255	0/1:14,3:17:99:57,0,255	0/0:26,0:26:99:0,78,255	0/0:16,0:16:99:0,48,255	0/0:27,0:27:99:0,81,255	0/0:32,0:32:99:0,96,255	0/0:32,0:32:99:0,96,255	0/0:16,0:16:99:0,48,255	0/0:24,1:25:99:0,39,255	0/0:27,0:27:99:0,81,255	0/0:36,0:36:99:0,108,255	0/0:18,1:19:99:0,21,255	0/0:30,0:30:99:0,90,255	0/0:29,0:29:99:0,87,255	0/0:19,0:19:99:0,57,255	0/1:23,2:25:67:0,3,255	0/0:18,1:19:99:0,21,255	0/0:34,0:34:99:0,102,255	0/0:26,1:27:99:0,46,255	0/0:25,1:26:99:0,43,255	0/0:11,0:11:99:0,33,255	0/0:26,0:26:99:0,78,255	0/0:17,0:17:99:0,51,255	0/0:10,0:10:99:0,30,255	0/0:28,0:28:99:0,84,255	0/0:30,0:30:99:0,90,255	0/0:15,1:16:94:0,12,255
HIC_ASM_0	3788564	G	A	0/0:26,0:26:99:0,78,255	0/1:17,3:20:99:48,0,255	0/0:24,0:24:99:0,72,255	0/0:24,0:24:99:0,72,255	0/1:13,1:14:80:0,6,255	0/0:17,0:17:99:0,51,255	0/0:15,0:15:99:0,45,255	0/0:28,0:28:99:0,84,255	0/1:12,1:13:67:0,4,255	0/1:14,2:16:99:24,0,255	0/0:34,0:34:99:0,102,255	0/0:25,0:25:99:0,75,255	0/0:30,0:30:99:0,90,255	0/1:19,2:21:88:8,0,255	0/0:29,0:29:99:0,87,255	0/1:22,2:24:51:0,0,255	0/0:29,0:29:99:0,87,255	0/0:27,0:27:99:0,81,255	0/0:16,1:17:97:0,15,255	0/0:13,1:14:80:0,6,255	0/1:14,3:17:99:57,0,255	0/0:29,0:29:99:0,87,255	0/0:16,0:16:99:0,48,255	0/0:27,0:27:99:0,81,255	0/0:33,0:33:99:0,99,255	0/0:33,0:33:99:0,99,255	0/0:16,0:16:99:0,48,255	0/0:26,1:27:99:0,46,255	0/0:26,0:26:99:0,78,255	0/0:36,0:36:99:0,108,255	0/0:18,1:19:99:0,21,255	0/0:33,0:33:99:0,99,255	0/0:27,0:27:99:0,81,255	0/0:19,0:19:99:0,57,255	0/1:24,2:26:80:0,6,255	0/0:18,1:19:99:0,21,255	0/0:31,0:31:99:0,93,255	0/0:26,1:27:99:0,46,255	0/0:27,1:28:99:0,48,255	0/0:11,0:11:99:0,33,255	0/0:26,0:26:99:0,78,255	0/0:18,0:18:99:0,54,255	0/0:11,0:11:99:0,33,255	0/0:28,0:28:99:0,84,255	0/0:30,0:30:99:0,90,255	0/0:16,1:17:97:0,15,255
HIC_ASM_0	3788569	A	T	0/0:27,0:27:99:0,81,255	0/1:19,3:22:99:42,0,255	0/0:24,0:24:99:0,72,255	0/0:21,0:21:99:0,63,255	0/1:13,1:14:80:0,6,255	0/0:17,0:17:99:0,51,255	0/0:15,0:15:99:0,45,255	0/0:27,0:27:99:0,81,255	0/0:14,1:15:89:0,9,255	0/1:15,2:17:99:21,0,255	0/0:36,0:36:99:0,108,255	0/0:25,0:25:99:0,75,255	0/0:30,0:30:99:0,90,255	0/1:19,2:21:88:8,0,255	0/0:30,0:30:99:0,90,255	0/1:23,2:25:67:0,3,255	0/0:32,0:32:99:0,96,255	0/0:27,0:27:99:0,81,255	0/0:16,1:17:97:0,15,255	0/0:14,1:15:89:0,9,255	0/1:14,3:17:99:57,0,255	0/0:27,0:27:99:0,81,255	0/0:17,0:17:99:0,51,255	0/0:27,0:27:99:0,81,255	0/0:35,0:35:99:0,105,255	0/0:34,0:34:99:0,102,255	0/0:15,0:15:99:0,45,255	0/0:26,1:27:99:0,46,255	0/0:30,0:30:99:0,90,255	0/0:36,0:36:99:0,108,255	0/0:18,1:19:99:0,21,255	0/0:33,0:33:99:0,99,255	0/0:31,0:31:99:0,93,255	0/0:20,0:20:99:0,60,255	0/1:25,2:27:89:0,9,255	0/0:18,1:19:99:0,21,255	0/0:33,0:33:99:0,99,255	0/0:26,1:27:99:0,46,255	0/0:28,1:29:99:0,51,255	0/0:12,0:12:99:0,36,255	0/0:26,0:26:99:0,78,255	0/0:18,0:18:99:0,54,255	0/0:11,0:11:99:0,33,255	0/0:29,0:29:99:0,87,255	0/0:29,0:29:99:0,87,255	0/0:17,1:18:98:0,18,255
HIC_ASM_0	3788573	A	C	0/1:23,6:29:99:129,0,255	0/0:37,0:37:99:0,111,255	0/0:27,0:27:99:0,81,255	0/0:21,0:21:99:0,63,255	0/0:23,0:23:99:0,69,255	0/1:16,2:18:98:18,0,255	0/0:28,0:28:99:0,84,255	0/0:33,0:33:99:0,99,255	0/0:28,0:28:99:0,84,255	0/0:29,0:29:99:0,87,255	0/1:21,15:36:100:255,0,255	0/1:21,5:26:99:101,0,255	0/1:19,11:30:100:255,0,255	0/0:26,0:26:99:0,78,255	./.:0,0:0	0/1:20,7:27:100:171,0,255	0/1:18,8:26:100:210,0,255	0/1:23,5:28:99:96,0,255	0/0:26,0:26:99:0,78,255	0/0:22,0:22:99:0,66,255	0/0:26,0:26:99:0,78,255	0/0:40,0:40:99:0,120,255	0/0:29,0:29:99:0,87,255	0/0:30,0:30:99:0,90,255	0/1:24,9:33:100:225,0,255	0/0:33,0:33:99:0,99,255	0/0:15,0:15:99:0,45,255	0/0:36,0:36:99:0,108,255	0/0:30,0:30:99:0,90,255	0/1:34,6:40:99:96,0,255	0/1:12,5:17:99:129,0,255	0/1:25,8:33:100:189,0,255	0/0:32,0:32:99:0,96,255	0/0:28,0:28:99:0,84,255	0/1:21,7:28:100:168,0,255	0/0:25,0:25:99:0,75,255	0/1:27,4:31:99:51,0,255	0/0:44,0:44:99:0,132,255	0/0:44,0:44:99:0,132,255	0/0:15,0:15:99:0,45,255	0/1:19,7:26:100:174,0,255	0/0:26,0:26:99:0,78,255	0/0:24,0:24:99:0,72,255	0/1:24,5:29:99:93,0,255	0/1:25,3:28:99:23,0,255	0/0:40,0:40:99:0,120,255
HIC_ASM_0	3788582	C	T	0/1:18,10:28:100:255,0,255	0/0:36,0:36:99:0,108,255	0/0:25,0:25:99:0,75,255	0/1:13,7:20:100:192,0,255	0/0:26,0:26:99:0,78,255	0/1:13,4:17:99:93,0,255	0/0:30,0:30:99:0,90,255	0/0:29,0:29:99:0,87,255	0/0:28,0:28:99:0,84,255	0/0:28,0:28:99:0,84,255	0/1:25,10:35:100:255,0,255	0/1:21,6:27:99:135,0,255	0/0:32,0:32:99:0,96,255	0/0:24,0:24:99:0,72,255	0/0:28,0:28:99:0,84,255	0/1:25,3:28:99:23,0,255	0/1:21,7:28:100:168,0,255	0/1:22,8:30:100:198,0,255	0/0:14,1:15:89:0,9,255	0/0:24,0:24:99:0,72,255	0/0:31,0:31:99:0,93,255	0/0:37,0:37:99:0,111,255	0/1:12,4:16:99:96,0,255	0/0:31,0:31:99:0,93,255	0/1:25,9:34:100:222,0,255	0/0:34,0:34:99:0,102,255	0/0:15,0:15:99:0,45,255	0/0:37,0:37:99:0,111,255	0/1:18,7:25:100:177,0,255	0/1:31,10:41:100:236,0,255	0/1:17,3:20:99:48,0,255	0/0:30,2:32:99:0,24,255	0/0:32,0:32:99:0,96,255	0/0:30,0:30:99:0,90,255	0/1:24,5:29:99:93,0,255	0/0:24,0:24:99:0,72,255	0/1:23,11:34:100:255,0,255	0/0:45,0:45:99:0,135,255	0/0:44,0:44:99:0,132,255	0/0:16,0:16:99:0,48,255	0/1:24,3:27:99:27,0,255	0/0:29,0:29:99:0,87,255	0/0:26,0:26:99:0,78,255	0/1:20,8:28:100:204,0,255	0/1:21,9:30:100:234,0,255	0/1:14,3:17:99:57,0,255
HIC_ASM_0	3788619	A	G	./.:0,0:0	0/0:38,0:38:99:0,114,255	0/0:27,0:27:99:0,81,255	0/0:27,0:27:99:0,81,255	0/0:26,0:26:99:0,78,255	0/0:23,0:23:99:0,69,255	0/0:24,0:24:99:0,72,255	0/0:30,0:30:99:0,90,255	0/0:26,0:26:99:0,78,255	0/0:24,0:24:99:0,72,255	./.:0,0:0	0/0:24,0:24:99:0,72,255	0/0:31,0:31:99:0,93,255	0/0:25,0:25:99:0,75,255	0/0:30,0:30:99:0,90,255	0/0:37,0:37:99:0,111,255	./.:0,0:0	0/0:28,0:28:99:0,84,255	0/0:19,0:19:99:0,57,255	0/0:24,0:24:99:0,72,255	0/0:23,0:23:99:0,69,255	0/0:30,0:30:99:0,90,255	0/0:24,0:24:99:0,72,255	0/0:25,0:25:99:0,75,255	./.:0,0:0	0/0:33,0:33:99:0,99,255	0/1:14,3:17:99:57,0,255	0/0:32,0:32:99:0,96,255	0/1:21,5:26:99:101,0,255	0/1:18,6:24:99:143,0,255	0/0:26,0:26:99:0,78,255	0/0:35,0:35:99:0,105,255	0/1:24,3:27:99:27,0,255	0/0:32,0:32:99:0,96,255	0/1:16,4:20:99:84,0,255	0/1:19,2:21:88:8,0,255	./.:0,0:0	0/0:43,0:43:99:0,129,255	0/0:39,0:39:99:0,117,255	0/0:17,0:17:99:0,51,255	0/0:33,0:33:99:0,99,255	0/0:25,0:25:99:0,75,255	0/0:23,0:23:99:0,69,255	0/0:13,0:13:99:0,39,255	0/0:15,0:15:99:0,45,255	./.:0,0:0
HIC_ASM_0	3788620	T	C	./.:0,0:0	0/0:38,0:38:99:0,114,255	0/0:27,0:27:99:0,81,255	0/0:27,0:27:99:0,81,255	0/0:26,0:26:99:0,78,255	0/0:11,0:11:99:0,33,255	./.:0,0:0	0/0:33,0:33:99:0,99,255	0/0:30,0:30:99:0,90,255	0/0:24,0:24:99:0,72,255	./.:0,0:0	0/0:24,0:24:99:0,72,255	0/1:19,12:31:100:255,0,255	0/0:25,0:25:99:0,75,255	0/0:30,0:30:99:0,90,255	0/1:15,7:22:100:186,0,255	./.:0,0:0	0/0:28,0:28:99:0,84,255	0/0:19,0:19:99:0,57,255	0/0:25,0:25:99:0,75,255	0/0:24,0:24:99:0,72,255	0/0:30,0:30:99:0,90,255	0/0:24,0:24:99:0,72,255	0/0:25,0:25:99:0,75,255	./.:0,0:0	0/0:32,0:32:99:0,96,255	0/1:14,3:17:99:57,0,255	0/0:32,0:32:99:0,96,255	0/1:21,5:26:99:101,0,255	0/1:18,6:24:99:143,0,255	0/1:12,4:16:99:96,0,255	0/1:15,5:20:99:120,0,255	0/1:24,3:27:99:27,0,255	0/0:35,0:35:99:0,105,255	0/1:11,9:20:100:255,0,255	0/1:19,2:21:88:8,0,255	./.:0,0:0	0/0:46,0:46:99:0,138,255	0/0:39,0:39:99:0,117,255	0/0:17,0:17:99:0,51,255	0/1:17,9:26:100:246,0,255	0/0:25,0:25:99:0,75,255	0/0:23,0:23:99:0,69,255	0/0:13,0:13:99:0,39,255	0/0:15,0:15:99:0,45,255	./.:0,0:0
HIC_ASM_0	3788693	G	A	0/1:10,0:10:99:0,30,255	0/0:25,0:25:99:0,75,255	0/1:14,1:15:89:0,9,255	0/0:21,0:21:99:0,63,255	0/1:13,0:13:99:0,39,255	0/1:9,3:12:99:72,0,255	0/1:7,0:7:99:0,21,252	0/0:19,0:19:99:0,57,255	0/0:25,0:25:99:0,75,255	0/0:16,1:17:97:0,15,255	0/0:12,0:12:99:0,36,255	0/0:17,0:17:99:0,51,255	0/1:20,3:23:99:39,0,255	0/0:23,0:23:99:0,69,255	0/0:19,0:19:99:0,57,255	0/1:14,3:17:99:57,0,255	0/1:13,1:14:80:0,6,255	0/0:11,0:11:99:0,33,255	0/0:13,0:13:99:0,39,255	0/0:19,0:19:99:0,57,255	0/0:16,0:16:99:0,48,255	0/1:22,3:25:99:33,0,255	0/0:23,0:23:99:0,69,255	0/0:23,0:23:99:0,69,255	0/0:13,0:13:99:0,39,255	0/0:26,0:26:99:0,78,255	0/0:18,0:18:99:0,54,255	0/0:17,0:17:99:0,51,255	0/1:24,0:24:99:0,72,255	0/0:23,0:23:99:0,69,255	0/1:13,1:14:80:0,6,255	0/0:17,0:17:99:0,51,255	0/1:22,1:23:99:0,33,255	0/0:28,0:28:99:0,84,255	0/1:10,0:10:99:0,30,255	0/1:18,0:18:99:0,54,255	0/0:14,1:15:89:0,9,255	0/0:40,0:40:99:0,120,255	0/1:23,7:30:99:162,0,255	0/0:14,0:14:99:0,42,255	0/0:21,0:21:99:0,63,255	0/1:19,1:20:99:0,24,255	0/0:18,1:19:99:0,21,255	0/0:8,0:8:99:0,24,255	0/0:13,0:13:99:0,39,255	./.:0,0:0
HIC_ASM_0	3788695	T	G	0/0:9,0:9:99:0,27,255	0/0:24,0:24:99:0,72,255	0/0:13,1:14:80:0,6,255	0/0:22,0:22:99:0,66,255	0/0:13,0:13:99:0,39,255	0/0:17,0:17:99:0,51,255	0/0:7,0:7:99:0,21,252	0/0:19,0:19:99:0,57,255	0/0:25,0:25:99:0,75,255	0/0:19,0:19:99:0,57,255	0/0:12,0:12:99:0,36,255	0/0:17,0:17:99:0,51,255	0/1:20,3:23:99:39,0,255	0/0:23,0:23:99:0,69,255	0/0:19,0:19:99:0,57,255	0/1:14,3:17:99:57,0,255	0/1:13,1:14:80:0,6,255	0/0:11,0:11:99:0,33,255	0/0:13,0:13:99:0,39,255	0/0:19,0:19:99:0,57,255	0/0:16,0:16:99:0,48,255	0/1:22,3:25:99:33,0,255	0/0:23,0:23:99:0,69,255	0/0:20,0:20:99:0,60,255	0/0:12,0:12:99:0,36,255	0/0:27,0:27:99:0,81,255	0/0:18,0:18:99:0,54,255	0/0:17,0:17:99:0,51,255	0/0:24,0:24:99:0,72,255	0/0:23,0:23:99:0,69,255	0/1:13,1:14:80:0,6,255	0/0:15,0:15:99:0,45,255	0/0:22,0:22:99:0,66,255	0/0:28,0:28:99:0,84,255	0/0:10,0:10:99:0,30,255	0/0:20,0:20:99:0,60,255	0/0:15,1:16:94:0,12,255	0/0:39,0:39:99:0,117,255	0/1:23,7:30:99:162,0,255	0/0:14,0:14:99:0,42,255	0/0:21,0:21:99:0,63,255	0/0:18,1:19:99:0,21,255	0/0:18,1:19:99:0,21,255	0/0:14,0:14:99:0,42,255	0/0:14,0:14:99:0,42,255	0/0:18,0:18:99:0,54,255
HIC_ASM_0	3788710	T	A	0/0:13,0:13:99:0,39,255	0/0:23,0:23:99:0,69,255	0/0:13,1:14:80:0,6,255	0/0:23,0:23:99:0,69,255	0/0:15,0:15:99:0,45,255	0/0:14,0:14:99:0,42,255	0/0:8,0:8:99:0,24,255	0/0:17,0:17:99:0,51,255	0/0:23,0:23:99:0,69,255	0/0:18,1:19:99:0,21,255	0/0:12,0:12:99:0,36,255	0/0:22,0:22:99:0,66,255	0/1:19,2:21:88:8,0,255	0/0:19,0:19:99:0,57,255	0/0:18,0:18:99:0,54,255	0/1:17,3:20:99:48,0,255	0/1:11,1:12:50:0,0,255	0/0:11,0:11:99:0,33,255	0/0:13,0:13:99:0,39,255	0/0:17,0:17:99:0,51,255	0/0:17,0:17:99:0,51,255	0/0:23,0:23:99:0,69,255	0/0:19,0:19:99:0,57,255	0/0:14,0:14:99:0,42,255	0/0:12,0:12:99:0,36,255	0/0:26,0:26:99:0,78,255	0/0:16,0:16:99:0,48,255	0/0:16,0:16:99:0,48,255	0/0:23,0:23:99:0,69,255	0/0:20,0:20:99:0,60,255	0/0:11,0:11:99:0,33,255	0/0:15,0:15:99:0,45,255	0/0:17,1:18:98:0,18,255	0/0:27,0:27:99:0,81,255	0/0:11,0:11:99:0,33,255	0/0:19,0:19:99:0,57,255	0/1:13,1:14:80:0,6,255	0/0:36,0:36:99:0,108,255	0/1:20,5:25:99:104,0,255	0/0:15,0:15:99:0,45,255	0/0:17,0:17:99:0,51,255	0/0:22,0:22:99:0,66,255	0/0:20,1:21:99:0,28,255	0/0:12,0:12:99:0,36,255	0/0:11,0:11:99:0,33,255	0/0:15,0:15:99:0,45,255
HIC_ASM_0	3788719	G	A	0/0:13,0:13:99:0,39,255	0/0:19,0:19:99:0,57,255	0/0:16,1:17:97:0,15,255	0/0:23,0:23:99:0,69,255	0/0:16,0:16:99:0,48,255	0/0:14,0:14:99:0,42,255	0/0:9,0:9:99:0,27,255	0/0:20,0:20:99:0,60,255	0/0:20,0:20:99:0,60,255	0/0:16,1:17:97:0,15,255	0/0:19,0:19:99:0,57,255	0/0:22,0:22:99:0,66,255	0/1:19,2:21:88:8,0,255	0/0:20,0:20:99:0,60,255	0/0:20,0:20:99:0,60,255	0/1:19,3:22:99:42,0,255	0/1:10,1:11:66:3,0,255	0/0:10,0:10:99:0,30,255	0/0:13,0:13:99:0,39,255	0/0:19,0:19:99:0,57,255	0/0:19,0:19:99:0,57,255	0/0:22,0:22:99:0,66,255	0/0:21,0:21:99:0,63,255	0/0:15,0:15:99:0,45,255	0/0:11,0:11:99:0,33,255	0/0:26,0:26:99:0,78,255	0/0:21,0:21:99:0,63,255	0/0:15,0:15:99:0,45,255	0/0:23,0:23:99:0,69,255	0/0:20,0:20:99:0,60,255	0/0:12,0:12:99:0,36,255	0/0:11,0:11:99:0,33,255	0/0:17,0:17:99:0,51,255	0/0:27,0:27:99:0,81,255	0/0:16,0:16:99:0,48,255	0/0:19,0:19:99:0,57,255	0/1:12,1:13:67:0,4,255	0/0:35,0:35:99:0,105,255	0/1:18,3:21:99:44,0,255	0/0:15,0:15:99:0,45,255	0/0:16,0:16:99:0,48,255	0/0:22,0:22:99:0,66,255	0/0:23,1:24:99:0,36,255	0/0:6,0:6:98:0,18,216	0/0:11,0:11:99:0,33,255	0/0:10,0:10:99:0,30,255
HIC_ASM_0	3788720	G	A	0/0:13,0:13:99:0,39,255	0/0:19,0:19:99:0,57,255	0/0:16,1:17:97:0,15,255	0/0:23,0:23:99:0,69,255	0/0:16,0:16:99:0,48,255	0/0:14,0:14:99:0,42,255	0/0:9,0:9:99:0,27,255	0/0:19,0:19:99:0,57,255	0/0:20,0:20:99:0,60,255	0/0:16,1:17:97:0,15,255	0/0:19,0:19:99:0,57,255	0/0:21,0:21:99:0,63,255	0/1:19,2:21:88:8,0,255	0/0:20,0:20:99:0,60,255	0/0:20,0:20:99:0,60,255	0/1:19,3:22:99:42,0,255	0/1:10,1:11:66:3,0,255	0/0:10,0:10:99:0,30,255	0/0:13,0:13:99:0,39,255	0/0:19,0:19:99:0,57,255	0/0:19,0:19:99:0,57,255	0/0:22,0:22:99:0,66,255	0/0:21,0:21:99:0,63,255	0/0:15,0:15:99:0,45,255	0/0:11,0:11:99:0,33,255	0/0:26,0:26:99:0,78,255	0/0:21,0:21:99:0,63,255	0/0:15,0:15:99:0,45,255	0/0:23,0:23:99:0,69,255	0/0:20,0:20:99:0,60,255	0/0:12,0:12:99:0,36,255	0/0:11,0:11:99:0,33,255	0/0:16,0:16:99:0,48,255	0/0:27,0:27:99:0,81,255	0/0:15,0:15:99:0,45,255	0/0:19,0:19:99:0,57,255	0/1:13,1:14:80:0,6,255	0/0:35,0:35:99:0,105,255	0/1:18,3:21:99:44,0,255	0/0:16,0:16:99:0,48,255	0/0:16,0:16:99:0,48,255	0/0:22,0:22:99:0,66,255	0/0:23,1:24:99:0,36,255	0/0:6,0:6:98:0,18,216	0/0:11,0:11:99:0,33,255	0/0:10,0:10:99:0,30,255
HIC_ASM_0	3789495	G	C	0/1:6,10:16:100:255,0,168	0/1:11,11:22:100:255,0,255	0/1:15,8:23:100:219,0,255	0/1:8,12:20:100:255,0,228	0/1:13,11:24:100:255,0,255	0/1:10,8:18:100:234,0,255	0/1:13,8:21:100:225,0,255	0/1:19,7:26:100:174,0,255	0/1:24,8:32:100:192,0,255	0/1:17,2:19:96:15,0,255	0/1:7,7:14:100:210,0,210	0/1:5,9:14:99:255,0,138	0/1:7,5:12:99:144,0,216	0/1:16,15:31:100:255,0,255	0/1:12,13:25:100:255,0,255	0/1:6,8:14:100:246,0,174	0/1:15,6:21:99:153,0,255	0/1:21,9:30:100:234,0,255	0/1:11,6:17:100:165,0,255	0/1:12,6:18:100:162,0,255	0/1:18,5:23:99:110,0,255	0/1:27,11:38:100:255,0,255	0/1:14,5:19:99:123,0,255	0/1:14,5:19:99:123,0,255	0/1:13,9:22:100:255,0,255	0/1:15,7:22:100:186,0,255	0/1:12,9:21:100:255,0,255	0/1:23,9:32:100:228,0,255	0/1:16,6:22:99:150,0,255	0/1:7,8:15:100:243,0,207	0/1:12,11:23:100:255,0,255	0/1:17,8:25:100:213,0,255	0/1:22,14:36:100:255,0,255	0/1:12,17:29:100:255,0,255	0/1:5,12:17:99:255,0,129	0/1:22,17:39:100:255,0,255	0/1:16,6:22:99:150,0,255	0/1:21,4:25:99:69,0,255	0/1:24,12:36:100:255,0,255	0/1:14,8:22:100:222,0,255	0/1:23,9:32:100:228,0,255	0/1:14,2:16:99:24,0,255	0/1:14,8:22:100:222,0,255	0/1:20,5:25:99:104,0,255	0/1:15,9:24:100:252,0,255	0/1:17,6:23:99:147,0,255
HIC_ASM_0	3789496	G	T	0/1:6,11:17:100:255,0,165	0/1:11,11:22:100:255,0,255	0/1:15,8:23:100:219,0,255	0/1:9,12:21:100:255,0,255	0/1:13,12:25:100:255,0,255	0/1:10,8:18:100:234,0,255	0/1:12,8:20:100:228,0,255	0/1:19,7:26:100:174,0,255	0/1:24,9:33:100:225,0,255	0/1:17,2:19:96:15,0,255	0/1:7,7:14:100:210,0,210	0/1:5,9:14:99:255,0,138	0/1:7,5:12:99:144,0,216	0/1:16,15:31:100:255,0,255	0/1:12,13:25:100:255,0,255	0/1:6,8:14:100:246,0,174	0/1:15,6:21:99:153,0,255	0/1:21,9:30:100:234,0,255	0/1:11,7:18:100:198,0,255	0/1:12,6:18:100:162,0,255	0/1:18,5:23:99:110,0,255	0/1:27,11:38:100:255,0,255	0/1:13,5:18:99:126,0,255	0/1:14,5:19:99:123,0,255	0/1:13,9:22:100:255,0,255	0/1:15,7:22:100:186,0,255	0/1:12,9:21:100:255,0,255	0/1:23,9:32:100:228,0,255	0/1:16,6:22:99:150,0,255	0/1:7,8:15:100:243,0,207	0/1:12,11:23:100:255,0,255	0/1:16,8:24:100:216,0,255	0/1:22,14:36:100:255,0,255	0/1:12,17:29:100:255,0,255	0/1:6,12:18:100:255,0,162	0/1:22,17:39:100:255,0,255	0/1:16,6:22:99:150,0,255	0/1:22,4:26:99:66,0,255	0/1:24,12:36:100:255,0,255	0/1:14,8:22:100:222,0,255	0/1:23,9:32:100:228,0,255	0/1:14,2:16:99:24,0,255	0/1:14,8:22:100:222,0,255	0/1:20,5:25:99:104,0,255	0/1:13,9:22:100:255,0,255	0/1:17,6:23:99:147,0,255
HIC_ASM_0	3789498	G	A	0/1:7,11:18:100:255,0,198	0/1:11,11:22:100:255,0,255	0/1:16,8:24:100:216,0,255	0/1:9,12:21:100:255,0,255	0/1:14,12:26:100:255,0,255	0/1:13,9:22:100:255,0,255	0/1:13,8:21:100:225,0,255	0/1:20,7:27:100:171,0,255	0/1:24,9:33:100:225,0,255	0/1:18,2:20:93:12,0,255	0/1:7,7:14:100:210,0,210	0/1:4,9:13:99:255,0,105	0/1:7,5:12:99:144,0,216	0/1:16,17:33:100:255,0,255	0/1:12,13:25:100:255,0,255	0/1:6,8:14:100:246,0,174	0/1:15,7:22:100:186,0,255	0/1:21,10:31:100:255,0,255	0/1:11,7:18:100:198,0,255	0/1:12,6:18:100:162,0,255	0/1:19,5:24:99:107,0,255	0/1:27,11:38:100:255,0,255	0/1:13,5:18:99:126,0,255	0/1:13,5:18:99:126,0,255	0/1:13,9:22:100:255,0,255	0/1:15,8:23:100:219,0,255	0/1:14,9:23:100:255,0,255	0/1:23,9:32:100:228,0,255	0/1:16,6:22:99:150,0,255	0/1:7,8:15:100:243,0,207	0/1:12,11:23:100:255,0,255	0/1:17,8:25:100:213,0,255	0/1:24,14:38:100:255,0,255	0/1:12,17:29:100:255,0,255	0/1:6,13:19:99:255,0,159	0/1:22,17:39:100:255,0,255	0/1:16,6:22:99:150,0,255	0/1:22,4:26:99:66,0,255	0/1:24,14:38:100:255,0,255	0/1:14,8:22:100:222,0,255	0/1:23,9:32:100:228,0,255	0/1:15,2:17:99:21,0,255	0/1:15,8:23:100:219,0,255	0/1:20,5:25:99:104,0,255	0/1:13,9:22:100:255,0,255	0/1:18,6:24:99:143,0,255
HIC_ASM_0	3789512	C	G	0/1:7,12:19:100:255,0,195	0/1:13,12:25:100:255,0,255	0/1:15,10:25:100:255,0,255	0/1:9,12:21:100:255,0,255	0/1:15,14:29:100:255,0,255	0/1:14,10:24:100:255,0,255	0/1:13,9:22:100:255,0,255	0/1:19,7:26:100:174,0,255	0/1:21,11:32:100:255,0,255	0/1:16,2:18:98:18,0,255	0/1:6,8:14:100:246,0,174	0/1:5,11:16:99:255,0,132	0/1:8,5:13:99:141,0,249	0/1:17,17:34:100:255,0,255	0/1:13,13:26:100:255,0,255	0/1:5,9:14:99:255,0,138	0/1:14,7:21:100:189,0,255	0/1:17,12:29:100:255,0,255	0/1:11,7:18:100:198,0,255	0/1:12,7:19:100:195,0,255	0/1:21,6:27:99:135,0,255	0/1:22,12:34:100:255,0,255	0/1:12,5:17:99:129,0,255	0/1:13,6:19:99:159,0,255	0/1:13,9:22:100:255,0,255	0/1:14,9:23:100:255,0,255	0/1:16,11:27:100:255,0,255	0/1:24,10:34:100:255,0,255	0/1:16,6:22:99:150,0,255	0/1:6,9:15:100:255,0,171	0/1:11,12:23:100:255,0,255	0/1:16,9:25:100:249,0,255	0/1:25,15:40:100:255,0,255	0/1:12,18:30:100:255,0,255	0/1:6,13:19:99:255,0,159	0/1:21,19:40:100:255,0,255	0/1:18,6:24:99:143,0,255	0/1:24,5:29:99:93,0,255	0/1:22,17:39:100:255,0,255	0/1:14,8:22:100:222,0,255	0/1:23,11:34:100:255,0,255	0/1:14,5:19:99:123,0,255	0/1:15,9:24:100:252,0,255	0/1:20,5:25:99:104,0,255	0/1:12,9:21:100:255,0,255	0/1:16,9:25:100:249,0,255
HIC_ASM_0	3789515	A	C	0/1:8,12:20:100:255,0,228	0/1:13,12:25:100:255,0,255	0/1:16,10:26:100:255,0,255	0/1:9,12:21:100:255,0,255	0/1:14,14:28:100:255,0,255	0/1:15,11:26:100:255,0,255	0/1:13,9:22:100:255,0,255	0/1:21,7:28:100:168,0,255	0/1:21,11:32:100:255,0,255	0/1:16,3:19:99:51,0,255	0/1:6,9:15:100:255,0,171	0/1:5,11:16:99:255,0,132	0/1:9,6:15:100:171,0,255	0/1:18,17:35:100:255,0,255	0/1:13,13:26:100:255,0,255	0/1:5,9:14:99:255,0,138	0/1:14,7:21:100:189,0,255	0/1:17,12:29:100:255,0,255	0/1:11,7:18:100:198,0,255	0/1:12,7:19:100:195,0,255	0/1:22,7:29:100:165,0,255	0/1:23,13:36:100:255,0,255	0/1:12,5:17:99:129,0,255	0/1:13,6:19:99:159,0,255	0/1:12,9:21:100:255,0,255	0/1:13,10:23:100:255,0,255	0/1:16,11:27:100:255,0,255	0/1:23,10:33:100:255,0,255	0/1:17,6:23:99:147,0,255	0/1:6,10:16:100:255,0,168	0/1:11,12:23:100:255,0,255	0/1:15,9:24:100:252,0,255	0/1:27,15:42:100:255,0,255	0/1:12,19:31:100:255,0,255	0/1:6,14:20:99:255,0,156	0/1:21,19:40:100:255,0,255	0/1:19,6:25:99:141,0,255	0/1:23,5:28:99:96,0,255	0/1:22,17:39:100:255,0,255	0/1:15,8:23:100:219,0,255	0/1:22,11:33:100:255,0,255	0/1:14,5:19:99:123,0,255	0/1:15,9:24:100:252,0,255	0/1:20,5:25:99:104,0,255	0/1:12,9:21:100:255,0,255	0/1:16,9:25:100:249,0,255
HIC_ASM_0	3789549	C	G	0/1:8,11:19:100:255,0,231	0/1:16,16:32:100:255,0,255	0/1:19,9:28:100:240,0,255	0/1:8,13:21:100:255,0,225	0/1:13,17:30:100:255,0,255	0/1:14,13:27:100:255,0,255	0/1:11,11:22:100:255,0,255	0/1:21,10:31:100:255,0,255	0/1:21,13:34:100:255,0,255	0/1:19,5:24:99:107,0,255	0/1:7,9:16:100:255,0,204	0/1:3,10:13:99:255,0,69	0/1:7,7:14:100:210,0,210	0/1:20,20:40:100:255,0,255	0/1:13,11:24:100:255,0,255	0/1:5,9:14:99:255,0,138	0/1:12,5:17:99:129,0,255	0/1:15,11:26:100:255,0,255	0/1:12,7:19:100:195,0,255	0/1:14,10:24:100:255,0,255	0/1:19,10:29:100:255,0,255	0/1:21,14:35:100:255,0,255	0/1:6,7:13:100:213,0,177	0/1:15,7:22:100:186,0,255	0/1:13,9:22:100:255,0,255	0/1:16,12:28:100:255,0,255	0/1:17,11:28:100:255,0,255	0/1:20,16:36:100:255,0,255	0/1:17,19:36:100:255,0,255	0/1:6,10:16:100:255,0,168	0/1:8,9:17:100:255,0,237	0/1:15,14:29:100:255,0,255	0/1:30,21:51:100:255,0,255	0/1:10,23:33:100:255,0,255	0/1:8,10:18:100:255,0,234	0/1:17,20:37:100:255,0,255	0/1:15,8:23:100:219,0,255	0/1:22,7:29:100:165,0,255	0/1:23,14:37:100:255,0,255	0/1:16,9:25:100:249,0,255	0/1:23,11:34:100:255,0,255	0/1:13,9:22:100:255,0,255	0/1:15,12:27:100:255,0,255	0/1:18,5:23:99:110,0,255	0/1:10,10:20:100:255,0,255	0/1:18,9:27:100:243,0,255
HIC_ASM_0	3789550	G	A	0/1:8,11:19:100:255,0,231	0/1:16,16:32:100:255,0,255	0/1:19,9:28:100:240,0,255	0/1:8,13:21:100:255,0,225	0/1:12,17:29:100:255,0,255	0/1:14,13:27:100:255,0,255	0/1:11,11:22:100:255,0,255	0/1:20,10:30:100:255,0,255	0/1:21,13:34:100:255,0,255	0/1:20,5:25:99:104,0,255	0/1:7,9:16:100:255,0,204	0/1:3,10:13:99:255,0,69	0/1:7,7:14:100:210,0,210	0/1:20,21:41:100:255,0,255	0/1:13,11:24:100:255,0,255	0/1:5,9:14:99:255,0,138	0/1:12,5:17:99:129,0,255	0/1:15,11:26:100:255,0,255	0/1:12,7:19:100:195,0,255	0/1:14,10:24:100:255,0,255	0/1:17,10:27:100:255,0,255	0/1:21,14:35:100:255,0,255	0/1:6,7:13:100:213,0,177	0/1:16,7:23:100:183,0,255	0/1:13,9:22:100:255,0,255	0/1:16,12:28:100:255,0,255	0/1:17,11:28:100:255,0,255	0/1:19,16:35:100:255,0,255	0/1:17,19:36:100:255,0,255	0/1:6,10:16:100:255,0,168	0/1:7,9:16:100:255,0,204	0/1:15,14:29:100:255,0,255	0/1:31,20:51:100:255,0,255	0/1:10,24:34:100:255,0,255	0/1:8,10:18:100:255,0,234	0/1:17,20:37:100:255,0,255	0/1:15,8:23:100:219,0,255	0/1:22,7:29:100:165,0,255	0/1:23,14:37:100:255,0,255	0/1:15,9:24:100:252,0,255	0/1:23,11:34:100:255,0,255	0/1:13,9:22:100:255,0,255	0/1:15,12:27:100:255,0,255	0/1:18,5:23:99:110,0,255	0/1:11,10:21:100:255,0,255	0/1:18,9:27:100:243,0,255
HIC_ASM_0	3789577	G	A	0/0:39,0:39:99:0,117,255	0/0:34,0:34:99:0,102,255	0/0:29,0:29:99:0,87,255	0/0:33,0:33:99:0,99,255	0/0:37,0:37:99:0,111,255	0/0:46,0:46:99:0,138,255	0/0:28,0:28:99:0,84,255	0/0:31,0:31:99:0,93,255	0/0:37,0:37:99:0,111,255	0/0:38,0:38:99:0,114,255	0/0:30,0:30:99:0,90,255	0/0:24,0:24:99:0,72,255	./.:0,0:0	0/0:40,0:40:99:0,120,255	0/0:27,0:27:99:0,81,255	./.:0,0:0	0/0:36,0:36:99:0,108,255	0/0:45,0:45:99:0,135,255	0/0:34,0:34:99:0,102,255	0/0:30,0:30:99:0,90,255	0/0:31,0:31:99:0,93,255	0/0:39,0:39:99:0,117,255	0/0:27,0:27:99:0,81,255	0/0:33,0:33:99:0,99,255	0/0:45,0:45:99:0,135,255	0/0:33,0:33:99:0,99,255	0/0:31,0:31:99:0,93,255	0/0:42,0:42:99:0,126,255	0/0:61,0:61:100:0,183,255	./.:0,0:0	0/0:39,0:39:99:0,117,255	0/0:41,0:41:99:0,123,255	0/0:49,0:49:99:0,147,255	0/0:38,0:38:99:0,114,255	0/0:36,0:36:99:0,108,255	0/1:20,19:39:100:255,0,255	0/0:40,0:40:99:0,120,255	0/0:32,0:32:99:0,96,255	0/0:43,0:43:99:0,129,255	0/0:37,0:37:99:0,111,255	0/0:42,0:42:99:0,126,255	0/0:27,0:27:99:0,81,255	0/0:31,0:31:99:0,93,255	0/0:31,0:31:99:0,93,255	0/0:35,0:35:99:0,105,255	0/0:43,0:43:99:0,129,255
HIC_ASM_0	3789584	C	T	0/1:7,12:19:100:255,0,195	0/1:16,15:31:100:255,0,255	0/1:21,11:32:100:255,0,255	0/1:9,11:20:100:255,0,255	0/1:10,21:31:100:255,0,255	0/1:13,13:26:100:255,0,255	0/1:16,12:28:100:255,0,255	0/1:20,9:29:100:237,0,255	0/1:18,14:32:100:255,0,255	0/1:24,10:34:100:255,0,255	0/1:8,11:19:100:255,0,231	0/1:3,7:10:99:222,0,78	0/1:6,10:16:100:255,0,168	0/1:20,20:40:100:255,0,255	0/1:14,10:24:100:255,0,255	0/1:4,10:14:99:255,0,102	0/1:12,4:16:99:96,0,255	0/1:13,11:24:100:255,0,255	0/1:13,6:19:99:159,0,255	0/1:17,11:28:100:255,0,255	0/1:15,9:24:100:252,0,255	0/1:22,17:39:100:255,0,255	0/1:10,12:22:100:255,0,255	0/1:18,6:24:99:143,0,255	0/1:15,14:29:100:255,0,255	0/1:19,12:31:100:255,0,255	0/1:15,11:26:100:255,0,255	0/1:26,13:39:100:255,0,255	0/1:17,20:37:100:255,0,255	0/1:9,9:18:100:255,0,255	0/1:11,7:18:100:198,0,255	0/1:13,14:27:100:255,0,255	0/1:30,21:51:100:255,0,255	0/1:9,24:33:100:255,0,225	0/1:9,10:19:100:255,0,255	0/1:19,19:38:100:255,0,255	0/1:12,12:24:100:255,0,255	0/1:21,6:27:99:135,0,255	0/1:24,14:38:100:255,0,255	0/1:21,11:32:100:255,0,255	0/1:22,9:31:100:231,0,255	0/1:17,13:30:100:255,0,255	0/1:16,10:26:100:255,0,255	0/1:18,5:23:99:110,0,255	0/1:10,8:18:100:234,0,255	0/1:17,8:25:100:213,0,255
HIC_ASM_0	3789594	A	T	0/1:10,15:25:100:255,0,255	0/1:20,17:37:100:255,0,255	0/1:21,12:33:100:255,0,255	0/1:10,12:22:100:255,0,255	0/1:9,21:30:100:255,0,234	0/1:13,12:25:100:255,0,255	0/1:16,12:28:100:255,0,255	0/1:20,10:30:100:255,0,255	0/1:17,13:30:100:255,0,255	0/1:22,9:31:100:231,0,255	0/1:10,11:21:100:255,0,255	0/1:2,9:11:99:255,0,39	0/1:7,11:18:100:255,0,198	0/1:23,18:41:100:255,0,255	0/1:17,9:26:100:246,0,255	0/1:5,9:14:99:255,0,138	0/1:15,3:18:99:53,0,255	0/1:13,13:26:100:255,0,255	0/1:12,6:18:100:162,0,255	0/1:15,12:27:100:255,0,255	0/1:15,9:24:100:252,0,255	0/1:22,16:38:100:255,0,255	0/1:11,12:23:100:255,0,255	0/1:17,7:24:100:180,0,255	0/1:17,12:29:100:255,0,255	0/1:21,12:33:100:255,0,255	0/1:13,12:25:100:255,0,255	0/1:23,14:37:100:255,0,255	0/1:18,21:39:100:255,0,255	0/1:9,8:17:100:237,0,255	0/1:12,5:17:99:129,0,255	0/1:14,15:29:100:255,0,255	0/1:28,20:48:100:255,0,255	0/1:8,25:33:100:255,0,189	0/1:11,9:20:100:255,0,255	0/1:21,18:39:100:255,0,255	0/1:14,13:27:100:255,0,255	0/1:23,7:30:99:162,0,255	0/1:29,14:43:100:255,0,255	0/1:20,11:31:100:255,0,255	0/1:22,9:31:100:231,0,255	0/1:19,12:31:100:255,0,255	0/1:16,9:25:100:249,0,255	0/1:20,5:25:99:104,0,255	0/1:9,9:18:100:255,0,255	0/1:20,7:27:100:171,0,255
HIC_ASM_0	3789595	T	C	0/1:10,16:26:100:255,0,255	0/1:19,17:36:100:255,0,255	0/1:21,12:33:100:255,0,255	0/1:9,12:21:100:255,0,255	0/1:9,21:30:100:255,0,234	0/1:13,12:25:100:255,0,255	0/1:15,11:26:100:255,0,255	0/1:20,10:30:100:255,0,255	0/1:17,13:30:100:255,0,255	0/1:21,9:30:100:234,0,255	0/1:10,11:21:100:255,0,255	0/1:2,9:11:99:255,0,39	0/1:7,11:18:100:255,0,198	0/1:23,19:42:100:255,0,255	0/1:17,10:27:100:255,0,255	0/1:6,9:15:100:255,0,171	0/1:15,3:18:99:53,0,255	0/1:12,13:25:100:255,0,255	0/1:12,7:19:100:195,0,255	0/1:15,12:27:100:255,0,255	0/1:15,9:24:100:252,0,255	0/1:22,16:38:100:255,0,255	0/1:11,12:23:100:255,0,255	0/1:17,7:24:100:180,0,255	0/1:17,12:29:100:255,0,255	0/1:21,12:33:100:255,0,255	0/1:13,12:25:100:255,0,255	0/1:23,14:37:100:255,0,255	0/1:18,21:39:100:255,0,255	0/1:10,8:18:100:234,0,255	0/1:12,5:17:99:129,0,255	0/1:14,15:29:100:255,0,255	0/1:28,20:48:100:255,0,255	0/1:10,24:34:100:255,0,255	0/1:11,9:20:100:255,0,255	0/1:21,18:39:100:255,0,255	0/1:14,13:27:100:255,0,255	0/1:23,7:30:99:162,0,255	0/1:30,13:43:100:255,0,255	0/1:20,11:31:100:255,0,255	0/1:22,9:31:100:231,0,255	0/1:19,12:31:100:255,0,255	0/1:16,9:25:100:249,0,255	0/1:20,5:25:99:104,0,255	0/1:9,9:18:100:255,0,255	0/1:20,7:27:100:171,0,255
HIC_ASM_0	3789642	A	G	0/0:51,0:51:99:0,153,255	0/0:37,0:37:99:0,111,255	0/0:31,0:31:99:0,93,255	0/0:41,0:41:99:0,123,255	0/0:40,0:40:99:0,120,255	0/0:50,0:50:99:0,150,255	0/0:32,0:32:99:0,96,255	0/0:31,0:31:99:0,93,255	0/0:37,0:37:99:0,111,255	0/0:38,0:38:99:0,114,255	0/0:40,0:40:99:0,120,255	0/0:34,0:34:99:0,102,255	0/0:38,0:38:99:0,114,255	0/0:48,0:48:99:0,144,255	0/0:32,0:32:99:0,96,255	0/0:40,0:40:99:0,120,255	0/0:35,0:35:99:0,105,255	0/0:49,0:49:99:0,147,255	0/0:44,0:44:99:0,132,255	0/0:31,0:31:99:0,93,255	0/0:40,0:40:99:0,120,255	0/0:38,0:38:99:0,114,255	0/0:44,0:44:99:0,132,255	0/0:32,0:32:99:0,96,255	0/0:47,0:47:99:0,141,255	0/0:46,0:46:99:0,138,255	0/0:34,0:34:99:0,102,255	0/0:53,0:53:99:0,159,255	0/0:65,0:65:100:0,195,255	0/0:37,0:37:99:0,111,255	0/0:34,0:34:99:0,102,255	0/0:51,0:51:99:0,153,255	0/0:52,0:52:99:0,156,255	0/0:36,0:36:99:0,108,255	0/0:38,0:38:99:0,114,255	0/1:21,13:34:100:255,0,255	0/0:43,0:43:99:0,129,255	0/0:43,0:43:99:0,129,255	0/0:45,0:45:99:0,135,255	0/0:42,0:42:99:0,126,255	0/0:48,0:48:99:0,144,255	0/0:36,0:36:99:0,108,255	0/0:38,0:38:99:0,114,255	0/0:40,0:40:99:0,120,255	0/0:45,0:45:99:0,135,255	0/0:49,0:49:99:0,147,255
HIC_ASM_0	3789671	T	A	0/1:8,14:22:100:255,0,222	0/1:17,11:28:100:255,0,255	0/1:15,6:21:99:153,0,255	0/1:7,10:17:100:255,0,201	0/1:8,15:23:100:255,0,219	0/1:10,10:20:100:255,0,255	0/1:14,8:22:100:222,0,255	0/1:17,8:25:100:213,0,255	0/1:18,4:22:99:78,0,255	0/1:22,6:28:99:132,0,255	0/1:12,12:24:100:255,0,255	0/1:3,9:12:99:255,0,72	0/1:4,8:12:99:252,0,108	0/1:18,9:27:100:243,0,255	0/1:17,7:24:100:180,0,255	0/1:11,13:24:100:255,0,255	0/1:15,6:21:99:153,0,255	0/1:11,13:24:100:255,0,255	0/1:15,7:22:100:186,0,255	0/1:13,10:23:100:255,0,255	0/1:17,7:24:100:180,0,255	0/1:23,9:32:100:228,0,255	0/1:14,8:22:100:222,0,255	0/1:22,6:28:99:132,0,255	0/1:14,13:27:100:255,0,255	0/1:19,7:26:100:174,0,255	0/1:13,5:18:99:126,0,255	0/1:21,12:33:100:255,0,255	0/1:17,12:29:100:255,0,255	0/1:9,5:14:99:138,0,255	0/1:10,3:13:99:69,0,255	0/1:13,12:25:100:255,0,255	0/1:26,15:41:100:255,0,255	0/1:11,15:26:100:255,0,255	0/1:13,6:19:99:159,0,255	0/1:24,13:37:100:255,0,255	0/1:8,11:19:100:255,0,231	0/1:26,3:29:99:21,0,255	0/1:26,8:34:100:186,0,255	0/1:18,7:25:100:177,0,255	0/1:19,6:25:99:141,0,255	0/1:12,7:19:100:195,0,255	0/1:17,5:22:99:113,0,255	0/1:13,6:19:99:159,0,255	0/1:15,9:24:100:252,0,255	0/1:17,10:27:100:255,0,255
HIC_ASM_0	3789674	G	C	0/1:8,14:22:100:255,0,222	0/1:17,11:28:100:255,0,255	0/1:14,6:20:99:156,0,255	0/1:7,10:17:100:255,0,201	0/1:7,16:23:100:255,0,183	0/1:10,11:21:100:255,0,255	0/1:14,8:22:100:222,0,255	0/1:17,8:25:100:213,0,255	0/1:16,4:20:99:84,0,255	0/1:23,7:30:99:162,0,255	0/1:12,14:26:100:255,0,255	0/1:3,9:12:99:255,0,72	0/1:4,9:13:99:255,0,105	0/1:18,10:28:100:255,0,255	0/1:17,7:24:100:180,0,255	0/1:11,13:24:100:255,0,255	0/1:14,8:22:100:222,0,255	0/1:11,14:25:100:255,0,255	0/1:16,8:24:100:216,0,255	0/1:12,11:23:100:255,0,255	0/1:17,7:24:100:180,0,255	0/1:23,9:32:100:228,0,255	0/1:14,8:22:100:222,0,255	0/1:22,8:30:100:198,0,255	0/1:14,13:27:100:255,0,255	0/1:19,8:27:100:207,0,255	0/1:13,5:18:99:126,0,255	0/1:21,13:34:100:255,0,255	0/1:17,12:29:100:255,0,255	0/1:9,7:16:100:204,0,255	0/1:10,4:14:99:102,0,255	0/1:13,13:26:100:255,0,255	0/1:27,14:41:100:255,0,255	0/1:12,15:27:100:255,0,255	0/1:13,6:19:99:159,0,255	0/1:25,13:38:100:255,0,255	0/1:8,12:20:100:255,0,228	0/1:27,3:30:98:18,0,255	0/1:27,8:35:100:183,0,255	0/1:19,9:28:100:240,0,255	0/1:18,6:24:99:143,0,255	0/1:14,6:20:99:156,0,255	0/1:19,5:24:99:107,0,255	0/1:13,6:19:99:159,0,255	0/1:15,10:25:100:255,0,255	0/1:17,11:28:100:255,0,255
HIC_ASM_0	3789725	T	C	0/1:19,6:25:99:141,0,255	0/0:41,0:41:99:0,123,255	0/0:41,0:41:99:0,123,255	0/1:17,19:36:100:255,0,255	0/0:44,0:44:99:0,132,255	0/1:20,9:29:100:237,0,255	0/0:53,0:53:99:0,159,255	0/0:46,0:46:99:0,138,255	0/0:49,0:49:99:0,147,255	0/1:19,14:33:100:255,0,255	0/1:31,5:36:99:72,0,255	0/1:26,12:38:100:255,0,255	0/1:21,8:29:100:200,0,255	0/0:51,0:51:99:0,153,255	0/0:51,0:51:99:0,153,255	0/1:23,15:38:100:255,0,255	0/1:19,11:30:100:255,0,255	0/1:20,11:31:100:255,0,255	0/1:36,11:47:100:254,0,255	0/0:43,0:43:99:0,129,255	0/0:49,0:49:99:0,147,255	0/0:58,0:58:100:0,174,255	0/1:25,18:43:100:255,0,255	0/0:65,0:65:100:0,195,255	0/1:27,11:38:100:255,0,255	0/0:62,0:62:100:0,186,255	0/1:12,20:32:100:255,0,255	0/0:66,0:66:100:0,198,255	0/1:22,18:40:100:255,0,255	0/1:19,15:34:100:255,0,255	0/1:22,8:30:100:198,0,255	0/1:25,10:35:100:255,0,255	0/1:19,11:30:100:255,0,255	0/0:39,0:39:99:0,117,255	0/1:32,5:37:99:68,0,255	0/1:30,18:48:100:255,0,255	0/1:21,16:37:100:255,0,255	0/0:48,0:48:99:0,144,255	0/0:61,0:61:100:0,183,255	0/0:62,0:62:100:0,186,255	0/1:37,7:44:99:120,0,255	0/0:40,0:40:99:0,120,255	0/0:52,0:52:99:0,156,255	0/1:29,11:40:100:255,0,255	0/1:32,4:36:99:36,0,255	0/1:37,9:46:100:185,0,255
HIC_ASM_0	3789740	T	C	0/1:15,9:24:100:252,0,255	0/1:16,12:28:100:255,0,255	0/1:15,13:28:100:255,0,255	0/1:26,7:33:99:152,0,255	0/1:10,19:29:100:255,0,255	0/1:24,6:30:99:126,0,255	0/1:17,26:43:100:255,0,255	0/1:17,21:38:100:255,0,255	0/1:26,18:44:100:255,0,255	0/0:38,0:38:99:0,114,255	0/1:26,15:41:100:255,0,255	0/1:22,17:39:100:255,0,255	0/1:16,10:26:100:255,0,255	0/1:20,17:37:100:255,0,255	0/1:17,19:36:100:255,0,255	0/1:33,11:44:100:255,0,255	0/1:17,10:27:100:255,0,255	0/1:24,11:35:100:255,0,255	0/1:32,15:47:100:255,0,255	0/1:14,13:27:100:255,0,255	0/1:18,21:39:100:255,0,255	0/1:26,28:54:100:255,0,255	0/1:33,8:41:100:165,0,255	0/1:24,19:43:100:255,0,255	0/1:33,9:42:100:197,0,255	0/1:23,20:43:100:255,0,255	0/0:39,0:39:99:0,117,255	0/1:19,18:37:100:255,0,255	0/0:38,2:40:99:0,48,255	0/1:33,6:39:99:99,0,255	0/1:23,14:37:100:255,0,255	0/1:25,13:38:100:255,0,255	0/0:41,0:41:99:0,123,255	0/1:14,17:31:100:255,0,255	0/1:20,16:36:100:255,0,255	0/0:56,0:56:100:0,168,255	0/1:28,12:40:100:255,0,255	0/1:29,17:46:100:255,0,255	0/1:26,24:50:100:255,0,255	0/1:17,26:43:100:255,0,255	0/1:27,18:45:100:255,0,255	0/1:20,14:34:100:255,0,255	0/1:24,20:44:100:255,0,255	0/1:22,15:37:100:255,0,255	0/1:22,20:42:100:255,0,255	0/1:32,19:51:100:255,0,255
HIC_ASM_0	3789742	G	C	0/1:15,8:23:100:219,0,255	0/0:34,0:34:99:0,102,255	0/0:39,0:39:99:0,117,255	0/1:14,19:33:100:255,0,255	0/0:45,0:45:99:0,135,255	0/1:19,10:29:100:255,0,255	0/0:57,0:57:100:0,171,255	0/0:45,0:45:99:0,135,255	0/0:47,0:47:99:0,141,255	0/0:46,0:46:99:0,138,255	0/1:33,9:42:100:197,0,255	0/1:27,12:39:100:255,0,255	0/1:18,9:27:100:243,0,255	0/0:51,0:51:99:0,153,255	0/0:52,0:52:99:0,156,255	0/1:27,17:44:100:255,0,255	0/1:18,11:29:100:255,0,255	0/1:22,12:34:100:255,0,255	0/1:35,12:47:100:255,0,255	0/0:40,0:40:99:0,120,255	0/0:47,0:47:99:0,141,255	0/0:55,0:55:100:0,165,255	0/1:26,17:43:100:255,0,255	0/0:60,0:60:100:0,180,255	0/1:27,15:42:100:255,0,255	0/0:55,0:55:100:0,165,255	0/0:45,0:45:99:0,135,255	0/0:59,0:59:100:0,177,255	0/1:20,20:40:100:255,0,255	0/1:21,18:39:100:255,0,255	0/1:26,10:36:100:252,0,255	0/1:30,9:39:100:207,0,255	0/0:50,0:50:99:0,150,255	0/0:36,0:36:99:0,108,255	0/1:30,6:36:99:108,0,255	0/0:67,0:67:100:0,201,255	0/1:23,19:42:100:255,0,255	0/0:40,0:40:99:0,120,255	0/0:58,0:58:100:0,174,255	0/0:61,0:61:100:0,183,255	0/1:35,10:45:100:225,0,255	0/0:42,0:42:99:0,126,255	0/0:50,0:50:99:0,150,255	0/1:28,10:38:100:246,0,255	0/1:32,9:41:100:200,0,255	0/1:35,16:51:100:255,0,255
HIC_ASM_0	3789803	C	T	0/0:35,0:35:99:0,105,255	0/0:28,0:28:99:0,84,255	0/0:37,0:37:99:0,111,255	0/0:46,0:46:99:0,138,255	0/0:34,0:34:99:0,102,255	0/0:32,0:32:99:0,96,255	0/0:50,0:50:99:0,150,255	0/0:41,0:41:99:0,123,255	0/0:38,0:38:99:0,114,255	0/1:27,18:45:100:255,0,255	0/0:51,0:51:99:0,153,255	0/0:37,0:37:99:0,111,255	0/0:30,0:30:99:0,90,255	0/0:42,0:42:99:0,126,255	0/0:42,0:42:99:0,126,255	0/0:47,0:47:99:0,141,255	0/0:33,0:33:99:0,99,255	0/0:39,0:39:99:0,117,255	0/0:49,0:49:99:0,147,255	0/0:39,0:39:99:0,117,255	0/0:39,0:39:99:0,117,255	0/0:57,0:57:100:0,171,255	0/0:37,0:37:99:0,111,255	0/0:52,0:52:99:0,156,255	0/0:46,0:46:99:0,138,255	0/0:51,0:51:99:0,153,255	0/1:18,18:36:100:255,0,255	0/0:38,0:38:99:0,114,255	0/0:32,0:32:99:0,96,255	0/0:46,0:46:99:0,138,255	0/0:44,0:44:99:0,132,255	0/0:40,0:40:99:0,120,255	0/1:15,12:27:100:255,0,255	0/0:36,0:36:99:0,108,255	0/0:43,0:43:99:0,129,255	0/0:55,0:55:100:0,165,255	0/0:50,0:50:99:0,150,255	0/0:40,0:40:99:0,120,255	0/0:48,0:48:99:0,144,255	0/0:50,0:50:99:0,150,255	0/0:56,0:56:100:0,168,255	0/0:45,0:45:99:0,135,255	0/0:40,0:40:99:0,120,255	0/0:45,0:45:99:0,135,255	0/0:56,0:56:100:0,168,255	0/0:54,0:54:100:0,162,255
HIC_ASM_0	3789809	C	T	0/1:21,14:35:100:255,0,255	0/1:14,13:27:100:255,0,255	0/1:18,18:36:100:255,0,255	0/1:34,13:47:100:255,0,255	0/1:9,22:31:100:255,0,231	0/1:30,4:34:99:42,0,255	0/1:22,30:52:100:255,0,255	0/1:18,23:41:100:255,0,255	0/1:26,15:41:100:255,0,255	0/1:29,18:47:100:255,0,255	0/1:36,17:53:100:255,0,255	0/1:22,16:38:100:255,0,255	0/1:18,11:29:100:255,0,255	0/1:21,18:39:100:255,0,255	0/1:17,19:36:100:255,0,255	0/1:31,18:49:100:255,0,255	0/1:28,11:39:100:255,0,255	0/1:29,11:40:100:255,0,255	0/1:36,13:49:100:255,0,255	0/1:20,18:38:100:255,0,255	0/1:18,23:41:100:255,0,255	0/1:25,30:55:100:255,0,255	0/1:28,11:39:100:255,0,255	0/1:23,27:50:100:255,0,255	0/1:37,16:53:100:255,0,255	0/1:24,26:50:100:255,0,255	0/1:17,17:34:100:255,0,255	0/1:15,19:34:100:255,0,255	0/1:25,7:32:99:155,0,255	0/1:32,16:48:100:255,0,255	0/1:29,15:44:100:255,0,255	0/1:33,13:46:100:255,0,255	0/1:14,12:26:100:255,0,255	0/1:18,24:42:100:255,0,255	0/1:23,16:39:100:255,0,255	0/1:33,22:55:100:255,0,255	0/1:38,13:51:100:255,0,255	0/1:29,17:46:100:255,0,255	0/1:26,24:50:100:255,0,255	0/1:17,30:47:100:255,0,255	0/1:39,19:58:100:255,0,255	0/1:32,19:51:100:255,0,255	0/1:21,18:39:100:255,0,255	0/1:31,19:50:100:255,0,255	0/1:30,26:56:100:255,0,255	0/1:32,21:53:100:255,0,255
HIC_ASM_0	3789811	A	G	0/1:20,14:34:100:255,0,255	0/1:14,13:27:100:255,0,255	0/1:18,18:36:100:255,0,255	0/1:35,13:48:100:255,0,255	0/1:9,22:31:100:255,0,231	0/1:30,4:34:99:42,0,255	0/1:21,29:50:100:255,0,255	0/1:19,23:42:100:255,0,255	0/1:26,15:41:100:255,0,255	0/1:28,19:47:100:255,0,255	0/1:37,16:53:100:255,0,255	0/1:23,15:38:100:255,0,255	0/1:18,11:29:100:255,0,255	0/1:21,18:39:100:255,0,255	0/1:15,19:34:100:255,0,255	0/1:30,18:48:100:255,0,255	0/1:28,10:38:100:246,0,255	0/1:31,11:42:100:255,0,255	0/1:36,13:49:100:255,0,255	0/1:20,18:38:100:255,0,255	0/1:18,23:41:100:255,0,255	0/1:25,30:55:100:255,0,255	0/1:26,11:37:100:255,0,255	0/1:23,27:50:100:255,0,255	0/1:36,16:52:100:255,0,255	0/1:24,26:50:100:255,0,255	0/1:16,17:33:100:255,0,255	0/1:15,19:34:100:255,0,255	0/1:25,6:31:99:123,0,255	0/1:33,16:49:100:255,0,255	0/1:31,17:48:100:255,0,255	0/1:32,13:45:100:255,0,255	0/1:14,12:26:100:255,0,255	0/1:18,24:42:100:255,0,255	0/1:24,16:40:100:255,0,255	0/0:56,0:56:100:0,168,255	0/1:38,13:51:100:255,0,255	0/1:29,17:46:100:255,0,255	0/1:26,24:50:100:255,0,255	0/1:17,30:47:100:255,0,255	0/1:36,18:54:100:255,0,255	0/1:34,19:53:100:255,0,255	0/1:21,18:39:100:255,0,255	0/1:29,19:48:100:255,0,255	0/1:33,25:58:100:255,0,255	0/1:32,20:52:100:255,0,255
HIC_ASM_0	3789813	C	T	0/1:23,13:36:100:255,0,255	0/0:27,0:27:99:0,81,255	0/0:35,0:35:99:0,105,255	0/1:23,24:47:100:255,0,255	0/0:32,0:32:99:0,96,255	0/1:15,20:35:100:255,0,255	0/0:48,0:48:99:0,144,255	0/0:43,0:43:99:0,129,255	0/0:42,0:42:99:0,126,255	0/0:47,0:47:99:0,141,255	0/1:33,20:53:100:255,0,255	0/1:28,10:38:100:246,0,255	0/1:20,10:30:100:255,0,255	0/0:43,0:43:99:0,129,255	0/0:39,0:39:99:0,117,255	0/1:31,19:50:100:255,0,255	0/1:20,19:39:100:255,0,255	0/1:25,18:43:100:255,0,255	0/1:34,16:50:100:255,0,255	0/0:38,0:38:99:0,114,255	0/0:41,0:41:99:0,123,255	0/0:41,0:41:99:0,123,255	0/1:20,17:37:100:255,0,255	0/0:44,0:44:99:0,132,255	0/1:39,12:51:100:255,0,255	0/0:42,0:42:99:0,126,255	0/0:37,0:37:99:0,111,255	0/0:36,0:36:99:0,108,255	0/1:16,17:33:100:255,0,255	0/1:33,16:49:100:255,0,255	0/1:31,17:48:100:255,0,255	0/1:30,14:44:100:255,0,255	0/0:31,0:31:99:0,93,255	0/0:38,0:38:99:0,114,255	0/1:29,11:40:100:255,0,255	0/1:33,21:54:100:255,0,255	0/1:29,23:52:100:255,0,255	0/0:47,0:47:99:0,141,255	0/0:39,0:39:99:0,117,255	0/0:40,0:40:99:0,120,255	0/1:33,20:53:100:255,0,255	0/0:46,0:46:99:0,138,255	0/0:39,0:39:99:0,117,255	0/1:37,11:48:100:251,0,255	0/1:34,24:58:100:255,0,255	0/1:36,17:53:100:255,0,255
HIC_ASM_0	3789822	A	G	0/0:37,0:37:99:0,111,255	0/0:25,0:25:99:0,75,255	0/0:34,0:34:99:0,102,255	0/0:45,0:45:99:0,135,255	0/0:29,0:29:99:0,87,255	0/0:35,0:35:99:0,105,255	0/0:48,0:48:99:0,144,255	0/0:38,0:38:99:0,114,255	0/0:42,0:42:99:0,126,255	0/0:47,0:47:99:0,141,255	0/0:49,0:49:99:0,147,255	0/0:35,0:35:99:0,105,255	0/0:30,0:30:99:0,90,255	0/0:43,0:43:99:0,129,255	0/0:36,0:36:99:0,108,255	0/0:48,0:48:99:0,144,255	0/0:38,0:38:99:0,114,255	0/0:45,0:45:99:0,135,255	0/0:48,0:48:99:0,144,255	0/0:38,0:38:99:0,114,255	0/0:41,0:41:99:0,123,255	0/0:41,0:41:99:0,123,255	0/0:34,0:34:99:0,102,255	0/0:44,0:44:99:0,132,255	0/0:41,0:41:99:0,123,255	0/0:42,0:42:99:0,126,255	0/0:35,0:35:99:0,105,255	0/0:35,0:35:99:0,105,255	0/0:32,0:32:99:0,96,255	0/0:47,0:47:99:0,141,255	0/0:48,0:48:99:0,144,255	0/0:42,0:42:99:0,126,255	0/0:32,0:32:99:0,96,255	0/0:38,0:38:99:0,114,255	0/0:39,0:39:99:0,117,255	0/1:32,20:52:100:255,0,255	0/0:50,0:50:99:0,150,255	0/0:47,0:47:99:0,141,255	0/0:39,0:39:99:0,117,255	0/0:40,0:40:99:0,120,255	0/0:49,0:49:99:0,147,255	0/0:46,0:46:99:0,138,255	0/0:39,0:39:99:0,117,255	0/0:48,0:48:99:0,144,255	0/0:58,0:58:100:0,174,255	0/0:49,0:49:99:0,147,255
HIC_ASM_0	3789825	C	A	0/0:37,0:37:99:0,111,255	0/0:25,0:25:99:0,75,255	0/0:34,0:34:99:0,102,255	0/0:45,0:45:99:0,135,255	0/0:29,0:29:99:0,87,255	0/0:35,0:35:99:0,105,255	0/0:48,0:48:99:0,144,255	0/0:38,0:38:99:0,114,255	0/0:42,0:42:99:0,126,255	0/0:47,0:47:99:0,141,255	0/0:49,0:49:99:0,147,255	0/0:38,0:38:99:0,114,255	0/0:30,0:30:99:0,90,255	0/0:43,0:43:99:0,129,255	0/0:37,0:37:99:0,111,255	0/0:48,0:48:99:0,144,255	0/0:38,0:38:99:0,114,255	0/0:45,0:45:99:0,135,255	0/0:48,0:48:99:0,144,255	0/0:36,0:36:99:0,108,255	0/0:41,0:41:99:0,123,255	0/0:41,0:41:99:0,123,255	0/0:34,0:34:99:0,102,255	0/0:44,0:44:99:0,132,255	0/0:41,0:41:99:0,123,255	0/0:42,0:42:99:0,126,255	0/0:32,0:32:99:0,96,255	0/0:35,0:35:99:0,105,255	0/0:32,0:32:99:0,96,255	0/0:47,0:47:99:0,141,255	0/0:48,0:48:99:0,144,255	0/0:42,0:42:99:0,126,255	0/0:32,0:32:99:0,96,255	0/0:38,0:38:99:0,114,255	0/0:39,0:39:99:0,117,255	0/1:32,19:51:100:255,0,255	0/0:50,0:50:99:0,150,255	0/0:47,0:47:99:0,141,255	0/0:39,0:39:99:0,117,255	0/0:40,0:40:99:0,120,255	0/0:49,0:49:99:0,147,255	0/0:46,0:46:99:0,138,255	0/0:39,0:39:99:0,117,255	0/0:48,0:48:99:0,144,255	0/0:58,0:58:100:0,174,255	0/0:49,0:49:99:0,147,255
HIC_ASM_0	3789840	A	G	0/0:36,0:36:99:0,108,255	0/0:25,0:25:99:0,75,255	0/0:34,0:34:99:0,102,255	0/0:45,0:45:99:0,135,255	0/0:29,0:29:99:0,87,255	0/0:35,0:35:99:0,105,255	0/0:44,0:44:99:0,132,255	0/0:38,0:38:99:0,114,255	0/0:38,0:38:99:0,114,255	0/0:47,0:47:99:0,141,255	0/0:49,0:49:99:0,147,255	0/0:38,0:38:99:0,114,255	0/0:32,0:32:99:0,96,255	0/0:43,0:43:99:0,129,255	0/0:36,0:36:99:0,108,255	0/0:48,0:48:99:0,144,255	0/0:38,0:38:99:0,114,255	0/0:45,0:45:99:0,135,255	0/0:48,0:48:99:0,144,255	0/0:37,0:37:99:0,111,255	0/0:41,0:41:99:0,123,255	0/0:41,0:41:99:0,123,255	0/0:34,0:34:99:0,102,255	0/0:44,0:44:99:0,132,255	0/0:41,0:41:99:0,123,255	0/0:42,0:42:99:0,126,255	0/0:32,0:32:99:0,96,255	0/0:28,0:28:99:0,84,255	0/0:35,0:35:99:0,105,255	0/0:47,0:47:99:0,141,255	0/0:48,0:48:99:0,144,255	0/0:42,0:42:99:0,126,255	0/0:26,0:26:99:0,78,255	0/0:38,0:38:99:0,114,255	0/0:39,0:39:99:0,117,255	0/1:32,15:47:100:255,0,255	0/0:50,0:50:99:0,150,255	0/0:47,0:47:99:0,141,255	0/0:39,0:39:99:0,117,255	0/0:40,0:40:99:0,120,255	0/0:49,0:49:99:0,147,255	0/0:46,0:46:99:0,138,255	0/0:39,0:39:99:0,117,255	0/0:48,0:48:99:0,144,255	0/0:58,0:58:100:0,174,255	0/0:49,0:49:99:0,147,255
HIC_ASM_0	3789880	C	A	0/1:23,8:31:100:195,0,255	0/0:24,0:24:99:0,72,255	0/0:32,0:32:99:0,96,255	0/1:26,16:42:100:255,0,255	0/0:26,0:26:99:0,78,255	0/0:28,2:30:98:0,18,255	0/0:39,0:39:99:0,117,255	0/0:38,0:38:99:0,114,255	0/0:35,0:35:99:0,105,255	0/0:40,0:40:99:0,120,255	0/1:27,23:50:100:255,0,255	0/1:26,6:32:99:120,0,255	0/1:20,7:27:100:171,0,255	0/0:40,0:40:99:0,120,255	0/0:32,0:32:99:0,96,255	0/1:37,12:49:100:255,0,255	0/1:22,14:36:100:255,0,255	0/1:22,18:40:100:255,0,255	0/1:31,16:47:100:255,0,255	0/0:35,0:35:99:0,105,255	0/0:41,0:41:99:0,123,255	0/0:41,0:41:99:0,123,255	0/1:16,10:26:100:255,0,255	0/0:38,0:38:99:0,114,255	0/1:32,10:42:100:234,0,255	0/0:42,0:42:99:0,126,255	0/0:29,0:29:99:0,87,255	0/0:29,0:29:99:0,87,255	0/1:19,13:32:100:255,0,255	0/1:29,4:33:99:45,0,255	0/1:27,12:39:100:255,0,255	0/0:42,1:43:99:0,94,255	0/0:27,0:27:99:0,81,255	0/0:38,0:38:99:0,114,255	0/1:22,9:31:100:231,0,255	0/0:38,0:38:99:0,114,255	0/1:25,17:42:100:255,0,255	0/0:40,0:40:99:0,120,255	0/0:39,0:39:99:0,117,255	0/0:40,0:40:99:0,120,255	0/1:32,14:46:100:255,0,255	0/0:46,0:46:99:0,138,255	0/0:35,0:35:99:0,105,255	0/0:47,3:50:99:0,42,255	0/1:31,23:54:100:255,0,255	0/1:30,17:47:100:255,0,255
HIC_ASM_0	3789906	C	A	0/1:15,18:33:100:255,0,255	0/1:18,7:25:100:177,0,255	0/1:16,13:29:100:255,0,255	0/1:22,22:44:100:255,0,255	0/1:14,11:25:100:255,0,255	0/1:28,5:33:99:81,0,255	0/1:24,12:36:100:255,0,255	0/1:25,12:37:100:255,0,255	0/1:19,10:29:100:255,0,255	0/1:26,13:39:100:255,0,255	0/1:14,26:40:100:255,0,255	0/1:14,16:30:100:255,0,255	0/1:13,17:30:100:255,0,255	0/1:24,18:42:100:255,0,255	0/1:14,12:26:100:255,0,255	0/1:19,26:45:100:255,0,255	0/1:17,19:36:100:255,0,255	0/1:18,22:40:100:255,0,255	0/1:19,26:45:100:255,0,255	0/1:18,14:32:100:255,0,255	0/1:30,15:45:100:255,0,255	0/1:21,20:41:100:255,0,255	0/1:11,13:24:100:255,0,255	0/1:23,14:37:100:255,0,255	0/1:22,17:39:100:255,0,255	0/1:30,12:42:100:255,0,255	0/1:19,8:27:100:207,0,255	0/1:17,13:30:100:255,0,255	0/1:12,17:29:100:255,0,255	0/1:16,12:28:100:255,0,255	0/1:15,27:42:100:255,0,255	0/1:22,19:41:100:255,0,255	0/1:18,6:24:99:143,0,255	0/1:20,18:38:100:255,0,255	0/1:9,16:25:100:255,0,249	0/1:28,9:37:100:213,0,255	0/1:21,21:42:100:255,0,255	0/1:32,10:42:100:234,0,255	0/1:28,11:39:100:255,0,255	0/1:17,18:35:100:255,0,255	0/1:21,28:49:100:255,0,255	0/1:35,12:47:100:255,0,255	0/1:22,10:32:100:255,0,255	0/1:26,21:47:100:255,0,255	0/1:13,34:47:100:255,0,255	0/1:18,28:46:100:255,0,255
HIC_ASM_0	3789915	G	A	0/1:27,6:33:99:117,0,255	0/1:19,5:24:99:107,0,255	0/1:16,12:28:100:255,0,255	0/0:49,0:49:99:0,147,255	0/1:15,9:24:100:252,0,255	0/0:41,0:41:99:0,123,255	0/1:23,9:32:100:228,0,255	0/1:26,10:36:100:252,0,255	0/1:23,10:33:100:255,0,255	0/1:27,12:39:100:255,0,255	0/1:29,9:38:100:210,0,255	0/1:23,9:32:100:228,0,255	0/1:28,6:34:99:113,0,255	0/1:24,16:40:100:255,0,255	0/1:15,12:27:100:255,0,255	0/1:30,10:40:100:240,0,255	0/0:34,1:35:99:0,69,255	0/0:47,0:47:99:0,141,255	0/1:32,9:41:100:200,0,255	0/1:17,13:30:100:255,0,255	0/1:30,12:42:100:255,0,255	0/1:24,18:42:100:255,0,255	0/0:29,0:29:99:0,87,255	0/1:23,12:35:100:255,0,255	0/1:33,7:40:99:132,0,255	0/1:30,10:40:100:240,0,255	0/1:18,7:25:100:177,0,255	0/1:17,12:29:100:255,0,255	0/1:21,7:28:100:168,0,255	0/0:41,0:41:99:0,123,255	0/1:28,12:40:100:255,0,255	0/1:37,5:42:99:53,0,255	0/1:20,7:27:100:171,0,255	0/1:18,15:33:100:255,0,255	0/1:22,4:26:99:66,0,255	0/1:28,8:36:100:180,0,255	0/0:53,0:53:99:0,159,255	0/1:35,10:45:100:225,0,255	0/1:26,11:37:100:255,0,255	0/1:18,18:36:100:255,0,255	0/1:40,7:47:99:111,0,255	0/1:38,11:49:100:249,0,255	0/1:21,9:30:100:234,0,255	0/1:40,6:46:99:78,0,255	0/1:31,11:42:100:255,0,255	0/1:34,11:45:100:255,0,255
HIC_ASM_0	3789919	C	T	0/1:28,6:34:99:113,0,255	0/1:23,5:28:99:96,0,255	0/1:16,12:28:100:255,0,255	0/0:48,0:48:99:0,144,255	0/1:16,9:25:100:249,0,255	0/0:41,0:41:99:0,123,255	0/1:23,9:32:100:228,0,255	0/1:28,11:39:100:255,0,255	0/1:23,10:33:100:255,0,255	0/1:27,11:38:100:255,0,255	0/1:29,9:38:100:210,0,255	0/1:23,9:32:100:228,0,255	0/1:29,6:35:99:111,0,255	0/1:23,16:39:100:255,0,255	0/1:15,10:25:100:255,0,255	0/1:30,10:40:100:240,0,255	0/0:34,1:35:99:0,69,255	0/0:44,0:44:99:0,132,255	0/1:32,9:41:100:200,0,255	0/1:17,13:30:100:255,0,255	0/1:28,13:41:100:255,0,255	0/1:24,20:44:100:255,0,255	0/0:29,0:29:99:0,87,255	0/1:21,13:34:100:255,0,255	0/1:34,7:41:99:129,0,255	0/1:29,8:37:100:177,0,255	0/1:18,7:25:100:177,0,255	0/1:18,13:31:100:255,0,255	0/1:22,6:28:99:132,0,255	0/0:41,0:41:99:0,123,255	0/1:30,11:41:100:255,0,255	0/1:36,4:40:99:24,0,255	0/1:19,7:26:100:174,0,255	0/1:21,16:37:100:255,0,255	0/1:21,4:25:99:69,0,255	0/1:27,6:33:99:117,0,255	0/0:54,0:54:100:0,162,255	0/1:33,10:43:100:231,0,255	0/1:24,10:34:100:255,0,255	0/1:19,17:36:100:255,0,255	0/1:40,7:47:99:111,0,255	0/1:37,9:46:100:185,0,255	0/1:20,9:29:100:237,0,255	0/1:41,6:47:99:74,0,255	0/1:31,10:41:100:236,0,255	0/1:35,11:46:100:255,0,255
HIC_ASM_0	3789930	T	A	0/1:20,13:33:100:255,0,255	0/0:25,0:25:99:0,75,255	0/0:28,0:28:99:0,84,255	0/1:18,15:33:100:255,0,255	0/0:29,0:29:99:0,87,255	0/1:29,5:34:99:78,0,255	0/0:31,0:31:99:0,93,255	0/0:37,0:37:99:0,111,255	0/0:34,0:34:99:0,102,255	0/0:37,0:37:99:0,111,255	0/1:22,17:39:100:255,0,255	0/1:26,7:33:99:152,0,255	0/1:19,13:32:100:255,0,255	0/0:37,0:37:99:0,111,255	0/0:28,0:28:99:0,84,255	0/1:32,11:43:100:255,0,255	0/1:19,16:35:100:255,0,255	0/1:17,16:33:100:255,0,255	0/1:22,14:36:100:255,0,255	0/0:28,0:28:99:0,84,255	0/0:36,0:36:99:0,108,255	0/0:43,0:43:99:0,129,255	0/1:13,11:24:100:255,0,255	0/0:32,0:32:99:0,96,255	0/1:33,10:43:100:231,0,255	0/0:34,0:34:99:0,102,255	0/0:21,0:21:99:0,63,255	0/0:29,0:29:99:0,87,255	0/1:18,10:28:100:255,0,255	0/1:15,13:28:100:255,0,255	0/1:26,16:42:100:255,0,255	0/1:28,14:42:100:255,0,255	0/0:23,0:23:99:0,69,255	0/0:33,0:33:99:0,99,255	0/1:12,14:26:100:255,0,255	0/0:33,0:33:99:0,99,255	0/1:20,21:41:100:255,0,255	0/0:38,0:38:99:0,114,255	0/0:28,0:28:99:0,84,255	0/0:33,0:33:99:0,99,255	0/1:31,19:50:100:255,0,255	0/0:38,0:38:99:0,114,255	0/0:30,0:30:99:0,90,255	0/1:34,13:47:100:255,0,255	0/1:22,16:38:100:255,0,255	0/1:22,18:40:100:255,0,255
HIC_ASM_0	3789933	T	G	0/1:20,13:33:100:255,0,255	0/0:25,0:25:99:0,75,255	0/0:27,0:27:99:0,81,255	0/1:21,15:36:100:255,0,255	0/0:29,0:29:99:0,87,255	0/1:30,5:35:99:75,0,255	0/0:31,0:31:99:0,93,255	0/0:37,0:37:99:0,111,255	0/0:34,0:34:99:0,102,255	0/0:37,0:37:99:0,111,255	0/1:20,18:38:100:255,0,255	0/1:26,7:33:99:152,0,255	0/1:18,13:31:100:255,0,255	0/0:37,0:37:99:0,111,255	0/0:28,0:28:99:0,84,255	0/1:31,11:42:100:255,0,255	0/1:19,16:35:100:255,0,255	0/1:16,15:31:100:255,0,255	0/1:22,14:36:100:255,0,255	0/0:28,0:28:99:0,84,255	0/0:36,0:36:99:0,108,255	0/0:43,0:43:99:0,129,255	0/1:14,12:26:100:255,0,255	0/0:32,0:32:99:0,96,255	0/1:32,10:42:100:234,0,255	0/0:30,0:30:99:0,90,255	0/0:21,0:21:99:0,63,255	0/0:28,0:28:99:0,84,255	0/1:19,10:29:100:255,0,255	0/1:16,13:29:100:255,0,255	0/1:25,16:41:100:255,0,255	0/1:26,12:38:100:255,0,255	0/0:23,0:23:99:0,69,255	0/0:33,0:33:99:0,99,255	0/1:13,14:27:100:255,0,255	0/0:33,0:33:99:0,99,255	0/1:20,20:40:100:255,0,255	0/0:38,0:38:99:0,114,255	0/0:28,0:28:99:0,84,255	0/0:33,0:33:99:0,99,255	0/1:30,19:49:100:255,0,255	0/0:38,0:38:99:0,114,255	0/0:31,0:31:99:0,93,255	0/1:35,12:47:100:255,0,255	0/1:22,16:38:100:255,0,255	0/1:23,17:40:100:255,0,255
HIC_ASM_0	3789935	C	A	0/1:20,13:33:100:255,0,255	0/0:25,0:25:99:0,75,255	0/0:27,0:27:99:0,81,255	0/1:21,16:37:100:255,0,255	0/0:29,0:29:99:0,87,255	0/1:30,5:35:99:75,0,255	0/0:31,0:31:99:0,93,255	0/0:37,0:37:99:0,111,255	0/0:34,0:34:99:0,102,255	0/0:37,0:37:99:0,111,255	0/1:20,19:39:100:255,0,255	0/1:26,8:34:100:186,0,255	0/1:19,14:33:100:255,0,255	0/0:37,0:37:99:0,111,255	0/0:28,0:28:99:0,84,255	0/1:32,12:44:100:255,0,255	0/1:18,16:34:100:255,0,255	0/1:16,15:31:100:255,0,255	0/1:22,14:36:100:255,0,255	0/0:28,0:28:99:0,84,255	0/0:36,0:36:99:0,108,255	0/0:43,0:43:99:0,129,255	0/1:14,12:26:100:255,0,255	0/0:32,0:32:99:0,96,255	0/1:31,10:41:100:236,0,255	0/0:30,0:30:99:0,90,255	0/0:21,0:21:99:0,63,255	0/0:27,0:27:99:0,81,255	0/1:18,10:28:100:255,0,255	0/1:16,13:29:100:255,0,255	0/1:25,17:42:100:255,0,255	0/1:25,12:37:100:255,0,255	0/0:23,0:23:99:0,69,255	0/0:33,0:33:99:0,99,255	0/1:13,14:27:100:255,0,255	0/0:33,0:33:99:0,99,255	0/1:20,21:41:100:255,0,255	0/0:38,0:38:99:0,114,255	0/0:27,0:27:99:0,81,255	0/0:33,0:33:99:0,99,255	0/1:30,18:48:100:255,0,255	0/0:38,0:38:99:0,114,255	0/0:31,0:31:99:0,93,255	0/1:33,11:44:100:255,0,255	0/1:22,16:38:100:255,0,255	0/1:23,17:40:100:255,0,255
HIC_ASM_0	3789994	A	G	0/1:25,13:38:100:255,0,255	0/0:31,0:31:99:0,93,255	0/0:21,0:21:99:0,63,255	0/1:24,20:44:100:255,0,255	0/0:30,0:30:99:0,90,255	0/1:32,8:40:100:168,0,255	0/0:28,0:28:99:0,84,255	0/0:32,0:32:99:0,96,255	0/0:31,0:31:99:0,93,255	0/0:30,0:30:99:0,90,255	0/1:24,22:46:100:255,0,255	0/1:19,5:24:99:107,0,255	0/1:29,15:44:100:255,0,255	0/0:30,0:30:99:0,90,255	0/0:34,0:34:99:0,102,255	0/1:32,11:43:100:255,0,255	0/1:19,14:33:100:255,0,255	0/1:18,17:35:100:255,0,255	0/1:15,17:32:100:255,0,255	0/0:29,0:29:99:0,87,255	0/0:34,0:34:99:0,102,255	0/0:43,0:43:99:0,129,255	0/1:23,13:36:100:255,0,255	0/0:26,0:26:99:0,78,255	0/1:29,6:35:99:111,0,255	0/0:34,0:34:99:0,102,255	0/0:34,0:34:99:0,102,255	0/0:28,0:28:99:0,84,255	0/1:25,9:34:100:222,0,255	0/1:27,19:46:100:255,0,255	0/1:24,17:41:100:255,0,255	0/1:26,15:41:100:255,0,255	0/0:35,0:35:99:0,105,255	0/0:33,0:33:99:0,99,255	0/1:18,18:36:100:255,0,255	0/0:37,0:37:99:0,111,255	0/1:22,22:44:100:255,0,255	0/0:38,0:38:99:0,114,255	0/0:27,0:27:99:0,81,255	0/0:21,0:21:99:0,63,255	0/1:35,21:56:100:255,0,255	0/0:35,0:35:99:0,105,255	0/0:33,0:33:99:0,99,255	0/1:25,17:42:100:255,0,255	0/1:21,13:34:100:255,0,255	0/1:24,21:45:100:255,0,255
HIC_ASM_0	3789999	A	T	0/1:29,13:42:100:255,0,255	0/0:31,0:31:99:0,93,255	0/0:21,0:21:99:0,63,255	0/1:25,19:44:100:255,0,255	0/0:30,0:30:99:0,90,255	0/1:31,8:39:100:171,0,255	0/0:28,0:28:99:0,84,255	0/0:32,0:32:99:0,96,255	0/0:33,0:33:99:0,99,255	0/0:30,0:30:99:0,90,255	0/1:22,22:44:100:255,0,255	0/1:18,5:23:99:110,0,255	0/1:29,15:44:100:255,0,255	0/0:30,0:30:99:0,90,255	0/0:34,0:34:99:0,102,255	0/1:31,11:42:100:255,0,255	0/1:19,14:33:100:255,0,255	0/1:17,16:33:100:255,0,255	0/1:14,17:31:100:255,0,255	0/0:32,0:32:99:0,96,255	0/0:35,0:35:99:0,105,255	0/0:43,0:43:99:0,129,255	0/1:25,14:39:100:255,0,255	0/0:29,0:29:99:0,87,255	0/1:28,6:34:99:113,0,255	0/0:37,0:37:99:0,111,255	0/0:34,0:34:99:0,102,255	0/0:31,0:31:99:0,93,255	0/1:27,11:38:100:255,0,255	0/1:27,18:45:100:255,0,255	0/1:26,17:43:100:255,0,255	0/1:27,16:43:100:255,0,255	0/0:35,0:35:99:0,105,255	0/0:33,0:33:99:0,99,255	0/1:17,18:35:100:255,0,255	0/0:37,0:37:99:0,111,255	0/1:23,21:44:100:255,0,255	0/0:36,0:36:99:0,108,255	0/0:30,0:30:99:0,90,255	0/0:21,0:21:99:0,63,255	0/1:34,22:56:100:255,0,255	0/0:35,0:35:99:0,105,255	0/0:32,0:32:99:0,96,255	0/1:27,18:45:100:255,0,255	0/1:23,12:35:100:255,0,255	0/1:24,21:45:100:255,0,255
HIC_ASM_0	3790024	G	T	0/1:41,5:46:99:41,0,255	0/1:25,5:30:99:90,0,255	0/1:21,5:26:99:101,0,255	0/0:64,0:64:100:0,192,255	0/1:25,6:31:99:123,0,255	0/0:39,2:41:99:0,51,255	0/1:21,6:27:99:135,0,255	0/1:29,5:34:99:78,0,255	0/1:24,10:34:100:255,0,255	0/1:21,9:30:100:234,0,255	0/0:48,0:48:99:0,144,255	0/1:18,5:23:99:110,0,255	0/1:43,5:48:99:35,0,255	0/1:17,9:26:100:246,0,255	0/1:19,14:33:100:255,0,255	0/1:35,6:41:99:93,0,255	0/1:30,6:36:99:108,0,255	0/0:41,0:41:99:0,123,255	0/0:31,3:34:78:6,0,255	0/1:25,10:35:100:255,0,255	0/1:30,8:38:100:174,0,255	0/1:35,13:48:100:255,0,255	0/1:34,7:41:99:129,0,255	0/1:18,10:28:100:255,0,255	0/1:27,5:32:99:84,0,255	0/1:29,9:38:100:210,0,255	0/1:26,12:38:100:255,0,255	0/1:26,11:37:100:255,0,255	0/1:42,4:46:78:6,0,255	0/1:37,11:48:100:251,0,255	0/0:61,0:61:100:0,183,255	0/1:41,6:47:99:74,0,255	0/1:25,9:34:100:222,0,255	0/1:21,11:32:100:255,0,255	0/0:43,0:43:99:0,129,255	0/0:42,0:42:99:0,126,255	0/1:36,7:43:99:123,0,255	0/1:28,9:37:100:213,0,255	0/1:21,7:28:100:168,0,255	0/1:13,7:20:100:192,0,255	0/0:61,4:65:99:0,52,255	0/1:34,7:41:99:129,0,255	0/1:25,8:33:100:189,0,255	0/1:43,6:49:99:68,0,255	0/1:33,8:41:100:165,0,255	0/1:40,7:47:99:111,0,255
HIC_ASM_0	3790051	G	C	0/1:19,25:44:100:255,0,255	0/1:26,7:33:99:152,0,255	0/1:18,11:29:100:255,0,255	0/1:23,30:53:100:255,0,255	0/1:16,14:30:100:255,0,255	0/1:12,25:37:100:255,0,255	0/1:19,7:26:100:174,0,255	0/1:32,6:38:99:101,0,255	0/1:23,13:36:100:255,0,255	0/1:24,19:43:100:255,0,255	0/1:17,27:44:100:255,0,255	0/1:8,15:23:100:255,0,219	0/1:14,30:44:100:255,0,255	0/1:11,12:23:100:255,0,255	0/1:19,17:36:100:255,0,255	0/1:15,29:44:100:255,0,255	0/1:15,23:38:100:255,0,255	0/1:11,21:32:100:255,0,255	0/1:11,23:34:100:255,0,255	0/1:24,12:36:100:255,0,255	0/1:28,13:41:100:255,0,255	0/1:37,19:56:100:255,0,255	0/1:19,30:49:100:255,0,255	0/1:12,16:28:100:255,0,255	0/1:17,10:27:100:255,0,255	0/1:25,14:39:100:255,0,255	0/1:24,12:36:100:255,0,255	0/1:18,18:36:100:255,0,255	0/1:19,29:48:100:255,0,255	0/1:15,36:51:100:255,0,255	0/1:23,27:50:100:255,0,255	0/1:14,28:42:100:255,0,255	0/1:16,21:37:100:255,0,255	0/1:19,17:36:100:255,0,255	0/1:14,27:41:100:255,0,255	0/1:37,12:49:100:255,0,255	0/1:15,24:39:100:255,0,255	0/1:23,15:38:100:255,0,255	0/1:20,13:33:100:255,0,255	0/1:11,9:20:100:255,0,255	0/1:33,27:60:100:255,0,255	0/1:28,12:40:100:255,0,255	0/1:24,14:38:100:255,0,255	0/1:11,31:42:100:255,0,255	0/1:14,27:41:100:255,0,255	0/1:21,24:45:100:255,0,255
HIC_ASM_0	3790081	T	G	0/0:48,0:48:99:0,144,255	0/0:29,0:29:99:0,87,255	0/1:24,8:32:100:192,0,255	0/0:72,0:72:100:0,216,255	0/1:21,5:26:99:101,0,255	0/1:32,7:39:99:135,0,255	0/0:25,2:27:89:0,9,255	0/0:35,0:35:99:0,105,255	0/0:29,2:31:99:0,21,255	0/0:41,3:44:99:0,25,255	0/0:47,0:47:99:0,141,255	0/0:20,0:20:99:0,60,255	0/1:38,5:43:99:51,0,255	0/0:27,0:27:99:0,81,255	0/0:32,0:32:99:0,96,255	0/0:41,0:41:99:0,123,255	0/0:37,0:37:99:0,111,255	0/0:43,0:43:99:0,129,255	0/0:45,0:45:99:0,135,255	0/0:37,0:37:99:0,111,255	0/1:32,4:36:99:36,0,255	0/0:55,2:57:99:0,99,255	0/0:47,0:47:99:0,141,255	0/1:26,4:30:99:54,0,255	0/0:29,0:29:99:0,87,255	0/1:37,5:42:99:53,0,255	0/0:34,0:34:99:0,102,255	0/1:33,6:39:99:99,0,255	0/0:46,4:50:81:0,7,255	0/0:56,0:56:100:0,168,255	0/0:54,0:54:100:0,162,255	0/0:48,0:48:99:0,144,255	0/1:36,8:44:99:155,0,255	0/0:28,3:31:96:15,0,255	0/1:30,8:38:100:174,0,255	0/1:37,11:48:100:251,0,255	0/0:47,0:47:99:0,141,255	0/0:31,3:34:78:6,0,255	0/1:30,5:35:99:75,0,255	0/0:21,0:21:99:0,63,255	0/0:58,0:58:100:0,174,255	0/0:41,0:41:99:0,123,255	0/0:37,3:40:94:0,12,255	0/0:38,3:41:97:0,16,255	0/0:41,0:41:99:0,123,255	0/0:49,0:49:99:0,147,255
HIC_ASM_0	3790126	C	T	0/1:32,15:47:100:255,0,255	0/0:34,0:34:99:0,102,255	0/0:35,0:35:99:0,105,255	0/1:37,26:63:100:255,0,255	0/0:34,0:34:99:0,102,255	0/1:22,13:35:100:255,0,255	0/0:34,0:34:99:0,102,255	0/0:35,0:35:99:0,105,255	0/0:35,0:35:99:0,105,255	0/0:44,0:44:99:0,132,255	0/1:28,14:42:100:255,0,255	0/1:22,7:29:100:165,0,255	0/1:35,10:45:100:225,0,255	0/0:34,0:34:99:0,102,255	0/0:34,0:34:99:0,102,255	0/1:24,13:37:100:255,0,255	0/0:33,0:33:99:0,99,255	0/1:21,17:38:100:255,0,255	0/1:26,17:43:100:255,0,255	0/0:38,0:38:99:0,114,255	0/0:40,0:40:99:0,120,255	0/0:46,0:46:99:0,138,255	0/1:31,15:46:100:255,0,255	0/0:32,0:32:99:0,96,255	0/1:26,7:33:99:152,0,255	0/0:43,0:43:99:0,129,255	0/0:34,0:34:99:0,102,255	0/0:37,0:37:99:0,111,255	0/1:31,19:50:100:255,0,255	0/1:32,24:56:100:255,0,255	0/1:31,19:50:100:255,0,255	0/1:30,24:54:100:255,0,255	0/0:45,0:45:99:0,135,255	0/0:34,0:34:99:0,102,255	0/1:21,19:40:100:255,0,255	0/1:38,8:46:99:150,0,255	0/1:35,21:56:100:255,0,255	0/0:37,0:37:99:0,111,255	0/0:38,0:38:99:0,114,255	0/0:30,0:30:99:0,90,255	0/1:43,18:61:100:255,0,255	0/0:40,0:40:99:0,120,255	0/0:43,0:43:99:0,129,255	0/1:27,14:41:100:255,0,255	0/1:24,17:41:100:255,0,255	0/1:39,15:54:100:255,0,255
HIC_ASM_0	3790145	C	A	0/0:41,0:41:99:0,123,255	0/0:34,0:34:99:0,102,255	0/0:35,0:35:99:0,105,255	0/0:54,0:54:100:0,162,255	0/0:34,0:34:99:0,102,255	0/0:34,0:34:99:0,102,255	0/0:34,0:34:99:0,102,255	0/0:35,0:35:99:0,105,255	0/0:35,0:35:99:0,105,255	0/0:44,0:44:99:0,132,255	0/0:41,0:41:99:0,123,255	0/0:31,0:31:99:0,93,255	0/0:36,0:36:99:0,108,255	0/0:33,0:33:99:0,99,255	0/0:32,0:32:99:0,96,255	0/0:38,0:38:99:0,114,255	0/0:35,0:35:99:0,105,255	0/0:38,0:38:99:0,114,255	0/0:38,0:38:99:0,114,255	0/0:35,0:35:99:0,105,255	0/0:38,0:38:99:0,114,255	0/0:46,0:46:99:0,138,255	0/0:42,0:42:99:0,126,255	0/0:29,0:29:99:0,87,255	0/0:35,0:35:99:0,105,255	0/0:40,0:40:99:0,120,255	0/0:34,0:34:99:0,102,255	0/0:37,0:37:99:0,111,255	0/0:48,0:48:99:0,144,255	0/0:51,0:51:99:0,153,255	0/0:44,0:44:99:0,132,255	0/0:50,0:50:99:0,150,255	0/0:45,0:45:99:0,135,255	0/0:34,0:34:99:0,102,255	0/0:36,0:36:99:0,108,255	0/1:41,10:51:100:207,0,255	0/0:49,0:49:99:0,147,255	0/0:37,0:37:99:0,111,255	0/0:38,0:38:99:0,114,255	0/0:28,0:28:99:0,84,255	0/0:43,0:43:99:0,129,255	0/0:40,0:40:99:0,120,255	0/0:43,0:43:99:0,129,255	0/0:41,0:41:99:0,123,255	0/0:35,0:35:99:0,105,255	0/0:52,0:52:99:0,156,255
HIC_ASM_0	3790175	G	A	0/1:20,22:42:100:255,0,255	0/1:21,14:35:100:255,0,255	0/1:20,17:37:100:255,0,255	0/1:20,33:53:100:255,0,255	0/1:16,13:29:100:255,0,255	0/1:15,19:34:100:255,0,255	0/1:20,14:34:100:255,0,255	0/1:20,12:32:100:255,0,255	0/1:20,20:40:100:255,0,255	0/1:28,35:63:100:255,0,255	0/1:18,21:39:100:255,0,255	0/1:14,17:31:100:255,0,255	0/1:12,22:34:100:255,0,255	0/1:16,18:34:100:255,0,255	0/1:14,19:33:100:255,0,255	0/1:12,22:34:100:255,0,255	0/1:19,19:38:100:255,0,255	0/1:12,22:34:100:255,0,255	0/1:11,24:35:100:255,0,255	0/1:15,20:35:100:255,0,255	0/1:20,12:32:100:255,0,255	0/1:29,20:49:100:255,0,255	0/1:17,30:47:100:255,0,255	0/1:13,19:32:100:255,0,255	0/1:13,24:37:100:255,0,255	0/1:26,14:40:100:255,0,255	0/1:22,23:45:100:255,0,255	0/1:23,14:37:100:255,0,255	0/1:11,35:46:100:255,0,255	0/1:11,39:50:100:255,0,246	0/1:18,24:42:100:255,0,255	0/1:14,35:49:100:255,0,255	0/1:25,26:51:100:255,0,255	0/1:19,12:31:100:255,0,255	0/1:9,18:27:100:255,0,243	0/1:36,11:47:100:254,0,255	0/1:16,35:51:100:255,0,255	0/1:15,22:37:100:255,0,255	0/1:23,14:37:100:255,0,255	0/1:14,18:32:100:255,0,255	0/1:15,26:41:100:255,0,255	0/1:20,24:44:100:255,0,255	0/1:30,20:50:100:255,0,255	0/1:15,29:44:100:255,0,255	0/1:10,19:29:100:255,0,255	0/1:19,32:51:100:255,0,255
HIC_ASM_0	3790228	A	T	0/1:28,10:38:100:246,0,255	0/0:34,0:34:99:0,102,255	0/0:37,0:37:99:0,111,255	0/1:26,18:44:100:255,0,255	0/0:40,0:40:99:0,120,255	0/1:18,14:32:100:255,0,255	0/0:33,0:33:99:0,99,255	0/0:35,0:35:99:0,105,255	0/0:39,0:39:99:0,117,255	0/0:55,0:55:100:0,165,255	0/1:30,11:41:100:255,0,255	0/1:27,11:38:100:255,0,255	0/1:29,9:38:100:210,0,255	0/0:36,0:36:99:0,108,255	0/0:36,0:36:99:0,108,255	0/1:16,10:26:100:255,0,255	0/1:33,9:42:100:197,0,255	0/1:23,8:31:100:195,0,255	0/1:20,11:31:100:255,0,255	0/0:33,0:33:99:0,99,255	0/0:33,0:33:99:0,99,255	0/0:45,0:45:99:0,135,255	0/1:32,17:49:100:255,0,255	0/0:40,0:40:99:0,120,255	0/1:31,12:43:100:255,0,255	0/0:45,0:45:99:0,135,255	0/0:50,0:50:99:0,150,255	0/0:40,0:40:99:0,120,255	0/1:27,19:46:100:255,0,255	0/1:36,16:52:100:255,0,255	0/1:18,17:35:100:255,0,255	0/1:39,14:53:100:255,0,255	0/0:49,0:49:99:0,147,255	0/0:35,0:35:99:0,105,255	0/1:19,15:34:100:255,0,255	0/0:45,0:45:99:0,135,255	0/1:37,18:55:100:255,0,255	0/0:37,0:37:99:0,111,255	0/0:45,0:45:99:0,135,255	0/0:31,0:31:99:0,93,255	0/1:22,12:34:100:255,0,255	0/0:40,0:40:99:0,120,255	0/0:52,0:52:99:0,156,255	0/1:35,10:45:100:225,0,255	0/1:24,12:36:100:255,0,255	0/1:42,6:48:99:72,0,255
HIC_ASM_0	3790261	G	T	0/1:27,6:33:99:117,0,255	0/1:12,26:38:100:255,0,255	0/1:20,24:44:100:255,0,255	0/1:32,10:42:100:234,0,255	0/1:15,12:27:100:255,0,255	0/1:26,7:33:99:152,0,255	0/1:18,16:34:100:255,0,255	0/1:20,11:31:100:255,0,255	0/1:17,23:40:100:255,0,255	0/1:26,21:47:100:255,0,255	0/1:34,7:41:99:129,0,255	0/1:23,9:32:100:228,0,255	0/1:22,8:30:100:198,0,255	0/1:22,17:39:100:255,0,255	0/1:13,21:34:100:255,0,255	0/1:23,4:27:99:63,0,255	0/1:28,17:45:100:255,0,255	0/1:19,11:30:100:255,0,255	0/1:20,9:29:100:237,0,255	0/1:12,19:31:100:255,0,255	0/1:17,16:33:100:255,0,255	0/1:22,17:39:100:255,0,255	0/1:25,16:41:100:255,0,255	0/1:16,14:30:100:255,0,255	0/1:23,15:38:100:255,0,255	0/1:24,19:43:100:255,0,255	0/1:21,18:39:100:255,0,255	0/1:22,14:36:100:255,0,255	0/1:30,11:41:100:255,0,255	0/1:21,24:45:100:255,0,255	0/1:29,7:36:99:144,0,255	0/1:25,19:44:100:255,0,255	0/1:21,20:41:100:255,0,255	0/1:17,15:32:100:255,0,255	0/1:17,10:27:100:255,0,255	0/1:29,18:47:100:255,0,255	0/1:26,21:47:100:255,0,255	0/1:13,13:26:100:255,0,255	0/1:21,24:45:100:255,0,255	0/1:12,15:27:100:255,0,255	0/1:14,8:22:100:222,0,255	0/1:17,23:40:100:255,0,255	0/1:27,17:44:100:255,0,255	0/1:23,19:42:100:255,0,255	0/1:22,17:39:100:255,0,255	0/1:26,18:44:100:255,0,255
HIC_ASM_0	3790326	C	G	0/1:11,9:20:100:255,0,255	0/1:9,26:35:100:255,0,219	0/1:13,16:29:100:255,0,255	0/1:19,6:25:99:141,0,255	0/1:17,13:30:100:255,0,255	0/1:15,8:23:100:219,0,255	0/1:16,17:33:100:255,0,255	0/1:18,7:25:100:177,0,255	0/1:13,15:28:100:255,0,255	0/1:23,9:32:100:228,0,255	0/1:26,8:34:100:186,0,255	0/1:15,6:21:99:153,0,255	0/1:18,6:24:99:143,0,255	0/1:23,10:33:100:255,0,255	0/1:15,13:28:100:255,0,255	0/0:18,1:19:99:0,21,255	0/1:19,16:35:100:255,0,255	0/1:12,7:19:100:195,0,255	0/1:17,5:22:99:113,0,255	0/1:12,11:23:100:255,0,255	0/1:17,12:29:100:255,0,255	0/1:19,9:28:100:240,0,255	0/1:20,13:33:100:255,0,255	0/1:18,11:29:100:255,0,255	0/1:21,10:31:100:255,0,255	0/1:22,17:39:100:255,0,255	0/1:15,14:29:100:255,0,255	0/1:11,18:29:100:255,0,255	0/1:20,6:26:99:138,0,255	0/1:12,18:30:100:255,0,255	0/1:12,6:18:100:162,0,255	0/1:23,14:37:100:255,0,255	0/1:23,13:36:100:255,0,255	0/1:12,13:25:100:255,0,255	0/1:21,7:28:100:168,0,255	0/1:18,14:32:100:255,0,255	0/1:19,18:37:100:255,0,255	0/1:14,12:26:100:255,0,255	0/1:18,21:39:100:255,0,255	0/1:14,15:29:100:255,0,255	0/1:13,8:21:100:225,0,255	0/1:13,19:32:100:255,0,255	0/1:24,15:39:100:255,0,255	0/1:14,13:27:100:255,0,255	0/1:18,13:31:100:255,0,255	0/1:18,15:33:100:255,0,255
HIC_ASM_0	3790421	A	C	0/1:7,13:20:100:255,0,192	0/1:10,16:26:100:255,0,255	0/1:17,11:28:100:255,0,255	0/1:6,4:10:99:114,0,186	0/1:14,17:31:100:255,0,255	0/1:12,2:14:99:30,0,255	0/1:12,11:23:100:255,0,255	0/1:21,7:28:100:168,0,255	0/1:12,6:18:100:162,0,255	0/0:20,2:22:79:6,0,255	0/1:18,3:21:99:44,0,255	0/1:14,4:18:99:90,0,255	0/1:12,5:17:99:129,0,255	0/1:13,7:20:100:192,0,255	0/1:15,6:21:99:153,0,255	0/1:11,3:14:99:66,0,255	0/1:12,9:21:100:255,0,255	0/1:10,3:13:99:69,0,255	0/1:10,1:11:66:3,0,255	0/1:15,7:22:100:186,0,255	0/1:12,9:21:100:255,0,255	0/1:15,7:22:100:186,0,255	0/1:14,6:20:99:156,0,255	0/1:19,5:24:99:107,0,255	0/1:12,2:14:99:30,0,255	0/1:15,11:26:100:255,0,255	0/1:21,10:31:100:255,0,255	0/1:14,15:29:100:255,0,255	0/1:11,8:19:100:231,0,255	0/1:8,13:21:100:255,0,225	0/1:4,6:10:99:186,0,114	0/1:9,6:15:100:171,0,255	0/1:17,11:28:100:255,0,255	0/1:6,9:15:100:255,0,171	0/1:12,5:17:99:129,0,255	0/0:24,0:24:99:0,72,255	0/1:7,10:17:100:255,0,201	0/1:14,11:25:100:255,0,255	0/1:20,10:30:100:255,0,255	0/1:10,10:20:100:255,0,255	0/0:12,1:13:67:0,4,255	0/1:18,9:27:100:243,0,255	0/1:16,11:27:100:255,0,255	0/1:10,3:13:99:69,0,255	0/1:13,5:18:99:126,0,255	0/1:12,15:27:100:255,0,255
HIC_ASM_0	3790524	C	T	0/0:14,0:14:99:0,42,255	0/0:16,0:16:99:0,48,255	0/0:17,0:17:99:0,51,255	0/0:9,0:9:99:0,27,255	0/0:17,0:17:99:0,51,255	0/0:17,0:17:99:0,51,255	0/0:14,0:14:99:0,42,255	0/0:13,0:13:99:0,39,255	0/0:16,0:16:99:0,48,255	1/1:0,11:11:99:255,33,0	0/0:12,0:12:99:0,36,255	0/0:16,0:16:99:0,48,255	0/0:16,0:16:99:0,48,255	0/0:13,0:13:99:0,39,255	0/0:15,0:15:99:0,45,255	0/0:19,0:19:99:0,57,255	0/0:15,0:15:99:0,45,255	0/0:12,0:12:99:0,36,255	0/0:15,0:15:99:0,45,255	0/0:16,0:16:99:0,48,255	0/0:14,0:14:99:0,42,255	0/0:19,0:19:99:0,57,255	0/0:9,0:9:99:0,27,255	0/0:16,0:16:99:0,48,255	0/0:5,0:5:96:0,15,180	0/0:19,0:19:99:0,57,255	0/0:23,0:23:99:0,69,255	0/0:22,0:22:99:0,66,255	0/0:10,0:10:99:0,30,255	0/0:14,0:14:99:0,42,255	0/0:14,0:14:99:0,42,255	0/0:8,0:8:99:0,24,255	0/0:13,0:13:99:0,39,255	0/0:9,0:9:99:0,27,255	0/0:14,0:14:99:0,42,255	1/1:0,15:15:99:255,45,0	0/0:8,0:8:99:0,24,255	0/0:17,0:17:99:0,51,255	0/0:19,0:19:99:0,57,255	0/0:16,0:16:99:0,48,255	0/0:17,0:17:99:0,51,255	0/0:16,0:16:99:0,48,255	0/0:9,0:9:99:0,27,255	0/0:13,0:13:99:0,39,255	0/0:12,0:12:99:0,36,255	0/0:16,0:16:99:0,48,255
HIC_ASM_0	3790646	T	G	0/0:12,0:12:99:0,36,255	0/0:10,0:10:99:0,30,255	0/0:12,0:12:99:0,36,255	0/0:19,0:19:99:0,57,255	0/0:14,0:14:99:0,42,255	0/0:13,0:13:99:0,39,255	0/0:20,0:20:99:0,60,255	0/0:12,0:12:99:0,36,255	0/0:20,0:20:99:0,60,255	1/1:0,15:15:99:255,45,0	0/0:16,0:16:99:0,48,255	./.:0,0:0	0/0:13,0:13:99:0,39,255	0/0:7,0:7:99:0,21,252	0/0:18,0:18:99:0,54,255	0/0:16,0:16:99:0,48,255	0/0:9,0:9:99:0,27,255	0/0:22,0:22:99:0,66,255	0/0:23,0:23:99:0,69,255	0/0:17,0:17:99:0,51,255	0/0:18,0:18:99:0,54,255	0/0:23,0:23:99:0,69,255	0/0:11,0:11:99:0,33,255	0/0:21,0:21:99:0,63,255	0/0:12,0:12:99:0,36,255	0/0:16,0:16:99:0,48,255	0/0:18,0:18:99:0,54,255	0/0:19,0:19:99:0,57,255	0/0:18,0:18:99:0,54,255	0/0:23,0:23:99:0,69,255	./.:0,0:0	0/0:19,0:19:99:0,57,255	0/0:18,0:18:99:0,54,255	0/0:18,0:18:99:0,54,255	0/0:15,0:15:99:0,45,255	1/1:0,16:16:99:255,48,0	0/0:15,0:15:99:0,45,255	0/0:14,0:14:99:0,42,255	0/0:22,0:22:99:0,66,255	0/0:16,0:16:99:0,48,255	0/0:19,0:19:99:0,57,255	0/0:8,0:8:99:0,24,255	0/0:14,0:14:99:0,42,255	0/0:22,0:22:99:0,66,255	0/0:20,0:20:99:0,60,255	0/0:21,0:21:99:0,63,255
HIC_ASM_0	3790682	A	G	0/0:8,0:8:99:0,24,255	0/0:13,0:13:99:0,39,255	0/0:16,0:16:99:0,48,255	0/0:11,0:11:99:0,33,255	0/0:15,0:15:99:0,45,255	0/1:11,1:12:50:0,0,255	0/0:24,0:24:99:0,72,255	0/0:14,0:14:99:0,42,255	0/0:22,0:22:99:0,66,255	0/0:19,0:19:99:0,57,255	0/1:12,2:14:99:30,0,255	0/0:16,0:16:99:0,48,255	0/1:13,2:15:99:27,0,255	0/0:12,0:12:99:0,36,255	0/0:19,0:19:99:0,57,255	0/0:11,0:11:99:0,33,255	0/1:7,3:10:99:78,0,222	0/0:13,0:13:99:0,39,255	0/0:25,0:25:99:0,75,255	0/0:19,0:19:99:0,57,255	0/0:20,0:20:99:0,60,255	0/0:24,0:24:99:0,72,255	0/0:9,0:9:99:0,27,255	0/0:17,0:17:99:0,51,255	0/1:7,4:11:99:111,0,219	0/0:24,0:24:99:0,72,255	0/0:15,0:15:99:0,45,255	0/0:17,0:17:99:0,51,255	./.:0,0:0	0/1:11,8:19:100:231,0,255	0/1:6,3:9:99:81,0,189	0/0:21,0:21:99:0,63,255	0/0:21,0:21:99:0,63,255	0/0:17,0:17:99:0,51,255	0/0:18,0:18:99:0,54,255	0/0:21,0:21:99:0,63,255	0/1:11,1:12:50:0,0,255	0/0:18,0:18:99:0,54,255	0/0:24,0:24:99:0,72,255	0/0:21,0:21:99:0,63,255	0/0:16,0:16:99:0,48,255	0/0:11,0:11:99:0,33,255	0/0:22,0:22:99:0,66,255	0/0:16,0:16:99:0,48,255	0/0:22,0:22:99:0,66,255	0/1:10,1:11:66:3,0,255
HIC_ASM_0	3790697	T	C	0/0:7,0:7:99:0,21,252	0/0:18,0:18:99:0,54,255	0/0:19,0:19:99:0,57,255	0/1:11,4:15:99:99,0,255	0/0:19,0:19:99:0,57,255	0/1:10,2:12:99:36,0,255	0/0:27,0:27:99:0,81,255	0/0:18,0:18:99:0,54,255	0/0:27,0:27:99:0,81,255	0/0:19,0:19:99:0,57,255	0/1:11,2:13:99:33,0,255	./.:0,0:0	0/1:12,4:16:99:96,0,255	0/0:12,0:12:99:0,36,255	0/0:20,0:20:99:0,60,255	0/0:12,0:12:99:0,36,255	0/1:9,3:12:99:72,0,255	0/0:13,0:13:99:0,39,255	0/0:26,0:26:99:0,78,255	0/0:20,0:20:99:0,60,255	0/0:22,0:22:99:0,66,255	0/0:24,0:24:99:0,72,255	0/0:10,0:10:99:0,30,255	0/0:18,0:18:99:0,54,255	0/1:8,6:14:100:174,0,246	0/0:24,0:24:99:0,72,255	0/0:15,0:15:99:0,45,255	0/0:17,0:17:99:0,51,255	0/0:25,0:25:99:0,75,255	0/1:14,11:25:100:255,0,255	0/1:5,4:9:99:117,0,153	0/0:22,0:22:99:0,66,255	0/0:23,0:23:99:0,69,255	0/0:18,0:18:99:0,54,255	0/0:23,0:23:99:0,69,255	0/0:22,0:22:99:0,66,255	0/0:15,1:16:94:0,12,255	0/0:21,0:21:99:0,63,255	0/0:27,0:27:99:0,81,255	0/0:19,0:19:99:0,57,255	0/0:15,1:16:94:0,12,255	0/0:13,0:13:99:0,39,255	0/0:21,0:21:99:0,63,255	0/0:15,0:15:99:0,45,255	0/0:24,0:24:99:0,72,255	0/1:12,1:13:67:0,4,255
HIC_ASM_0	3790753	T	C	0/1:7,6:13:100:177,0,213	0/0:23,0:23:99:0,69,255	0/0:20,0:20:99:0,60,255	0/1:9,11:20:100:255,0,255	0/0:25,0:25:99:0,75,255	0/1:11,11:22:100:255,0,255	0/0:32,0:32:99:0,96,255	0/0:21,0:21:99:0,63,255	0/0:29,0:29:99:0,87,255	0/0:21,0:21:99:0,63,255	0/1:12,9:21:100:255,0,255	0/1:10,9:19:100:255,0,255	0/1:10,8:18:100:234,0,255	0/0:12,0:12:99:0,36,255	0/0:23,0:23:99:0,69,255	0/1:10,3:13:99:69,0,255	0/1:11,7:18:100:198,0,255	0/1:13,5:18:99:126,0,255	0/1:14,9:23:100:255,0,255	0/0:25,0:25:99:0,75,255	0/0:24,0:24:99:0,72,255	0/0:32,0:32:99:0,96,255	0/1:12,6:18:100:162,0,255	0/0:21,0:21:99:0,63,255	0/1:9,10:19:100:255,0,255	0/0:21,0:21:99:0,63,255	0/0:16,0:16:99:0,48,255	0/0:19,0:19:99:0,57,255	0/1:9,5:14:99:138,0,255	0/1:11,9:20:100:255,0,255	0/1:4,9:13:99:255,0,105	./.:0,0:0	0/0:29,0:29:99:0,87,255	0/0:24,0:24:99:0,72,255	0/1:14,4:18:99:90,0,255	0/0:27,0:27:99:0,81,255	0/1:16,4:20:99:84,0,255	./.:0,0:0	0/0:28,0:28:99:0,84,255	0/0:21,0:21:99:0,63,255	0/1:8,5:13:99:141,0,249	0/0:19,0:19:99:0,57,255	./.:0,0:0	0/1:23,2:25:67:0,3,255	0/0:26,0:26:99:0,78,255	0/1:9,5:14:99:138,0,255
HIC_ASM_0	3790770	T	A	0/1:11,3:14:99:66,0,255	0/0:21,0:21:99:0,63,255	./.:0,0:0	0/1:18,3:21:99:44,0,255	0/0:29,0:29:99:0,87,255	0/1:18,5:23:99:110,0,255	0/0:34,0:34:99:0,102,255	./.:0,0:0	0/0:22,0:22:99:0,66,255	0/0:20,0:20:99:0,60,255	0/1:19,2:21:88:8,0,255	0/1:19,3:22:99:42,0,255	0/0:17,1:18:98:0,18,255	0/0:13,0:13:99:0,39,255	0/0:15,0:15:99:0,45,255	0/1:11,3:14:99:66,0,255	0/0:19,0:19:99:0,57,255	0/1:12,3:15:99:63,0,255	0/1:17,3:20:99:48,0,255	0/0:21,0:21:99:0,63,255	0/0:24,0:24:99:0,72,255	0/0:26,0:26:99:0,78,255	0/1:17,4:21:99:81,0,255	0/0:18,0:18:99:0,54,255	0/1:17,2:19:96:15,0,255	0/0:19,0:19:99:0,57,255	0/0:19,0:19:99:0,57,255	0/0:19,0:19:99:0,57,255	0/1:13,3:16:99:60,0,255	0/1:15,4:19:99:87,0,255	0/1:11,6:17:100:165,0,255	0/0:23,0:23:99:0,69,255	0/0:31,0:31:99:0,93,255	0/0:21,0:21:99:0,63,255	0/1:16,2:18:98:18,0,255	0/0:27,0:27:99:0,81,255	0/0:21,0:21:99:0,63,255	./.:0,0:0	0/0:29,0:29:99:0,87,255	0/0:22,0:22:99:0,66,255	0/1:9,4:13:99:105,0,255	0/0:19,0:19:99:0,57,255	./.:0,0:0	0/0:26,0:26:99:0,78,255	0/0:24,0:24:99:0,72,255	0/1:16,2:18:98:18,0,255
HIC_ASM_0	3790771	T	A	0/1:11,3:14:99:66,0,255	0/0:21,0:21:99:0,63,255	./.:0,0:0	0/1:17,3:20:99:48,0,255	0/0:29,0:29:99:0,87,255	0/1:18,5:23:99:110,0,255	0/0:34,0:34:99:0,102,255	./.:0,0:0	0/0:22,0:22:99:0,66,255	0/0:20,0:20:99:0,60,255	0/1:19,2:21:88:8,0,255	0/1:19,3:22:99:42,0,255	0/0:17,1:18:98:0,18,255	0/0:13,0:13:99:0,39,255	0/0:15,0:15:99:0,45,255	0/1:11,3:14:99:66,0,255	0/0:19,0:19:99:0,57,255	0/1:12,3:15:99:63,0,255	0/1:16,3:19:99:51,0,255	0/0:21,0:21:99:0,63,255	0/0:24,0:24:99:0,72,255	0/0:26,0:26:99:0,78,255	0/1:17,4:21:99:81,0,255	0/0:18,0:18:99:0,54,255	0/1:17,2:19:96:15,0,255	0/0:19,0:19:99:0,57,255	0/0:19,0:19:99:0,57,255	0/0:19,0:19:99:0,57,255	0/1:13,3:16:99:60,0,255	0/1:15,4:19:99:87,0,255	0/1:11,6:17:100:165,0,255	0/0:23,0:23:99:0,69,255	0/0:31,0:31:99:0,93,255	0/0:21,0:21:99:0,63,255	0/1:16,2:18:98:18,0,255	0/0:27,0:27:99:0,81,255	0/0:21,0:21:99:0,63,255	./.:0,0:0	0/0:29,0:29:99:0,87,255	0/0:22,0:22:99:0,66,255	0/1:10,4:14:99:102,0,255	0/0:19,0:19:99:0,57,255	./.:0,0:0	0/0:26,0:26:99:0,78,255	0/0:24,0:24:99:0,72,255	0/1:15,3:18:99:53,0,255
HIC_ASM_0	3790781	C	A	0/1:11,3:14:99:66,0,255	0/0:21,0:21:99:0,63,255	./.:0,0:0	0/1:20,4:24:99:71,0,255	0/0:29,0:29:99:0,87,255	0/1:17,5:22:99:113,0,255	0/0:34,0:34:99:0,102,255	./.:0,0:0	0/0:19,0:19:99:0,57,255	0/0:22,0:22:99:0,66,255	0/1:18,6:24:99:143,0,255	0/1:19,5:24:99:107,0,255	0/1:19,4:23:99:75,0,255	0/0:13,0:13:99:0,39,255	0/0:15,0:15:99:0,45,255	0/1:10,4:14:99:102,0,255	0/0:20,0:20:99:0,60,255	0/1:11,4:15:99:99,0,255	0/1:16,4:20:99:84,0,255	0/0:20,0:20:99:0,60,255	0/0:24,0:24:99:0,72,255	0/0:26,0:26:99:0,78,255	0/1:19,4:23:99:75,0,255	0/0:17,0:17:99:0,51,255	0/1:14,2:16:99:24,0,255	0/0:19,0:19:99:0,57,255	0/0:18,0:18:99:0,54,255	0/0:19,0:19:99:0,57,255	0/1:14,6:20:99:156,0,255	0/1:15,5:20:99:120,0,255	0/1:10,7:17:100:201,0,255	0/0:19,0:19:99:0,57,255	0/0:31,0:31:99:0,93,255	0/0:23,0:23:99:0,69,255	0/1:15,3:18:99:53,0,255	0/0:27,0:27:99:0,81,255	0/0:21,1:22:99:0,30,255	./.:0,0:0	0/0:26,0:26:99:0,78,255	0/0:22,0:22:99:0,66,255	0/1:10,5:15:99:135,0,255	0/0:17,0:17:99:0,51,255	./.:0,0:0	0/1:25,4:29:99:57,0,255	0/0:28,0:28:99:0,84,255	0/1:16,4:20:99:84,0,255
HIC_ASM_0	3790786	A	G	0/1:12,4:16:99:96,0,255	0/0:21,0:21:99:0,63,255	./.:0,0:0	0/1:17,9:26:100:246,0,255	0/0:29,0:29:99:0,87,255	0/1:15,7:22:100:186,0,255	0/0:34,0:34:99:0,102,255	./.:0,0:0	0/0:19,0:19:99:0,57,255	0/0:22,0:22:99:0,66,255	0/1:19,6:25:99:141,0,255	0/1:17,7:24:100:180,0,255	0/1:16,10:26:100:255,0,255	0/0:14,0:14:99:0,42,255	0/0:15,0:15:99:0,45,255	0/0:12,0:12:99:0,36,255	0/1:8,9:17:100:255,0,237	0/1:11,5:16:99:132,0,255	0/1:14,7:21:100:189,0,255	0/0:22,0:22:99:0,66,255	0/0:24,0:24:99:0,72,255	0/0:26,0:26:99:0,78,255	0/1:18,6:24:99:143,0,255	0/0:17,0:17:99:0,51,255	0/1:11,5:16:99:132,0,255	0/0:19,0:19:99:0,57,255	0/0:18,0:18:99:0,54,255	0/0:19,0:19:99:0,57,255	0/1:18,4:22:99:78,0,255	0/1:14,7:21:100:189,0,255	0/1:14,8:22:100:222,0,255	./.:0,0:0	0/0:31,0:31:99:0,93,255	0/0:23,0:23:99:0,69,255	0/1:15,3:18:99:53,0,255	0/0:28,0:28:99:0,84,255	0/1:19,5:24:99:107,0,255	./.:0,0:0	0/0:26,0:26:99:0,78,255	0/0:22,0:22:99:0,66,255	0/1:12,5:17:99:129,0,255	0/0:17,0:17:99:0,51,255	./.:0,0:0	0/1:26,4:30:99:54,0,255	./.:0,0:0	0/1:15,5:20:99:120,0,255
HIC_ASM_0	3790789	T	C	0/1:8,8:16:100:240,0,240	0/0:21,0:21:99:0,63,255	./.:0,0:0	0/1:11,15:26:100:255,0,255	0/0:29,0:29:99:0,87,255	0/1:10,12:22:100:255,0,255	0/0:34,0:34:99:0,102,255	./.:0,0:0	0/0:20,0:20:99:0,60,255	0/0:22,0:22:99:0,66,255	0/1:12,12:24:100:255,0,255	0/1:12,12:24:100:255,0,255	0/1:10,15:25:100:255,0,255	0/0:14,0:14:99:0,42,255	0/0:15,0:15:99:0,45,255	0/1:8,4:12:99:108,0,252	0/1:8,9:17:100:255,0,237	0/1:9,10:19:100:255,0,255	0/1:8,14:22:100:255,0,222	0/0:24,0:24:99:0,72,255	0/0:24,0:24:99:0,72,255	0/0:26,0:26:99:0,78,255	0/1:14,11:25:100:255,0,255	0/0:17,0:17:99:0,51,255	0/1:8,7:15:100:207,0,243	0/0:19,0:19:99:0,57,255	0/0:18,0:18:99:0,54,255	0/0:19,0:19:99:0,57,255	0/1:10,12:22:100:255,0,255	0/1:9,12:21:100:255,0,255	0/1:5,17:22:99:255,0,113	./.:0,0:0	0/0:31,0:31:99:0,93,255	0/0:23,0:23:99:0,69,255	0/1:13,6:19:99:159,0,255	0/0:28,0:28:99:0,84,255	0/1:18,6:24:99:143,0,255	./.:0,0:0	0/0:26,0:26:99:0,78,255	0/0:22,0:22:99:0,66,255	0/1:7,10:17:100:255,0,201	0/0:17,0:17:99:0,51,255	./.:0,0:0	0/1:22,9:31:100:231,0,255	./.:0,0:0	0/1:11,9:20:100:255,0,255
HIC_ASM_0	3790828	C	G	0/1:12,5:17:99:129,0,255	0/0:26,0:26:99:0,78,255	./.:0,0:0	0/1:27,9:36:100:216,0,255	0/0:39,0:39:99:0,117,255	0/1:13,7:20:100:192,0,255	0/0:37,0:37:99:0,111,255	0/0:28,0:28:99:0,84,255	0/0:24,0:24:99:0,72,255	0/0:34,0:34:99:0,102,255	0/1:20,7:27:100:171,0,255	0/1:17,5:22:99:113,0,255	0/1:17,5:22:99:113,0,255	0/0:20,0:20:99:0,60,255	0/0:28,0:28:99:0,84,255	0/1:9,4:13:99:105,0,255	0/0:21,0:21:99:0,63,255	0/1:19,6:25:99:141,0,255	0/1:16,6:22:99:150,0,255	0/0:24,0:24:99:0,72,255	0/0:26,0:26:99:0,78,255	0/0:32,0:32:99:0,96,255	0/1:22,6:28:99:132,0,255	0/0:16,0:16:99:0,48,255	0/1:18,4:22:99:78,0,255	./.:0,0:0	0/0:20,0:20:99:0,60,255	./.:0,0:0	0/1:21,8:29:100:200,0,255	0/1:20,8:28:100:204,0,255	0/1:17,12:29:100:255,0,255	0/1:18,6:24:99:143,0,255	0/0:33,0:33:99:0,99,255	0/0:25,0:25:99:0,75,255	0/1:18,7:25:100:177,0,255	0/0:26,0:26:99:0,78,255	0/1:21,4:25:99:69,0,255	./.:0,0:0	0/0:30,0:30:99:0,90,255	0/0:26,0:26:99:0,78,255	0/1:16,7:23:100:183,0,255	0/0:25,0:25:99:0,75,255	./.:0,0:0	0/1:23,6:29:99:129,0,255	0/0:23,0:23:99:0,69,255	0/1:19,6:25:99:141,0,255
HIC_ASM_0	3790835	C	T	0/1:12,5:17:99:129,0,255	0/0:24,0:24:99:0,72,255	./.:0,0:0	0/1:26,8:34:100:186,0,255	0/0:38,0:38:99:0,114,255	0/1:13,6:19:99:159,0,255	0/0:33,0:33:99:0,99,255	0/0:26,0:26:99:0,78,255	0/0:24,0:24:99:0,72,255	0/0:37,0:37:99:0,111,255	0/1:23,7:30:99:162,0,255	0/1:18,6:24:99:143,0,255	0/1:17,5:22:99:113,0,255	0/0:20,0:20:99:0,60,255	0/0:29,0:29:99:0,87,255	0/1:8,5:13:99:141,0,249	0/0:18,1:19:99:0,21,255	0/1:20,6:26:99:138,0,255	0/1:16,6:22:99:150,0,255	0/0:24,0:24:99:0,72,255	0/0:26,0:26:99:0,78,255	0/0:29,0:29:99:0,87,255	0/1:22,6:28:99:132,0,255	./.:0,0:0	0/1:19,3:22:99:42,0,255	./.:0,0:0	0/0:20,0:20:99:0,60,255	./.:0,0:0	0/1:21,9:30:100:234,0,255	0/1:18,9:27:100:243,0,255	0/1:17,11:28:100:255,0,255	0/1:18,6:24:99:143,0,255	0/0:33,0:33:99:0,99,255	0/0:25,0:25:99:0,75,255	0/1:19,6:25:99:141,0,255	0/0:26,0:26:99:0,78,255	0/1:20,5:25:99:104,0,255	./.:0,0:0	0/0:32,0:32:99:0,96,255	0/0:30,0:30:99:0,90,255	0/1:13,9:22:100:255,0,255	0/0:22,0:22:99:0,66,255	0/0:30,0:30:99:0,90,255	0/1:24,6:30:99:126,0,255	0/0:20,0:20:99:0,60,255	0/1:19,7:26:100:174,0,255
HIC_ASM_0	3790837	A	T	0/1:6,11:17:100:255,0,165	0/0:24,0:24:99:0,72,255	0/0:21,0:21:99:0,63,255	0/1:13,20:33:100:255,0,255	0/0:36,0:36:99:0,108,255	0/1:6,11:17:100:255,0,165	0/0:33,0:33:99:0,99,255	0/0:26,0:26:99:0,78,255	0/0:23,0:23:99:0,69,255	0/0:34,0:34:99:0,102,255	0/1:14,17:31:100:255,0,255	0/1:11,14:25:100:255,0,255	0/1:8,13:21:100:255,0,225	0/0:20,0:20:99:0,60,255	./.:0,0:0	0/1:8,5:13:99:141,0,249	0/1:8,11:19:100:255,0,231	0/1:13,15:28:100:255,0,255	0/1:7,15:22:100:255,0,186	0/0:24,0:24:99:0,72,255	0/0:27,0:27:99:0,81,255	0/0:30,0:30:99:0,90,255	0/1:15,13:28:100:255,0,255	0/0:14,0:14:99:0,42,255	0/1:12,10:22:100:255,0,255	./.:0,0:0	0/0:20,0:20:99:0,60,255	./.:0,0:0	0/1:11,19:30:100:255,0,255	0/1:10,15:25:100:255,0,255	0/1:8,21:29:100:255,0,200	0/1:11,12:23:100:255,0,255	0/0:29,0:29:99:0,87,255	0/0:25,0:25:99:0,75,255	0/1:14,11:25:100:255,0,255	0/0:27,0:27:99:0,81,255	0/1:12,13:25:100:255,0,255	0/0:24,0:24:99:0,72,255	0/0:28,0:28:99:0,84,255	0/0:30,0:30:99:0,90,255	0/1:5,15:20:99:255,0,120	0/0:22,0:22:99:0,66,255	0/0:30,0:30:99:0,90,255	0/1:20,10:30:100:255,0,255	0/1:11,10:21:100:255,0,255	0/1:11,14:25:100:255,0,255
HIC_ASM_0	3790899	A	G	0/1:10,6:16:100:168,0,255	0/0:24,0:24:99:0,72,255	0/0:20,0:20:99:0,60,255	0/1:20,11:31:100:255,0,255	0/0:38,0:38:99:0,114,255	0/0:11,0:11:99:0,33,255	0/0:28,0:28:99:0,84,255	0/0:28,0:28:99:0,84,255	0/0:30,0:30:99:0,90,255	0/0:37,0:37:99:0,111,255	0/1:20,7:27:100:171,0,255	0/0:25,0:25:99:0,75,255	0/1:10,4:14:99:102,0,255	0/0:27,0:27:99:0,81,255	0/0:37,0:37:99:0,111,255	0/1:13,1:14:80:0,6,255	0/1:12,7:19:100:195,0,255	0/1:18,7:25:100:177,0,255	0/1:11,5:16:99:132,0,255	0/0:33,0:33:99:0,99,255	0/0:30,0:30:99:0,90,255	0/0:26,0:26:99:0,78,255	0/1:11,6:17:100:165,0,255	0/0:30,0:30:99:0,90,255	0/1:11,2:13:99:33,0,255	0/0:31,0:31:99:0,93,255	0/0:31,0:31:99:0,93,255	0/0:26,0:26:99:0,78,255	0/1:21,7:28:100:168,0,255	0/1:18,5:23:99:110,0,255	0/1:19,8:27:100:207,0,255	0/1:13,2:15:99:27,0,255	0/0:42,0:42:99:0,126,255	0/0:26,0:26:99:0,78,255	0/1:18,3:21:99:44,0,255	0/0:33,0:33:99:0,99,255	0/1:22,5:27:99:99,0,255	0/0:23,0:23:99:0,69,255	0/0:34,0:34:99:0,102,255	0/0:37,0:37:99:0,111,255	0/1:15,6:21:99:153,0,255	0/0:24,0:24:99:0,72,255	0/0:33,0:33:99:0,99,255	0/1:20,4:24:99:71,0,255	0/1:10,8:18:100:234,0,255	0/1:23,4:27:99:63,0,255
HIC_ASM_0	3790932	C	T	0/1:14,5:19:99:123,0,255	0/0:22,0:22:99:0,66,255	./.:0,0:0	0/1:22,10:32:100:255,0,255	0/0:37,0:37:99:0,111,255	0/0:14,0:14:99:0,42,255	0/0:26,0:26:99:0,78,255	0/0:28,0:28:99:0,84,255	./.:0,0:0	0/0:35,0:35:99:0,105,255	0/1:22,8:30:100:198,0,255	./.:0,0:0	0/1:9,2:11:99:39,0,255	0/0:23,0:23:99:0,69,255	0/0:28,0:28:99:0,84,255	0/1:14,2:16:99:24,0,255	0/1:15,5:20:99:120,0,255	0/1:24,5:29:99:93,0,255	0/1:9,7:16:100:204,0,255	0/0:30,0:30:99:0,90,255	0/0:29,0:29:99:0,87,255	0/0:26,0:26:99:0,78,255	0/1:9,5:14:99:138,0,255	./.:0,0:0	./.:0,0:0	./.:0,0:0	0/0:27,0:27:99:0,81,255	0/0:24,0:24:99:0,72,255	0/1:17,4:21:99:81,0,255	0/1:24,4:28:99:60,0,255	0/1:20,5:25:99:104,0,255	0/0:16,0:16:99:0,48,255	0/0:42,0:42:99:0,126,255	0/0:24,0:24:99:0,72,255	0/1:21,2:23:65:3,0,255	0/0:40,0:40:99:0,120,255	0/1:23,8:31:100:195,0,255	0/0:21,0:21:99:0,63,255	./.:0,0:0	./.:0,0:0	0/1:18,3:21:99:44,0,255	0/0:21,0:21:99:0,63,255	0/0:31,0:31:99:0,93,255	0/1:22,6:28:99:132,0,255	0/1:15,8:23:100:219,0,255	0/1:22,4:26:99:66,0,255
HIC_ASM_0	3791035	C	A	0/1:14,5:19:99:123,0,255	0/1:11,6:17:100:165,0,255	0/1:7,3:10:99:78,0,222	0/1:15,9:24:100:252,0,255	0/1:16,7:23:100:183,0,255	0/1:5,11:16:99:255,0,132	0/1:20,3:23:99:39,0,255	0/1:19,8:27:100:207,0,255	0/1:22,12:34:100:255,0,255	0/1:20,6:26:99:138,0,255	0/1:16,15:31:100:255,0,255	0/1:7,7:14:100:210,0,210	0/1:8,6:14:100:174,0,246	0/1:24,9:33:100:225,0,255	0/1:20,7:27:100:171,0,255	0/1:4,9:13:99:255,0,105	0/1:14,4:18:99:90,0,255	0/1:17,8:25:100:213,0,255	0/1:5,7:12:99:216,0,144	0/1:19,7:26:100:174,0,255	0/1:20,7:27:100:171,0,255	0/1:16,3:19:99:51,0,255	0/1:9,7:16:100:204,0,255	0/1:12,6:18:100:162,0,255	0/1:9,10:19:100:255,0,255	0/1:14,5:19:99:123,0,255	0/1:16,9:25:100:249,0,255	0/1:20,3:23:99:39,0,255	0/1:12,11:23:100:255,0,255	0/1:14,10:24:100:255,0,255	0/1:18,9:27:100:243,0,255	0/1:10,20:30:100:255,0,255	0/1:26,8:34:100:186,0,255	0/1:17,8:25:100:213,0,255	0/1:14,9:23:100:255,0,255	0/1:22,20:42:100:255,0,255	0/1:13,21:34:100:255,0,255	0/1:23,8:31:100:195,0,255	0/1:15,15:30:100:255,0,255	0/1:22,4:26:99:66,0,255	0/1:18,8:26:100:210,0,255	0/1:14,5:19:99:123,0,255	0/1:26,9:35:100:219,0,255	0/1:12,11:23:100:255,0,255	0/1:12,19:31:100:255,0,255	0/1:14,7:21:100:189,0,255
HIC_ASM_0	3791167	T	C	0/1:14,22:36:100:255,0,255	0/1:12,14:26:100:255,0,255	0/1:12,12:24:100:255,0,255	0/1:14,20:34:100:255,0,255	0/1:23,24:47:100:255,0,255	0/1:15,17:32:100:255,0,255	0/1:16,15:31:100:255,0,255	0/1:26,26:52:100:255,0,255	0/1:16,16:32:100:255,0,255	0/1:12,17:29:100:255,0,255	0/1:12,30:42:100:255,0,255	0/1:7,13:20:100:255,0,192	0/1:11,20:31:100:255,0,255	0/1:27,27:54:100:255,0,255	0/1:17,16:33:100:255,0,255	0/1:10,23:33:100:255,0,255	0/1:16,22:38:100:255,0,255	0/1:15,36:51:100:255,0,255	0/1:7,27:34:99:255,0,149	0/1:14,11:25:100:255,0,255	0/1:14,21:35:100:255,0,255	0/1:13,25:38:100:255,0,255	0/1:16,17:33:100:255,0,255	0/1:25,15:40:100:255,0,255	0/1:12,36:48:100:255,0,255	0/1:10,21:31:100:255,0,255	0/1:16,24:40:100:255,0,255	0/1:13,19:32:100:255,0,255	0/1:17,30:47:100:255,0,255	0/1:11,34:45:100:255,0,255	0/1:23,28:51:100:255,0,255	0/1:12,26:38:100:255,0,255	0/1:14,19:33:100:255,0,255	0/1:13,20:33:100:255,0,255	0/1:17,27:44:100:255,0,255	0/1:26,21:47:100:255,0,255	0/1:17,30:47:100:255,0,255	0/1:24,20:44:100:255,0,255	0/1:17,36:53:100:255,0,255	0/1:24,16:40:100:255,0,255	0/1:12,20:32:100:255,0,255	0/1:16,15:31:100:255,0,255	0/1:12,20:32:100:255,0,255	0/1:12,32:44:100:255,0,255	0/1:12,18:30:100:255,0,255	0/1:17,21:38:100:255,0,255
HIC_ASM_0	3791177	C	T	0/1:18,22:40:100:255,0,255	0/1:12,13:25:100:255,0,255	0/1:12,13:25:100:255,0,255	0/1:13,20:33:100:255,0,255	0/1:20,24:44:100:255,0,255	0/1:14,18:32:100:255,0,255	0/1:17,14:31:100:255,0,255	0/1:25,26:51:100:255,0,255	0/1:16,17:33:100:255,0,255	0/1:12,19:31:100:255,0,255	0/1:11,26:37:100:255,0,255	0/1:7,15:22:100:255,0,186	0/1:13,20:33:100:255,0,255	0/1:28,25:53:100:255,0,255	0/1:17,16:33:100:255,0,255	0/1:12,22:34:100:255,0,255	0/1:16,21:37:100:255,0,255	0/1:14,34:48:100:255,0,255	0/1:7,27:34:99:255,0,149	0/1:15,12:27:100:255,0,255	0/1:14,23:37:100:255,0,255	0/1:12,26:38:100:255,0,255	0/1:16,16:32:100:255,0,255	0/1:24,17:41:100:255,0,255	0/1:13,34:47:100:255,0,255	0/1:10,23:33:100:255,0,255	0/1:17,23:40:100:255,0,255	0/1:13,19:32:100:255,0,255	0/1:17,29:46:100:255,0,255	0/1:12,34:46:100:255,0,255	0/1:22,28:50:100:255,0,255	0/1:12,25:37:100:255,0,255	0/1:14,19:33:100:255,0,255	0/1:13,20:33:100:255,0,255	0/1:17,27:44:100:255,0,255	0/1:25,21:46:100:255,0,255	0/1:16,30:46:100:255,0,255	0/1:22,24:46:100:255,0,255	0/1:18,34:52:100:255,0,255	0/1:22,16:38:100:255,0,255	0/1:10,18:28:100:255,0,255	0/1:17,12:29:100:255,0,255	0/1:13,21:34:100:255,0,255	0/1:9,32:41:100:255,0,200	0/1:15,16:31:100:255,0,255	0/1:17,22:39:100:255,0,255
HIC_ASM_0	3791201	G	A	0/1:29,10:39:100:243,0,255	0/0:25,0:25:99:0,75,255	0/0:27,0:27:99:0,81,255	0/1:27,9:36:100:216,0,255	0/0:38,0:38:99:0,114,255	0/1:23,7:30:99:162,0,255	0/0:31,0:31:99:0,93,255	0/0:49,0:49:99:0,147,255	0/0:31,0:31:99:0,93,255	0/0:28,0:28:99:0,84,255	0/1:23,12:35:100:255,0,255	0/1:15,6:21:99:153,0,255	0/1:24,8:32:100:192,0,255	0/0:45,0:45:99:0,135,255	0/0:36,0:36:99:0,108,255	0/1:15,18:33:100:255,0,255	0/1:21,10:31:100:255,0,255	0/1:29,15:44:100:255,0,255	0/1:19,12:31:100:255,0,255	0/0:31,0:31:99:0,93,255	0/0:35,0:35:99:0,105,255	0/0:36,0:36:99:0,108,255	0/1:23,5:28:99:96,0,255	0/0:39,0:39:99:0,117,255	0/1:30,14:44:100:255,0,255	0/0:28,0:28:99:0,84,255	0/0:41,0:41:99:0,123,255	0/0:32,0:32:99:0,96,255	0/1:28,17:45:100:255,0,255	0/1:32,9:41:100:200,0,255	0/1:35,16:51:100:255,0,255	0/1:20,15:35:100:255,0,255	0/0:28,0:28:99:0,84,255	0/0:34,0:34:99:0,102,255	0/1:32,8:40:100:168,0,255	0/0:38,0:38:99:0,114,255	0/1:35,9:44:100:191,0,255	0/0:41,0:41:99:0,123,255	0/0:46,0:46:99:0,138,255	0/0:30,0:30:99:0,90,255	0/1:16,10:26:100:255,0,255	0/0:27,0:27:99:0,81,255	0/0:35,0:35:99:0,105,255	0/1:25,16:41:100:255,0,255	0/1:16,17:33:100:255,0,255	0/1:29,12:41:100:255,0,255
HIC_ASM_0	3791209	C	T	0/1:30,10:40:100:240,0,255	0/0:25,0:25:99:0,75,255	0/0:30,0:30:99:0,90,255	0/1:28,8:36:100:180,0,255	0/0:36,0:36:99:0,108,255	0/1:21,7:28:100:168,0,255	0/0:31,0:31:99:0,93,255	0/0:49,0:49:99:0,147,255	0/0:30,0:30:99:0,90,255	0/0:30,0:30:99:0,90,255	0/1:23,12:35:100:255,0,255	0/1:16,7:23:100:183,0,255	0/1:22,7:29:100:165,0,255	0/0:45,0:45:99:0,135,255	0/0:36,0:36:99:0,108,255	0/1:15,17:32:100:255,0,255	0/1:22,9:31:100:231,0,255	0/1:30,13:43:100:255,0,255	0/1:17,12:29:100:255,0,255	0/0:26,0:26:99:0,78,255	0/0:34,0:34:99:0,102,255	0/0:36,0:36:99:0,108,255	0/1:22,4:26:99:66,0,255	0/0:39,0:39:99:0,117,255	0/1:30,14:44:100:255,0,255	0/0:31,0:31:99:0,93,255	0/0:41,0:41:99:0,123,255	0/0:32,0:32:99:0,96,255	0/1:29,18:47:100:255,0,255	0/1:34,7:41:99:129,0,255	0/1:35,14:49:100:255,0,255	0/1:19,15:34:100:255,0,255	0/0:30,0:30:99:0,90,255	0/0:41,0:41:99:0,123,255	0/1:28,8:36:100:180,0,255	0/0:38,0:38:99:0,114,255	0/1:35,10:45:100:225,0,255	0/0:41,0:41:99:0,123,255	0/0:46,0:46:99:0,138,255	0/0:29,0:29:99:0,87,255	0/1:16,10:26:100:255,0,255	0/0:27,0:27:99:0,81,255	0/0:41,0:41:99:0,123,255	0/1:24,16:40:100:255,0,255	0/1:15,18:33:100:255,0,255	0/1:28,12:40:100:255,0,255
HIC_ASM_0	3791219	A	G	0/1:25,10:35:100:255,0,255	0/0:27,0:27:99:0,81,255	0/0:29,0:29:99:0,87,255	0/1:28,7:35:99:146,0,255	0/0:36,0:36:99:0,108,255	0/1:21,6:27:99:135,0,255	0/0:31,0:31:99:0,93,255	0/0:49,0:49:99:0,147,255	0/0:32,0:32:99:0,96,255	0/0:36,0:36:99:0,108,255	0/1:23,11:34:100:255,0,255	0/1:16,7:23:100:183,0,255	0/1:22,7:29:100:165,0,255	0/0:42,0:42:99:0,126,255	0/0:37,0:37:99:0,111,255	0/1:18,15:33:100:255,0,255	0/1:21,8:29:100:200,0,255	0/1:29,13:42:100:255,0,255	0/1:16,13:29:100:255,0,255	0/0:30,0:30:99:0,90,255	0/0:32,0:32:99:0,96,255	0/0:35,0:35:99:0,105,255	0/1:27,4:31:99:51,0,255	0/0:38,0:38:99:0,114,255	0/1:31,15:46:100:255,0,255	0/0:32,0:32:99:0,96,255	0/0:38,0:38:99:0,114,255	0/0:33,0:33:99:0,99,255	0/1:30,16:46:100:255,0,255	0/1:36,9:45:100:188,0,255	0/1:33,15:48:100:255,0,255	0/1:17,17:34:100:255,0,255	0/0:30,0:30:99:0,90,255	0/0:36,0:36:99:0,108,255	0/1:29,9:38:100:210,0,255	0/0:36,0:36:99:0,108,255	0/1:33,11:44:100:255,0,255	0/0:44,0:44:99:0,132,255	0/0:46,0:46:99:0,138,255	0/0:29,0:29:99:0,87,255	0/1:15,9:24:100:252,0,255	0/0:30,0:30:99:0,90,255	0/0:44,0:44:99:0,132,255	0/1:25,16:41:100:255,0,255	0/1:17,18:35:100:255,0,255	0/1:29,12:41:100:255,0,255
HIC_ASM_0	3791253	C	A	0/1:14,16:30:100:255,0,255	0/1:12,22:34:100:255,0,255	0/1:13,17:30:100:255,0,255	0/1:16,16:32:100:255,0,255	0/1:18,20:38:100:255,0,255	0/1:15,17:32:100:255,0,255	0/1:13,12:25:100:255,0,255	0/1:24,26:50:100:255,0,255	0/1:16,14:30:100:255,0,255	0/1:9,25:34:100:255,0,222	0/1:14,18:32:100:255,0,255	0/1:10,16:26:100:255,0,255	0/1:9,18:27:100:255,0,243	0/1:20,25:45:100:255,0,255	0/1:18,18:36:100:255,0,255	0/1:19,12:31:100:255,0,255	0/1:10,23:33:100:255,0,255	0/1:14,22:36:100:255,0,255	0/1:8,18:26:100:255,0,210	0/1:11,17:28:100:255,0,255	0/1:13,26:39:100:255,0,255	0/1:10,28:38:100:255,0,246	0/1:12,17:29:100:255,0,255	0/1:20,14:34:100:255,0,255	0/1:14,36:50:100:255,0,255	0/1:11,24:35:100:255,0,255	0/1:16,21:37:100:255,0,255	0/1:11,18:29:100:255,0,255	0/1:13,31:44:100:255,0,255	0/1:10,35:45:100:255,0,225	0/1:14,29:43:100:255,0,255	0/1:9,21:30:100:255,0,234	0/1:15,18:33:100:255,0,255	0/1:15,20:35:100:255,0,255	0/1:17,25:42:100:255,0,255	0/1:19,19:38:100:255,0,255	0/1:13,36:49:100:255,0,255	0/1:18,25:43:100:255,0,255	0/1:15,25:40:100:255,0,255	0/1:21,11:32:100:255,0,255	0/1:11,10:21:100:255,0,255	0/1:18,12:30:100:255,0,255	0/1:21,26:47:100:255,0,255	0/1:8,26:34:100:255,0,186	0/1:12,21:33:100:255,0,255	0/1:19,22:41:100:255,0,255
HIC_ASM_0	3791300	G	T	0/1:17,14:31:100:255,0,255	0/1:15,22:37:100:255,0,255	0/1:16,21:37:100:255,0,255	0/1:16,16:32:100:255,0,255	0/1:25,21:46:100:255,0,255	0/1:18,19:37:100:255,0,255	0/1:23,11:34:100:255,0,255	0/1:20,19:39:100:255,0,255	0/1:19,15:34:100:255,0,255	0/1:16,22:38:100:255,0,255	0/1:17,19:36:100:255,0,255	0/1:10,16:26:100:255,0,255	0/1:7,23:30:99:255,0,162	0/1:17,19:36:100:255,0,255	0/1:22,18:40:100:255,0,255	0/1:17,23:40:100:255,0,255	0/1:8,28:36:100:255,0,180	0/1:14,16:30:100:255,0,255	0/1:9,18:27:100:255,0,243	0/1:8,17:25:100:255,0,213	0/1:15,24:39:100:255,0,255	0/1:12,29:41:100:255,0,255	0/1:16,22:38:100:255,0,255	0/1:16,16:32:100:255,0,255	0/1:18,34:52:100:255,0,255	0/1:15,25:40:100:255,0,255	0/1:13,16:29:100:255,0,255	0/1:11,17:28:100:255,0,255	0/1:17,25:42:100:255,0,255	0/1:12,32:44:100:255,0,255	0/1:10,28:38:100:255,0,246	0/1:13,23:36:100:255,0,255	0/1:16,14:30:100:255,0,255	0/1:18,14:32:100:255,0,255	0/1:15,25:40:100:255,0,255	0/1:17,16:33:100:255,0,255	0/1:15,39:54:100:255,0,255	0/1:16,23:39:100:255,0,255	0/1:23,20:43:100:255,0,255	0/1:21,12:33:100:255,0,255	0/1:20,10:30:100:255,0,255	0/1:16,13:29:100:255,0,255	0/1:23,28:51:100:255,0,255	0/1:10,19:29:100:255,0,255	0/1:14,21:35:100:255,0,255	0/1:19,20:39:100:255,0,255
HIC_ASM_0	3791307	A	T	0/1:22,11:33:100:255,0,255	0/1:14,22:36:100:255,0,255	0/1:18,21:39:100:255,0,255	0/1:16,17:33:100:255,0,255	0/1:24,20:44:100:255,0,255	0/1:26,10:36:100:252,0,255	0/1:23,12:35:100:255,0,255	0/1:20,19:39:100:255,0,255	0/1:19,15:34:100:255,0,255	0/1:16,21:37:100:255,0,255	0/1:31,5:36:99:72,0,255	0/1:15,11:26:100:255,0,255	0/1:17,11:28:100:255,0,255	0/1:16,17:33:100:255,0,255	0/1:21,19:40:100:255,0,255	0/1:29,9:38:100:210,0,255	0/1:21,15:36:100:255,0,255	0/1:14,14:28:100:255,0,255	0/1:23,5:28:99:96,0,255	0/1:8,19:27:100:255,0,207	0/1:15,24:39:100:255,0,255	0/1:11,30:41:100:255,0,255	0/1:28,12:40:100:255,0,255	0/1:16,16:32:100:255,0,255	0/1:36,15:51:100:255,0,255	0/1:14,27:41:100:255,0,255	0/1:12,16:28:100:255,0,255	0/1:11,16:27:100:255,0,255	0/1:27,13:40:100:255,0,255	0/1:23,20:43:100:255,0,255	0/1:27,12:39:100:255,0,255	0/1:30,8:38:100:174,0,255	0/1:15,14:29:100:255,0,255	0/1:19,15:34:100:255,0,255	0/1:30,10:40:100:240,0,255	0/1:15,15:30:100:255,0,255	0/1:37,16:53:100:255,0,255	0/1:15,22:37:100:255,0,255	0/1:21,19:40:100:255,0,255	0/1:20,12:32:100:255,0,255	0/1:24,6:30:99:126,0,255	0/1:15,13:28:100:255,0,255	0/1:24,28:52:100:255,0,255	0/1:24,2:26:80:0,6,255	0/1:23,11:34:100:255,0,255	0/1:27,11:38:100:255,0,255
HIC_ASM_0	3791318	A	G	0/1:23,9:32:100:228,0,255	0/1:15,23:38:100:255,0,255	0/1:21,19:40:100:255,0,255	0/1:19,15:34:100:255,0,255	0/1:21,18:39:100:255,0,255	0/1:26,10:36:100:252,0,255	0/1:24,13:37:100:255,0,255	0/1:22,20:42:100:255,0,255	0/1:21,15:36:100:255,0,255	0/1:16,21:37:100:255,0,255	0/1:28,5:33:99:81,0,255	0/1:14,11:25:100:255,0,255	0/1:18,10:28:100:255,0,255	0/1:18,16:34:100:255,0,255	0/1:19,18:37:100:255,0,255	0/1:30,9:39:100:207,0,255	0/1:21,12:33:100:255,0,255	0/1:16,14:30:100:255,0,255	0/1:24,4:28:99:60,0,255	0/1:7,18:25:100:255,0,177	0/1:18,23:41:100:255,0,255	0/1:10,33:43:100:255,0,231	0/1:31,12:43:100:255,0,255	0/1:15,18:33:100:255,0,255	0/1:35,16:51:100:255,0,255	0/1:12,28:40:100:255,0,255	0/1:13,13:26:100:255,0,255	0/1:14,16:30:100:255,0,255	0/1:27,13:40:100:255,0,255	0/1:21,19:40:100:255,0,255	0/1:28,10:38:100:246,0,255	0/1:29,8:37:100:177,0,255	0/1:15,12:27:100:255,0,255	0/1:18,15:33:100:255,0,255	0/1:28,8:36:100:180,0,255	0/0:29,0:29:99:0,87,255	0/1:41,15:56:100:255,0,255	0/1:16,21:37:100:255,0,255	0/1:21,19:40:100:255,0,255	0/1:19,11:30:100:255,0,255	0/1:23,6:29:99:129,0,255	0/1:14,13:27:100:255,0,255	0/1:23,29:52:100:255,0,255	0/1:21,2:23:65:3,0,255	0/1:21,12:33:100:255,0,255	0/1:25,10:35:100:255,0,255
HIC_ASM_0	3791323	T	A	0/0:33,0:33:99:0,99,255	0/0:40,0:40:99:0,120,255	0/0:40,0:40:99:0,120,255	0/0:36,0:36:99:0,108,255	0/0:41,0:41:99:0,123,255	0/0:36,0:36:99:0,108,255	0/0:37,0:37:99:0,111,255	0/0:42,0:42:99:0,126,255	0/0:32,0:32:99:0,96,255	0/0:42,0:42:99:0,126,255	0/0:38,0:38:99:0,114,255	0/0:31,0:31:99:0,93,255	0/0:25,0:25:99:0,75,255	0/0:33,0:33:99:0,99,255	0/0:37,0:37:99:0,111,255	0/0:43,0:43:99:0,129,255	0/0:32,0:32:99:0,96,255	0/0:36,0:36:99:0,108,255	0/0:29,0:29:99:0,87,255	0/0:27,0:27:99:0,81,255	0/0:42,0:42:99:0,126,255	0/0:45,0:45:99:0,135,255	0/0:45,0:45:99:0,135,255	0/0:32,0:32:99:0,96,255	0/0:54,0:54:100:0,162,255	0/0:39,0:39:99:0,117,255	0/0:29,0:29:99:0,87,255	0/0:27,0:27:99:0,81,255	0/0:40,0:40:99:0,120,255	0/0:42,0:42:99:0,126,255	0/0:36,0:36:99:0,108,255	0/0:37,0:37:99:0,111,255	0/0:32,0:32:99:0,96,255	0/0:32,0:32:99:0,96,255	0/0:42,0:42:99:0,126,255	0/1:12,17:29:100:255,0,255	0/0:57,0:57:100:0,171,255	0/0:39,0:39:99:0,117,255	0/0:36,0:36:99:0,108,255	0/0:31,0:31:99:0,93,255	0/0:30,0:30:99:0,90,255	0/0:27,0:27:99:0,81,255	0/0:41,0:41:99:0,123,255	0/0:27,0:27:99:0,81,255	0/0:32,0:32:99:0,96,255	0/0:36,0:36:99:0,108,255
HIC_ASM_0	3791363	T	C	0/1:25,10:35:100:255,0,255	0/0:40,0:40:99:0,120,255	0/0:37,0:37:99:0,111,255	0/0:26,0:26:99:0,78,255	0/0:39,0:39:99:0,117,255	0/1:26,13:39:100:255,0,255	0/0:35,0:35:99:0,105,255	0/0:45,0:45:99:0,135,255	0/0:23,0:23:99:0,69,255	0/0:44,0:44:99:0,132,255	0/1:21,10:31:100:255,0,255	0/1:21,3:24:99:36,0,255	0/1:17,12:29:100:255,0,255	0/0:32,0:32:99:0,96,255	0/0:36,0:36:99:0,108,255	0/1:23,13:36:100:255,0,255	0/1:25,12:37:100:255,0,255	0/1:29,3:32:93:12,0,255	0/1:11,13:24:100:255,0,255	0/0:24,0:24:99:0,72,255	0/0:40,0:40:99:0,120,255	0/0:48,0:48:99:0,144,255	0/1:34,19:53:100:255,0,255	0/0:33,0:33:99:0,99,255	0/1:27,18:45:100:255,0,255	0/0:40,0:40:99:0,120,255	0/0:27,0:27:99:0,81,255	0/0:23,0:23:99:0,69,255	0/1:25,5:30:99:90,0,255	0/1:25,12:37:100:255,0,255	0/1:17,14:31:100:255,0,255	0/1:19,18:37:100:255,0,255	0/0:32,0:32:99:0,96,255	0/0:33,0:33:99:0,99,255	0/1:20,16:36:100:255,0,255	0/0:33,0:33:99:0,99,255	0/1:33,29:62:100:255,0,255	0/0:35,0:35:99:0,105,255	0/0:37,0:37:99:0,111,255	0/0:35,0:35:99:0,105,255	0/1:23,9:32:100:228,0,255	0/0:28,0:28:99:0,84,255	0/0:38,0:38:99:0,114,255	0/1:13,10:23:100:255,0,255	0/1:22,10:32:100:255,0,255	0/1:29,5:34:99:78,0,255
HIC_ASM_0	3791381	G	T	0/1:28,10:38:100:246,0,255	0/1:19,20:39:100:255,0,255	0/1:24,12:36:100:255,0,255	0/1:17,14:31:100:255,0,255	0/1:20,13:33:100:255,0,255	0/1:25,14:39:100:255,0,255	0/1:25,14:39:100:255,0,255	0/1:27,14:41:100:255,0,255	0/1:16,11:27:100:255,0,255	0/1:20,11:31:100:255,0,255	0/1:29,4:33:99:45,0,255	0/1:15,14:29:100:255,0,255	0/1:21,9:30:100:234,0,255	0/1:13,13:26:100:255,0,255	0/1:19,15:34:100:255,0,255	0/1:30,8:38:100:174,0,255	0/1:19,14:33:100:255,0,255	0/1:22,13:35:100:255,0,255	0/0:22,0:22:99:0,66,255	0/1:7,17:24:100:255,0,180	0/1:17,21:38:100:255,0,255	0/1:17,34:51:100:255,0,255	0/1:37,13:50:100:255,0,255	0/1:11,15:26:100:255,0,255	0/1:31,15:46:100:255,0,255	0/1:11,28:39:100:255,0,255	0/1:12,6:18:100:162,0,255	0/1:15,9:24:100:252,0,255	0/1:20,10:30:100:255,0,255	0/1:21,17:38:100:255,0,255	0/1:20,9:29:100:237,0,255	0/1:29,11:40:100:255,0,255	0/1:14,9:23:100:255,0,255	0/1:23,14:37:100:255,0,255	0/1:28,5:33:99:81,0,255	0/1:13,22:35:100:255,0,255	0/1:47,11:58:100:221,0,255	0/1:15,16:31:100:255,0,255	0/1:23,13:36:100:255,0,255	0/1:21,13:34:100:255,0,255	0/1:31,8:39:100:171,0,255	0/1:13,16:29:100:255,0,255	0/1:18,20:38:100:255,0,255	0/1:19,3:22:99:42,0,255	0/1:20,8:28:100:204,0,255	0/1:20,13:33:100:255,0,255
HIC_ASM_0	3791423	T	C	0/1:16,20:36:100:255,0,255	./.:0,0:0	0/0:39,0:39:99:0,117,255	0/1:15,7:22:100:186,0,255	0/1:16,10:26:100:255,0,255	0/1:10,21:31:100:255,0,255	0/0:45,0:45:99:0,135,255	0/0:42,0:42:99:0,126,255	0/0:29,0:29:99:0,87,255	0/1:19,10:29:100:255,0,255	0/1:22,14:36:100:255,0,255	0/1:13,11:24:100:255,0,255	0/1:17,11:28:100:255,0,255	0/0:28,0:28:99:0,84,255	0/1:27,13:40:100:255,0,255	0/1:18,21:39:100:255,0,255	0/1:8,23:31:100:255,0,195	0/1:15,25:40:100:255,0,255	0/1:10,11:21:100:255,0,255	./.:0,0:0	0/0:28,0:28:99:0,84,255	0/0:57,0:57:100:0,171,255	0/1:19,26:45:100:255,0,255	0/0:30,0:30:99:0,90,255	0/1:10,19:29:100:255,0,255	./.:0,0:0	0/0:35,0:35:99:0,105,255	0/1:17,9:26:100:246,0,255	0/1:18,18:36:100:255,0,255	0/1:10,29:39:100:255,0,243	0/1:7,13:20:100:255,0,192	0/1:13,25:38:100:255,0,255	./.:0,0:0	./.:0,0:0	0/1:11,15:26:100:255,0,255	0/1:15,19:34:100:255,0,255	0/1:18,36:54:100:255,0,255	0/0:36,0:36:99:0,108,255	0/0:36,0:36:99:0,108,255	0/0:28,0:28:99:0,84,255	0/1:20,9:29:100:237,0,255	0/0:32,0:32:99:0,96,255	0/1:14,21:35:100:255,0,255	0/1:12,14:26:100:255,0,255	0/1:14,11:25:100:255,0,255	0/1:17,21:38:100:255,0,255
HIC_ASM_0	3791432	T	C	0/1:29,11:40:100:255,0,255	./.:0,0:0	0/0:36,0:36:99:0,108,255	0/0:40,0:40:99:0,120,255	0/1:16,10:26:100:255,0,255	0/1:22,8:30:100:198,0,255	0/0:43,0:43:99:0,129,255	0/0:43,0:43:99:0,129,255	0/0:26,0:26:99:0,78,255	0/1:19,10:29:100:255,0,255	0/1:29,4:33:99:45,0,255	0/0:37,0:37:99:0,111,255	0/0:34,0:34:99:0,102,255	0/0:30,0:30:99:0,90,255	0/1:26,13:39:100:255,0,255	0/1:32,4:36:99:36,0,255	0/1:17,14:31:100:255,0,255	0/1:28,12:40:100:255,0,255	0/0:28,0:28:99:0,84,255	./.:0,0:0	0/0:28,0:28:99:0,84,255	./.:0,0:0	0/1:34,10:44:100:228,0,255	0/0:31,0:31:99:0,93,255	0/0:43,0:43:99:0,129,255	./.:0,0:0	0/0:30,0:30:99:0,90,255	0/1:17,11:28:100:255,0,255	0/1:28,9:37:100:213,0,255	0/1:26,14:40:100:255,0,255	0/0:27,0:27:99:0,81,255	0/1:25,11:36:100:255,0,255	./.:0,0:0	./.:0,0:0	0/0:33,0:33:99:0,99,255	0/0:33,0:33:99:0,99,255	0/1:47,9:56:99:156,0,255	./.:0,0:0	0/0:36,0:36:99:0,108,255	0/0:31,0:31:99:0,93,255	0/0:37,0:37:99:0,111,255	./.:0,0:0	0/1:15,22:37:100:255,0,255	0/1:22,2:24:51:0,0,255	0/0:36,0:36:99:0,108,255	0/1:25,12:37:100:255,0,255
HIC_ASM_0	3791433	T	A	0/1:27,13:40:100:255,0,255	0/0:36,0:36:99:0,108,255	0/0:36,0:36:99:0,108,255	0/1:13,7:20:100:192,0,255	0/0:28,0:28:99:0,84,255	0/1:18,12:30:100:255,0,255	0/0:37,0:37:99:0,111,255	0/0:42,0:42:99:0,126,255	0/0:25,0:25:99:0,75,255	0/0:29,0:29:99:0,87,255	0/1:26,7:33:99:152,0,255	0/1:13,9:22:100:255,0,255	0/1:15,9:24:100:252,0,255	0/0:30,0:30:99:0,90,255	0/0:36,0:36:99:0,108,255	0/1:21,13:34:100:255,0,255	0/1:21,9:30:100:234,0,255	0/1:27,13:40:100:255,0,255	0/1:9,11:20:100:255,0,255	0/0:30,0:30:99:0,90,255	0/0:28,0:28:99:0,84,255	0/0:56,0:56:100:0,168,255	0/1:27,16:43:100:255,0,255	0/0:29,0:29:99:0,87,255	0/1:10,19:29:100:255,0,255	./.:0,0:0	0/0:30,0:30:99:0,90,255	0/0:30,0:30:99:0,90,255	0/1:29,9:38:100:210,0,255	0/1:24,16:40:100:255,0,255	0/1:7,12:19:100:255,0,195	0/1:22,14:36:100:255,0,255	./.:0,0:0	./.:0,0:0	0/1:12,14:26:100:255,0,255	0/0:33,0:33:99:0,99,255	0/1:29,27:56:100:255,0,255	0/0:37,0:37:99:0,111,255	0/0:36,0:36:99:0,108,255	0/0:31,0:31:99:0,93,255	0/1:19,9:28:100:240,0,255	0/0:34,0:34:99:0,102,255	0/0:38,0:38:99:0,114,255	0/1:13,11:24:100:255,0,255	0/1:14,12:26:100:255,0,255	0/1:29,8:37:100:177,0,255
HIC_ASM_0	3791454	G	A	0/1:27,7:34:99:149,0,255	./.:0,0:0	0/0:34,0:34:99:0,102,255	0/0:37,0:37:99:0,111,255	0/1:16,6:22:99:150,0,255	0/1:20,7:27:100:171,0,255	0/0:36,0:36:99:0,108,255	0/0:37,0:37:99:0,111,255	0/0:27,0:27:99:0,81,255	0/1:19,7:26:100:174,0,255	0/1:30,4:34:99:42,0,255	0/0:32,0:32:99:0,96,255	0/0:35,0:35:99:0,105,255	0/0:28,0:28:99:0,84,255	0/1:23,8:31:100:195,0,255	0/0:27,1:28:99:0,48,255	0/1:11,11:22:100:255,0,255	0/1:30,9:39:100:207,0,255	0/0:25,0:25:99:0,75,255	./.:0,0:0	./.:0,0:0	./.:0,0:0	0/1:28,8:36:100:180,0,255	0/0:27,0:27:99:0,81,255	0/0:38,0:38:99:0,114,255	./.:0,0:0	0/0:28,0:28:99:0,84,255	0/1:18,8:26:100:210,0,255	0/1:29,8:37:100:177,0,255	0/1:23,8:31:100:195,0,255	0/0:25,0:25:99:0,75,255	0/1:22,9:31:100:231,0,255	./.:0,0:0	./.:0,0:0	0/0:37,0:37:99:0,111,255	0/0:33,0:33:99:0,99,255	0/1:42,11:53:100:237,0,255	0/0:37,0:37:99:0,111,255	0/0:37,0:37:99:0,111,255	0/0:30,0:30:99:0,90,255	0/0:35,0:35:99:0,105,255	0/0:31,0:31:99:0,93,255	0/1:10,16:26:100:255,0,255	0/1:20,2:22:79:6,0,255	0/0:35,0:35:99:0,105,255	0/1:24,10:34:100:255,0,255
HIC_ASM_0	3791469	C	T	0/1:23,7:30:99:162,0,255	./.:0,0:0	./.:0,0:0	0/0:37,0:37:99:0,111,255	0/1:19,5:24:99:107,0,255	0/1:20,7:27:100:171,0,255	0/0:33,0:33:99:0,99,255	0/0:34,0:34:99:0,102,255	0/0:26,0:26:99:0,78,255	0/1:20,5:25:99:104,0,255	0/1:29,4:33:99:45,0,255	0/0:35,0:35:99:0,105,255	0/0:37,0:37:99:0,111,255	./.:0,0:0	0/1:26,8:34:100:186,0,255	0/0:26,0:26:99:0,78,255	0/1:14,11:25:100:255,0,255	0/1:30,8:38:100:174,0,255	0/0:23,0:23:99:0,69,255	./.:0,0:0	./.:0,0:0	./.:0,0:0	0/1:28,7:35:99:146,0,255	0/0:24,0:24:99:0,72,255	0/0:37,0:37:99:0,111,255	./.:0,0:0	./.:0,0:0	0/1:16,7:23:100:183,0,255	0/1:33,8:41:100:165,0,255	0/1:25,8:33:100:189,0,255	0/0:24,0:24:99:0,72,255	0/1:22,9:31:100:231,0,255	./.:0,0:0	./.:0,0:0	0/0:39,0:39:99:0,117,255	0/0:35,0:35:99:0,105,255	0/1:41,11:52:100:240,0,255	0/0:33,0:33:99:0,99,255	0/0:37,0:37:99:0,111,255	0/0:31,0:31:99:0,93,255	0/0:36,0:36:99:0,108,255	./.:0,0:0	0/1:9,14:23:100:255,0,255	0/1:22,2:24:51:0,0,255	0/0:31,0:31:99:0,93,255	0/1:27,10:37:100:248,0,255
HIC_ASM_0	3791475	T	G	0/1:23,7:30:99:162,0,255	./.:0,0:0	./.:0,0:0	0/0:37,0:37:99:0,111,255	0/1:19,5:24:99:107,0,255	0/1:20,6:26:99:138,0,255	0/0:32,0:32:99:0,96,255	0/0:34,0:34:99:0,102,255	0/0:26,0:26:99:0,78,255	0/1:21,4:25:99:69,0,255	0/1:28,3:31:96:15,0,255	0/0:36,0:36:99:0,108,255	0/0:38,0:38:99:0,114,255	./.:0,0:0	0/1:28,7:35:99:146,0,255	0/0:26,0:26:99:0,78,255	0/1:15,11:26:100:255,0,255	0/1:29,8:37:100:177,0,255	0/0:23,0:23:99:0,69,255	./.:0,0:0	./.:0,0:0	./.:0,0:0	0/1:27,7:34:99:149,0,255	0/0:24,0:24:99:0,72,255	0/0:37,0:37:99:0,111,255	./.:0,0:0	0/0:26,0:26:99:0,78,255	0/1:17,7:24:100:180,0,255	0/1:33,7:40:99:132,0,255	0/1:26,8:34:100:186,0,255	0/0:24,0:24:99:0,72,255	0/1:22,9:31:100:231,0,255	./.:0,0:0	./.:0,0:0	0/0:39,0:39:99:0,117,255	0/1:17,20:37:100:255,0,255	0/1:41,9:50:100:174,0,255	0/0:33,0:33:99:0,99,255	0/0:37,0:37:99:0,111,255	0/0:31,0:31:99:0,93,255	0/0:36,0:36:99:0,108,255	./.:0,0:0	0/1:11,14:25:100:255,0,255	0/1:24,2:26:80:0,6,255	0/0:31,0:31:99:0,93,255	0/1:24,10:34:100:255,0,255
HIC_ASM_0	3791478	T	C	0/1:19,11:30:100:255,0,255	0/0:30,0:30:99:0,90,255	0/0:33,0:33:99:0,99,255	0/1:10,10:20:100:255,0,255	0/0:29,0:29:99:0,87,255	0/1:16,11:27:100:255,0,255	0/0:32,0:32:99:0,96,255	0/0:36,0:36:99:0,108,255	0/0:31,0:31:99:0,93,255	0/0:33,0:33:99:0,99,255	0/1:23,8:31:100:195,0,255	0/1:18,6:24:99:143,0,255	0/1:18,9:27:100:243,0,255	0/0:24,0:24:99:0,72,255	0/0:39,0:39:99:0,117,255	0/1:13,13:26:100:255,0,255	0/1:16,9:25:100:249,0,255	0/1:23,13:36:100:255,0,255	0/1:8,11:19:100:255,0,231	0/0:29,0:29:99:0,87,255	0/0:36,0:36:99:0,108,255	0/0:52,0:52:99:0,156,255	0/1:23,11:34:100:255,0,255	0/0:26,0:26:99:0,78,255	0/1:12,13:25:100:255,0,255	0/0:33,0:33:99:0,99,255	0/0:26,0:26:99:0,78,255	0/0:29,0:29:99:0,87,255	0/1:27,12:39:100:255,0,255	0/1:15,18:33:100:255,0,255	0/1:6,11:17:100:255,0,165	0/1:20,11:31:100:255,0,255	0/0:37,0:37:99:0,111,255	0/0:45,0:45:99:0,135,255	0/1:14,12:26:100:255,0,255	0/0:35,0:35:99:0,105,255	0/1:23,24:47:100:255,0,255	0/0:33,0:33:99:0,99,255	0/0:42,0:42:99:0,126,255	0/0:40,0:40:99:0,120,255	0/1:19,8:27:100:207,0,255	0/0:32,0:32:99:0,96,255	0/0:31,0:31:99:0,93,255	0/1:15,12:27:100:255,0,255	0/1:12,8:20:100:228,0,255	0/1:23,10:33:100:255,0,255
HIC_ASM_0	3791488	G	A	0/1:23,6:29:99:129,0,255	./.:0,0:0	0/0:31,0:31:99:0,93,255	0/0:34,0:34:99:0,102,255	0/1:19,5:24:99:107,0,255	0/1:18,5:23:99:110,0,255	0/0:32,0:32:99:0,96,255	0/0:37,0:37:99:0,111,255	0/0:34,0:34:99:0,102,255	0/1:20,4:24:99:71,0,255	0/1:29,3:32:93:12,0,255	0/0:39,0:39:99:0,117,255	0/0:34,0:34:99:0,102,255	0/0:24,0:24:99:0,72,255	0/1:30,4:34:99:42,0,255	0/0:25,0:25:99:0,75,255	0/1:14,10:24:100:255,0,255	0/1:27,7:34:99:149,0,255	0/0:28,0:28:99:0,84,255	./.:0,0:0	0/0:34,0:34:99:0,102,255	./.:0,0:0	0/1:25,5:30:99:90,0,255	0/0:24,0:24:99:0,72,255	0/0:42,0:42:99:0,126,255	./.:0,0:0	0/0:25,0:25:99:0,75,255	0/1:17,6:23:99:147,0,255	0/1:32,7:39:99:135,0,255	0/1:23,7:30:99:162,0,255	0/0:22,0:22:99:0,66,255	0/1:22,8:30:100:198,0,255	./.:0,0:0	./.:0,0:0	0/0:36,0:36:99:0,108,255	0/0:35,0:35:99:0,105,255	0/1:39,8:47:99:147,0,255	0/0:31,0:31:99:0,93,255	0/0:40,0:40:99:0,120,255	0/0:37,0:37:99:0,111,255	0/0:37,0:37:99:0,111,255	./.:0,0:0	0/1:10,13:23:100:255,0,255	0/1:25,2:27:89:0,9,255	0/0:29,0:29:99:0,87,255	0/1:24,9:33:100:225,0,255
HIC_ASM_0	3791489	A	G	0/1:18,11:29:100:255,0,255	0/0:31,0:31:99:0,93,255	0/0:31,0:31:99:0,93,255	0/1:11,10:21:100:255,0,255	0/0:31,0:31:99:0,93,255	0/1:12,10:22:100:255,0,255	0/0:32,0:32:99:0,96,255	0/0:39,0:39:99:0,117,255	0/0:34,0:34:99:0,102,255	0/0:34,0:34:99:0,102,255	0/1:23,9:32:100:228,0,255	0/1:19,6:25:99:141,0,255	0/1:18,7:25:100:177,0,255	0/0:25,0:25:99:0,75,255	0/0:39,0:39:99:0,117,255	0/1:13,12:25:100:255,0,255	0/1:16,8:24:100:216,0,255	0/1:21,13:34:100:255,0,255	0/1:8,9:17:100:255,0,237	0/0:30,0:30:99:0,90,255	0/0:33,0:33:99:0,99,255	0/0:52,0:52:99:0,156,255	0/1:21,9:30:100:234,0,255	0/0:23,0:23:99:0,69,255	0/1:12,14:26:100:255,0,255	0/0:32,0:32:99:0,96,255	0/0:24,0:24:99:0,72,255	0/0:28,0:28:99:0,84,255	0/1:25,13:38:100:255,0,255	0/1:13,17:30:100:255,0,255	0/1:7,9:16:100:255,0,204	0/1:21,10:31:100:255,0,255	0/0:36,0:36:99:0,108,255	0/0:43,0:43:99:0,129,255	0/1:14,9:23:100:255,0,255	0/0:35,0:35:99:0,105,255	0/1:24,23:47:100:255,0,255	0/0:31,0:31:99:0,93,255	0/0:39,0:39:99:0,117,255	0/0:37,0:37:99:0,111,255	0/1:19,7:26:100:174,0,255	0/0:34,0:34:99:0,102,255	0/0:30,0:30:99:0,90,255	0/1:15,12:27:100:255,0,255	0/1:12,8:20:100:228,0,255	0/1:24,10:34:100:255,0,255
HIC_ASM_0	3791539	T	G	0/1:8,10:18:100:255,0,234	0/1:13,10:23:100:255,0,255	0/1:19,3:22:99:42,0,255	0/1:12,8:20:100:228,0,255	0/1:21,5:26:99:101,0,255	0/1:10,19:29:100:255,0,255	0/0:20,1:21:99:0,28,255	0/1:25,10:35:100:255,0,255	0/1:26,11:37:100:255,0,255	0/0:22,2:24:51:0,0,255	0/1:19,8:27:100:207,0,255	0/1:16,12:28:100:255,0,255	0/1:15,8:23:100:219,0,255	0/1:13,9:22:100:255,0,255	0/1:22,5:27:99:99,0,255	0/1:10,13:23:100:255,0,255	0/1:9,9:18:100:255,0,255	0/1:16,19:35:100:255,0,255	0/1:8,10:18:100:255,0,234	0/1:18,7:25:100:177,0,255	0/1:16,12:28:100:255,0,255	0/1:27,9:36:100:216,0,255	0/1:12,4:16:99:96,0,255	0/1:18,8:26:100:210,0,255	0/1:11,15:26:100:255,0,255	0/1:20,12:32:100:255,0,255	0/1:15,2:17:99:21,0,255	0/1:19,5:24:99:107,0,255	0/1:24,11:35:100:255,0,255	0/1:6,16:22:99:255,0,150	0/1:5,10:15:99:255,0,135	0/1:13,9:22:100:255,0,255	0/1:18,5:23:99:110,0,255	0/1:22,14:36:100:255,0,255	0/1:12,11:23:100:255,0,255	0/1:13,14:27:100:255,0,255	0/1:16,12:28:100:255,0,255	0/1:17,4:21:99:81,0,255	0/1:20,7:27:100:171,0,255	0/1:18,2:20:93:12,0,255	0/1:10,9:19:100:255,0,255	0/1:16,10:26:100:255,0,255	0/1:12,8:20:100:228,0,255	0/1:13,11:24:100:255,0,255	0/1:11,13:24:100:255,0,255	0/1:15,7:22:100:186,0,255
HIC_ASM_0	3791545	T	C	0/0:29,0:29:99:0,87,255	0/0:27,0:27:99:0,81,255	0/0:35,0:35:99:0,105,255	0/0:34,0:34:99:0,102,255	0/0:30,0:30:99:0,90,255	0/0:39,0:39:99:0,117,255	0/0:29,0:29:99:0,87,255	0/0:39,0:39:99:0,117,255	0/0:42,0:42:99:0,126,255	0/0:36,0:36:99:0,108,255	0/0:33,0:33:99:0,99,255	0/0:35,0:35:99:0,105,255	0/0:30,0:30:99:0,90,255	0/0:23,0:23:99:0,69,255	0/0:33,0:33:99:0,99,255	0/0:30,0:30:99:0,90,255	0/0:30,0:30:99:0,90,255	0/0:43,0:43:99:0,129,255	0/0:29,0:29:99:0,87,255	0/0:27,0:27:99:0,81,255	0/0:30,0:30:99:0,90,255	0/0:47,0:47:99:0,141,255	0/0:24,0:24:99:0,72,255	0/0:28,0:28:99:0,84,255	0/0:38,0:38:99:0,114,255	0/0:32,0:32:99:0,96,255	0/0:23,0:23:99:0,69,255	0/0:31,0:31:99:0,93,255	0/0:54,0:54:100:0,162,255	0/0:28,0:28:99:0,84,255	0/0:19,0:19:99:0,57,255	0/0:29,0:29:99:0,87,255	0/0:37,0:37:99:0,111,255	0/0:41,0:41:99:0,123,255	0/0:32,0:32:99:0,96,255	0/1:13,14:27:100:255,0,255	0/0:37,0:37:99:0,111,255	0/0:28,0:28:99:0,84,255	0/0:31,0:31:99:0,93,255	0/0:36,0:36:99:0,108,255	0/0:31,0:31:99:0,93,255	0/0:32,0:32:99:0,96,255	0/0:34,0:34:99:0,102,255	0/0:35,0:35:99:0,105,255	0/0:32,0:32:99:0,96,255	0/0:29,0:29:99:0,87,255
HIC_ASM_0	3791569	T	C	0/0:24,0:24:99:0,72,255	0/0:28,0:28:99:0,84,255	0/0:31,0:31:99:0,93,255	0/0:32,0:32:99:0,96,255	0/0:29,0:29:99:0,87,255	0/0:37,0:37:99:0,111,255	0/0:24,0:24:99:0,72,255	0/0:39,0:39:99:0,117,255	0/0:38,0:38:99:0,114,255	0/0:34,0:34:99:0,102,255	0/0:34,0:34:99:0,102,255	0/0:39,0:39:99:0,117,255	0/0:22,0:22:99:0,66,255	0/0:23,0:23:99:0,69,255	0/0:32,0:32:99:0,96,255	0/0:25,0:25:99:0,75,255	0/0:30,0:30:99:0,90,255	0/0:43,0:43:99:0,129,255	0/0:27,0:27:99:0,81,255	0/0:25,0:25:99:0,75,255	0/0:32,0:32:99:0,96,255	0/0:41,0:41:99:0,123,255	0/0:20,0:20:99:0,60,255	0/0:25,0:25:99:0,75,255	0/0:36,0:36:99:0,108,255	0/0:35,0:35:99:0,105,255	0/0:18,0:18:99:0,54,255	0/0:30,0:30:99:0,90,255	0/0:45,0:45:99:0,135,255	0/0:24,0:24:99:0,72,255	0/0:16,0:16:99:0,48,255	0/0:23,0:23:99:0,69,255	0/0:36,0:36:99:0,108,255	0/0:40,0:40:99:0,120,255	0/0:28,0:28:99:0,84,255	0/1:12,14:26:100:255,0,255	0/0:32,0:32:99:0,96,255	0/0:25,0:25:99:0,75,255	0/0:28,0:28:99:0,84,255	0/0:38,0:38:99:0,114,255	0/0:30,0:30:99:0,90,255	0/0:26,0:26:99:0,78,255	0/0:28,0:28:99:0,84,255	0/0:31,0:31:99:0,93,255	0/0:22,0:22:99:0,66,255	0/0:23,0:23:99:0,69,255
HIC_ASM_0	3791573	G	T	0/0:16,0:16:99:0,48,255	0/1:15,11:26:100:255,0,255	0/1:17,6:23:99:147,0,255	0/0:33,0:33:99:0,99,255	0/1:19,8:27:100:207,0,255	0/1:20,10:30:100:255,0,255	0/1:16,5:21:99:117,0,255	0/1:25,11:36:100:255,0,255	0/1:25,9:34:100:222,0,255	0/1:22,4:26:99:66,0,255	0/1:24,6:30:99:126,0,255	0/1:28,6:34:99:113,0,255	0/1:13,2:15:99:27,0,255	0/1:11,11:22:100:255,0,255	0/1:19,6:25:99:141,0,255	0/1:13,8:21:100:225,0,255	0/1:15,2:17:99:21,0,255	0/1:23,6:29:99:129,0,255	0/1:16,5:21:99:117,0,255	0/1:18,5:23:99:110,0,255	0/1:16,3:19:99:51,0,255	0/1:21,11:32:100:255,0,255	0/0:10,0:10:99:0,30,255	0/1:16,9:25:100:249,0,255	0/1:21,5:26:99:101,0,255	0/1:23,9:32:100:228,0,255	0/1:11,2:13:99:33,0,255	0/1:17,7:24:100:180,0,255	0/0:28,0:28:99:0,84,255	0/1:16,5:21:99:117,0,255	0/1:12,2:14:99:30,0,255	0/1:15,4:19:99:87,0,255	0/1:19,6:25:99:141,0,255	0/1:22,16:38:100:255,0,255	0/1:15,5:20:99:120,0,255	0/0:29,0:29:99:0,87,255	0/0:21,0:21:99:0,63,255	0/1:16,2:18:98:18,0,255	0/1:21,4:25:99:69,0,255	0/1:22,14:36:100:255,0,255	0/1:11,9:20:100:255,0,255	0/1:15,10:25:100:255,0,255	0/1:13,10:23:100:255,0,255	0/0:18,0:18:99:0,54,255	0/1:13,7:20:100:192,0,255	0/0:19,0:19:99:0,57,255
HIC_ASM_0	3791590	G	A	0/0:13,0:13:99:0,39,255	0/1:13,10:23:100:255,0,255	0/1:17,6:23:99:147,0,255	0/0:35,0:35:99:0,105,255	0/1:15,10:25:100:255,0,255	0/1:20,10:30:100:255,0,255	0/1:18,5:23:99:110,0,255	0/1:23,11:34:100:255,0,255	0/1:22,8:30:100:198,0,255	0/1:21,5:26:99:101,0,255	0/1:21,5:26:99:101,0,255	0/1:31,8:39:100:171,0,255	0/1:14,2:16:99:24,0,255	0/1:13,10:23:100:255,0,255	0/1:19,7:26:100:174,0,255	0/1:12,8:20:100:228,0,255	0/1:15,2:17:99:21,0,255	0/1:21,6:27:99:135,0,255	0/1:17,7:24:100:180,0,255	0/1:16,6:22:99:150,0,255	0/1:15,5:20:99:120,0,255	0/1:22,11:33:100:255,0,255	0/0:13,0:13:99:0,39,255	0/1:14,8:22:100:222,0,255	0/1:18,6:24:99:143,0,255	0/1:23,8:31:100:195,0,255	0/1:11,3:14:99:66,0,255	0/1:18,7:25:100:177,0,255	0/0:25,0:25:99:0,75,255	0/1:16,5:21:99:117,0,255	0/1:9,2:11:99:39,0,255	0/1:15,3:18:99:53,0,255	0/1:17,6:23:99:147,0,255	0/1:21,17:38:100:255,0,255	0/1:13,6:19:99:159,0,255	0/0:33,0:33:99:0,99,255	0/0:16,0:16:99:0,48,255	0/1:14,2:16:99:24,0,255	0/1:21,4:25:99:69,0,255	0/1:19,14:33:100:255,0,255	0/1:10,10:20:100:255,0,255	0/1:15,9:24:100:252,0,255	0/1:12,10:22:100:255,0,255	0/0:21,0:21:99:0,63,255	0/1:13,7:20:100:192,0,255	0/0:18,0:18:99:0,54,255
HIC_ASM_0	3791592	A	T	0/0:21,0:21:99:0,63,255	0/0:28,0:28:99:0,84,255	0/0:30,0:30:99:0,90,255	0/0:34,0:34:99:0,102,255	0/0:27,0:27:99:0,81,255	0/0:36,0:36:99:0,108,255	0/0:24,0:24:99:0,72,255	0/0:37,0:37:99:0,111,255	0/0:33,0:33:99:0,99,255	0/0:34,0:34:99:0,102,255	0/0:30,0:30:99:0,90,255	0/0:40,0:40:99:0,120,255	0/0:23,0:23:99:0,69,255	0/0:24,0:24:99:0,72,255	0/0:33,0:33:99:0,99,255	0/0:29,0:29:99:0,87,255	0/0:31,0:31:99:0,93,255	0/0:42,0:42:99:0,126,255	0/0:26,0:26:99:0,78,255	0/0:25,0:25:99:0,75,255	0/0:32,0:32:99:0,96,255	0/0:29,0:29:99:0,87,255	0/0:23,0:23:99:0,69,255	0/0:22,0:22:99:0,66,255	0/0:37,0:37:99:0,111,255	0/0:36,0:36:99:0,108,255	0/0:18,0:18:99:0,54,255	0/0:31,0:31:99:0,93,255	0/0:43,0:43:99:0,129,255	0/0:24,0:24:99:0,72,255	0/0:15,0:15:99:0,45,255	0/0:22,0:22:99:0,66,255	0/0:28,0:28:99:0,84,255	0/0:39,0:39:99:0,117,255	0/0:24,0:24:99:0,72,255	0/1:14,15:29:100:255,0,255	0/0:25,0:25:99:0,75,255	0/0:22,0:22:99:0,66,255	0/0:25,0:25:99:0,75,255	0/0:37,0:37:99:0,111,255	0/0:26,0:26:99:0,78,255	0/0:28,0:28:99:0,84,255	0/0:25,0:25:99:0,75,255	0/0:34,0:34:99:0,102,255	0/0:22,0:22:99:0,66,255	0/0:23,0:23:99:0,69,255
HIC_ASM_0	3791717	T	A	0/1:10,7:17:100:201,0,255	0/1:15,17:32:100:255,0,255	0/1:10,13:23:100:255,0,255	0/1:5,6:11:99:183,0,147	0/1:8,13:21:100:255,0,225	0/1:10,9:19:100:255,0,255	0/1:22,6:28:99:132,0,255	0/1:13,11:24:100:255,0,255	0/1:12,16:28:100:255,0,255	0/1:21,12:33:100:255,0,255	0/1:12,3:15:99:63,0,255	0/1:15,10:25:100:255,0,255	0/1:11,4:15:99:99,0,255	0/1:19,13:32:100:255,0,255	0/1:14,16:30:100:255,0,255	0/1:13,12:25:100:255,0,255	0/1:11,6:17:100:165,0,255	0/1:13,6:19:99:159,0,255	0/1:10,10:20:100:255,0,255	0/1:17,16:33:100:255,0,255	0/1:18,19:37:100:255,0,255	0/1:13,10:23:100:255,0,255	0/1:11,8:19:100:231,0,255	0/1:9,7:16:100:204,0,255	0/1:11,10:21:100:255,0,255	0/1:22,10:32:100:255,0,255	0/1:14,10:24:100:255,0,255	0/1:16,7:23:100:183,0,255	0/1:15,8:23:100:219,0,255	0/1:10,8:18:100:234,0,255	0/1:14,5:19:99:123,0,255	0/1:9,7:16:100:204,0,255	0/1:15,13:28:100:255,0,255	0/1:15,20:35:100:255,0,255	0/1:12,7:19:100:195,0,255	0/0:32,0:32:99:0,96,255	0/1:11,7:18:100:198,0,255	0/1:15,6:21:99:153,0,255	0/1:17,11:28:100:255,0,255	0/1:20,16:36:100:255,0,255	0/1:11,5:16:99:132,0,255	0/1:13,7:20:100:192,0,255	0/1:17,15:32:100:255,0,255	0/1:10,5:15:99:135,0,255	0/1:12,7:19:100:195,0,255	0/1:16,3:19:99:51,0,255
HIC_ASM_0	3791745	A	C	0/0:19,0:19:99:0,57,255	0/0:35,0:35:99:0,105,255	0/0:24,0:24:99:0,72,255	0/0:14,0:14:99:0,42,255	0/0:26,0:26:99:0,78,255	0/0:17,0:17:99:0,51,255	0/0:28,0:28:99:0,84,255	0/0:28,0:28:99:0,84,255	0/0:32,0:32:99:0,96,255	0/0:41,0:41:99:0,123,255	0/0:20,0:20:99:0,60,255	0/0:21,0:21:99:0,63,255	0/0:16,0:16:99:0,48,255	0/0:31,0:31:99:0,93,255	0/0:31,0:31:99:0,93,255	0/0:31,0:31:99:0,93,255	0/0:20,0:20:99:0,60,255	0/0:24,0:24:99:0,72,255	0/0:23,0:23:99:0,69,255	0/0:36,0:36:99:0,108,255	0/0:36,0:36:99:0,108,255	0/0:20,0:20:99:0,60,255	0/0:19,0:19:99:0,57,255	0/0:21,0:21:99:0,63,255	0/0:21,0:21:99:0,63,255	0/0:31,0:31:99:0,93,255	0/0:24,0:24:99:0,72,255	0/0:26,0:26:99:0,78,255	0/0:23,0:23:99:0,69,255	0/0:20,0:20:99:0,60,255	0/0:26,0:26:99:0,78,255	0/0:20,0:20:99:0,60,255	0/0:31,0:31:99:0,93,255	0/0:36,0:36:99:0,108,255	0/0:20,0:20:99:0,60,255	0/1:20,11:31:100:255,0,255	0/0:23,0:23:99:0,69,255	0/0:27,0:27:99:0,81,255	0/0:28,0:28:99:0,84,255	0/0:39,0:39:99:0,117,255	0/0:20,0:20:99:0,60,255	0/0:21,0:21:99:0,63,255	0/0:38,0:38:99:0,114,255	0/0:18,0:18:99:0,54,255	0/0:19,0:19:99:0,57,255	0/0:17,0:17:99:0,51,255
HIC_ASM_0	3791786	T	C	0/0:28,0:28:99:0,84,255	0/0:36,0:36:99:0,108,255	0/0:21,0:21:99:0,63,255	0/0:31,0:31:99:0,93,255	0/0:29,0:29:99:0,87,255	0/0:25,0:25:99:0,75,255	0/0:26,0:26:99:0,78,255	0/0:30,0:30:99:0,90,255	0/0:30,0:30:99:0,90,255	0/0:37,0:37:99:0,111,255	0/0:26,0:26:99:0,78,255	0/0:23,0:23:99:0,69,255	0/0:22,0:22:99:0,66,255	0/0:28,0:28:99:0,84,255	0/0:33,0:33:99:0,99,255	0/0:37,0:37:99:0,111,255	0/0:36,0:36:99:0,108,255	0/0:28,0:28:99:0,84,255	0/0:28,0:28:99:0,84,255	0/0:33,0:33:99:0,99,255	0/0:34,0:34:99:0,102,255	0/0:23,0:23:99:0,69,255	0/0:28,0:28:99:0,84,255	0/0:23,0:23:99:0,69,255	0/0:31,0:31:99:0,93,255	0/0:30,0:30:99:0,90,255	0/0:29,0:29:99:0,87,255	0/0:37,0:37:99:0,111,255	0/0:32,0:32:99:0,96,255	0/0:31,0:31:99:0,93,255	0/0:33,0:33:99:0,99,255	0/0:23,0:23:99:0,69,255	0/0:27,0:27:99:0,81,255	0/0:33,0:33:99:0,99,255	0/0:32,0:32:99:0,96,255	0/1:20,7:27:100:171,0,255	0/0:33,0:33:99:0,99,255	0/0:29,0:29:99:0,87,255	0/0:29,0:29:99:0,87,255	0/0:36,0:36:99:0,108,255	0/0:23,0:23:99:0,69,255	0/0:29,0:29:99:0,87,255	0/0:35,0:35:99:0,105,255	0/0:23,0:23:99:0,69,255	0/0:33,0:33:99:0,99,255	0/0:38,0:38:99:0,114,255
HIC_ASM_0	3791801	G	C	0/0:18,0:18:99:0,54,255	0/0:35,0:35:99:0,105,255	0/0:20,0:20:99:0,60,255	0/0:24,0:24:99:0,72,255	0/0:25,0:25:99:0,75,255	0/0:26,0:26:99:0,78,255	0/0:22,0:22:99:0,66,255	0/0:23,0:23:99:0,69,255	0/0:26,0:26:99:0,78,255	0/0:34,0:34:99:0,102,255	0/0:21,0:21:99:0,63,255	0/0:18,0:18:99:0,54,255	0/0:20,0:20:99:0,60,255	0/0:23,0:23:99:0,69,255	0/0:26,0:26:99:0,78,255	0/0:25,0:25:99:0,75,255	0/0:21,0:21:99:0,63,255	0/0:17,0:17:99:0,51,255	0/0:19,0:19:99:0,57,255	0/0:26,0:26:99:0,78,255	0/0:28,0:28:99:0,84,255	0/0:19,0:19:99:0,57,255	0/0:23,0:23:99:0,69,255	0/0:17,0:17:99:0,51,255	0/0:15,0:15:99:0,45,255	0/0:28,0:28:99:0,84,255	0/0:24,0:24:99:0,72,255	0/0:33,0:33:99:0,99,255	0/0:25,0:25:99:0,75,255	0/0:19,0:19:99:0,57,255	0/0:22,0:22:99:0,66,255	0/0:18,0:18:99:0,54,255	0/0:22,0:22:99:0,66,255	0/0:27,0:27:99:0,81,255	0/0:17,0:17:99:0,51,255	0/1:17,4:21:99:81,0,255	0/0:26,0:26:99:0,78,255	0/0:24,0:24:99:0,72,255	0/0:23,0:23:99:0,69,255	0/0:33,0:33:99:0,99,255	0/0:17,0:17:99:0,51,255	0/0:29,0:29:99:0,87,255	0/0:28,0:28:99:0,84,255	0/0:15,0:15:99:0,45,255	0/0:21,0:21:99:0,63,255	0/0:21,0:21:99:0,63,255
HIC_ASM_0	3792163	T	C	0/1:8,2:10:99:42,0,255	0/0:8,0:8:99:0,24,255	0/0:8,0:8:99:0,24,255	0/0:9,0:9:99:0,27,255	0/0:6,0:6:98:0,18,216	0/0:10,0:10:99:0,30,255	0/0:6,0:6:98:0,18,216	0/0:9,0:9:99:0,27,255	0/0:12,0:12:99:0,36,255	0/0:9,0:9:99:0,27,255	0/0:8,0:8:99:0,24,255	0/0:4,0:4:94:0,12,144	0/1:5,6:11:99:183,0,147	0/0:8,0:8:99:0,24,255	0/0:10,0:10:99:0,30,255	0/1:7,2:9:99:45,0,225	0/1:6,4:10:99:114,0,186	0/1:16,3:19:99:51,0,255	0/1:8,4:12:99:108,0,252	0/0:9,0:9:99:0,27,255	0/0:15,0:15:99:0,45,255	0/0:11,0:11:99:0,33,255	0/0:10,0:10:99:0,30,255	0/0:11,0:11:99:0,33,255	0/1:2,3:5:99:93,0,57	0/0:10,0:10:99:0,30,255	0/0:10,0:10:99:0,30,255	0/0:12,0:12:99:0,36,255	0/0:8,0:8:99:0,24,255	0/1:9,3:12:99:72,0,255	0/0:6,0:6:98:0,18,216	0/1:6,2:8:99:48,0,192	0/0:11,0:11:99:0,33,255	0/0:16,0:16:99:0,48,255	0/1:3,2:5:99:57,0,93	0/0:12,0:12:99:0,36,255	0/1:11,2:13:99:33,0,255	0/0:6,0:6:98:0,18,216	0/0:13,0:13:99:0,39,255	0/0:15,0:15:99:0,45,255	0/0:16,0:16:99:0,48,255	0/0:6,0:6:98:0,18,216	0/0:7,0:7:99:0,21,252	0/0:13,0:13:99:0,39,255	0/0:4,0:4:94:0,12,144	0/1:5,4:9:99:117,0,153
HIC_ASM_0	3792198	C	T	0/0:18,0:18:99:0,54,255	0/0:11,0:11:99:0,33,255	0/0:12,0:12:99:0,36,255	0/0:12,0:12:99:0,36,255	0/0:8,0:8:99:0,24,255	0/0:16,0:16:99:0,48,255	0/0:9,0:9:99:0,27,255	0/0:13,0:13:99:0,39,255	0/0:10,0:10:99:0,30,255	0/1:15,2:17:99:21,0,255	0/0:10,0:10:99:0,30,255	0/0:9,0:9:99:0,27,255	0/1:11,1:12:50:0,0,255	0/0:8,0:8:99:0,24,255	0/0:13,0:13:99:0,39,255	0/0:16,0:16:99:0,48,255	0/1:13,2:15:99:27,0,255	0/1:22,2:24:51:0,0,255	0/1:15,2:17:99:21,0,255	0/0:13,0:13:99:0,39,255	0/0:19,0:19:99:0,57,255	0/0:16,0:16:99:0,48,255	0/1:14,2:16:99:24,0,255	0/0:10,0:10:99:0,30,255	0/1:10,2:12:99:36,0,255	0/0:9,0:9:99:0,27,255	0/0:11,0:11:99:0,33,255	0/0:19,0:19:99:0,57,255	0/1:9,2:11:99:39,0,255	0/0:21,0:21:99:0,63,255	0/0:9,0:9:99:0,27,255	0/0:14,0:14:99:0,42,255	0/0:15,0:15:99:0,45,255	0/0:18,0:18:99:0,54,255	0/0:12,0:12:99:0,36,255	0/0:14,0:14:99:0,42,255	0/1:14,6:20:99:156,0,255	0/0:12,0:12:99:0,36,255	0/0:15,0:15:99:0,45,255	0/0:13,0:13:99:0,39,255	0/0:23,0:23:99:0,69,255	0/0:6,0:6:98:0,18,216	0/0:12,0:12:99:0,36,255	0/1:18,4:22:99:78,0,255	0/0:10,0:10:99:0,30,255	0/0:14,0:14:99:0,42,255
HIC_ASM_0	3792363	C	T	0/0:42,0:42:99:0,126,255	0/0:28,0:28:99:0,84,255	0/0:23,0:23:99:0,69,255	0/0:34,0:34:99:0,102,255	0/0:10,0:10:99:0,30,255	0/0:45,0:45:99:0,135,255	0/0:21,0:21:99:0,63,255	0/0:23,0:23:99:0,69,255	0/0:15,0:15:99:0,45,255	0/1:12,16:28:100:255,0,255	0/0:41,0:41:99:0,123,255	0/0:46,0:46:99:0,138,255	0/0:53,0:53:99:0,159,255	0/0:13,0:13:99:0,39,255	0/0:21,0:21:99:0,63,255	0/0:39,0:39:99:0,117,255	0/0:51,0:51:99:0,153,255	0/0:49,0:49:99:0,147,255	0/0:44,0:44:99:0,132,255	0/0:11,0:11:99:0,33,255	0/0:22,0:22:99:0,66,255	0/0:28,0:28:99:0,84,255	0/0:45,0:45:99:0,135,255	0/0:13,0:13:99:0,39,255	0/0:40,0:40:99:0,120,255	0/0:26,0:26:99:0,78,255	0/0:15,0:15:99:0,45,255	0/0:12,0:12:99:0,36,255	0/0:64,0:64:100:0,192,255	0/0:67,0:67:100:0,201,255	0/0:39,0:39:99:0,117,255	0/0:49,0:49:99:0,147,255	0/0:25,0:25:99:0,75,255	0/0:20,0:20:99:0,60,255	0/0:48,0:48:99:0,144,255	0/0:36,0:36:99:0,108,255	0/0:21,0:21:99:0,63,255	0/0:27,0:27:99:0,81,255	0/0:30,0:30:99:0,90,255	0/0:23,0:23:99:0,69,255	0/0:59,0:59:100:0,177,255	0/0:20,0:20:99:0,60,255	0/0:22,0:22:99:0,66,255	0/0:55,0:55:100:0,165,255	0/0:43,0:43:99:0,129,255	0/0:50,0:50:99:0,150,255
HIC_ASM_0	3792408	A	G	0/1:13,8:21:100:225,0,255	0/0:29,0:29:99:0,87,255	0/0:28,0:28:99:0,84,255	0/1:14,6:20:99:156,0,255	0/0:16,0:16:99:0,48,255	0/1:28,7:35:99:146,0,255	0/0:27,0:27:99:0,81,255	0/0:31,0:31:99:0,93,255	0/0:15,0:15:99:0,45,255	0/0:52,0:52:99:0,156,255	0/1:11,1:12:50:0,0,255	0/1:15,6:21:99:153,0,255	0/1:27,3:30:98:18,0,255	0/0:15,0:15:99:0,45,255	0/0:29,0:29:99:0,87,255	0/1:22,6:28:99:132,0,255	0/1:17,8:25:100:213,0,255	0/1:14,3:17:99:57,0,255	0/0:22,0:22:99:0,66,255	0/0:15,0:15:99:0,45,255	0/0:25,0:25:99:0,75,255	0/0:24,0:24:99:0,72,255	0/1:13,2:15:99:27,0,255	0/0:24,0:24:99:0,72,255	0/1:22,2:24:51:0,0,255	0/0:30,0:30:99:0,90,255	0/0:17,0:17:99:0,51,255	0/0:15,0:15:99:0,45,255	0/1:28,8:36:100:180,0,255	0/1:13,14:27:100:255,0,255	0/0:14,1:15:89:0,9,255	0/1:25,2:27:89:0,9,255	0/0:23,0:23:99:0,69,255	0/0:24,0:24:99:0,72,255	0/1:18,3:21:99:44,0,255	0/0:20,0:20:99:0,60,255	0/1:18,4:22:99:78,0,255	0/0:29,0:29:99:0,87,255	0/0:32,0:32:99:0,96,255	0/0:24,0:24:99:0,72,255	0/1:16,6:22:99:150,0,255	0/0:23,0:23:99:0,69,255	0/0:25,0:25:99:0,75,255	0/1:22,7:29:100:165,0,255	0/1:19,8:27:100:207,0,255	0/0:51,0:51:99:0,153,255
HIC_ASM_0	3792409	G	A	0/0:21,1:22:99:0,30,255	0/0:25,0:25:99:0,75,255	0/0:26,0:26:99:0,78,255	0/1:14,7:21:100:189,0,255	0/0:18,0:18:99:0,54,255	0/1:24,11:35:100:255,0,255	0/0:27,0:27:99:0,81,255	0/0:30,0:30:99:0,90,255	0/0:15,0:15:99:0,45,255	0/0:52,0:52:99:0,156,255	0/0:12,0:12:99:0,36,255	0/0:56,0:56:100:0,168,255	0/1:21,9:30:100:234,0,255	0/0:15,0:15:99:0,45,255	0/0:25,0:25:99:0,75,255	0/1:22,6:28:99:132,0,255	0/0:24,1:25:99:0,39,255	0/0:17,0:17:99:0,51,255	0/1:14,8:22:100:222,0,255	0/0:13,0:13:99:0,39,255	0/0:25,0:25:99:0,75,255	0/0:30,0:30:99:0,90,255	0/0:15,0:15:99:0,45,255	0/0:24,0:24:99:0,72,255	0/1:15,11:26:100:255,0,255	0/0:28,0:28:99:0,84,255	0/0:18,0:18:99:0,54,255	0/0:15,0:15:99:0,45,255	0/1:28,9:37:100:213,0,255	0/0:26,1:27:99:0,46,255	0/1:12,3:15:99:63,0,255	0/1:20,8:28:100:204,0,255	0/0:20,0:20:99:0,60,255	0/0:20,0:20:99:0,60,255	0/1:17,4:21:99:81,0,255	0/0:39,0:39:99:0,117,255	0/1:19,2:21:88:8,0,255	0/0:25,0:25:99:0,75,255	0/0:31,0:31:99:0,93,255	0/0:23,0:23:99:0,69,255	0/0:71,0:71:100:0,213,255	0/0:19,0:19:99:0,57,255	0/0:24,0:24:99:0,72,255	0/0:65,0:65:100:0,195,255	0/1:23,4:27:99:63,0,255	0/0:17,0:17:99:0,51,255
HIC_ASM_0	3792435	T	G	0/1:21,10:31:100:255,0,255	0/0:33,0:33:99:0,99,255	0/0:31,0:31:99:0,93,255	0/1:20,8:28:100:204,0,255	0/0:21,0:21:99:0,63,255	0/1:38,8:46:99:150,0,255	0/0:28,0:28:99:0,84,255	0/0:28,0:28:99:0,84,255	0/0:23,0:23:99:0,69,255	0/0:51,0:51:99:0,153,255	0/1:20,2:22:79:6,0,255	0/1:19,6:25:99:141,0,255	0/1:29,3:32:93:12,0,255	0/0:18,0:18:99:0,54,255	0/0:29,0:29:99:0,87,255	0/1:36,7:43:99:123,0,255	0/1:23,9:32:100:228,0,255	0/1:26,6:32:99:120,0,255	0/0:26,1:27:99:0,46,255	0/0:18,0:18:99:0,54,255	0/0:24,0:24:99:0,72,255	0/0:30,0:30:99:0,90,255	0/1:17,2:19:96:15,0,255	0/0:23,0:23:99:0,69,255	0/1:25,2:27:89:0,9,255	0/0:35,0:35:99:0,105,255	0/0:19,0:19:99:0,57,255	0/0:18,0:18:99:0,54,255	0/1:35,10:45:100:225,0,255	0/1:15,16:31:100:255,0,255	0/1:13,1:14:80:0,6,255	0/0:28,2:30:98:0,18,255	0/0:23,0:23:99:0,69,255	0/0:27,0:27:99:0,81,255	0/1:22,3:25:99:33,0,255	0/0:39,0:39:99:0,117,255	0/1:27,5:32:99:84,0,255	0/0:31,0:31:99:0,93,255	0/0:31,0:31:99:0,93,255	0/0:25,0:25:99:0,75,255	0/1:15,8:23:100:219,0,255	0/0:28,0:28:99:0,84,255	0/0:27,0:27:99:0,81,255	0/1:25,10:35:100:255,0,255	0/1:23,10:33:100:255,0,255	0/0:59,0:59:100:0,177,255
HIC_ASM_0	3792445	C	T	0/0:31,2:33:99:0,28,255	0/0:31,0:31:99:0,93,255	0/0:31,0:31:99:0,93,255	0/0:26,2:28:94:0,12,255	0/0:21,0:21:99:0,63,255	0/0:68,0:68:100:0,204,255	0/0:27,0:27:99:0,81,255	0/0:30,0:30:99:0,90,255	0/0:26,0:26:99:0,78,255	0/0:51,0:51:99:0,153,255	0/1:17,5:22:99:113,0,255	0/1:22,6:28:99:132,0,255	0/1:29,7:36:99:144,0,255	0/0:19,0:19:99:0,57,255	0/0:27,0:27:99:0,81,255	0/1:38,5:43:99:51,0,255	0/1:21,8:29:100:200,0,255	0/1:32,4:36:99:36,0,255	0/0:27,1:28:99:0,48,255	0/0:17,0:17:99:0,51,255	0/0:24,0:24:99:0,72,255	0/0:28,0:28:99:0,84,255	0/1:17,2:19:96:15,0,255	0/0:29,0:29:99:0,87,255	0/1:23,3:26:99:29,0,255	0/0:35,0:35:99:0,105,255	0/0:18,0:18:99:0,54,255	0/0:20,0:20:99:0,60,255	0/1:39,5:44:99:47,0,255	0/1:55,5:60:52:0,1,255	0/1:16,3:19:99:51,0,255	0/1:31,3:34:78:6,0,255	0/0:25,0:25:99:0,75,255	0/0:21,0:21:99:0,63,255	0/1:26,7:33:99:152,0,255	0/0:44,0:44:99:0,132,255	0/0:34,1:35:99:0,69,255	0/0:30,0:30:99:0,90,255	0/0:30,0:30:99:0,90,255	0/0:27,0:27:99:0,81,255	0/0:25,0:25:99:0,75,255	0/0:28,0:28:99:0,84,255	0/0:27,0:27:99:0,81,255	0/1:29,8:37:100:177,0,255	0/0:67,0:67:100:0,201,255	0/1:19,3:22:99:42,0,255
HIC_ASM_0	3792449	G	A	0/0:56,0:56:100:0,168,255	0/0:30,0:30:99:0,90,255	0/0:31,0:31:99:0,93,255	0/0:42,0:42:99:0,126,255	0/0:24,0:24:99:0,72,255	0/0:72,0:72:100:0,216,255	0/0:29,0:29:99:0,87,255	0/0:30,0:30:99:0,90,255	0/0:23,0:23:99:0,69,255	0/1:54,6:60:99:36,0,255	0/0:51,0:51:99:0,153,255	0/0:65,0:65:100:0,195,255	0/0:71,0:71:100:0,213,255	0/0:19,0:19:99:0,57,255	0/0:25,0:25:99:0,75,255	0/0:52,0:52:99:0,156,255	0/0:60,0:60:100:0,180,255	0/0:63,0:63:100:0,189,255	0/0:52,0:52:99:0,156,255	0/0:19,0:19:99:0,57,255	0/0:21,0:21:99:0,63,255	0/0:30,0:30:99:0,90,255	0/0:46,0:46:99:0,138,255	0/0:29,0:29:99:0,87,255	0/0:49,0:49:99:0,147,255	0/0:31,0:31:99:0,93,255	0/0:20,0:20:99:0,60,255	0/0:21,0:21:99:0,63,255	0/0:82,0:82:100:0,247,255	0/0:96,0:96:100:0,255,255	0/0:53,0:53:99:0,159,255	0/0:75,0:75:100:0,225,255	0/0:27,0:27:99:0,81,255	0/0:23,0:23:99:0,69,255	0/0:66,0:66:100:0,198,255	0/1:22,7:29:100:165,0,255	0/0:88,0:88:100:0,255,255	0/0:28,0:28:99:0,84,255	0/0:31,0:31:99:0,93,255	0/0:27,0:27:99:0,81,255	0/0:66,0:66:100:0,198,255	0/0:25,0:25:99:0,75,255	0/0:27,0:27:99:0,81,255	0/0:67,0:67:100:0,201,255	0/0:67,0:67:100:0,201,255	0/0:63,0:63:100:0,189,255
HIC_ASM_0	3792460	C	T	0/1:15,15:30:100:255,0,255	0/0:33,0:33:99:0,99,255	0/0:32,0:32:99:0,96,255	0/1:14,19:33:100:255,0,255	0/0:24,0:24:99:0,72,255	0/1:26,30:56:100:255,0,255	0/0:31,0:31:99:0,93,255	0/0:32,0:32:99:0,96,255	0/0:22,0:22:99:0,66,255	0/0:58,0:58:100:0,174,255	0/1:20,4:24:99:71,0,255	0/1:21,11:32:100:255,0,255	0/1:26,20:46:100:255,0,255	0/0:17,0:17:99:0,51,255	0/0:27,0:27:99:0,81,255	0/1:22,23:45:100:255,0,255	0/1:24,8:32:100:192,0,255	0/1:23,8:31:100:195,0,255	0/1:14,16:30:100:255,0,255	0/0:20,0:20:99:0,60,255	0/0:23,0:23:99:0,69,255	0/0:31,0:31:99:0,93,255	0/1:13,5:18:99:126,0,255	0/0:30,0:30:99:0,90,255	0/1:18,9:27:100:243,0,255	0/0:32,0:32:99:0,96,255	0/0:18,0:18:99:0,54,255	0/0:22,0:22:99:0,66,255	0/1:23,19:42:100:255,0,255	0/1:23,38:61:100:255,0,255	0/1:17,7:24:100:180,0,255	0/1:22,18:40:100:255,0,255	0/0:27,0:27:99:0,81,255	0/0:30,0:30:99:0,90,255	0/1:25,13:38:100:255,0,255	0/0:39,0:39:99:0,117,255	0/1:23,11:34:100:255,0,255	0/0:31,0:31:99:0,93,255	0/0:33,0:33:99:0,99,255	0/0:28,0:28:99:0,84,255	0/1:19,9:28:100:240,0,255	0/0:24,0:24:99:0,72,255	0/0:28,0:28:99:0,84,255	0/1:22,12:34:100:255,0,255	0/1:15,24:39:100:255,0,255	0/1:24,5:29:99:93,0,255
HIC_ASM_0	3792464	A	G	0/0:29,2:31:99:0,21,255	0/0:31,0:31:99:0,93,255	0/0:35,0:35:99:0,105,255	0/1:30,3:33:88:8,0,255	0/0:24,0:24:99:0,72,255	0/0:81,0:81:100:0,244,255	0/0:27,0:27:99:0,81,255	0/0:35,0:35:99:0,105,255	0/0:23,0:23:99:0,69,255	0/0:58,0:58:100:0,174,255	0/1:22,3:25:99:33,0,255	0/1:25,5:30:99:90,0,255	0/1:42,7:49:99:104,0,255	0/0:18,0:18:99:0,54,255	0/0:31,0:31:99:0,93,255	0/1:41,4:45:88:9,0,255	0/1:24,10:34:100:255,0,255	0/1:28,3:31:96:15,0,255	0/0:26,1:27:99:0,46,255	0/0:20,0:20:99:0,60,255	0/0:22,0:22:99:0,66,255	0/0:31,0:31:99:0,93,255	0/1:16,1:17:97:0,15,255	0/0:30,0:30:99:0,90,255	0/1:23,5:28:99:96,0,255	0/0:33,0:33:99:0,99,255	0/0:19,0:19:99:0,57,255	0/0:20,0:20:99:0,60,255	0/1:37,5:42:99:53,0,255	0/1:52,5:57:87:9,0,255	0/1:22,3:25:99:33,0,255	0/1:38,5:43:99:51,0,255	0/0:27,0:27:99:0,81,255	0/0:30,0:30:99:0,90,255	0/1:33,4:37:99:32,0,255	0/0:42,0:42:99:0,126,255	0/0:36,1:37:99:0,75,255	0/0:35,0:35:99:0,105,255	0/0:37,0:37:99:0,111,255	0/0:30,0:30:99:0,90,255	0/0:29,0:29:99:0,87,255	0/0:24,0:24:99:0,72,255	0/0:28,0:28:99:0,84,255	0/1:26,6:32:99:120,0,255	0/0:67,0:67:100:0,201,255	0/1:26,2:28:94:0,12,255
HIC_ASM_0	3792465	T	A	0/1:29,3:32:93:12,0,255	0/0:31,0:31:99:0,93,255	0/0:33,0:33:99:0,99,255	0/1:25,9:34:100:222,0,255	0/0:23,0:23:99:0,69,255	0/1:43,15:58:100:255,0,255	0/0:27,0:27:99:0,81,255	0/0:31,0:31:99:0,93,255	0/0:21,0:21:99:0,63,255	0/0:58,0:58:100:0,174,255	0/1:23,2:25:67:0,3,255	0/0:31,0:31:99:0,93,255	0/1:40,9:49:100:177,0,255	0/0:16,0:16:99:0,48,255	0/0:31,0:31:99:0,93,255	0/1:35,10:45:100:225,0,255	0/0:32,1:33:99:0,64,255	0/0:29,2:31:99:0,21,255	0/1:20,7:27:100:171,0,255	0/0:21,0:21:99:0,63,255	0/0:20,0:20:99:0,60,255	0/0:31,0:31:99:0,93,255	0/1:15,2:17:99:21,0,255	0/0:29,0:29:99:0,87,255	0/1:19,9:28:100:240,0,255	0/0:30,0:30:99:0,90,255	0/0:17,0:17:99:0,51,255	0/0:21,0:21:99:0,63,255	0/1:31,9:40:100:203,0,255	0/1:41,19:60:100:255,0,255	0/1:22,4:26:99:66,0,255	0/1:32,11:43:100:255,0,255	0/0:27,0:27:99:0,81,255	0/0:28,0:28:99:0,84,255	0/1:29,9:38:100:210,0,255	0/0:41,0:41:99:0,123,255	0/1:34,3:37:68:0,3,255	0/0:30,0:30:99:0,90,255	0/0:34,0:34:99:0,102,255	0/0:28,0:28:99:0,84,255	0/0:28,1:29:99:0,51,255	0/0:24,0:24:99:0,72,255	0/0:26,0:26:99:0,78,255	0/0:31,1:32:99:0,60,255	0/1:34,12:46:100:255,0,255	0/1:23,5:28:99:96,0,255
HIC_ASM_0	3792468	A	G	0/1:20,11:31:100:255,0,255	0/0:36,0:36:99:0,108,255	0/0:34,0:34:99:0,102,255	0/1:24,9:33:100:225,0,255	0/0:27,0:27:99:0,81,255	0/1:48,9:57:99:152,0,255	0/0:31,0:31:99:0,93,255	0/0:38,0:38:99:0,114,255	0/0:24,0:24:99:0,72,255	0/0:58,0:58:100:0,174,255	0/1:24,2:26:80:0,6,255	0/1:21,10:31:100:255,0,255	0/1:40,6:46:99:78,0,255	0/0:17,0:17:99:0,51,255	0/0:29,0:29:99:0,87,255	0/1:38,7:45:99:117,0,255	0/1:26,8:34:100:186,0,255	0/1:25,5:30:99:90,0,255	0/1:23,4:27:99:63,0,255	0/0:21,0:21:99:0,63,255	0/0:22,0:22:99:0,66,255	0/0:31,0:31:99:0,93,255	0/1:15,2:17:99:21,0,255	0/0:32,0:32:99:0,96,255	0/0:27,0:27:99:0,81,255	0/0:33,0:33:99:0,99,255	0/0:19,0:19:99:0,57,255	0/0:21,0:21:99:0,63,255	0/1:31,9:40:100:203,0,255	0/1:44,16:60:100:255,0,255	0/1:24,3:27:99:27,0,255	0/1:34,7:41:99:129,0,255	0/0:27,0:27:99:0,81,255	0/0:33,0:33:99:0,99,255	0/1:38,3:41:97:0,16,255	0/0:44,0:44:99:0,132,255	0/1:33,8:41:100:165,0,255	0/0:38,0:38:99:0,114,255	0/0:36,0:36:99:0,108,255	0/0:30,0:30:99:0,90,255	0/1:22,7:29:100:165,0,255	0/0:24,0:24:99:0,72,255	0/0:27,0:27:99:0,81,255	0/1:24,8:32:100:192,0,255	0/1:36,9:45:100:188,0,255	0/0:68,0:68:100:0,204,255
HIC_ASM_0	3792473	A	G	0/1:20,12:32:100:255,0,255	0/0:35,0:35:99:0,105,255	0/0:34,0:34:99:0,102,255	0/1:25,9:34:100:222,0,255	0/0:28,0:28:99:0,84,255	0/1:46,12:58:100:255,0,255	0/0:27,0:27:99:0,81,255	0/0:35,0:35:99:0,105,255	0/0:23,0:23:99:0,69,255	0/0:58,0:58:100:0,174,255	0/1:27,2:29:97:0,15,255	0/1:25,11:36:100:255,0,255	0/1:39,8:47:99:147,0,255	0/0:17,0:17:99:0,51,255	0/0:28,0:28:99:0,84,255	0/1:33,13:46:100:255,0,255	0/1:27,7:34:99:149,0,255	0/1:24,5:29:99:93,0,255	0/1:22,4:26:99:66,0,255	0/0:20,0:20:99:0,60,255	0/0:23,0:23:99:0,69,255	0/0:27,0:27:99:0,81,255	0/1:15,2:17:99:21,0,255	0/0:31,0:31:99:0,93,255	0/0:29,0:29:99:0,87,255	0/0:35,0:35:99:0,105,255	0/0:20,0:20:99:0,60,255	0/0:21,0:21:99:0,63,255	0/1:31,9:40:100:203,0,255	0/1:44,16:60:100:255,0,255	0/1:23,3:26:99:29,0,255	0/1:39,7:46:99:113,0,255	0/0:31,0:31:99:0,93,255	0/0:33,0:33:99:0,99,255	0/1:39,3:42:98:0,18,255	0/0:47,0:47:99:0,141,255	0/1:35,8:43:99:159,0,255	0/0:34,0:34:99:0,102,255	0/0:35,0:35:99:0,105,255	0/0:28,0:28:99:0,84,255	0/1:24,7:31:99:159,0,255	0/0:24,0:24:99:0,72,255	0/0:20,0:20:99:0,60,255	0/1:25,7:32:99:155,0,255	0/1:34,11:45:100:255,0,255	0/0:67,0:67:100:0,201,255
HIC_ASM_0	3792499	T	C	0/1:26,6:32:99:120,0,255	0/1:20,10:30:100:255,0,255	0/1:19,15:34:100:255,0,255	0/1:34,5:39:99:63,0,255	0/1:20,4:24:99:71,0,255	0/1:41,13:54:100:255,0,255	0/1:15,10:25:100:255,0,255	0/1:22,12:34:100:255,0,255	0/1:16,8:24:100:216,0,255	0/1:44,9:53:100:164,0,255	0/1:28,7:35:99:146,0,255	0/0:34,2:36:99:0,36,255	0/1:34,16:50:100:255,0,255	0/1:6,8:14:100:246,0,174	0/1:12,9:21:100:255,0,255	0/0:42,4:46:78:6,0,255	0/0:37,4:41:99:21,0,255	0/1:22,6:28:99:132,0,255	0/1:29,5:34:99:78,0,255	0/1:12,5:17:99:129,0,255	0/1:14,8:22:100:222,0,255	0/1:17,12:29:100:255,0,255	0/0:18,2:20:93:12,0,255	0/1:14,12:26:100:255,0,255	0/1:26,8:34:100:186,0,255	0/1:17,10:27:100:255,0,255	0/1:19,6:25:99:141,0,255	0/1:14,6:20:99:156,0,255	0/0:32,3:35:65:3,0,255	0/0:56,2:58:99:0,102,255	0/0:33,3:36:51:0,0,255	0/1:44,9:53:100:164,0,255	0/1:23,10:33:100:255,0,255	0/1:18,12:30:100:255,0,255	0/1:37,7:44:99:120,0,255	0/1:22,10:32:100:255,0,255	0/1:58,8:66:99:89,0,255	0/1:20,11:31:100:255,0,255	0/1:23,10:33:100:255,0,255	0/1:18,13:31:100:255,0,255	0/1:26,5:31:99:86,0,255	0/1:10,12:22:100:255,0,255	0/1:13,7:20:100:192,0,255	0/0:39,2:41:99:0,51,255	0/0:43,4:47:64:2,0,255	0/1:28,5:33:99:81,0,255
HIC_ASM_0	3792503	C	G	0/1:27,5:32:99:84,0,255	0/0:30,0:30:99:0,90,255	0/0:38,0:38:99:0,114,255	0/1:30,10:40:100:240,0,255	0/0:28,0:28:99:0,84,255	0/1:45,8:53:99:128,0,255	0/0:32,0:32:99:0,96,255	0/0:34,0:34:99:0,102,255	0/0:28,0:28:99:0,84,255	0/0:51,0:51:99:0,153,255	0/1:30,5:35:99:75,0,255	0/0:37,0:37:99:0,111,255	0/1:43,8:51:99:135,0,255	0/0:16,0:16:99:0,48,255	0/0:25,0:25:99:0,75,255	0/1:34,11:45:100:255,0,255	0/1:39,5:44:99:47,0,255	0/1:25,2:27:89:0,9,255	0/1:24,10:34:100:255,0,255	0/0:19,0:19:99:0,57,255	0/0:21,0:21:99:0,63,255	0/0:28,0:28:99:0,84,255	0/1:20,2:22:79:6,0,255	0/0:30,0:30:99:0,90,255	0/1:25,8:33:100:189,0,255	0/0:31,0:31:99:0,93,255	0/0:26,0:26:99:0,78,255	0/0:21,0:21:99:0,63,255	0/1:31,9:40:100:203,0,255	0/1:38,19:57:100:255,0,255	0/1:32,5:37:99:68,0,255	0/1:39,12:51:100:255,0,255	0/0:35,0:35:99:0,105,255	0/0:31,0:31:99:0,93,255	0/1:34,6:40:99:96,0,255	0/0:43,0:43:99:0,129,255	0/1:55,11:66:100:198,0,255	0/0:33,0:33:99:0,99,255	0/0:31,0:31:99:0,93,255	0/0:27,0:27:99:0,81,255	0/1:27,5:32:99:84,0,255	0/0:22,0:22:99:0,66,255	0/0:26,0:26:99:0,78,255	0/1:39,3:42:98:0,18,255	0/1:35,10:45:100:225,0,255	0/1:55,9:64:99:131,0,255
HIC_ASM_0	3792515	C	T	0/1:15,16:31:100:255,0,255	0/0:32,0:32:99:0,96,255	0/0:35,0:35:99:0,105,255	0/1:14,23:37:100:255,0,255	0/0:27,0:27:99:0,81,255	0/1:28,15:43:100:255,0,255	0/0:29,0:29:99:0,87,255	0/0:28,0:28:99:0,84,255	0/0:24,0:24:99:0,72,255	0/1:32,14:46:100:255,0,255	0/1:21,12:33:100:255,0,255	0/1:14,20:34:100:255,0,255	0/1:23,12:35:100:255,0,255	0/0:12,0:12:99:0,36,255	0/0:22,0:22:99:0,66,255	0/1:14,12:26:100:255,0,255	0/1:21,19:40:100:255,0,255	0/1:18,5:23:99:110,0,255	0/1:13,24:37:100:255,0,255	0/0:18,0:18:99:0,54,255	0/0:24,0:24:99:0,72,255	0/0:25,0:25:99:0,75,255	0/1:10,9:19:100:255,0,255	0/0:29,0:29:99:0,87,255	0/1:19,14:33:100:255,0,255	0/0:30,0:30:99:0,90,255	0/0:27,0:27:99:0,81,255	0/0:18,0:18:99:0,54,255	0/1:14,25:39:100:255,0,255	0/1:15,37:52:100:255,0,255	0/1:20,15:35:100:255,0,255	0/1:14,31:45:100:255,0,255	0/0:28,0:28:99:0,84,255	0/0:31,0:31:99:0,93,255	0/1:16,23:39:100:255,0,255	0/0:40,0:40:99:0,120,255	0/1:32,33:65:100:255,0,255	0/0:30,0:30:99:0,90,255	0/0:27,0:27:99:0,81,255	0/0:24,0:24:99:0,72,255	0/1:23,37:60:100:255,0,255	0/0:21,0:21:99:0,63,255	0/0:23,0:23:99:0,69,255	0/1:13,31:44:100:255,0,255	0/1:13,30:43:100:255,0,255	0/1:23,39:62:100:255,0,255
HIC_ASM_0	3792525	A	G	0/0:32,0:32:99:0,96,255	0/0:31,0:31:99:0,93,255	0/0:35,0:35:99:0,105,255	0/0:23,1:24:99:0,36,255	0/0:29,0:29:99:0,87,255	0/1:34,4:38:99:30,0,255	0/0:25,0:25:99:0,75,255	0/0:28,0:28:99:0,84,255	0/0:24,0:24:99:0,72,255	0/0:51,0:51:99:0,153,255	0/0:36,0:36:99:0,108,255	0/1:32,3:35:65:3,0,255	0/0:34,0:34:99:0,102,255	0/0:12,0:12:99:0,36,255	0/0:24,0:24:99:0,72,255	0/1:26,2:28:94:0,12,255	0/0:53,0:53:99:0,159,255	0/0:51,0:51:99:0,153,255	0/0:54,0:54:100:0,162,255	0/0:17,0:17:99:0,51,255	0/0:22,0:22:99:0,66,255	0/0:25,0:25:99:0,75,255	0/0:39,0:39:99:0,117,255	0/0:31,0:31:99:0,93,255	0/0:30,2:32:99:0,24,255	0/0:32,0:32:99:0,96,255	0/0:29,0:29:99:0,87,255	0/0:19,0:19:99:0,57,255	0/0:32,2:34:99:0,30,255	0/0:55,4:59:99:0,34,255	0/0:32,1:33:99:0,64,255	0/0:31,0:31:99:0,93,255	0/0:26,0:26:99:0,78,255	0/0:33,0:33:99:0,99,255	0/0:33,1:34:99:0,67,255	0/0:39,0:39:99:0,117,255	0/1:57,6:63:99:26,0,255	0/0:29,0:29:99:0,87,255	0/0:28,0:28:99:0,84,255	0/0:25,0:25:99:0,75,255	0/1:54,6:60:99:36,0,255	0/0:18,0:18:99:0,54,255	0/0:20,0:20:99:0,60,255	0/0:42,3:45:99:0,28,255	0/1:33,4:37:99:32,0,255	0/0:53,3:56:99:0,61,255
HIC_ASM_0	3792531	T	A	0/1:25,8:33:100:189,0,255	0/0:29,0:29:99:0,87,255	0/0:35,0:35:99:0,105,255	0/1:19,6:25:99:141,0,255	0/0:29,0:29:99:0,87,255	0/1:30,8:38:100:174,0,255	0/0:24,0:24:99:0,72,255	0/0:26,0:26:99:0,78,255	0/0:27,0:27:99:0,81,255	0/0:51,0:51:99:0,153,255	0/1:26,8:34:100:186,0,255	0/0:32,2:34:99:0,30,255	0/1:28,7:35:99:146,0,255	0/0:16,0:16:99:0,48,255	0/0:25,0:25:99:0,75,255	0/1:22,5:27:99:99,0,255	0/1:30,9:39:100:207,0,255	0/1:24,4:28:99:60,0,255	0/1:24,6:30:99:126,0,255	0/0:15,0:15:99:0,45,255	0/0:23,0:23:99:0,69,255	0/0:25,0:25:99:0,75,255	0/1:15,5:20:99:120,0,255	0/0:27,0:27:99:0,81,255	0/1:25,6:31:99:123,0,255	0/0:30,0:30:99:0,90,255	0/0:28,0:28:99:0,84,255	0/0:18,0:18:99:0,54,255	0/1:28,5:33:99:81,0,255	0/1:38,18:56:100:255,0,255	0/1:31,3:34:78:6,0,255	0/1:23,7:30:99:162,0,255	0/0:24,0:24:99:0,72,255	0/0:34,0:34:99:0,102,255	0/1:28,5:33:99:81,0,255	0/0:36,0:36:99:0,108,255	0/1:51,10:61:100:176,0,255	0/0:29,0:29:99:0,87,255	0/0:28,0:28:99:0,84,255	0/0:25,0:25:99:0,75,255	0/1:52,8:60:99:108,0,255	0/0:20,0:20:99:0,60,255	0/0:21,0:21:99:0,63,255	0/1:38,7:45:99:117,0,255	0/1:28,9:37:100:213,0,255	0/1:41,12:53:100:255,0,255
HIC_ASM_0	3792542	G	A	0/0:30,2:32:99:0,24,255	0/0:31,0:31:99:0,93,255	0/0:35,0:35:99:0,105,255	0/0:24,1:25:99:0,39,255	0/0:26,0:26:99:0,78,255	0/1:36,3:39:89:0,9,255	0/0:24,0:24:99:0,72,255	0/0:24,0:24:99:0,72,255	0/0:28,0:28:99:0,84,255	0/1:27,11:38:100:255,0,255	0/0:32,0:32:99:0,96,255	0/1:24,6:30:99:126,0,255	0/0:33,0:33:99:0,99,255	0/0:16,0:16:99:0,48,255	0/0:22,0:22:99:0,66,255	0/1:24,1:25:99:0,39,255	0/1:36,5:41:99:57,0,255	0/1:25,2:27:89:0,9,255	0/0:30,0:30:99:0,90,255	0/0:16,0:16:99:0,48,255	0/0:20,0:20:99:0,60,255	0/0:23,0:23:99:0,69,255	0/0:21,0:21:99:0,63,255	0/0:27,0:27:99:0,81,255	0/1:27,3:30:98:18,0,255	0/0:29,0:29:99:0,87,255	0/0:28,0:28:99:0,84,255	0/0:19,0:19:99:0,57,255	0/1:32,4:36:99:36,0,255	0/1:52,7:59:99:74,0,255	0/1:28,4:32:99:48,0,255	0/0:28,0:28:99:0,84,255	0/0:27,0:27:99:0,81,255	0/0:34,0:34:99:0,102,255	0/1:27,5:32:99:84,0,255	0/0:36,0:36:99:0,108,255	0/1:49,10:59:100:183,0,255	0/0:30,0:30:99:0,90,255	0/0:29,0:29:99:0,87,255	0/0:25,0:25:99:0,75,255	0/1:47,8:55:99:123,0,255	0/0:18,0:18:99:0,54,255	0/0:17,0:17:99:0,51,255	0/1:34,10:44:100:228,0,255	0/1:28,4:32:99:48,0,255	0/1:46,10:56:100:191,0,255
HIC_ASM_0	3792549	G	A	0/1:24,8:32:100:192,0,255	0/0:33,0:33:99:0,99,255	0/0:36,0:36:99:0,108,255	0/1:21,5:26:99:101,0,255	0/0:26,0:26:99:0,78,255	0/1:29,7:36:99:144,0,255	0/0:22,0:22:99:0,66,255	0/0:24,0:24:99:0,72,255	0/0:27,0:27:99:0,81,255	0/0:48,0:48:99:0,144,255	0/1:26,6:32:99:120,0,255	0/0:28,1:29:99:0,51,255	0/1:27,5:32:99:84,0,255	0/0:18,0:18:99:0,54,255	0/0:25,0:25:99:0,75,255	0/1:22,4:26:99:66,0,255	0/1:30,6:36:99:108,0,255	0/1:19,5:24:99:107,0,255	0/1:24,3:27:99:27,0,255	0/0:19,0:19:99:0,57,255	0/0:27,0:27:99:0,81,255	0/0:23,0:23:99:0,69,255	0/1:18,2:20:93:12,0,255	0/0:27,0:27:99:0,81,255	0/1:24,6:30:99:126,0,255	0/0:27,0:27:99:0,81,255	0/0:24,0:24:99:0,72,255	0/0:16,0:16:99:0,48,255	0/1:29,7:36:99:144,0,255	0/1:44,16:60:100:255,0,255	0/1:28,3:31:96:15,0,255	0/1:19,7:26:100:174,0,255	0/0:29,0:29:99:0,87,255	0/0:35,0:35:99:0,105,255	0/1:30,5:35:99:75,0,255	0/0:36,0:36:99:0,108,255	0/1:48,8:56:99:119,0,255	0/0:30,0:30:99:0,90,255	0/0:29,0:29:99:0,87,255	0/0:25,0:25:99:0,75,255	0/1:48,9:57:99:152,0,255	0/0:23,0:23:99:0,69,255	0/0:17,0:17:99:0,51,255	0/1:38,5:43:99:51,0,255	0/1:25,6:31:99:123,0,255	0/1:47,9:56:99:156,0,255
HIC_ASM_0	3792564	T	C	0/1:25,8:33:100:189,0,255	0/0:29,0:29:99:0,87,255	0/0:35,0:35:99:0,105,255	0/1:20,4:24:99:71,0,255	0/0:26,0:26:99:0,78,255	0/1:30,3:33:88:8,0,255	0/0:22,0:22:99:0,66,255	0/0:26,0:26:99:0,78,255	0/0:27,0:27:99:0,81,255	0/1:26,9:35:100:219,0,255	0/1:19,3:22:99:42,0,255	0/1:9,11:20:100:255,0,255	0/1:26,3:29:99:21,0,255	0/0:16,0:16:99:0,48,255	0/0:25,0:25:99:0,75,255	0/1:19,4:23:99:75,0,255	0/1:23,14:37:100:255,0,255	0/1:24,2:26:80:0,6,255	0/1:16,5:21:99:117,0,255	0/0:21,0:21:99:0,63,255	0/0:25,0:25:99:0,75,255	0/0:25,0:25:99:0,75,255	0/1:14,7:21:100:189,0,255	0/0:27,0:27:99:0,81,255	0/1:22,8:30:100:198,0,255	0/0:27,0:27:99:0,81,255	0/0:20,0:20:99:0,60,255	0/0:15,0:15:99:0,45,255	0/1:23,10:33:100:255,0,255	0/1:37,17:54:100:255,0,255	0/1:19,10:29:100:255,0,255	0/1:17,4:21:99:81,0,255	0/0:28,0:28:99:0,84,255	0/0:36,0:36:99:0,108,255	0/1:25,5:30:99:90,0,255	0/0:43,0:43:99:0,129,255	0/1:34,14:48:100:255,0,255	0/0:30,0:30:99:0,90,255	0/0:25,0:25:99:0,75,255	0/0:21,0:21:99:0,63,255	0/1:34,12:46:100:255,0,255	0/0:20,0:20:99:0,60,255	0/0:16,0:16:99:0,48,255	0/1:20,20:40:100:255,0,255	0/1:17,8:25:100:213,0,255	0/1:29,15:44:100:255,0,255
HIC_ASM_0	3792570	T	C	0/1:24,7:31:99:159,0,255	0/0:28,0:28:99:0,84,255	0/0:31,0:31:99:0,93,255	0/1:20,4:24:99:71,0,255	0/0:26,0:26:99:0,78,255	0/1:27,3:30:98:18,0,255	0/0:23,0:23:99:0,69,255	0/0:27,0:27:99:0,81,255	0/0:29,0:29:99:0,87,255	0/1:25,9:34:100:222,0,255	0/1:19,3:22:99:42,0,255	0/1:12,14:26:100:255,0,255	0/0:25,0:25:99:0,75,255	0/0:17,0:17:99:0,51,255	0/0:24,0:24:99:0,72,255	0/1:17,5:22:99:113,0,255	0/1:21,12:33:100:255,0,255	0/1:24,2:26:80:0,6,255	0/1:15,8:23:100:219,0,255	0/0:22,0:22:99:0,66,255	0/0:25,0:25:99:0,75,255	0/0:28,0:28:99:0,84,255	0/1:13,5:18:99:126,0,255	0/0:27,0:27:99:0,81,255	0/1:23,5:28:99:96,0,255	0/0:30,0:30:99:0,90,255	0/0:20,0:20:99:0,60,255	0/0:18,0:18:99:0,54,255	0/1:22,9:31:100:231,0,255	0/1:34,20:54:100:255,0,255	0/1:21,11:32:100:255,0,255	0/1:17,5:22:99:113,0,255	0/0:29,0:29:99:0,87,255	0/0:36,0:36:99:0,108,255	0/1:25,10:35:100:255,0,255	0/0:43,0:43:99:0,129,255	0/1:33,15:48:100:255,0,255	0/0:30,0:30:99:0,90,255	0/0:25,0:25:99:0,75,255	0/0:21,0:21:99:0,63,255	0/1:34,17:51:100:255,0,255	0/0:20,0:20:99:0,60,255	0/0:14,0:14:99:0,42,255	0/1:20,21:41:100:255,0,255	0/1:18,12:30:100:255,0,255	0/1:30,21:51:100:255,0,255
HIC_ASM_0	3792575	C	T	0/0:45,0:45:99:0,135,255	0/0:29,0:29:99:0,87,255	0/0:31,0:31:99:0,93,255	0/0:45,0:45:99:0,135,255	0/0:26,0:26:99:0,78,255	0/0:54,0:54:100:0,162,255	0/0:21,0:21:99:0,63,255	0/0:27,0:27:99:0,81,255	0/0:27,0:27:99:0,81,255	0/0:42,0:42:99:0,126,255	0/0:20,1:21:99:0,28,255	0/1:22,3:25:99:33,0,255	0/0:55,0:55:100:0,165,255	0/0:17,0:17:99:0,51,255	0/0:20,0:20:99:0,60,255	0/0:22,0:22:99:0,66,255	0/0:47,0:47:99:0,141,255	0/0:44,0:44:99:0,132,255	0/1:18,3:21:99:44,0,255	0/0:22,0:22:99:0,66,255	0/0:24,0:24:99:0,72,255	0/0:27,0:27:99:0,81,255	0/0:36,0:36:99:0,108,255	0/0:32,0:32:99:0,96,255	0/0:30,0:30:99:0,90,255	0/0:30,0:30:99:0,90,255	0/0:20,0:20:99:0,60,255	0/0:17,0:17:99:0,51,255	0/0:49,0:49:99:0,147,255	0/0:50,2:52:99:0,85,255	0/0:31,1:32:99:0,60,255	0/0:21,1:22:99:0,30,255	0/0:30,0:30:99:0,90,255	0/0:36,0:36:99:0,108,255	0/1:30,5:35:99:75,0,255	0/0:39,0:39:99:0,117,255	0/0:66,0:66:100:0,198,255	0/0:31,0:31:99:0,93,255	0/0:25,0:25:99:0,75,255	0/0:20,0:20:99:0,60,255	0/1:44,6:50:99:66,0,255	0/0:21,0:21:99:0,63,255	0/0:14,0:14:99:0,42,255	0/0:51,0:51:99:0,153,255	0/1:25,4:29:99:57,0,255	0/1:45,4:49:68:0,4,255
HIC_ASM_0	3792622	C	T	0/0:39,0:39:99:0,117,255	0/0:26,0:26:99:0,78,255	0/0:29,0:29:99:0,87,255	0/0:34,0:34:99:0,102,255	0/0:31,0:31:99:0,93,255	0/0:42,0:42:99:0,126,255	0/0:22,0:22:99:0,66,255	0/0:22,0:22:99:0,66,255	0/0:28,0:28:99:0,84,255	0/1:2,14:16:99:255,0,24	0/0:27,0:27:99:0,81,255	0/0:39,0:39:99:0,117,255	0/0:36,0:36:99:0,108,255	0/0:18,0:18:99:0,54,255	0/0:30,0:30:99:0,90,255	0/0:29,0:29:99:0,87,255	./.:0,0:0	0/0:32,0:32:99:0,96,255	0/0:42,0:42:99:0,126,255	0/0:25,0:25:99:0,75,255	0/0:34,0:34:99:0,102,255	0/0:29,0:29:99:0,87,255	0/0:29,0:29:99:0,87,255	0/0:31,0:31:99:0,93,255	0/0:50,0:50:99:0,150,255	0/0:34,0:34:99:0,102,255	0/0:28,0:28:99:0,84,255	0/0:21,0:21:99:0,63,255	0/0:48,0:48:99:0,144,255	0/0:53,0:53:99:0,159,255	0/0:37,0:37:99:0,111,255	0/0:34,0:34:99:0,102,255	0/0:30,0:30:99:0,90,255	0/0:36,0:36:99:0,108,255	0/0:38,0:38:99:0,114,255	1/1:0,29:29:99:255,87,0	0/0:57,0:57:100:0,171,255	0/0:32,0:32:99:0,96,255	0/0:28,0:28:99:0,84,255	0/0:18,0:18:99:0,54,255	0/0:48,0:48:99:0,144,255	0/0:23,0:23:99:0,69,255	0/0:16,0:16:99:0,48,255	0/0:49,0:49:99:0,147,255	0/0:44,0:44:99:0,132,255	0/0:38,0:38:99:0,114,255
HIC_ASM_0	3792668	T	A	0/1:10,4:14:99:102,0,255	0/0:26,0:26:99:0,78,255	0/0:26,0:26:99:0,78,255	0/0:29,0:29:99:0,87,255	0/0:28,0:28:99:0,84,255	./.:0,0:0	0/0:19,0:19:99:0,57,255	0/0:22,0:22:99:0,66,255	0/0:24,0:24:99:0,72,255	0/0:31,0:31:99:0,93,255	0/0:22,0:22:99:0,66,255	0/1:14,3:17:99:57,0,255	0/1:17,2:19:96:15,0,255	0/0:19,0:19:99:0,57,255	0/0:32,0:32:99:0,96,255	./.:0,0:0	0/1:9,4:13:99:105,0,255	0/1:11,4:15:99:99,0,255	0/1:19,6:25:99:141,0,255	0/0:31,0:31:99:0,93,255	0/0:33,0:33:99:0,99,255	0/0:31,0:31:99:0,93,255	0/0:25,0:25:99:0,75,255	0/0:27,0:27:99:0,81,255	0/1:12,1:13:67:0,4,255	0/0:35,0:35:99:0,105,255	0/0:25,0:25:99:0,75,255	0/0:23,0:23:99:0,69,255	./.:0,0:0	0/1:15,5:20:99:120,0,255	./.:0,0:0	./.:0,0:0	0/0:28,0:28:99:0,84,255	0/0:42,0:42:99:0,126,255	./.:0,0:0	0/0:51,0:51:99:0,153,255	0/1:24,9:33:100:225,0,255	0/0:32,0:32:99:0,96,255	0/0:30,0:30:99:0,90,255	0/0:18,0:18:99:0,54,255	0/1:10,5:15:99:135,0,255	0/0:28,0:28:99:0,84,255	0/0:21,0:21:99:0,63,255	0/1:9,2:11:99:39,0,255	0/1:13,6:19:99:159,0,255	0/1:12,4:16:99:96,0,255
HIC_ASM_0	3792694	A	G	0/1:12,4:16:99:96,0,255	0/0:27,0:27:99:0,81,255	0/0:24,0:24:99:0,72,255	0/0:25,0:25:99:0,75,255	0/0:31,0:31:99:0,93,255	0/0:24,0:24:99:0,72,255	0/0:18,0:18:99:0,54,255	0/0:21,0:21:99:0,63,255	0/0:25,0:25:99:0,75,255	0/0:25,0:25:99:0,75,255	0/0:21,0:21:99:0,63,255	0/1:15,1:16:94:0,12,255	0/0:18,1:19:99:0,21,255	0/0:18,0:18:99:0,54,255	0/0:32,0:32:99:0,96,255	0/0:26,0:26:99:0,78,255	0/1:12,2:14:99:30,0,255	0/1:12,4:16:99:96,0,255	0/1:19,7:26:100:174,0,255	0/0:35,0:35:99:0,105,255	0/0:34,0:34:99:0,102,255	0/0:32,0:32:99:0,96,255	0/0:26,0:26:99:0,78,255	0/0:25,0:25:99:0,75,255	0/1:12,1:13:67:0,4,255	0/0:32,0:32:99:0,96,255	0/0:24,0:24:99:0,72,255	0/0:22,0:22:99:0,66,255	0/0:33,0:33:99:0,99,255	0/1:12,3:15:99:63,0,255	0/0:30,0:30:99:0,90,255	./.:0,0:0	0/0:28,0:28:99:0,84,255	0/0:39,0:39:99:0,117,255	0/0:30,0:30:99:0,90,255	0/0:41,0:41:99:0,123,255	0/1:28,3:31:96:15,0,255	0/0:29,0:29:99:0,87,255	0/0:29,0:29:99:0,87,255	0/0:15,0:15:99:0,45,255	0/1:10,2:12:99:36,0,255	0/0:29,0:29:99:0,87,255	0/0:22,0:22:99:0,66,255	0/1:10,2:12:99:36,0,255	0/1:14,2:16:99:24,0,255	0/1:13,3:16:99:60,0,255
HIC_ASM_0	3792698	A	T	0/1:11,4:15:99:99,0,255	0/0:25,0:25:99:0,75,255	0/0:24,0:24:99:0,72,255	0/0:23,0:23:99:0,69,255	0/0:31,0:31:99:0,93,255	./.:0,0:0	0/0:18,0:18:99:0,54,255	0/0:21,0:21:99:0,63,255	0/0:26,0:26:99:0,78,255	0/0:25,0:25:99:0,75,255	0/0:20,0:20:99:0,60,255	0/1:16,2:18:98:18,0,255	0/1:17,1:18:98:0,18,255	0/0:17,0:17:99:0,51,255	0/0:29,0:29:99:0,87,255	0/0:23,0:23:99:0,69,255	0/1:12,3:15:99:63,0,255	0/1:12,4:16:99:96,0,255	0/1:19,7:26:100:174,0,255	0/0:33,0:33:99:0,99,255	0/0:30,0:30:99:0,90,255	0/0:32,0:32:99:0,96,255	0/0:26,0:26:99:0,78,255	0/0:25,0:25:99:0,75,255	0/1:11,3:14:99:66,0,255	0/0:32,0:32:99:0,96,255	0/0:24,0:24:99:0,72,255	0/0:22,0:22:99:0,66,255	0/0:26,0:26:99:0,78,255	0/1:12,3:15:99:63,0,255	0/0:28,0:28:99:0,84,255	./.:0,0:0	0/0:28,0:28:99:0,84,255	0/0:39,0:39:99:0,117,255	0/0:27,0:27:99:0,81,255	0/0:41,0:41:99:0,123,255	0/1:27,3:30:98:18,0,255	0/0:29,0:29:99:0,87,255	0/0:29,0:29:99:0,87,255	0/0:15,0:15:99:0,45,255	0/1:10,3:13:99:69,0,255	0/0:28,0:28:99:0,84,255	0/0:22,0:22:99:0,66,255	0/1:11,3:14:99:66,0,255	0/1:13,2:15:99:27,0,255	0/1:11,3:14:99:66,0,255
HIC_ASM_0	3792739	T	G	0/1:13,3:16:99:60,0,255	0/0:23,0:23:99:0,69,255	0/0:28,0:28:99:0,84,255	0/0:22,0:22:99:0,66,255	0/0:26,0:26:99:0,78,255	./.:0,0:0	0/0:16,0:16:99:0,48,255	0/0:19,0:19:99:0,57,255	0/0:29,0:29:99:0,87,255	./.:0,0:0	./.:0,0:0	0/1:15,4:19:99:87,0,255	0/1:18,2:20:93:12,0,255	0/0:18,0:18:99:0,54,255	0/0:24,0:24:99:0,72,255	0/0:23,0:23:99:0,69,255	0/1:13,1:14:80:0,6,255	0/1:15,2:17:99:21,0,255	0/1:18,2:20:93:12,0,255	0/0:29,0:29:99:0,87,255	0/0:23,0:23:99:0,69,255	0/0:33,0:33:99:0,99,255	0/0:23,0:23:99:0,69,255	0/0:25,0:25:99:0,75,255	0/1:11,4:15:99:99,0,255	0/0:32,0:32:99:0,96,255	0/0:21,0:21:99:0,63,255	0/0:27,0:27:99:0,81,255	0/0:23,0:23:99:0,69,255	0/0:18,1:19:99:0,21,255	0/0:26,0:26:99:0,78,255	./.:0,0:0	0/0:24,0:24:99:0,72,255	0/0:38,0:38:99:0,114,255	0/0:23,0:23:99:0,69,255	0/0:38,0:38:99:0,114,255	0/1:26,2:28:94:0,12,255	0/0:24,0:24:99:0,72,255	0/0:32,0:32:99:0,96,255	0/0:17,0:17:99:0,51,255	0/1:5,4:9:99:117,0,153	0/0:27,0:27:99:0,81,255	0/0:29,0:29:99:0,87,255	0/1:12,4:16:99:96,0,255	0/1:14,2:16:99:24,0,255	0/1:12,4:16:99:96,0,255
HIC_ASM_0	3793015	A	C	0/1:9,8:17:100:237,0,255	0/1:16,7:23:100:183,0,255	0/1:20,6:26:99:138,0,255	0/1:7,10:17:100:255,0,201	0/1:20,11:31:100:255,0,255	0/1:12,8:20:100:228,0,255	0/1:9,5:14:99:138,0,255	0/1:17,4:21:99:81,0,255	0/1:18,7:25:100:177,0,255	0/1:17,5:22:99:113,0,255	0/1:10,8:18:100:234,0,255	0/1:11,11:22:100:255,0,255	0/1:16,18:34:100:255,0,255	0/1:15,6:21:99:153,0,255	0/1:10,5:15:99:135,0,255	0/1:20,12:32:100:255,0,255	0/1:12,8:20:100:228,0,255	0/1:18,12:30:100:255,0,255	0/1:9,9:18:100:255,0,255	0/1:14,4:18:99:90,0,255	0/1:12,6:18:100:162,0,255	0/1:23,9:32:100:228,0,255	0/1:9,12:21:100:255,0,255	0/1:27,4:31:99:51,0,255	0/1:13,15:28:100:255,0,255	0/1:21,8:29:100:200,0,255	0/1:15,4:19:99:87,0,255	0/1:24,4:28:99:60,0,255	0/1:9,12:21:100:255,0,255	0/1:14,12:26:100:255,0,255	0/1:11,13:24:100:255,0,255	0/1:9,9:18:100:255,0,255	0/1:30,7:37:99:141,0,255	0/1:20,5:25:99:104,0,255	0/1:7,14:21:100:255,0,189	0/1:14,7:21:100:189,0,255	0/1:17,9:26:100:246,0,255	0/1:8,3:11:99:75,0,255	0/1:19,4:23:99:75,0,255	0/1:20,8:28:100:204,0,255	0/1:6,9:15:100:255,0,171	0/1:12,1:13:67:0,4,255	0/1:23,8:31:100:195,0,255	0/1:11,17:28:100:255,0,255	0/1:10,11:21:100:255,0,255	0/1:11,13:24:100:255,0,255
HIC_ASM_0	3793038	C	T	0/1:5,9:14:99:255,0,138	0/1:13,9:22:100:255,0,255	0/1:22,9:31:100:231,0,255	0/1:6,15:21:99:255,0,153	0/1:20,11:31:100:255,0,255	0/1:11,14:25:100:255,0,255	0/1:14,10:24:100:255,0,255	0/1:17,7:24:100:180,0,255	0/1:18,8:26:100:210,0,255	0/1:18,6:24:99:143,0,255	0/1:8,9:17:100:255,0,237	0/1:12,11:23:100:255,0,255	0/1:16,23:39:100:255,0,255	0/1:14,8:22:100:222,0,255	0/1:8,6:14:100:174,0,246	0/1:19,18:37:100:255,0,255	0/1:11,12:23:100:255,0,255	0/1:14,20:34:100:255,0,255	0/1:12,13:25:100:255,0,255	0/1:13,7:20:100:192,0,255	0/1:11,10:21:100:255,0,255	0/1:21,9:30:100:234,0,255	0/1:9,16:25:100:255,0,249	0/1:27,4:31:99:51,0,255	0/1:14,20:34:100:255,0,255	0/1:23,12:35:100:255,0,255	0/1:17,6:23:99:147,0,255	0/1:28,4:32:99:48,0,255	0/1:13,17:30:100:255,0,255	0/1:14,15:29:100:255,0,255	0/1:13,21:34:100:255,0,255	0/1:10,14:24:100:255,0,255	0/1:33,11:44:100:255,0,255	0/1:19,9:28:100:240,0,255	0/1:8,16:24:100:255,0,216	0/1:16,9:25:100:249,0,255	0/1:16,18:34:100:255,0,255	0/1:10,5:15:99:135,0,255	0/1:16,9:25:100:249,0,255	0/1:20,12:32:100:255,0,255	0/1:6,17:23:99:255,0,147	0/1:13,3:16:99:60,0,255	0/1:21,9:30:100:234,0,255	0/1:16,20:36:100:255,0,255	0/1:10,15:25:100:255,0,255	0/1:11,18:29:100:255,0,255
HIC_ASM_0	3793061	T	A	0/1:11,6:17:100:165,0,255	0/0:30,0:30:99:0,90,255	0/0:33,0:33:99:0,99,255	0/1:26,5:31:99:86,0,255	0/0:41,0:41:99:0,123,255	0/1:18,11:29:100:255,0,255	0/0:36,0:36:99:0,108,255	0/0:32,0:32:99:0,96,255	0/0:37,0:37:99:0,111,255	0/0:33,0:33:99:0,99,255	0/1:18,7:25:100:177,0,255	0/1:23,8:31:100:195,0,255	0/1:28,18:46:100:255,0,255	0/0:35,0:35:99:0,105,255	0/0:18,0:18:99:0,54,255	0/1:29,17:46:100:255,0,255	0/1:20,6:26:99:138,0,255	0/1:24,14:38:100:255,0,255	0/1:27,6:33:99:117,0,255	0/0:39,0:39:99:0,117,255	0/0:33,0:33:99:0,99,255	0/0:45,0:45:99:0,135,255	0/1:20,17:37:100:255,0,255	0/0:36,0:36:99:0,108,255	0/1:21,15:36:100:255,0,255	0/0:50,0:50:99:0,150,255	0/0:38,0:38:99:0,114,255	0/0:46,0:46:99:0,138,255	0/1:25,14:39:100:255,0,255	0/1:22,11:33:100:255,0,255	0/1:21,18:39:100:255,0,255	0/1:17,12:29:100:255,0,255	0/0:53,0:53:99:0,159,255	0/0:34,0:34:99:0,102,255	0/1:18,10:28:100:255,0,255	0/0:42,0:42:99:0,126,255	0/1:30,13:43:100:255,0,255	0/0:21,0:21:99:0,63,255	0/0:35,0:35:99:0,105,255	0/0:42,0:42:99:0,126,255	0/1:17,11:28:100:255,0,255	0/0:22,0:22:99:0,66,255	0/0:32,0:32:99:0,96,255	0/1:26,17:43:100:255,0,255	0/1:20,11:31:100:255,0,255	0/1:19,15:34:100:255,0,255
HIC_ASM_0	3793075	T	C	0/1:13,7:20:100:192,0,255	0/1:14,14:28:100:255,0,255	0/1:27,10:37:100:248,0,255	0/1:15,18:33:100:255,0,255	0/1:26,15:41:100:255,0,255	0/1:27,8:35:100:183,0,255	0/1:23,15:38:100:255,0,255	0/1:18,13:31:100:255,0,255	0/1:18,14:32:100:255,0,255	0/1:16,16:32:100:255,0,255	0/1:25,8:33:100:189,0,255	0/1:18,11:29:100:255,0,255	0/1:34,14:48:100:255,0,255	0/1:21,10:31:100:255,0,255	0/1:5,10:15:99:255,0,135	0/1:39,9:48:100:180,0,255	0/1:20,8:28:100:204,0,255	0/1:33,9:42:100:197,0,255	0/1:23,12:35:100:255,0,255	0/1:17,17:34:100:255,0,255	0/1:18,14:32:100:255,0,255	0/1:24,15:39:100:255,0,255	0/1:28,10:38:100:246,0,255	0/1:28,9:37:100:213,0,255	0/1:31,6:37:99:105,0,255	0/1:20,19:39:100:255,0,255	0/1:20,15:35:100:255,0,255	0/1:29,9:38:100:210,0,255	0/1:32,11:43:100:255,0,255	0/1:25,10:35:100:255,0,255	0/1:27,9:36:100:216,0,255	0/1:21,9:30:100:234,0,255	0/1:30,21:51:100:255,0,255	0/1:20,15:35:100:255,0,255	0/1:19,11:30:100:255,0,255	0/0:42,0:42:99:0,126,255	0/1:34,12:46:100:255,0,255	0/1:11,7:18:100:198,0,255	0/1:18,15:33:100:255,0,255	0/1:20,18:38:100:255,0,255	0/1:22,11:33:100:255,0,255	0/1:17,6:23:99:147,0,255	0/1:21,14:35:100:255,0,255	0/1:35,10:45:100:225,0,255	0/1:24,9:33:100:225,0,255	0/1:28,10:38:100:246,0,255
HIC_ASM_0	3793078	A	T	0/0:27,0:27:99:0,81,255	0/0:33,0:33:99:0,99,255	0/0:41,0:41:99:0,123,255	0/0:45,0:45:99:0,135,255	0/0:41,0:41:99:0,123,255	0/0:43,0:43:99:0,129,255	0/0:37,0:37:99:0,111,255	0/0:35,0:35:99:0,105,255	0/0:37,0:37:99:0,111,255	0/0:36,0:36:99:0,108,255	0/0:39,0:39:99:0,117,255	0/0:39,0:39:99:0,117,255	0/0:58,0:58:100:0,174,255	0/0:36,0:36:99:0,108,255	0/0:16,0:16:99:0,48,255	0/0:51,0:51:99:0,153,255	0/0:35,0:35:99:0,105,255	0/0:49,0:49:99:0,147,255	0/0:38,0:38:99:0,114,255	0/0:43,0:43:99:0,129,255	0/0:37,0:37:99:0,111,255	0/0:46,0:46:99:0,138,255	0/0:45,0:45:99:0,135,255	0/0:43,0:43:99:0,129,255	0/0:42,0:42:99:0,126,255	0/0:49,0:49:99:0,147,255	0/0:40,0:40:99:0,120,255	0/0:45,0:45:99:0,135,255	0/0:53,0:53:99:0,159,255	0/0:43,0:43:99:0,129,255	0/0:42,0:42:99:0,126,255	0/0:39,0:39:99:0,117,255	0/0:56,0:56:100:0,168,255	0/0:39,0:39:99:0,117,255	0/0:35,0:35:99:0,105,255	0/1:23,18:41:100:255,0,255	0/0:48,0:48:99:0,144,255	0/0:23,0:23:99:0,69,255	0/0:41,0:41:99:0,123,255	0/0:44,0:44:99:0,132,255	0/0:38,0:38:99:0,114,255	0/0:27,0:27:99:0,81,255	0/0:35,0:35:99:0,105,255	0/0:54,0:54:100:0,162,255	0/0:40,0:40:99:0,120,255	0/0:40,0:40:99:0,120,255
HIC_ASM_0	3793119	C	T	0/1:11,10:21:100:255,0,255	0/1:15,17:32:100:255,0,255	0/1:25,10:35:100:255,0,255	0/1:22,17:39:100:255,0,255	0/1:20,24:44:100:255,0,255	0/0:39,0:39:99:0,117,255	0/1:19,20:39:100:255,0,255	0/1:22,13:35:100:255,0,255	0/1:22,19:41:100:255,0,255	0/1:15,16:31:100:255,0,255	0/0:42,0:42:99:0,126,255	0/1:20,20:40:100:255,0,255	0/1:40,20:60:100:255,0,255	0/1:24,14:38:100:255,0,255	0/1:9,11:20:100:255,0,255	0/0:41,3:44:99:0,25,255	0/1:26,8:34:100:186,0,255	0/1:38,8:46:99:150,0,255	0/1:24,11:35:100:255,0,255	0/1:13,24:37:100:255,0,255	0/1:18,18:36:100:255,0,255	0/1:26,16:42:100:255,0,255	0/0:36,2:38:99:0,43,255	0/1:30,15:45:100:255,0,255	0/0:39,2:41:99:0,51,255	0/1:21,26:47:100:255,0,255	0/1:17,23:40:100:255,0,255	0/1:28,18:46:100:255,0,255	0/1:33,16:49:100:255,0,255	0/1:24,16:40:100:255,0,255	0/1:23,14:37:100:255,0,255	0/1:27,14:41:100:255,0,255	0/1:32,30:62:100:255,0,255	0/1:21,21:42:100:255,0,255	0/1:25,10:35:100:255,0,255	0/1:24,16:40:100:255,0,255	0/0:41,2:43:99:0,57,255	0/1:13,14:27:100:255,0,255	0/1:19,18:37:100:255,0,255	0/1:24,20:44:100:255,0,255	0/0:36,2:38:99:0,43,255	0/1:21,8:29:100:200,0,255	0/1:24,17:41:100:255,0,255	0/0:48,1:49:99:0,111,255	0/1:21,15:36:100:255,0,255	0/1:23,15:38:100:255,0,255
HIC_ASM_0	3793130	A	T	0/1:7,21:28:100:255,0,168	0/1:15,14:29:100:255,0,255	0/1:24,10:34:100:255,0,255	0/1:13,29:42:100:255,0,255	0/1:22,25:47:100:255,0,255	0/1:15,18:33:100:255,0,255	0/1:19,21:40:100:255,0,255	0/1:24,13:37:100:255,0,255	0/1:24,19:43:100:255,0,255	0/1:15,16:31:100:255,0,255	0/1:22,13:35:100:255,0,255	0/1:17,27:44:100:255,0,255	0/1:16,44:60:100:255,0,255	0/1:19,17:36:100:255,0,255	0/1:8,11:19:100:255,0,231	0/1:15,36:51:100:255,0,255	0/1:13,22:35:100:255,0,255	0/1:17,33:50:100:255,0,255	0/1:13,21:34:100:255,0,255	0/1:15,25:40:100:255,0,255	0/1:18,19:37:100:255,0,255	0/1:26,17:43:100:255,0,255	0/1:10,38:48:100:255,0,216	0/1:30,16:46:100:255,0,255	0/1:14,29:43:100:255,0,255	0/1:22,30:52:100:255,0,255	0/1:15,25:40:100:255,0,255	0/1:28,21:49:100:255,0,255	0/1:20,31:51:100:255,0,255	0/1:14,28:42:100:255,0,255	0/1:16,31:47:100:255,0,255	0/1:9,34:43:100:255,0,194	0/1:29,30:59:100:255,0,255	0/1:21,24:45:100:255,0,255	0/1:9,27:36:100:255,0,216	0/1:20,18:38:100:255,0,255	0/1:15,29:44:100:255,0,255	0/1:13,14:27:100:255,0,255	0/1:20,19:39:100:255,0,255	0/1:23,19:42:100:255,0,255	0/1:14,28:42:100:255,0,255	0/1:22,8:30:100:198,0,255	0/1:20,18:38:100:255,0,255	0/1:18,30:48:100:255,0,255	0/1:11,24:35:100:255,0,255	0/1:11,26:37:100:255,0,255
HIC_ASM_0	3793145	G	T	0/0:22,2:24:51:0,0,255	0/0:28,0:28:99:0,84,255	0/0:29,0:29:99:0,87,255	0/1:31,8:39:100:171,0,255	0/0:37,0:37:99:0,111,255	0/0:36,0:36:99:0,108,255	0/0:40,0:40:99:0,120,255	0/0:38,0:38:99:0,114,255	0/0:42,0:42:99:0,126,255	0/0:29,0:29:99:0,87,255	0/1:28,5:33:99:81,0,255	0/0:40,0:40:99:0,120,255	0/1:34,21:55:100:255,0,255	0/0:36,0:36:99:0,108,255	0/0:20,0:20:99:0,60,255	0/1:26,20:46:100:255,0,255	0/1:24,11:35:100:255,0,255	0/1:29,11:40:100:255,0,255	0/0:32,2:34:99:0,30,255	0/0:39,0:39:99:0,117,255	0/0:37,0:37:99:0,111,255	0/0:37,0:37:99:0,111,255	0/1:17,19:36:100:255,0,255	0/0:45,0:45:99:0,135,255	0/1:13,27:40:100:255,0,255	0/0:51,0:51:99:0,153,255	0/0:40,0:40:99:0,120,255	0/0:50,0:50:99:0,150,255	0/0:55,0:55:100:0,165,255	0/1:31,9:40:100:203,0,255	0/1:36,6:42:99:90,0,255	0/1:24,21:45:100:255,0,255	0/0:56,0:56:100:0,168,255	0/0:45,0:45:99:0,135,255	0/1:24,13:37:100:255,0,255	0/0:39,0:39:99:0,117,255	0/1:21,19:40:100:255,0,255	0/0:28,0:28:99:0,84,255	0/0:35,0:35:99:0,105,255	0/0:41,0:41:99:0,123,255	0/1:26,18:44:100:255,0,255	0/0:27,0:27:99:0,81,255	0/0:39,0:39:99:0,117,255	0/1:22,23:45:100:255,0,255	0/1:26,8:34:100:186,0,255	0/1:31,9:40:100:203,0,255
HIC_ASM_0	3793250	A	G	0/1:10,38:48:100:255,0,216	0/1:11,12:23:100:255,0,255	0/1:21,14:35:100:255,0,255	0/1:15,30:45:100:255,0,255	0/1:25,22:47:100:255,0,255	0/1:12,13:25:100:255,0,255	0/1:13,27:40:100:255,0,255	0/1:22,15:37:100:255,0,255	0/1:35,18:53:100:255,0,255	0/1:22,21:43:100:255,0,255	0/1:20,27:47:100:255,0,255	0/1:18,34:52:100:255,0,255	0/1:12,40:52:100:255,0,255	0/1:19,25:44:100:255,0,255	0/1:16,21:37:100:255,0,255	0/1:11,33:44:100:255,0,255	0/1:15,28:43:100:255,0,255	0/1:19,27:46:100:255,0,255	0/1:16,30:46:100:255,0,255	0/1:23,22:45:100:255,0,255	0/1:14,31:45:100:255,0,255	0/1:21,26:47:100:255,0,255	0/1:11,37:48:100:255,0,251	0/1:22,27:49:100:255,0,255	0/1:18,29:47:100:255,0,255	0/1:21,25:46:100:255,0,255	0/1:18,24:42:100:255,0,255	0/1:24,28:52:100:255,0,255	0/1:19,41:60:100:255,0,255	0/1:20,26:46:100:255,0,255	0/1:20,25:45:100:255,0,255	0/1:11,36:47:100:255,0,254	0/1:28,37:65:100:255,0,255	0/1:28,27:55:100:255,0,255	0/1:10,21:31:100:255,0,255	0/1:26,21:47:100:255,0,255	0/1:18,31:49:100:255,0,255	0/1:14,15:29:100:255,0,255	0/1:13,23:36:100:255,0,255	0/1:25,16:41:100:255,0,255	0/1:16,39:55:100:255,0,255	0/1:17,14:31:100:255,0,255	0/1:32,27:59:100:255,0,255	0/1:11,34:45:100:255,0,255	0/1:10,26:36:100:255,0,252	0/1:20,28:48:100:255,0,255
HIC_ASM_0	3793271	A	G	0/1:34,18:52:100:255,0,255	0/1:15,13:28:100:255,0,255	0/1:22,17:39:100:255,0,255	0/1:30,14:44:100:255,0,255	0/1:25,22:47:100:255,0,255	0/1:13,12:25:100:255,0,255	0/1:16,24:40:100:255,0,255	0/1:19,16:35:100:255,0,255	0/1:31,17:48:100:255,0,255	0/1:21,24:45:100:255,0,255	0/1:37,8:45:99:152,0,255	0/1:26,23:49:100:255,0,255	0/1:25,23:48:100:255,0,255	0/1:20,23:43:100:255,0,255	0/1:14,21:35:100:255,0,255	0/1:26,17:43:100:255,0,255	0/1:28,20:48:100:255,0,255	0/1:32,9:41:100:200,0,255	0/1:35,15:50:100:255,0,255	0/1:28,21:49:100:255,0,255	0/1:13,33:46:100:255,0,255	0/1:23,26:49:100:255,0,255	0/1:20,24:44:100:255,0,255	0/1:27,29:56:100:255,0,255	0/1:40,12:52:100:255,0,255	0/1:21,28:49:100:255,0,255	0/1:19,21:40:100:255,0,255	0/1:23,23:46:100:255,0,255	0/1:41,16:57:100:255,0,255	0/1:31,21:52:100:255,0,255	0/1:20,24:44:100:255,0,255	0/1:29,17:46:100:255,0,255	0/1:26,35:61:100:255,0,255	0/1:30,27:57:100:255,0,255	0/1:17,12:29:100:255,0,255	0/0:49,0:49:99:0,147,255	0/1:38,15:53:100:255,0,255	0/1:14,13:27:100:255,0,255	0/1:14,23:37:100:255,0,255	0/1:26,16:42:100:255,0,255	0/1:40,19:59:100:255,0,255	0/1:17,12:29:100:255,0,255	0/1:33,30:63:100:255,0,255	0/1:33,15:48:100:255,0,255	0/1:13,21:34:100:255,0,255	0/1:22,27:49:100:255,0,255
HIC_ASM_0	3793275	T	C	0/1:33,17:50:100:255,0,255	0/1:14,14:28:100:255,0,255	0/1:21,16:37:100:255,0,255	0/1:31,13:44:100:255,0,255	0/1:24,20:44:100:255,0,255	0/1:12,12:24:100:255,0,255	0/1:16,24:40:100:255,0,255	0/1:16,16:32:100:255,0,255	0/1:33,17:50:100:255,0,255	0/1:20,24:44:100:255,0,255	0/1:36,8:44:99:155,0,255	0/1:25,22:47:100:255,0,255	0/1:25,22:47:100:255,0,255	0/1:20,22:42:100:255,0,255	0/1:14,21:35:100:255,0,255	0/1:26,15:41:100:255,0,255	0/1:27,20:47:100:255,0,255	0/1:32,9:41:100:200,0,255	0/1:36,15:51:100:255,0,255	0/1:29,20:49:100:255,0,255	0/1:14,31:45:100:255,0,255	0/1:24,25:49:100:255,0,255	0/1:19,24:43:100:255,0,255	0/1:27,28:55:100:255,0,255	0/1:40,12:52:100:255,0,255	0/1:21,30:51:100:255,0,255	0/1:19,20:39:100:255,0,255	0/1:23,22:45:100:255,0,255	0/1:39,15:54:100:255,0,255	0/1:29,21:50:100:255,0,255	0/1:20,22:42:100:255,0,255	0/1:27,17:44:100:255,0,255	0/1:26,35:61:100:255,0,255	0/1:27,27:54:100:255,0,255	0/1:17,12:29:100:255,0,255	0/0:49,0:49:99:0,147,255	0/1:38,15:53:100:255,0,255	0/1:14,14:28:100:255,0,255	0/1:13,23:36:100:255,0,255	0/1:26,16:42:100:255,0,255	0/1:40,19:59:100:255,0,255	0/1:18,12:30:100:255,0,255	0/1:34,30:64:100:255,0,255	0/1:34,15:49:100:255,0,255	0/1:12,23:35:100:255,0,255	0/1:20,27:47:100:255,0,255
HIC_ASM_0	3793283	G	A	0/1:12,36:48:100:255,0,255	0/1:14,17:31:100:255,0,255	0/1:22,18:40:100:255,0,255	0/1:16,20:36:100:255,0,255	0/1:26,19:45:100:255,0,255	0/1:13,13:26:100:255,0,255	0/1:15,23:38:100:255,0,255	0/1:16,15:31:100:255,0,255	0/1:31,17:48:100:255,0,255	0/1:24,24:48:100:255,0,255	0/1:17,29:46:100:255,0,255	0/1:14,32:46:100:255,0,255	0/1:25,23:48:100:255,0,255	0/1:19,24:43:100:255,0,255	0/1:15,22:37:100:255,0,255	0/1:10,30:40:100:255,0,240	0/1:19,21:40:100:255,0,255	0/1:30,10:40:100:240,0,255	0/1:22,25:47:100:255,0,255	0/1:29,21:50:100:255,0,255	0/1:15,30:45:100:255,0,255	0/1:22,26:48:100:255,0,255	0/1:17,24:41:100:255,0,255	0/1:25,31:56:100:255,0,255	0/1:21,31:52:100:255,0,255	0/1:20,29:49:100:255,0,255	0/1:17,18:35:100:255,0,255	0/1:20,21:41:100:255,0,255	0/1:15,37:52:100:255,0,255	0/1:20,30:50:100:255,0,255	0/1:21,19:40:100:255,0,255	0/1:14,30:44:100:255,0,255	0/1:27,37:64:100:255,0,255	0/1:29,27:56:100:255,0,255	0/1:17,10:27:100:255,0,255	0/1:29,19:48:100:255,0,255	0/1:18,35:53:100:255,0,255	0/1:14,15:29:100:255,0,255	0/1:12,23:35:100:255,0,255	0/1:25,16:41:100:255,0,255	0/1:17,45:62:100:255,0,255	0/1:16,12:28:100:255,0,255	0/1:33,28:61:100:255,0,255	0/1:13,36:49:100:255,0,255	0/1:8,25:33:100:255,0,189	0/1:19,24:43:100:255,0,255
HIC_ASM_0	3793286	A	T	0/1:33,17:50:100:255,0,255	0/1:14,17:31:100:255,0,255	0/1:21,18:39:100:255,0,255	0/1:28,14:42:100:255,0,255	0/1:28,19:47:100:255,0,255	0/1:14,14:28:100:255,0,255	0/1:16,24:40:100:255,0,255	0/1:16,15:31:100:255,0,255	0/1:31,16:47:100:255,0,255	0/1:23,24:47:100:255,0,255	0/1:37,9:46:100:185,0,255	0/1:25,22:47:100:255,0,255	0/1:29,21:50:100:255,0,255	0/1:19,25:44:100:255,0,255	0/1:14,22:36:100:255,0,255	0/1:24,13:37:100:255,0,255	0/1:23,18:41:100:255,0,255	0/1:31,10:41:100:236,0,255	0/1:36,14:50:100:255,0,255	0/1:29,22:51:100:255,0,255	0/1:15,30:45:100:255,0,255	0/1:22,26:48:100:255,0,255	0/1:17,22:39:100:255,0,255	0/1:26,32:58:100:255,0,255	0/1:39,13:52:100:255,0,255	0/1:20,29:49:100:255,0,255	0/1:19,17:36:100:255,0,255	0/1:19,21:40:100:255,0,255	0/1:38,14:52:100:255,0,255	0/1:29,21:50:100:255,0,255	0/1:22,19:41:100:255,0,255	0/1:29,17:46:100:255,0,255	0/1:27,37:64:100:255,0,255	0/1:29,28:57:100:255,0,255	0/1:17,10:27:100:255,0,255	0/1:28,20:48:100:255,0,255	0/1:38,16:54:100:255,0,255	0/1:13,15:28:100:255,0,255	0/1:12,23:35:100:255,0,255	0/1:26,15:41:100:255,0,255	0/1:38,22:60:100:255,0,255	0/1:17,12:29:100:255,0,255	0/1:33,28:61:100:255,0,255	0/1:32,16:48:100:255,0,255	0/1:11,25:36:100:255,0,255	0/1:19,24:43:100:255,0,255
HIC_ASM_0	3793374	C	T	0/1:42,6:48:99:72,0,255	0/1:16,18:34:100:255,0,255	0/1:16,22:38:100:255,0,255	0/1:34,15:49:100:255,0,255	0/1:20,22:42:100:255,0,255	0/1:23,16:39:100:255,0,255	0/1:22,22:44:100:255,0,255	0/1:23,16:39:100:255,0,255	0/1:28,14:42:100:255,0,255	0/1:29,23:52:100:255,0,255	0/0:49,0:49:99:0,147,255	0/1:30,17:47:100:255,0,255	0/1:26,20:46:100:255,0,255	0/1:19,24:43:100:255,0,255	0/1:15,25:40:100:255,0,255	0/1:26,18:44:100:255,0,255	0/1:37,5:42:99:53,0,255	0/1:33,4:37:99:32,0,255	0/1:40,9:49:100:177,0,255	0/1:29,23:52:100:255,0,255	0/1:18,18:36:100:255,0,255	0/1:19,22:41:100:255,0,255	0/1:16,18:34:100:255,0,255	0/1:22,25:47:100:255,0,255	0/1:41,7:48:99:108,0,255	0/1:28,25:53:100:255,0,255	0/1:21,18:39:100:255,0,255	0/1:19,17:36:100:255,0,255	0/0:49,0:49:99:0,147,255	0/0:59,0:59:100:0,177,255	0/1:25,16:41:100:255,0,255	0/1:40,7:47:99:111,0,255	0/1:20,27:47:100:255,0,255	0/1:23,19:42:100:255,0,255	0/0:47,0:47:99:0,141,255	0/1:30,30:60:100:255,0,255	0/1:29,18:47:100:255,0,255	0/1:22,9:31:100:231,0,255	0/1:26,23:49:100:255,0,255	0/1:22,14:36:100:255,0,255	0/1:38,20:58:100:255,0,255	0/1:19,12:31:100:255,0,255	0/1:30,27:57:100:255,0,255	0/1:20,17:37:100:255,0,255	0/1:27,16:43:100:255,0,255	0/1:28,21:49:100:255,0,255
HIC_ASM_0	3793418	G	A	0/1:30,22:52:100:255,0,255	0/0:38,0:38:99:0,114,255	0/0:41,0:41:99:0,123,255	0/1:34,15:49:100:255,0,255	0/0:36,0:36:99:0,108,255	0/1:25,19:44:100:255,0,255	0/0:43,0:43:99:0,129,255	0/0:40,0:40:99:0,120,255	0/0:39,0:39:99:0,117,255	0/0:48,0:48:99:0,144,255	0/1:37,15:52:100:255,0,255	0/1:24,22:46:100:255,0,255	0/1:31,17:48:100:255,0,255	0/0:39,0:39:99:0,117,255	0/0:39,0:39:99:0,117,255	0/1:24,17:41:100:255,0,255	0/1:27,15:42:100:255,0,255	0/1:34,19:53:100:255,0,255	0/1:33,18:51:100:255,0,255	0/0:54,0:54:100:0,162,255	0/0:34,0:34:99:0,102,255	0/0:37,0:37:99:0,111,255	0/1:26,9:35:100:219,0,255	0/0:42,0:42:99:0,126,255	0/1:37,13:50:100:255,0,255	0/0:51,0:51:99:0,153,255	0/0:39,0:39:99:0,117,255	0/0:38,0:38:99:0,114,255	0/1:39,18:57:100:255,0,255	0/1:30,25:55:100:255,0,255	0/1:34,7:41:99:129,0,255	0/1:43,16:59:100:255,0,255	0/0:46,0:46:99:0,138,255	0/0:42,0:42:99:0,126,255	0/1:29,17:46:100:255,0,255	0/0:62,0:62:100:0,186,255	0/1:32,11:43:100:255,0,255	0/0:38,0:38:99:0,114,255	0/0:39,0:39:99:0,117,255	0/0:43,0:43:99:0,129,255	0/1:36,22:58:100:255,0,255	0/0:34,0:34:99:0,102,255	0/0:57,0:57:100:0,171,255	0/1:27,11:38:100:255,0,255	0/1:32,16:48:100:255,0,255	0/1:36,24:60:100:255,0,255
HIC_ASM_0	3793430	C	T	0/1:20,39:59:100:255,0,255	0/1:19,29:48:100:255,0,255	0/1:20,19:39:100:255,0,255	0/1:21,30:51:100:255,0,255	0/1:19,20:39:100:255,0,255	0/1:11,33:44:100:255,0,255	0/1:27,24:51:100:255,0,255	0/1:25,20:45:100:255,0,255	0/1:26,14:40:100:255,0,255	0/1:28,24:52:100:255,0,255	0/1:21,31:52:100:255,0,255	0/1:10,36:46:100:255,0,222	0/1:11,34:45:100:255,0,255	0/1:21,23:44:100:255,0,255	0/1:18,26:44:100:255,0,255	0/1:10,36:46:100:255,0,222	0/1:12,32:44:100:255,0,255	0/1:18,35:53:100:255,0,255	0/1:17,35:52:100:255,0,255	0/1:27,29:56:100:255,0,255	0/1:17,22:39:100:255,0,255	0/1:19,21:40:100:255,0,255	0/1:9,24:33:100:255,0,225	0/1:22,20:42:100:255,0,255	0/1:24,25:49:100:255,0,255	0/1:29,21:50:100:255,0,255	0/1:22,21:43:100:255,0,255	0/1:23,17:40:100:255,0,255	0/1:16,47:63:100:255,0,255	0/1:17,32:49:100:255,0,255	0/1:19,23:42:100:255,0,255	0/1:21,36:57:100:255,0,255	0/1:25,25:50:100:255,0,255	0/1:21,20:41:100:255,0,255	0/1:18,27:45:100:255,0,255	0/1:33,30:63:100:255,0,255	0/1:15,29:44:100:255,0,255	0/1:26,8:34:100:186,0,255	0/1:24,25:49:100:255,0,255	0/1:27,18:45:100:255,0,255	0/1:17,39:56:100:255,0,255	0/1:26,17:43:100:255,0,255	0/1:29,32:61:100:255,0,255	0/1:10,29:39:100:255,0,243	0/1:14,32:46:100:255,0,255	0/1:19,44:63:100:255,0,255
HIC_ASM_0	3793518	T	C	0/1:40,12:52:100:255,0,255	0/1:31,34:65:100:255,0,255	0/1:24,22:46:100:255,0,255	0/1:40,11:51:100:243,0,255	0/1:16,18:34:100:255,0,255	0/1:36,7:43:99:123,0,255	0/1:21,18:39:100:255,0,255	0/1:34,28:62:100:255,0,255	0/1:21,15:36:100:255,0,255	0/0:42,0:42:99:0,126,255	0/1:35,19:54:100:255,0,255	0/1:27,10:37:100:248,0,255	0/1:26,17:43:100:255,0,255	0/1:21,17:38:100:255,0,255	0/1:27,16:43:100:255,0,255	0/1:30,17:47:100:255,0,255	0/1:28,20:48:100:255,0,255	0/1:43,18:61:100:255,0,255	0/1:35,21:56:100:255,0,255	0/1:25,34:59:100:255,0,255	0/1:22,29:51:100:255,0,255	0/1:23,24:47:100:255,0,255	0/1:24,19:43:100:255,0,255	0/1:20,14:34:100:255,0,255	0/1:36,12:48:100:255,0,255	0/1:27,18:45:100:255,0,255	0/1:21,27:48:100:255,0,255	0/1:16,21:37:100:255,0,255	0/1:39,29:68:100:255,0,255	0/1:35,11:46:100:255,0,255	0/1:20,18:38:100:255,0,255	0/1:35,14:49:100:255,0,255	0/1:20,25:45:100:255,0,255	0/1:19,27:46:100:255,0,255	0/1:32,9:41:100:200,0,255	0/0:55,0:55:100:0,165,255	0/1:29,16:45:100:255,0,255	0/1:25,16:41:100:255,0,255	0/1:20,24:44:100:255,0,255	0/1:32,23:55:100:255,0,255	0/1:33,16:49:100:255,0,255	0/1:26,23:49:100:255,0,255	0/1:19,30:49:100:255,0,255	0/1:28,16:44:100:255,0,255	0/1:28,14:42:100:255,0,255	0/1:53,19:72:100:255,0,255
HIC_ASM_0	3793549	T	C	0/1:33,16:49:100:255,0,255	0/0:56,0:56:100:0,168,255	0/0:47,0:47:99:0,141,255	0/1:33,20:53:100:255,0,255	0/0:35,0:35:99:0,105,255	0/1:20,20:40:100:255,0,255	0/0:38,0:38:99:0,114,255	0/0:59,0:59:100:0,177,255	0/0:29,0:29:99:0,87,255	0/0:42,0:42:99:0,126,255	0/1:35,21:56:100:255,0,255	0/1:18,16:34:100:255,0,255	0/1:31,19:50:100:255,0,255	0/0:35,0:35:99:0,105,255	0/0:42,0:42:99:0,126,255	0/1:30,21:51:100:255,0,255	0/1:32,14:46:100:255,0,255	0/1:42,14:56:100:255,0,255	0/1:40,11:51:100:243,0,255	0/0:47,0:47:99:0,141,255	0/0:49,0:49:99:0,147,255	0/0:43,0:43:99:0,129,255	0/1:30,10:40:100:240,0,255	0/0:33,0:33:99:0,99,255	0/1:39,11:50:100:246,0,255	0/0:38,0:38:99:0,114,255	0/0:42,0:42:99:0,126,255	0/0:40,0:40:99:0,120,255	0/1:42,20:62:100:255,0,255	0/1:31,14:45:100:255,0,255	0/1:28,11:39:100:255,0,255	0/1:32,13:45:100:255,0,255	0/0:38,0:38:99:0,114,255	0/0:42,0:42:99:0,126,255	0/1:21,18:39:100:255,0,255	0/0:55,0:55:100:0,165,255	0/1:37,14:51:100:255,0,255	0/0:43,0:43:99:0,129,255	0/0:42,0:42:99:0,126,255	0/0:46,0:46:99:0,138,255	0/1:33,22:55:100:255,0,255	0/0:49,0:49:99:0,147,255	0/0:49,0:49:99:0,147,255	0/1:35,20:55:100:255,0,255	0/1:26,18:44:100:255,0,255	0/1:45,18:63:100:255,0,255
HIC_ASM_0	3793563	A	G	0/1:33,17:50:100:255,0,255	0/1:28,29:57:100:255,0,255	0/1:28,25:53:100:255,0,255	0/1:39,13:52:100:255,0,255	0/1:22,18:40:100:255,0,255	0/1:34,9:43:100:194,0,255	0/1:18,18:36:100:255,0,255	0/1:34,31:65:100:255,0,255	0/1:18,16:34:100:255,0,255	0/1:22,20:42:100:255,0,255	0/1:34,17:51:100:255,0,255	0/1:27,8:35:100:183,0,255	0/1:25,17:42:100:255,0,255	0/1:20,15:35:100:255,0,255	0/1:23,21:44:100:255,0,255	0/1:38,17:55:100:255,0,255	0/1:29,18:47:100:255,0,255	0/1:32,18:50:100:255,0,255	0/1:29,17:46:100:255,0,255	0/1:17,28:45:100:255,0,255	0/1:24,29:53:100:255,0,255	0/1:20,23:43:100:255,0,255	0/1:27,13:40:100:255,0,255	0/1:24,16:40:100:255,0,255	0/1:39,16:55:100:255,0,255	0/1:24,16:40:100:255,0,255	0/1:19,27:46:100:255,0,255	0/1:17,24:41:100:255,0,255	0/1:40,19:59:100:255,0,255	0/1:34,11:45:100:255,0,255	0/1:20,20:40:100:255,0,255	0/1:29,15:44:100:255,0,255	0/1:14,23:37:100:255,0,255	0/1:15,26:41:100:255,0,255	0/1:31,10:41:100:236,0,255	0/0:55,0:55:100:0,165,255	0/1:30,19:49:100:255,0,255	0/1:27,20:47:100:255,0,255	0/1:22,22:44:100:255,0,255	0/1:31,20:51:100:255,0,255	0/1:34,18:52:100:255,0,255	0/1:27,23:50:100:255,0,255	0/1:20,28:48:100:255,0,255	0/1:37,17:54:100:255,0,255	0/1:27,18:45:100:255,0,255	0/1:52,16:68:100:255,0,255
HIC_ASM_0	3793628	G	T	0/1:31,11:42:100:255,0,255	0/0:46,0:46:99:0,138,255	0/0:49,0:49:99:0,147,255	0/1:34,17:51:100:255,0,255	0/0:38,0:38:99:0,114,255	0/1:28,18:46:100:255,0,255	0/0:39,0:39:99:0,117,255	0/0:55,0:55:100:0,165,255	0/0:36,0:36:99:0,108,255	0/0:38,0:38:99:0,114,255	0/1:30,12:42:100:255,0,255	0/1:23,16:39:100:255,0,255	0/1:25,18:43:100:255,0,255	0/0:34,0:34:99:0,102,255	0/0:41,0:41:99:0,123,255	0/1:29,21:50:100:255,0,255	0/1:31,8:39:100:171,0,255	0/1:40,13:53:100:255,0,255	0/1:30,8:38:100:174,0,255	0/0:40,0:40:99:0,120,255	0/0:51,0:51:99:0,153,255	0/0:41,0:41:99:0,123,255	0/1:20,11:31:100:255,0,255	0/0:41,0:41:99:0,123,255	0/1:32,18:50:100:255,0,255	0/0:37,0:37:99:0,111,255	0/0:35,0:35:99:0,105,255	0/0:37,0:37:99:0,111,255	0/1:45,18:63:100:255,0,255	0/1:30,15:45:100:255,0,255	0/1:28,16:44:100:255,0,255	0/1:25,18:43:100:255,0,255	0/0:44,0:44:99:0,132,255	0/0:29,0:29:99:0,87,255	0/1:26,14:40:100:255,0,255	0/0:46,0:46:99:0,138,255	0/1:38,15:53:100:255,0,255	0/0:50,0:50:99:0,150,255	0/0:44,0:44:99:0,132,255	0/0:46,0:46:99:0,138,255	0/1:20,17:37:100:255,0,255	0/0:47,0:47:99:0,141,255	0/0:38,1:39:99:0,81,255	0/1:38,17:55:100:255,0,255	0/1:18,13:31:100:255,0,255	0/1:43,16:59:100:255,0,255
HIC_ASM_0	3793632	A	G	0/1:23,18:41:100:255,0,255	0/1:23,25:48:100:255,0,255	0/1:28,24:52:100:255,0,255	0/1:36,15:51:100:255,0,255	0/1:25,20:45:100:255,0,255	0/1:40,10:50:100:210,0,255	0/1:20,20:40:100:255,0,255	0/1:30,29:59:100:255,0,255	0/1:18,19:37:100:255,0,255	0/1:23,19:42:100:255,0,255	0/1:26,16:42:100:255,0,255	0/1:29,7:36:99:144,0,255	0/1:28,14:42:100:255,0,255	0/1:19,14:33:100:255,0,255	0/1:20,19:39:100:255,0,255	0/1:37,12:49:100:255,0,255	0/1:23,16:39:100:255,0,255	0/1:33,18:51:100:255,0,255	0/1:24,11:35:100:255,0,255	0/1:16,26:42:100:255,0,255	0/1:24,28:52:100:255,0,255	0/1:20,22:42:100:255,0,255	0/1:20,10:30:100:255,0,255	0/1:25,21:46:100:255,0,255	0/1:36,13:49:100:255,0,255	0/1:17,21:38:100:255,0,255	0/1:17,15:32:100:255,0,255	0/1:20,25:45:100:255,0,255	0/1:36,28:64:100:255,0,255	0/1:32,9:41:100:200,0,255	0/1:27,18:45:100:255,0,255	0/1:31,12:43:100:255,0,255	0/1:21,28:49:100:255,0,255	0/1:13,17:30:100:255,0,255	0/1:26,14:40:100:255,0,255	0/1:18,27:45:100:255,0,255	0/1:33,22:55:100:255,0,255	0/1:28,26:54:100:255,0,255	0/1:25,22:47:100:255,0,255	0/1:26,22:48:100:255,0,255	0/1:23,14:37:100:255,0,255	0/1:24,25:49:100:255,0,255	0/1:15,23:38:100:255,0,255	0/1:41,16:57:100:255,0,255	0/1:19,11:30:100:255,0,255	0/1:37,23:60:100:255,0,255
HIC_ASM_0	3793638	T	C	0/1:26,18:44:100:255,0,255	0/1:21,25:46:100:255,0,255	0/1:28,23:51:100:255,0,255	0/1:33,15:48:100:255,0,255	0/1:25,17:42:100:255,0,255	0/1:40,9:49:100:177,0,255	0/1:19,20:39:100:255,0,255	0/1:29,27:56:100:255,0,255	0/1:18,19:37:100:255,0,255	0/1:22,19:41:100:255,0,255	0/1:26,14:40:100:255,0,255	0/1:29,7:36:99:144,0,255	0/1:28,14:42:100:255,0,255	0/1:19,13:32:100:255,0,255	0/1:21,18:39:100:255,0,255	0/1:35,12:47:100:255,0,255	0/1:23,15:38:100:255,0,255	0/1:30,18:48:100:255,0,255	0/1:23,11:34:100:255,0,255	0/1:14,26:40:100:255,0,255	0/1:23,26:49:100:255,0,255	0/1:23,23:46:100:255,0,255	0/1:20,12:32:100:255,0,255	0/1:22,19:41:100:255,0,255	0/1:35,13:48:100:255,0,255	0/1:16,22:38:100:255,0,255	0/1:16,16:32:100:255,0,255	0/1:19,24:43:100:255,0,255	0/1:38,25:63:100:255,0,255	0/1:30,7:37:99:141,0,255	0/1:28,20:48:100:255,0,255	0/1:32,13:45:100:255,0,255	0/1:20,27:47:100:255,0,255	0/1:14,13:27:100:255,0,255	0/1:26,15:41:100:255,0,255	0/1:17,28:45:100:255,0,255	0/1:33,23:56:100:255,0,255	0/1:27,27:54:100:255,0,255	0/1:24,22:46:100:255,0,255	0/1:25,23:48:100:255,0,255	0/1:23,14:37:100:255,0,255	0/1:24,24:48:100:255,0,255	0/1:15,22:37:100:255,0,255	0/1:40,16:56:100:255,0,255	0/1:20,11:31:100:255,0,255	0/1:36,23:59:100:255,0,255
HIC_ASM_0	3793665	A	C	0/0:43,0:43:99:0,129,255	0/0:39,0:39:99:0,117,255	0/0:46,0:46:99:0,138,255	0/0:38,0:38:99:0,114,255	0/0:41,0:41:99:0,123,255	0/0:39,0:39:99:0,117,255	0/0:37,0:37:99:0,111,255	0/0:47,0:47:99:0,141,255	0/0:33,0:33:99:0,99,255	0/0:39,0:39:99:0,117,255	0/0:37,0:37:99:0,111,255	0/0:38,0:38:99:0,114,255	0/0:42,0:42:99:0,126,255	0/0:30,0:30:99:0,90,255	0/0:38,0:38:99:0,114,255	0/0:43,0:43:99:0,129,255	0/0:41,0:41:99:0,123,255	0/0:46,0:46:99:0,138,255	0/0:31,0:31:99:0,93,255	0/0:38,0:38:99:0,114,255	0/0:47,0:47:99:0,141,255	0/0:45,0:45:99:0,135,255	0/0:33,0:33:99:0,99,255	0/0:39,0:39:99:0,117,255	0/0:43,0:43:99:0,129,255	0/0:37,0:37:99:0,111,255	0/0:35,0:35:99:0,105,255	0/0:38,0:38:99:0,114,255	0/0:50,0:50:99:0,150,255	0/0:38,0:38:99:0,114,255	0/0:43,0:43:99:0,129,255	0/0:43,0:43:99:0,129,255	0/0:44,0:44:99:0,132,255	0/0:28,0:28:99:0,84,255	0/0:41,0:41:99:0,123,255	0/1:21,28:49:100:255,0,255	0/0:51,0:51:99:0,153,255	0/0:45,0:45:99:0,135,255	0/0:45,0:45:99:0,135,255	0/0:46,0:46:99:0,138,255	0/0:39,0:39:99:0,117,255	0/0:44,0:44:99:0,132,255	0/0:36,0:36:99:0,108,255	0/0:53,0:53:99:0,159,255	0/0:34,0:34:99:0,102,255	0/0:45,0:45:99:0,135,255
HIC_ASM_0	3793695	A	G	0/1:30,17:47:100:255,0,255	0/1:22,21:43:100:255,0,255	0/1:26,14:40:100:255,0,255	0/1:22,16:38:100:255,0,255	0/1:29,15:44:100:255,0,255	0/1:29,9:38:100:210,0,255	0/1:19,20:39:100:255,0,255	0/1:24,28:52:100:255,0,255	0/1:20,23:43:100:255,0,255	0/1:28,15:43:100:255,0,255	0/1:21,12:33:100:255,0,255	0/1:34,11:45:100:255,0,255	0/1:33,14:47:100:255,0,255	0/1:15,13:28:100:255,0,255	0/1:22,20:42:100:255,0,255	0/1:36,11:47:100:254,0,255	0/1:31,18:49:100:255,0,255	0/1:32,15:47:100:255,0,255	0/1:31,7:38:99:138,0,255	0/1:15,24:39:100:255,0,255	0/1:25,32:57:100:255,0,255	0/1:26,23:49:100:255,0,255	0/1:20,14:34:100:255,0,255	0/1:19,27:46:100:255,0,255	0/1:29,15:44:100:255,0,255	0/1:19,35:54:100:255,0,255	0/1:17,18:35:100:255,0,255	0/1:16,23:39:100:255,0,255	0/1:28,24:52:100:255,0,255	0/1:38,8:46:99:150,0,255	0/1:28,22:50:100:255,0,255	0/1:31,13:44:100:255,0,255	0/1:17,30:47:100:255,0,255	0/1:10,16:26:100:255,0,255	0/1:27,18:45:100:255,0,255	0/1:16,23:39:100:255,0,255	0/1:35,22:57:100:255,0,255	0/1:23,21:44:100:255,0,255	0/1:23,24:47:100:255,0,255	0/1:32,16:48:100:255,0,255	0/1:26,16:42:100:255,0,255	0/1:22,25:47:100:255,0,255	0/1:15,23:38:100:255,0,255	0/1:42,13:55:100:255,0,255	0/1:23,10:33:100:255,0,255	0/1:33,18:51:100:255,0,255
HIC_ASM_0	3793697	G	A	0/0:48,0:48:99:0,144,255	0/0:38,0:38:99:0,114,255	0/0:40,0:40:99:0,120,255	0/0:38,0:38:99:0,114,255	0/0:40,0:40:99:0,120,255	0/0:36,0:36:99:0,108,255	0/0:36,0:36:99:0,108,255	0/0:43,0:43:99:0,129,255	0/0:44,0:44:99:0,132,255	0/0:45,0:45:99:0,135,255	0/0:34,0:34:99:0,102,255	0/0:46,0:46:99:0,138,255	0/0:39,0:39:99:0,117,255	0/0:28,0:28:99:0,84,255	0/0:36,0:36:99:0,108,255	0/0:39,0:39:99:0,117,255	0/0:44,0:44:99:0,132,255	0/0:43,0:43:99:0,129,255	0/0:35,0:35:99:0,105,255	0/0:38,0:38:99:0,114,255	0/0:49,0:49:99:0,147,255	0/0:45,0:45:99:0,135,255	0/0:35,0:35:99:0,105,255	0/0:43,0:43:99:0,129,255	0/0:42,0:42:99:0,126,255	0/0:53,0:53:99:0,159,255	0/0:36,0:36:99:0,108,255	0/0:39,0:39:99:0,117,255	0/0:55,0:55:100:0,165,255	0/0:41,0:41:99:0,123,255	0/0:47,0:47:99:0,141,255	0/0:45,0:45:99:0,135,255	0/0:41,0:41:99:0,123,255	0/0:24,0:24:99:0,72,255	0/0:44,0:44:99:0,132,255	0/1:16,24:40:100:255,0,255	0/0:53,0:53:99:0,159,255	0/0:46,0:46:99:0,138,255	0/0:43,0:43:99:0,129,255	0/0:49,0:49:99:0,147,255	0/0:42,0:42:99:0,126,255	0/0:47,0:47:99:0,141,255	0/0:37,0:37:99:0,111,255	0/0:52,0:52:99:0,156,255	0/0:33,0:33:99:0,99,255	0/0:39,0:39:99:0,117,255
HIC_ASM_0	3793730	A	T	0/0:38,0:38:99:0,114,255	0/0:38,0:38:99:0,114,255	0/0:37,0:37:99:0,111,255	0/0:37,0:37:99:0,111,255	0/0:40,0:40:99:0,120,255	0/0:34,0:34:99:0,102,255	0/0:36,0:36:99:0,108,255	0/0:43,0:43:99:0,129,255	0/0:44,0:44:99:0,132,255	0/0:45,0:45:99:0,135,255	0/0:31,0:31:99:0,93,255	0/0:43,0:43:99:0,129,255	0/0:39,0:39:99:0,117,255	0/0:30,0:30:99:0,90,255	0/0:32,0:32:99:0,96,255	0/0:39,0:39:99:0,117,255	0/0:44,0:44:99:0,132,255	0/0:43,0:43:99:0,129,255	0/0:31,0:31:99:0,93,255	0/0:38,0:38:99:0,114,255	0/0:49,0:49:99:0,147,255	0/0:45,0:45:99:0,135,255	0/0:34,0:34:99:0,102,255	0/0:43,0:43:99:0,129,255	0/0:42,0:42:99:0,126,255	0/0:47,0:47:99:0,141,255	0/0:32,0:32:99:0,96,255	0/0:36,0:36:99:0,108,255	0/0:55,0:55:100:0,165,255	0/0:41,0:41:99:0,123,255	0/0:47,0:47:99:0,141,255	0/0:43,0:43:99:0,129,255	0/0:41,0:41:99:0,123,255	0/0:29,0:29:99:0,87,255	0/0:44,0:44:99:0,132,255	0/1:18,24:42:100:255,0,255	0/0:53,0:53:99:0,159,255	0/0:38,0:38:99:0,114,255	0/0:43,0:43:99:0,129,255	0/0:43,0:43:99:0,129,255	0/0:37,0:37:99:0,111,255	0/0:44,0:44:99:0,132,255	0/0:35,0:35:99:0,105,255	0/0:52,0:52:99:0,156,255	0/0:37,0:37:99:0,111,255	0/0:39,0:39:99:0,117,255
HIC_ASM_0	3793743	G	A	0/1:15,23:38:100:255,0,255	0/1:23,22:45:100:255,0,255	0/1:29,9:38:100:210,0,255	0/1:11,29:40:100:255,0,255	0/1:29,15:44:100:255,0,255	0/1:14,21:35:100:255,0,255	0/1:14,21:35:100:255,0,255	0/1:22,26:48:100:255,0,255	0/1:21,22:43:100:255,0,255	0/1:31,18:49:100:255,0,255	0/1:14,18:32:100:255,0,255	0/1:14,31:45:100:255,0,255	0/1:11,28:39:100:255,0,255	0/1:16,17:33:100:255,0,255	0/1:18,14:32:100:255,0,255	0/1:18,27:45:100:255,0,255	0/1:17,29:46:100:255,0,255	0/1:19,24:43:100:255,0,255	0/1:14,22:36:100:255,0,255	0/1:17,24:41:100:255,0,255	0/1:27,25:52:100:255,0,255	0/1:23,23:46:100:255,0,255	0/1:15,23:38:100:255,0,255	0/1:22,23:45:100:255,0,255	0/1:11,36:47:100:255,0,254	0/1:21,28:49:100:255,0,255	0/1:13,19:32:100:255,0,255	0/1:15,20:35:100:255,0,255	0/1:22,39:61:100:255,0,255	0/1:14,27:41:100:255,0,255	0/1:9,41:50:100:255,0,174	0/1:12,32:44:100:255,0,255	0/1:15,28:43:100:255,0,255	0/1:11,20:31:100:255,0,255	0/1:15,33:48:100:255,0,255	0/1:18,21:39:100:255,0,255	0/1:19,38:57:100:255,0,255	0/1:19,21:40:100:255,0,255	0/1:25,22:47:100:255,0,255	0/1:30,16:46:100:255,0,255	0/1:12,26:38:100:255,0,255	0/1:20,25:45:100:255,0,255	0/1:15,18:33:100:255,0,255	0/1:29,27:56:100:255,0,255	0/1:5,37:42:99:255,0,53	0/1:13,27:40:100:255,0,255
HIC_ASM_0	3793758	A	G	0/1:29,15:44:100:255,0,255	0/0:43,0:43:99:0,129,255	0/0:39,0:39:99:0,117,255	0/1:31,12:43:100:255,0,255	0/0:43,0:43:99:0,129,255	0/1:21,12:33:100:255,0,255	0/0:35,0:35:99:0,105,255	0/0:45,0:45:99:0,135,255	0/0:42,0:42:99:0,126,255	0/0:49,0:49:99:0,147,255	0/1:23,8:31:100:195,0,255	0/1:31,21:52:100:255,0,255	0/1:22,13:35:100:255,0,255	0/0:33,0:33:99:0,99,255	0/0:31,0:31:99:0,93,255	0/1:28,13:41:100:255,0,255	0/1:30,14:44:100:255,0,255	0/1:29,10:39:100:243,0,255	0/1:23,13:36:100:255,0,255	0/0:40,0:40:99:0,120,255	0/0:45,0:45:99:0,135,255	0/0:44,0:44:99:0,132,255	0/1:34,9:43:100:194,0,255	0/0:45,0:45:99:0,135,255	0/1:28,19:47:100:255,0,255	0/0:47,0:47:99:0,141,255	0/0:30,0:30:99:0,90,255	0/0:35,0:35:99:0,105,255	0/1:50,14:64:100:255,0,255	0/1:21,15:36:100:255,0,255	0/1:30,17:47:100:255,0,255	0/1:24,17:41:100:255,0,255	0/0:45,0:45:99:0,135,255	0/0:27,0:27:99:0,81,255	0/1:35,10:45:100:225,0,255	0/0:39,0:39:99:0,117,255	0/1:40,23:63:100:255,0,255	0/0:40,0:40:99:0,120,255	0/0:45,0:45:99:0,135,255	0/0:44,0:44:99:0,132,255	0/1:27,12:39:100:255,0,255	0/0:46,0:46:99:0,138,255	0/0:38,0:38:99:0,114,255	0/1:43,17:60:100:255,0,255	0/1:22,24:46:100:255,0,255	0/1:31,17:48:100:255,0,255
HIC_ASM_0	3793759	G	T	0/1:18,27:45:100:255,0,255	0/1:23,19:42:100:255,0,255	0/1:30,9:39:100:207,0,255	0/1:12,31:43:100:255,0,255	0/1:31,13:44:100:255,0,255	0/1:13,20:33:100:255,0,255	0/1:13,23:36:100:255,0,255	0/1:20,25:45:100:255,0,255	0/1:17,25:42:100:255,0,255	0/1:28,20:48:100:255,0,255	0/1:11,20:31:100:255,0,255	0/1:17,34:51:100:255,0,255	0/1:12,22:34:100:255,0,255	0/1:15,17:32:100:255,0,255	0/1:16,15:31:100:255,0,255	0/1:19,23:42:100:255,0,255	0/1:17,28:45:100:255,0,255	0/1:18,21:39:100:255,0,255	0/1:14,22:36:100:255,0,255	0/1:16,24:40:100:255,0,255	0/1:25,22:47:100:255,0,255	0/1:21,24:45:100:255,0,255	0/1:16,26:42:100:255,0,255	0/1:23,25:48:100:255,0,255	0/1:10,37:47:100:255,0,219	0/1:20,28:48:100:255,0,255	0/1:12,18:30:100:255,0,255	0/1:13,21:34:100:255,0,255	0/1:24,39:63:100:255,0,255	0/1:13,24:37:100:255,0,255	0/1:9,39:48:100:255,0,180	0/1:12,29:41:100:255,0,255	0/1:16,26:42:100:255,0,255	0/1:9,19:28:100:255,0,240	0/1:13,32:45:100:255,0,255	0/1:18,20:38:100:255,0,255	0/1:22,41:63:100:255,0,255	0/1:21,20:41:100:255,0,255	0/1:29,21:50:100:255,0,255	0/1:32,14:46:100:255,0,255	0/1:15,24:39:100:255,0,255	0/1:20,27:47:100:255,0,255	0/1:16,21:37:100:255,0,255	0/1:29,30:59:100:255,0,255	0/1:8,39:47:99:255,0,147	0/1:15,33:48:100:255,0,255
HIC_ASM_0	3793760	C	G	0/1:18,27:45:100:255,0,255	0/1:22,19:41:100:255,0,255	0/1:31,9:40:100:203,0,255	0/1:13,31:44:100:255,0,255	0/1:30,12:42:100:255,0,255	0/1:13,20:33:100:255,0,255	0/1:13,23:36:100:255,0,255	0/1:20,25:45:100:255,0,255	0/1:17,25:42:100:255,0,255	0/1:28,20:48:100:255,0,255	0/1:11,20:31:100:255,0,255	0/1:17,34:51:100:255,0,255	0/1:12,22:34:100:255,0,255	0/1:15,17:32:100:255,0,255	0/1:16,15:31:100:255,0,255	0/1:19,23:42:100:255,0,255	0/1:17,28:45:100:255,0,255	0/1:18,21:39:100:255,0,255	0/1:15,21:36:100:255,0,255	0/1:16,24:40:100:255,0,255	0/1:26,22:48:100:255,0,255	0/1:21,23:44:100:255,0,255	0/1:16,25:41:100:255,0,255	0/1:23,24:47:100:255,0,255	0/1:11,38:49:100:255,0,249	0/1:20,27:47:100:255,0,255	0/1:12,18:30:100:255,0,255	0/1:13,21:34:100:255,0,255	0/1:23,40:63:100:255,0,255	0/1:13,24:37:100:255,0,255	0/1:9,39:48:100:255,0,180	0/1:13,29:42:100:255,0,255	0/1:16,26:42:100:255,0,255	0/1:9,19:28:100:255,0,240	0/1:13,33:46:100:255,0,255	0/1:17,20:37:100:255,0,255	0/1:22,39:61:100:255,0,255	0/1:21,20:41:100:255,0,255	0/1:28,21:49:100:255,0,255	0/1:32,14:46:100:255,0,255	0/1:14,24:38:100:255,0,255	0/1:21,27:48:100:255,0,255	0/1:16,21:37:100:255,0,255	0/1:29,30:59:100:255,0,255	0/1:8,39:47:99:255,0,147	0/1:15,33:48:100:255,0,255
HIC_ASM_0	3793793	G	A	0/1:16,32:48:100:255,0,255	0/1:23,19:42:100:255,0,255	0/1:26,7:33:99:152,0,255	0/1:12,29:41:100:255,0,255	0/1:24,11:35:100:255,0,255	0/1:12,20:32:100:255,0,255	0/1:16,21:37:100:255,0,255	0/1:17,24:41:100:255,0,255	0/1:17,25:42:100:255,0,255	0/0:45,0:45:99:0,135,255	0/1:11,19:30:100:255,0,255	0/1:19,35:54:100:255,0,255	0/1:15,21:36:100:255,0,255	0/1:11,23:34:100:255,0,255	0/1:14,20:34:100:255,0,255	0/1:19,24:43:100:255,0,255	0/1:16,31:47:100:255,0,255	0/1:20,23:43:100:255,0,255	0/1:19,23:42:100:255,0,255	0/1:13,20:33:100:255,0,255	0/1:22,23:45:100:255,0,255	0/1:22,22:44:100:255,0,255	0/1:16,25:41:100:255,0,255	0/1:20,25:45:100:255,0,255	0/1:10,41:51:100:255,0,207	0/1:20,31:51:100:255,0,255	0/1:11,19:30:100:255,0,255	0/1:12,24:36:100:255,0,255	0/1:20,39:59:100:255,0,255	0/1:14,29:43:100:255,0,255	0/1:8,33:41:100:255,0,165	0/1:9,26:35:100:255,0,219	0/1:15,22:37:100:255,0,255	0/1:10,19:29:100:255,0,255	0/1:15,34:49:100:255,0,255	0/1:21,20:41:100:255,0,255	0/1:20,32:52:100:255,0,255	0/1:20,17:37:100:255,0,255	0/1:28,24:52:100:255,0,255	0/1:33,12:45:100:255,0,255	0/1:19,25:44:100:255,0,255	0/1:22,22:44:100:255,0,255	0/1:15,22:37:100:255,0,255	0/1:30,28:58:100:255,0,255	0/1:8,43:51:99:255,0,135	0/1:14,33:47:100:255,0,255
HIC_ASM_0	3793828	G	C	0/0:46,0:46:99:0,138,255	0/0:38,0:38:99:0,114,255	0/0:40,0:40:99:0,120,255	0/0:41,0:41:99:0,123,255	0/0:42,0:42:99:0,126,255	0/0:30,0:30:99:0,90,255	0/0:38,0:38:99:0,114,255	0/0:40,0:40:99:0,120,255	0/0:43,0:43:99:0,129,255	0/0:52,0:52:99:0,156,255	0/0:31,0:31:99:0,93,255	0/0:62,0:62:100:0,186,255	0/0:29,0:29:99:0,87,255	0/0:40,0:40:99:0,120,255	0/0:36,0:36:99:0,108,255	0/0:38,0:38:99:0,114,255	0/0:41,0:41:99:0,123,255	0/0:39,0:39:99:0,117,255	0/0:40,0:40:99:0,120,255	0/0:34,0:34:99:0,102,255	0/0:48,0:48:99:0,144,255	0/0:45,0:45:99:0,135,255	0/0:33,0:33:99:0,99,255	0/0:40,0:40:99:0,120,255	0/0:52,0:52:99:0,156,255	0/0:49,0:49:99:0,147,255	0/0:30,0:30:99:0,90,255	0/0:41,0:41:99:0,123,255	0/0:57,0:57:100:0,171,255	0/0:41,0:41:99:0,123,255	0/0:38,0:38:99:0,114,255	0/0:46,0:46:99:0,138,255	0/0:35,0:35:99:0,105,255	0/0:30,0:30:99:0,90,255	0/0:52,0:52:99:0,156,255	0/1:24,20:44:100:255,0,255	0/0:52,0:52:99:0,156,255	0/0:38,0:38:99:0,114,255	0/0:47,0:47:99:0,141,255	0/0:36,0:36:99:0,108,255	0/0:42,0:42:99:0,126,255	0/0:42,0:42:99:0,126,255	0/0:40,0:40:99:0,120,255	0/0:54,0:54:100:0,162,255	0/0:49,0:49:99:0,147,255	0/0:53,0:53:99:0,159,255
HIC_ASM_0	3793866	T	A	0/1:26,4:30:99:54,0,255	0/1:26,10:36:100:252,0,255	0/1:28,10:38:100:246,0,255	0/1:27,14:41:100:255,0,255	0/1:27,10:37:100:248,0,255	0/1:23,2:25:67:0,3,255	0/1:15,19:34:100:255,0,255	0/1:17,20:37:100:255,0,255	0/1:18,15:33:100:255,0,255	0/1:23,23:46:100:255,0,255	0/1:22,8:30:100:198,0,255	0/1:44,5:49:99:33,0,255	0/0:27,1:28:99:0,48,255	0/1:19,19:38:100:255,0,255	0/1:16,11:27:100:255,0,255	0/0:28,2:30:98:0,18,255	0/1:26,3:29:99:21,0,255	0/0:30,1:31:99:0,57,255	0/1:38,4:42:98:17,0,255	0/1:15,18:33:100:255,0,255	0/1:23,21:44:100:255,0,255	0/1:22,18:40:100:255,0,255	0/1:17,12:29:100:255,0,255	0/1:21,15:36:100:255,0,255	0/1:31,20:51:100:255,0,255	0/1:21,25:46:100:255,0,255	0/1:15,15:30:100:255,0,255	0/1:12,21:33:100:255,0,255	0/1:35,4:39:99:27,0,255	0/1:29,2:31:99:0,21,255	0/1:18,5:23:99:110,0,255	0/1:24,18:42:100:255,0,255	0/1:13,16:29:100:255,0,255	0/1:13,19:32:100:255,0,255	0/1:24,18:42:100:255,0,255	0/1:25,13:38:100:255,0,255	0/1:36,5:41:99:57,0,255	0/1:18,18:36:100:255,0,255	0/1:24,15:39:100:255,0,255	0/1:22,9:31:100:231,0,255	0/0:30,1:31:99:0,57,255	0/1:24,14:38:100:255,0,255	0/1:18,14:32:100:255,0,255	0/1:36,4:40:99:24,0,255	0/1:40,14:54:100:255,0,255	0/1:39,6:45:99:81,0,255
HIC_ASM_0	3793867	A	G	0/1:16,14:30:100:255,0,255	0/0:41,0:41:99:0,123,255	0/0:43,0:43:99:0,129,255	0/1:26,15:41:100:255,0,255	0/0:46,0:46:99:0,138,255	0/1:16,9:25:100:249,0,255	0/0:36,0:36:99:0,108,255	0/0:40,0:40:99:0,120,255	0/0:35,0:35:99:0,105,255	0/0:47,0:47:99:0,141,255	0/1:20,10:30:100:255,0,255	0/1:27,22:49:100:255,0,255	0/1:10,19:29:100:255,0,255	0/0:42,0:42:99:0,126,255	0/0:36,0:36:99:0,108,255	0/1:16,14:30:100:255,0,255	0/1:17,11:28:100:255,0,255	0/1:18,14:32:100:255,0,255	0/1:25,17:42:100:255,0,255	0/0:37,0:37:99:0,111,255	0/0:51,0:51:99:0,153,255	0/0:46,0:46:99:0,138,255	0/1:22,7:29:100:165,0,255	0/0:37,0:37:99:0,111,255	0/1:31,20:51:100:255,0,255	0/0:49,0:49:99:0,147,255	0/0:31,0:31:99:0,93,255	0/0:41,0:41:99:0,123,255	0/1:18,21:39:100:255,0,255	0/1:15,16:31:100:255,0,255	0/1:13,10:23:100:255,0,255	0/1:31,11:42:100:255,0,255	0/0:38,0:38:99:0,114,255	0/0:36,0:36:99:0,108,255	0/1:33,10:43:100:231,0,255	0/0:43,0:43:99:0,129,255	0/1:22,19:41:100:255,0,255	0/0:40,0:40:99:0,120,255	0/0:46,0:46:99:0,138,255	0/0:41,0:41:99:0,123,255	0/1:22,10:32:100:255,0,255	0/0:41,0:41:99:0,123,255	0/0:33,0:33:99:0,99,255	0/1:30,10:40:100:240,0,255	0/1:28,25:53:100:255,0,255	0/1:23,22:45:100:255,0,255
HIC_ASM_0	3793869	C	A	0/1:26,4:30:99:54,0,255	0/1:26,11:37:100:255,0,255	0/1:27,10:37:100:248,0,255	0/1:28,14:42:100:255,0,255	0/1:26,9:35:100:219,0,255	0/1:23,2:25:67:0,3,255	0/1:15,19:34:100:255,0,255	0/1:17,20:37:100:255,0,255	0/1:18,15:33:100:255,0,255	0/1:22,23:45:100:255,0,255	0/1:22,9:31:100:231,0,255	0/1:44,5:49:99:33,0,255	0/0:28,1:29:99:0,51,255	0/1:19,19:38:100:255,0,255	0/1:15,11:26:100:255,0,255	0/0:28,1:29:99:0,51,255	0/1:24,3:27:99:27,0,255	0/0:30,1:31:99:0,57,255	0/1:38,4:42:98:17,0,255	0/1:15,18:33:100:255,0,255	0/1:23,21:44:100:255,0,255	0/1:22,18:40:100:255,0,255	0/1:17,12:29:100:255,0,255	0/1:19,15:34:100:255,0,255	0/1:31,20:51:100:255,0,255	0/1:21,24:45:100:255,0,255	0/1:15,13:28:100:255,0,255	0/1:12,21:33:100:255,0,255	0/1:33,3:36:51:0,0,255	0/0:29,2:31:99:0,21,255	0/1:19,4:23:99:75,0,255	0/1:24,18:42:100:255,0,255	0/1:13,16:29:100:255,0,255	0/1:13,19:32:100:255,0,255	0/1:23,18:41:100:255,0,255	0/1:24,12:36:100:255,0,255	0/1:35,5:40:99:60,0,255	0/1:18,18:36:100:255,0,255	0/1:25,15:40:100:255,0,255	0/1:22,9:31:100:231,0,255	0/0:31,1:32:99:0,60,255	0/1:24,15:39:100:255,0,255	0/1:17,14:31:100:255,0,255	0/1:37,4:41:99:21,0,255	0/1:38,14:52:100:255,0,255	0/1:39,5:44:99:47,0,255
HIC_ASM_0	3793872	C	T	0/1:25,4:29:99:57,0,255	0/1:27,11:38:100:255,0,255	0/1:27,9:36:100:216,0,255	0/1:28,15:43:100:255,0,255	0/1:25,9:34:100:222,0,255	0/0:22,1:23:99:0,33,255	0/1:15,18:33:100:255,0,255	0/1:17,20:37:100:255,0,255	0/1:17,16:33:100:255,0,255	0/1:22,23:45:100:255,0,255	0/1:21,9:30:100:234,0,255	0/1:44,4:48:52:0,0,255	0/0:28,1:29:99:0,51,255	0/1:20,19:39:100:255,0,255	0/1:15,11:26:100:255,0,255	0/0:28,1:29:99:0,51,255	0/1:24,3:27:99:27,0,255	0/0:29,1:30:99:0,54,255	0/1:38,4:42:98:17,0,255	0/1:15,19:34:100:255,0,255	0/1:23,22:45:100:255,0,255	0/1:24,17:41:100:255,0,255	0/1:17,13:30:100:255,0,255	0/1:18,15:33:100:255,0,255	0/1:31,18:49:100:255,0,255	0/1:21,24:45:100:255,0,255	0/1:16,13:29:100:255,0,255	0/1:12,20:32:100:255,0,255	0/1:32,3:35:65:3,0,255	0/0:30,2:32:99:0,24,255	0/1:19,4:23:99:75,0,255	0/1:24,17:41:100:255,0,255	0/1:13,17:30:100:255,0,255	0/1:13,19:32:100:255,0,255	0/1:23,17:40:100:255,0,255	0/1:23,12:35:100:255,0,255	0/1:34,5:39:99:63,0,255	0/1:17,18:35:100:255,0,255	0/1:25,16:41:100:255,0,255	0/1:22,10:32:100:255,0,255	0/0:31,1:32:99:0,60,255	0/1:24,15:39:100:255,0,255	0/1:17,15:32:100:255,0,255	0/1:37,3:40:94:0,12,255	0/1:38,14:52:100:255,0,255	0/1:38,4:42:98:17,0,255
HIC_ASM_0	3793875	C	T	0/1:25,4:29:99:57,0,255	0/1:27,11:38:100:255,0,255	0/1:25,9:34:100:222,0,255	0/1:27,14:41:100:255,0,255	0/1:24,9:33:100:225,0,255	0/0:21,1:22:99:0,30,255	0/1:14,19:33:100:255,0,255	0/1:17,19:36:100:255,0,255	0/1:17,16:33:100:255,0,255	0/1:22,23:45:100:255,0,255	0/1:22,9:31:100:231,0,255	0/1:45,4:49:68:0,4,255	0/0:29,0:29:99:0,87,255	0/1:21,19:40:100:255,0,255	0/1:16,11:27:100:255,0,255	0/0:26,1:27:99:0,46,255	0/1:24,3:27:99:27,0,255	0/0:30,1:31:99:0,57,255	0/1:38,3:41:97:0,16,255	0/1:17,20:37:100:255,0,255	0/1:24,23:47:100:255,0,255	0/1:25,16:41:100:255,0,255	0/1:17,13:30:100:255,0,255	0/1:18,15:33:100:255,0,255	0/1:32,18:50:100:255,0,255	0/1:21,24:45:100:255,0,255	0/1:16,13:29:100:255,0,255	0/1:12,20:32:100:255,0,255	0/1:32,3:35:65:3,0,255	0/0:28,2:30:98:0,18,255	0/1:17,4:21:99:81,0,255	0/1:25,16:41:100:255,0,255	0/1:14,18:32:100:255,0,255	0/1:13,19:32:100:255,0,255	0/1:22,17:39:100:255,0,255	0/1:22,12:34:100:255,0,255	0/1:34,5:39:99:63,0,255	0/1:17,18:35:100:255,0,255	0/1:26,17:43:100:255,0,255	0/1:22,10:32:100:255,0,255	0/0:31,1:32:99:0,60,255	0/1:24,13:37:100:255,0,255	0/1:18,15:33:100:255,0,255	0/1:37,3:40:94:0,12,255	0/1:37,14:51:100:255,0,255	0/1:38,4:42:98:17,0,255
HIC_ASM_0	3793876	C	A	0/1:11,18:29:100:255,0,255	0/1:27,11:38:100:255,0,255	0/1:25,9:34:100:222,0,255	0/1:11,30:41:100:255,0,255	0/1:24,9:33:100:225,0,255	0/1:14,9:23:100:255,0,255	0/1:12,19:31:100:255,0,255	0/1:17,18:35:100:255,0,255	0/1:17,16:33:100:255,0,255	0/1:23,23:46:100:255,0,255	0/1:12,19:31:100:255,0,255	0/1:22,27:49:100:255,0,255	0/1:8,21:29:100:255,0,200	0/1:22,20:42:100:255,0,255	0/1:16,11:27:100:255,0,255	0/1:13,14:27:100:255,0,255	0/1:14,13:27:100:255,0,255	0/1:16,15:31:100:255,0,255	0/1:22,18:40:100:255,0,255	0/1:17,19:36:100:255,0,255	0/1:24,24:48:100:255,0,255	0/1:25,16:41:100:255,0,255	0/1:9,20:29:100:255,0,237	0/1:18,16:34:100:255,0,255	0/1:12,37:49:100:255,0,255	0/1:21,24:45:100:255,0,255	0/1:16,14:30:100:255,0,255	0/1:12,20:32:100:255,0,255	0/1:11,25:36:100:255,0,255	0/1:13,16:29:100:255,0,255	0/1:7,13:20:100:255,0,192	0/1:13,28:41:100:255,0,255	0/1:14,17:31:100:255,0,255	0/1:13,19:32:100:255,0,255	0/1:13,27:40:100:255,0,255	0/1:23,12:35:100:255,0,255	0/1:16,23:39:100:255,0,255	0/1:17,18:35:100:255,0,255	0/1:26,17:43:100:255,0,255	0/1:22,10:32:100:255,0,255	0/1:21,11:32:100:255,0,255	0/1:24,13:37:100:255,0,255	0/1:18,15:33:100:255,0,255	0/1:27,13:40:100:255,0,255	0/1:14,38:52:100:255,0,255	0/1:17,24:41:100:255,0,255
HIC_ASM_0	3793906	G	A	0/0:33,0:33:99:0,99,255	0/0:42,0:42:99:0,126,255	0/0:38,0:38:99:0,114,255	0/0:41,0:41:99:0,123,255	0/0:38,0:38:99:0,114,255	0/0:30,0:30:99:0,90,255	0/0:34,0:34:99:0,102,255	0/0:37,0:37:99:0,111,255	0/0:35,0:35:99:0,105,255	0/0:46,0:46:99:0,138,255	0/0:35,0:35:99:0,105,255	0/0:56,0:56:100:0,168,255	0/0:34,0:34:99:0,102,255	0/0:44,0:44:99:0,132,255	0/0:25,0:25:99:0,75,255	0/0:33,0:33:99:0,99,255	0/0:40,0:40:99:0,120,255	0/0:38,0:38:99:0,114,255	0/0:43,0:43:99:0,129,255	0/0:36,0:36:99:0,108,255	0/0:47,0:47:99:0,141,255	0/0:44,0:44:99:0,132,255	0/0:29,0:29:99:0,87,255	0/0:35,0:35:99:0,105,255	0/0:54,0:54:100:0,162,255	0/0:52,0:52:99:0,156,255	0/0:35,0:35:99:0,105,255	0/0:39,0:39:99:0,117,255	0/0:52,0:52:99:0,156,255	0/0:40,0:40:99:0,120,255	0/0:31,0:31:99:0,93,255	0/0:48,0:48:99:0,144,255	0/0:40,0:40:99:0,120,255	0/0:40,0:40:99:0,120,255	0/0:49,0:49:99:0,147,255	0/0:35,0:35:99:0,105,255	0/0:42,0:42:99:0,126,255	0/0:40,0:40:99:0,120,255	0/0:40,0:40:99:0,120,255	0/0:35,0:35:99:0,105,255	0/0:47,0:47:99:0,141,255	0/0:37,0:37:99:0,111,255	0/0:36,0:36:99:0,108,255	0/0:44,0:44:99:0,132,255	0/0:55,0:55:100:0,165,255	0/0:48,0:48:99:0,144,255
HIC_ASM_0	3794001	G	C	0/0:29,1:30:99:0,54,255	0/0:37,0:37:99:0,111,255	0/0:42,0:42:99:0,126,255	0/1:32,12:44:100:255,0,255	0/0:30,0:30:99:0,90,255	0/1:27,8:35:100:183,0,255	0/0:41,0:41:99:0,123,255	0/0:37,0:37:99:0,111,255	0/0:40,0:40:99:0,120,255	0/1:28,29:57:100:255,0,255	0/0:40,3:43:99:0,21,255	0/1:25,17:42:100:255,0,255	0/1:16,24:40:100:255,0,255	0/0:51,0:51:99:0,153,255	0/0:18,0:18:99:0,54,255	0/0:42,0:42:99:0,126,255	0/1:24,13:37:100:255,0,255	0/1:24,14:38:100:255,0,255	0/1:25,3:28:99:23,0,255	0/0:39,0:39:99:0,117,255	0/0:42,0:42:99:0,126,255	0/0:44,0:44:99:0,132,255	0/0:31,0:31:99:0,93,255	0/0:34,0:34:99:0,102,255	0/1:36,16:52:100:255,0,255	0/0:45,0:45:99:0,135,255	0/0:26,0:26:99:0,78,255	0/0:59,0:59:100:0,177,255	0/1:31,22:53:100:255,0,255	0/1:22,20:42:100:255,0,255	0/1:20,13:33:100:255,0,255	0/1:45,6:51:99:62,0,255	0/0:37,0:37:99:0,111,255	0/0:44,0:44:99:0,132,255	0/1:28,12:40:100:255,0,255	0/0:34,0:34:99:0,102,255	0/1:31,23:54:100:255,0,255	0/0:47,0:47:99:0,141,255	0/0:45,0:45:99:0,135,255	0/0:42,0:42:99:0,126,255	0/1:21,19:40:100:255,0,255	0/0:31,0:31:99:0,93,255	0/0:45,0:45:99:0,135,255	0/1:38,13:51:100:255,0,255	0/1:28,18:46:100:255,0,255	0/1:32,14:46:100:255,0,255
HIC_ASM_0	3794096	T	C	0/0:41,0:41:99:0,123,255	0/0:39,0:39:99:0,117,255	0/0:49,0:49:99:0,147,255	0/0:49,0:49:99:0,147,255	0/0:32,0:32:99:0,96,255	0/0:37,0:37:99:0,111,255	0/0:37,0:37:99:0,111,255	0/0:34,0:34:99:0,102,255	0/0:37,0:37:99:0,111,255	0/0:38,0:38:99:0,114,255	0/0:39,0:39:99:0,117,255	0/0:39,0:39:99:0,117,255	0/0:49,0:49:99:0,147,255	0/0:37,0:37:99:0,111,255	0/0:22,0:22:99:0,66,255	0/0:37,0:37:99:0,111,255	0/0:37,0:37:99:0,111,255	0/0:43,0:43:99:0,129,255	0/0:36,0:36:99:0,108,255	0/0:43,0:43:99:0,129,255	0/0:33,0:33:99:0,99,255	0/0:38,0:38:99:0,114,255	0/0:39,0:39:99:0,117,255	0/0:36,0:36:99:0,108,255	0/0:47,0:47:99:0,141,255	0/0:35,0:35:99:0,105,255	0/0:26,0:26:99:0,78,255	0/0:41,0:41:99:0,123,255	0/0:60,0:60:100:0,180,255	0/0:49,0:49:99:0,147,255	0/0:46,0:46:99:0,138,255	0/0:42,0:42:99:0,126,255	0/0:34,0:34:99:0,102,255	0/0:37,0:37:99:0,111,255	0/0:42,0:42:99:0,126,255	0/1:20,22:42:100:255,0,255	0/0:49,0:49:99:0,147,255	0/0:52,0:52:99:0,156,255	0/0:42,0:42:99:0,126,255	0/0:37,0:37:99:0,111,255	0/0:55,0:55:100:0,165,255	0/0:32,0:32:99:0,96,255	0/0:44,0:44:99:0,132,255	0/0:50,0:50:99:0,150,255	0/0:44,0:44:99:0,132,255	0/0:50,0:50:99:0,150,255
HIC_ASM_0	3794158	A	G	0/1:27,22:49:100:255,0,255	0/0:43,0:43:99:0,129,255	0/0:49,0:49:99:0,147,255	0/1:39,14:53:100:255,0,255	0/0:35,0:35:99:0,105,255	0/1:25,15:40:100:255,0,255	0/0:37,0:37:99:0,111,255	0/0:35,0:35:99:0,105,255	0/0:37,0:37:99:0,111,255	0/0:38,0:38:99:0,114,255	0/1:35,14:49:100:255,0,255	0/1:27,18:45:100:255,0,255	0/1:39,30:69:100:255,0,255	0/0:37,0:37:99:0,111,255	0/0:35,0:35:99:0,105,255	0/1:22,5:27:99:99,0,255	0/1:20,15:35:100:255,0,255	0/1:27,19:46:100:255,0,255	0/1:32,14:46:100:255,0,255	0/0:42,0:42:99:0,126,255	0/0:29,0:29:99:0,87,255	0/0:38,0:38:99:0,114,255	0/1:28,17:45:100:255,0,255	0/0:36,0:36:99:0,108,255	0/1:28,15:43:100:255,0,255	0/0:35,0:35:99:0,105,255	0/0:33,0:33:99:0,99,255	0/0:41,0:41:99:0,123,255	0/1:36,25:61:100:255,0,255	0/1:34,18:52:100:255,0,255	0/1:31,20:51:100:255,0,255	0/1:31,13:44:100:255,0,255	0/0:34,0:34:99:0,102,255	0/0:37,0:37:99:0,111,255	0/1:30,13:43:100:255,0,255	0/0:41,0:41:99:0,123,255	0/1:28,24:52:100:255,0,255	0/0:52,0:52:99:0,156,255	0/0:42,0:42:99:0,126,255	0/0:37,0:37:99:0,111,255	0/1:35,26:61:100:255,0,255	0/0:36,0:36:99:0,108,255	0/0:44,0:44:99:0,132,255	0/1:37,19:56:100:255,0,255	0/1:26,20:46:100:255,0,255	0/1:36,17:53:100:255,0,255
HIC_ASM_0	3794208	G	A	0/1:12,37:49:100:255,0,255	0/1:38,17:55:100:255,0,255	0/1:33,23:56:100:255,0,255	0/1:15,40:55:100:255,0,255	0/1:25,22:47:100:255,0,255	0/1:14,25:39:100:255,0,255	0/1:23,19:42:100:255,0,255	0/1:23,13:36:100:255,0,255	0/1:17,13:30:100:255,0,255	0/1:23,28:51:100:255,0,255	0/1:20,30:50:100:255,0,255	0/1:13,26:39:100:255,0,255	0/1:21,51:72:100:255,0,255	0/1:21,17:38:100:255,0,255	0/1:14,23:37:100:255,0,255	0/1:15,16:31:100:255,0,255	0/1:8,23:31:100:255,0,195	0/1:12,38:50:100:255,0,255	0/1:14,29:43:100:255,0,255	0/1:19,22:41:100:255,0,255	0/1:14,17:31:100:255,0,255	0/1:21,30:51:100:255,0,255	0/1:20,27:47:100:255,0,255	0/1:23,19:42:100:255,0,255	0/1:11,27:38:100:255,0,255	0/1:20,17:37:100:255,0,255	0/1:18,20:38:100:255,0,255	0/1:19,24:43:100:255,0,255	0/1:16,43:59:100:255,0,255	0/1:18,37:55:100:255,0,255	0/1:15,37:52:100:255,0,255	0/1:12,32:44:100:255,0,255	0/1:19,25:44:100:255,0,255	0/1:16,25:41:100:255,0,255	0/1:18,22:40:100:255,0,255	0/1:21,22:43:100:255,0,255	0/1:13,47:60:100:255,0,255	0/1:25,32:57:100:255,0,255	0/1:20,31:51:100:255,0,255	0/1:15,26:41:100:255,0,255	0/1:14,41:55:100:255,0,255	0/1:16,21:37:100:255,0,255	0/1:20,27:47:100:255,0,255	0/1:20,27:47:100:255,0,255	0/1:11,40:51:100:255,0,243	0/1:21,26:47:100:255,0,255
HIC_ASM_0	3794213	C	A	0/1:12,38:50:100:255,0,255	0/1:37,17:54:100:255,0,255	0/1:29,23:52:100:255,0,255	0/1:15,40:55:100:255,0,255	0/1:26,23:49:100:255,0,255	0/1:13,26:39:100:255,0,255	0/1:23,18:41:100:255,0,255	0/1:20,14:34:100:255,0,255	0/1:20,14:34:100:255,0,255	0/1:23,27:50:100:255,0,255	0/1:19,31:50:100:255,0,255	0/1:12,27:39:100:255,0,255	0/1:21,53:74:100:255,0,255	0/1:22,18:40:100:255,0,255	0/1:14,24:38:100:255,0,255	0/1:15,17:32:100:255,0,255	0/1:8,23:31:100:255,0,195	0/1:12,38:50:100:255,0,255	0/1:14,28:42:100:255,0,255	0/1:18,23:41:100:255,0,255	0/1:14,18:32:100:255,0,255	0/1:25,30:55:100:255,0,255	0/1:21,27:48:100:255,0,255	0/1:24,19:43:100:255,0,255	0/1:11,26:37:100:255,0,255	0/1:21,17:38:100:255,0,255	0/1:18,20:38:100:255,0,255	0/1:19,24:43:100:255,0,255	0/1:15,43:58:100:255,0,255	0/1:19,37:56:100:255,0,255	0/1:14,36:50:100:255,0,255	0/1:10,32:42:100:255,0,234	0/1:19,22:41:100:255,0,255	0/1:17,24:41:100:255,0,255	0/1:18,21:39:100:255,0,255	0/1:22,23:45:100:255,0,255	0/1:13,47:60:100:255,0,255	0/1:25,33:58:100:255,0,255	0/1:21,30:51:100:255,0,255	0/1:15,26:41:100:255,0,255	0/1:14,42:56:100:255,0,255	0/1:17,21:38:100:255,0,255	0/1:20,28:48:100:255,0,255	0/1:20,27:47:100:255,0,255	0/1:11,42:53:100:255,0,237	0/1:22,27:49:100:255,0,255
HIC_ASM_0	3794216	A	G	0/1:28,21:49:100:255,0,255	0/0:47,0:47:99:0,141,255	0/0:43,0:43:99:0,129,255	0/1:36,19:55:100:255,0,255	0/0:47,0:47:99:0,141,255	0/1:26,14:40:100:255,0,255	0/0:39,0:39:99:0,117,255	0/0:34,0:34:99:0,102,255	0/0:33,0:33:99:0,99,255	0/0:47,0:47:99:0,141,255	0/1:37,13:50:100:255,0,255	0/1:27,16:43:100:255,0,255	0/1:39,32:71:100:255,0,255	0/0:36,0:36:99:0,108,255	0/0:37,0:37:99:0,111,255	0/1:27,6:33:99:117,0,255	0/1:20,10:30:100:255,0,255	0/1:30,18:48:100:255,0,255	0/1:30,12:42:100:255,0,255	0/0:40,0:40:99:0,120,255	0/0:33,0:33:99:0,99,255	0/0:51,0:51:99:0,153,255	0/1:31,19:50:100:255,0,255	0/0:39,0:39:99:0,117,255	0/1:24,16:40:100:255,0,255	0/0:39,0:39:99:0,117,255	0/0:38,0:38:99:0,114,255	0/0:39,0:39:99:0,117,255	0/1:29,29:58:100:255,0,255	0/1:40,18:58:100:255,0,255	0/1:31,21:52:100:255,0,255	0/1:29,14:43:100:255,0,255	0/0:40,0:40:99:0,120,255	0/0:41,0:41:99:0,123,255	0/1:31,8:39:100:171,0,255	0/0:46,0:46:99:0,138,255	0/1:32,27:59:100:255,0,255	0/0:45,0:45:99:0,135,255	0/0:52,0:52:99:0,156,255	0/0:36,0:36:99:0,108,255	0/1:32,26:58:100:255,0,255	0/0:38,0:38:99:0,114,255	0/0:45,0:45:99:0,135,255	0/1:34,13:47:100:255,0,255	0/1:29,24:53:100:255,0,255	0/1:34,13:47:100:255,0,255
HIC_ASM_0	3794221	G	A	0/0:46,0:46:99:0,138,255	0/0:47,0:47:99:0,141,255	0/0:43,0:43:99:0,129,255	0/0:49,0:49:99:0,147,255	0/0:47,0:47:99:0,141,255	0/0:36,0:36:99:0,108,255	0/0:39,0:39:99:0,117,255	0/0:36,0:36:99:0,108,255	0/0:33,0:33:99:0,99,255	0/0:47,0:47:99:0,141,255	0/0:46,0:46:99:0,138,255	0/0:43,0:43:99:0,129,255	0/0:69,0:69:100:0,207,255	0/0:36,0:36:99:0,108,255	0/0:37,0:37:99:0,111,255	0/0:31,0:31:99:0,93,255	0/0:31,0:31:99:0,93,255	0/0:43,0:43:99:0,129,255	0/0:38,0:38:99:0,114,255	0/0:36,0:36:99:0,108,255	0/0:33,0:33:99:0,99,255	0/0:51,0:51:99:0,153,255	0/0:41,0:41:99:0,123,255	0/0:39,0:39:99:0,117,255	0/0:40,0:40:99:0,120,255	0/0:38,0:38:99:0,114,255	0/0:38,0:38:99:0,114,255	0/0:39,0:39:99:0,117,255	0/0:50,0:50:99:0,150,255	0/0:54,0:54:100:0,162,255	0/0:50,0:50:99:0,150,255	0/0:38,0:38:99:0,114,255	0/0:40,0:40:99:0,120,255	0/0:41,0:41:99:0,123,255	0/0:37,0:37:99:0,111,255	0/1:22,23:45:100:255,0,255	0/0:58,0:58:100:0,174,255	0/0:45,0:45:99:0,135,255	0/0:52,0:52:99:0,156,255	0/0:36,0:36:99:0,108,255	0/0:51,0:51:99:0,153,255	0/0:38,0:38:99:0,114,255	0/0:45,0:45:99:0,135,255	0/0:46,0:46:99:0,138,255	0/0:47,0:47:99:0,141,255	0/0:41,0:41:99:0,123,255
HIC_ASM_0	3794272	A	G	0/1:27,20:47:100:255,0,255	0/0:47,0:47:99:0,141,255	0/0:41,0:41:99:0,123,255	0/1:30,20:50:100:255,0,255	0/0:47,0:47:99:0,141,255	0/1:32,9:41:100:200,0,255	0/0:39,0:39:99:0,117,255	0/0:29,0:29:99:0,87,255	0/0:32,0:32:99:0,96,255	0/0:47,0:47:99:0,141,255	0/1:41,9:50:100:174,0,255	0/1:26,21:47:100:255,0,255	0/1:43,26:69:100:255,0,255	0/0:36,0:36:99:0,108,255	0/0:37,0:37:99:0,111,255	0/1:29,10:39:100:243,0,255	0/1:21,12:33:100:255,0,255	0/1:24,19:43:100:255,0,255	0/1:27,13:40:100:255,0,255	0/0:34,0:34:99:0,102,255	0/0:34,0:34:99:0,102,255	0/0:51,0:51:99:0,153,255	0/1:24,17:41:100:255,0,255	0/0:33,0:33:99:0,99,255	0/1:24,12:36:100:255,0,255	0/0:38,0:38:99:0,114,255	0/0:38,0:38:99:0,114,255	0/0:37,0:37:99:0,111,255	0/1:27,24:51:100:255,0,255	0/1:41,13:54:100:255,0,255	0/1:35,24:59:100:255,0,255	0/1:25,17:42:100:255,0,255	0/0:42,0:42:99:0,126,255	0/0:39,0:39:99:0,117,255	0/1:30,7:37:99:141,0,255	0/0:46,0:46:99:0,138,255	0/1:37,27:64:100:255,0,255	0/0:39,0:39:99:0,117,255	0/0:38,0:38:99:0,114,255	0/0:36,0:36:99:0,108,255	0/1:32,22:54:100:255,0,255	0/0:33,0:33:99:0,99,255	0/0:45,0:45:99:0,135,255	0/1:37,14:51:100:255,0,255	0/1:28,23:51:100:255,0,255	0/1:28,13:41:100:255,0,255
HIC_ASM_0	3794312	A	G	0/1:26,18:44:100:255,0,255	0/1:33,15:48:100:255,0,255	0/1:23,25:48:100:255,0,255	0/1:31,14:45:100:255,0,255	0/1:24,31:55:100:255,0,255	0/1:27,14:41:100:255,0,255	0/1:30,16:46:100:255,0,255	0/1:16,14:30:100:255,0,255	0/1:12,15:27:100:255,0,255	0/1:16,33:49:100:255,0,255	0/1:22,18:40:100:255,0,255	0/1:30,14:44:100:255,0,255	0/1:39,16:55:100:255,0,255	0/1:14,19:33:100:255,0,255	0/1:17,22:39:100:255,0,255	0/1:29,19:48:100:255,0,255	0/1:20,9:29:100:237,0,255	0/1:25,19:44:100:255,0,255	0/1:22,14:36:100:255,0,255	0/1:18,16:34:100:255,0,255	0/1:15,17:32:100:255,0,255	0/1:30,25:55:100:255,0,255	0/1:28,11:39:100:255,0,255	0/1:17,17:34:100:255,0,255	0/1:24,13:37:100:255,0,255	0/1:23,20:43:100:255,0,255	0/1:20,19:39:100:255,0,255	0/1:20,21:41:100:255,0,255	0/1:33,15:48:100:255,0,255	0/1:30,14:44:100:255,0,255	0/1:40,18:58:100:255,0,255	0/1:25,13:38:100:255,0,255	0/1:22,25:47:100:255,0,255	0/1:21,26:47:100:255,0,255	0/1:22,12:34:100:255,0,255	0/0:46,0:46:99:0,138,255	0/1:33,19:52:100:255,0,255	0/1:11,28:39:100:255,0,255	0/1:20,21:41:100:255,0,255	0/1:17,25:42:100:255,0,255	0/1:31,19:50:100:255,0,255	0/1:11,19:30:100:255,0,255	0/1:21,25:46:100:255,0,255	0/1:35,16:51:100:255,0,255	0/1:30,18:48:100:255,0,255	0/1:26,14:40:100:255,0,255
HIC_ASM_0	3794318	A	C	0/1:26,18:44:100:255,0,255	0/1:32,13:45:100:255,0,255	0/1:23,22:45:100:255,0,255	0/1:30,17:47:100:255,0,255	0/1:24,30:54:100:255,0,255	0/1:26,14:40:100:255,0,255	0/1:30,15:45:100:255,0,255	0/1:17,14:31:100:255,0,255	0/1:13,14:27:100:255,0,255	0/1:18,32:50:100:255,0,255	0/1:24,18:42:100:255,0,255	0/1:30,15:45:100:255,0,255	0/1:41,17:58:100:255,0,255	0/1:15,21:36:100:255,0,255	0/1:17,23:40:100:255,0,255	0/1:32,20:52:100:255,0,255	0/1:20,9:29:100:237,0,255	0/1:24,16:40:100:255,0,255	0/1:21,13:34:100:255,0,255	0/1:19,16:35:100:255,0,255	0/1:15,17:32:100:255,0,255	0/1:31,23:54:100:255,0,255	0/1:29,13:42:100:255,0,255	0/1:17,18:35:100:255,0,255	0/1:25,15:40:100:255,0,255	0/1:24,20:44:100:255,0,255	0/1:23,20:43:100:255,0,255	0/1:22,23:45:100:255,0,255	0/1:34,15:49:100:255,0,255	0/1:31,14:45:100:255,0,255	0/1:41,20:61:100:255,0,255	0/1:26,14:40:100:255,0,255	0/1:22,24:46:100:255,0,255	0/1:22,26:48:100:255,0,255	0/1:22,10:32:100:255,0,255	0/0:46,0:46:99:0,138,255	0/1:34,18:52:100:255,0,255	0/1:10,28:38:100:255,0,246	0/1:19,19:38:100:255,0,255	0/1:18,26:44:100:255,0,255	0/1:32,19:51:100:255,0,255	0/1:12,19:31:100:255,0,255	0/1:20,24:44:100:255,0,255	0/1:37,14:51:100:255,0,255	0/1:29,18:47:100:255,0,255	0/1:27,13:40:100:255,0,255
HIC_ASM_0	3794366	T	G	0/1:23,22:45:100:255,0,255	0/1:24,14:38:100:255,0,255	0/1:22,22:44:100:255,0,255	0/1:21,15:36:100:255,0,255	0/1:21,30:51:100:255,0,255	0/1:23,11:34:100:255,0,255	0/1:31,13:44:100:255,0,255	0/1:19,14:33:100:255,0,255	0/1:10,23:33:100:255,0,255	0/1:17,28:45:100:255,0,255	0/1:22,18:40:100:255,0,255	0/1:27,14:41:100:255,0,255	0/1:34,12:46:100:255,0,255	0/1:14,21:35:100:255,0,255	0/1:19,20:39:100:255,0,255	0/1:26,18:44:100:255,0,255	0/1:22,13:35:100:255,0,255	0/1:21,15:36:100:255,0,255	0/1:20,12:32:100:255,0,255	0/1:17,21:38:100:255,0,255	0/1:15,15:30:100:255,0,255	0/1:27,27:54:100:255,0,255	0/1:15,15:30:100:255,0,255	0/1:16,18:34:100:255,0,255	0/1:19,15:34:100:255,0,255	0/1:31,22:53:100:255,0,255	0/1:26,25:51:100:255,0,255	0/1:21,21:42:100:255,0,255	0/1:30,13:43:100:255,0,255	0/1:23,8:31:100:195,0,255	0/1:29,22:51:100:255,0,255	0/1:22,13:35:100:255,0,255	0/1:23,28:51:100:255,0,255	0/1:25,25:50:100:255,0,255	0/1:20,11:31:100:255,0,255	0/1:24,24:48:100:255,0,255	0/1:27,17:44:100:255,0,255	0/1:12,30:42:100:255,0,255	0/1:17,22:39:100:255,0,255	0/1:25,29:54:100:255,0,255	0/1:25,14:39:100:255,0,255	0/1:10,20:30:100:255,0,255	0/1:24,21:45:100:255,0,255	0/1:34,15:49:100:255,0,255	0/1:20,15:35:100:255,0,255	0/1:22,14:36:100:255,0,255
HIC_ASM_0	3794371	A	T	0/1:36,8:44:99:155,0,255	0/0:36,0:36:99:0,108,255	0/0:43,0:43:99:0,129,255	0/1:26,12:38:100:255,0,255	0/0:51,0:51:99:0,153,255	0/1:29,5:34:99:78,0,255	0/0:45,0:45:99:0,135,255	0/0:33,0:33:99:0,99,255	0/0:35,0:35:99:0,105,255	0/0:46,0:46:99:0,138,255	0/1:34,6:40:99:96,0,255	0/1:32,10:42:100:234,0,255	0/1:39,6:45:99:81,0,255	0/0:36,0:36:99:0,108,255	0/0:39,0:39:99:0,117,255	0/1:36,9:45:100:188,0,255	0/1:27,7:34:99:149,0,255	0/1:25,9:34:100:222,0,255	0/1:21,9:30:100:234,0,255	0/0:39,0:39:99:0,117,255	0/0:27,0:27:99:0,81,255	0/0:53,0:53:99:0,159,255	0/1:24,7:31:99:159,0,255	0/0:34,0:34:99:0,102,255	0/1:26,8:34:100:186,0,255	0/0:52,0:52:99:0,156,255	0/0:52,0:52:99:0,156,255	0/0:43,0:43:99:0,129,255	0/1:28,12:40:100:255,0,255	0/1:23,5:28:99:96,0,255	0/1:36,14:50:100:255,0,255	0/1:24,11:35:100:255,0,255	0/0:51,0:51:99:0,153,255	0/0:49,0:49:99:0,147,255	0/1:23,4:27:99:63,0,255	0/0:51,0:51:99:0,153,255	0/1:28,14:42:100:255,0,255	0/0:42,0:42:99:0,126,255	0/0:39,0:39:99:0,117,255	0/0:55,0:55:100:0,165,255	0/1:26,11:37:100:255,0,255	0/0:31,0:31:99:0,93,255	0/0:47,0:47:99:0,141,255	0/1:38,10:48:100:216,0,255	0/1:26,9:35:100:219,0,255	0/1:31,6:37:99:105,0,255
HIC_ASM_0	3794422	T	A	0/1:37,8:45:99:152,0,255	0/0:28,0:28:99:0,84,255	0/0:38,0:38:99:0,114,255	0/1:34,5:39:99:63,0,255	0/0:51,0:51:99:0,153,255	0/1:25,5:30:99:90,0,255	0/0:42,0:42:99:0,126,255	0/0:34,0:34:99:0,102,255	0/0:34,0:34:99:0,102,255	0/0:47,0:47:99:0,141,255	0/1:28,9:37:100:213,0,255	0/1:34,7:41:99:129,0,255	0/1:37,4:41:99:21,0,255	0/0:39,0:39:99:0,117,255	0/0:37,0:37:99:0,111,255	0/1:36,5:41:99:57,0,255	0/1:28,4:32:99:48,0,255	0/1:29,7:36:99:144,0,255	0/1:26,6:32:99:120,0,255	0/0:40,0:40:99:0,120,255	0/0:28,0:28:99:0,84,255	0/0:53,0:53:99:0,159,255	0/1:30,4:34:99:42,0,255	0/0:37,0:37:99:0,111,255	0/1:24,7:31:99:159,0,255	0/0:55,0:55:100:0,165,255	0/0:45,0:45:99:0,135,255	0/0:48,0:48:99:0,144,255	0/1:32,6:38:99:101,0,255	0/1:21,8:29:100:200,0,255	0/1:38,8:46:99:150,0,255	0/1:27,6:33:99:117,0,255	0/0:43,0:43:99:0,129,255	0/0:54,0:54:100:0,162,255	0/1:23,4:27:99:63,0,255	0/0:40,0:40:99:0,120,255	0/1:31,6:37:99:105,0,255	0/0:44,0:44:99:0,132,255	0/0:40,0:40:99:0,120,255	0/0:47,0:47:99:0,141,255	0/1:21,6:27:99:135,0,255	0/0:28,0:28:99:0,84,255	0/0:44,0:44:99:0,132,255	0/1:35,8:43:99:159,0,255	0/1:32,8:40:100:168,0,255	0/1:30,2:32:99:0,24,255
HIC_ASM_0	3794427	A	G	0/1:37,8:45:99:152,0,255	0/0:28,0:28:99:0,84,255	0/0:38,0:38:99:0,114,255	0/1:37,5:42:99:53,0,255	0/0:51,0:51:99:0,153,255	0/1:25,6:31:99:123,0,255	0/0:42,0:42:99:0,126,255	0/0:32,0:32:99:0,96,255	0/0:33,0:33:99:0,99,255	0/0:47,0:47:99:0,141,255	0/1:27,8:35:100:183,0,255	0/1:34,7:41:99:129,0,255	0/1:35,4:39:99:27,0,255	0/0:39,0:39:99:0,117,255	0/0:37,0:37:99:0,111,255	0/1:35,5:40:99:60,0,255	0/1:30,5:35:99:75,0,255	0/1:28,8:36:100:180,0,255	0/1:27,6:33:99:117,0,255	0/0:40,0:40:99:0,120,255	0/0:29,0:29:99:0,87,255	0/0:53,0:53:99:0,159,255	0/1:26,4:30:99:54,0,255	0/0:37,0:37:99:0,111,255	0/1:24,7:31:99:159,0,255	0/0:55,0:55:100:0,165,255	0/0:45,0:45:99:0,135,255	0/0:48,0:48:99:0,144,255	0/1:34,5:39:99:63,0,255	0/1:24,7:31:99:159,0,255	0/1:39,8:47:99:147,0,255	0/1:30,6:36:99:108,0,255	0/0:43,0:43:99:0,129,255	0/0:54,0:54:100:0,162,255	0/1:25,4:29:99:57,0,255	0/0:40,0:40:99:0,120,255	0/1:34,7:41:99:129,0,255	0/0:44,0:44:99:0,132,255	0/0:40,0:40:99:0,120,255	0/0:47,0:47:99:0,141,255	0/1:24,6:30:99:126,0,255	0/0:30,0:30:99:0,90,255	0/0:44,0:44:99:0,132,255	0/1:37,7:44:99:120,0,255	0/1:31,8:39:100:171,0,255	0/0:32,2:34:99:0,30,255
HIC_ASM_0	3794434	T	C	0/1:38,8:46:99:150,0,255	0/0:28,0:28:99:0,84,255	0/0:38,0:38:99:0,114,255	0/1:37,4:41:99:21,0,255	0/0:50,2:52:99:0,85,255	0/1:25,5:30:99:90,0,255	0/0:42,0:42:99:0,126,255	0/0:31,0:31:99:0,93,255	0/0:35,0:35:99:0,105,255	0/0:47,0:47:99:0,141,255	0/1:29,10:39:100:243,0,255	0/1:32,8:40:100:168,0,255	0/0:33,2:35:99:0,33,255	0/0:39,0:39:99:0,117,255	0/0:35,0:35:99:0,105,255	0/1:35,5:40:99:60,0,255	0/1:29,5:34:99:78,0,255	0/1:25,9:34:100:222,0,255	0/1:29,5:34:99:78,0,255	0/0:40,0:40:99:0,120,255	0/0:29,0:29:99:0,87,255	0/0:53,0:53:99:0,159,255	0/1:24,4:28:99:60,0,255	0/0:37,0:37:99:0,111,255	0/1:25,8:33:100:189,0,255	0/0:55,0:55:100:0,165,255	0/0:45,0:45:99:0,135,255	0/0:48,0:48:99:0,144,255	0/1:33,5:38:99:66,0,255	0/1:23,8:31:100:195,0,255	0/1:40,8:48:99:144,0,255	0/1:30,5:35:99:75,0,255	0/0:43,0:43:99:0,129,255	0/0:54,0:54:100:0,162,255	0/1:27,5:32:99:84,0,255	0/0:40,0:40:99:0,120,255	0/1:34,7:41:99:129,0,255	0/0:44,0:44:99:0,132,255	0/0:40,0:40:99:0,120,255	0/0:47,0:47:99:0,141,255	0/1:23,7:30:99:162,0,255	0/0:27,0:27:99:0,81,255	0/0:44,0:44:99:0,132,255	0/1:37,8:45:99:152,0,255	0/1:32,7:39:99:135,0,255	0/0:34,2:36:99:0,36,255
HIC_ASM_0	3794461	A	G	0/1:34,11:45:100:255,0,255	0/0:30,0:30:99:0,90,255	0/0:38,0:38:99:0,114,255	0/0:38,0:38:99:0,114,255	0/0:46,0:46:99:0,138,255	0/1:24,7:31:99:159,0,255	0/0:42,0:42:99:0,126,255	0/0:31,0:31:99:0,93,255	0/0:37,0:37:99:0,111,255	0/0:47,0:47:99:0,141,255	0/1:30,12:42:100:255,0,255	0/1:37,9:46:100:185,0,255	0/1:30,5:35:99:75,0,255	0/0:37,0:37:99:0,111,255	0/0:29,0:29:99:0,87,255	0/1:28,6:34:99:113,0,255	0/1:33,4:37:99:32,0,255	0/1:24,7:31:99:159,0,255	0/1:24,6:30:99:126,0,255	0/0:40,0:40:99:0,120,255	0/0:27,0:27:99:0,81,255	0/0:53,0:53:99:0,159,255	0/1:24,3:27:99:27,0,255	0/0:34,0:34:99:0,102,255	0/1:25,8:33:100:189,0,255	0/0:55,0:55:100:0,165,255	0/0:45,0:45:99:0,135,255	0/0:48,0:48:99:0,144,255	0/1:31,9:40:100:203,0,255	0/1:23,9:32:100:228,0,255	0/1:32,7:39:99:135,0,255	0/1:29,7:36:99:144,0,255	0/0:42,0:42:99:0,126,255	0/0:54,0:54:100:0,162,255	0/1:24,6:30:99:126,0,255	0/0:40,0:40:99:0,120,255	0/1:37,11:48:100:251,0,255	0/0:44,0:44:99:0,132,255	0/0:40,0:40:99:0,120,255	0/0:47,0:47:99:0,141,255	0/1:24,6:30:99:126,0,255	0/0:23,0:23:99:0,69,255	0/0:44,0:44:99:0,132,255	0/1:34,8:42:99:162,0,255	0/1:26,7:33:99:152,0,255	0/1:29,4:33:99:45,0,255
HIC_ASM_0	3794476	C	T	0/1:13,30:43:100:255,0,255	0/1:22,12:34:100:255,0,255	0/1:21,20:41:100:255,0,255	0/1:19,18:37:100:255,0,255	0/1:23,23:46:100:255,0,255	0/1:15,18:33:100:255,0,255	0/1:34,11:45:100:255,0,255	0/1:14,18:32:100:255,0,255	0/1:12,29:41:100:255,0,255	0/1:22,27:49:100:255,0,255	0/1:18,24:42:100:255,0,255	0/1:22,26:48:100:255,0,255	0/1:20,18:38:100:255,0,255	0/1:17,20:37:100:255,0,255	0/1:18,15:33:100:255,0,255	0/1:14,22:36:100:255,0,255	0/1:17,22:39:100:255,0,255	0/1:17,18:35:100:255,0,255	0/1:15,15:30:100:255,0,255	0/1:22,24:46:100:255,0,255	0/1:14,14:28:100:255,0,255	0/1:26,29:55:100:255,0,255	0/1:13,18:31:100:255,0,255	0/1:25,11:36:100:255,0,255	0/1:7,22:29:100:255,0,165	0/1:31,26:57:100:255,0,255	0/1:28,19:47:100:255,0,255	0/1:27,23:50:100:255,0,255	0/1:14,21:35:100:255,0,255	0/1:15,22:37:100:255,0,255	0/1:7,27:34:99:255,0,149	0/1:13,24:37:100:255,0,255	0/1:15,28:43:100:255,0,255	0/1:30,25:55:100:255,0,255	0/1:15,16:31:100:255,0,255	0/1:23,14:37:100:255,0,255	0/1:22,31:53:100:255,0,255	0/1:17,28:45:100:255,0,255	0/1:22,27:49:100:255,0,255	0/1:22,23:45:100:255,0,255	0/1:12,21:33:100:255,0,255	0/1:12,14:26:100:255,0,255	0/1:25,21:46:100:255,0,255	0/1:23,15:38:100:255,0,255	0/1:12,21:33:100:255,0,255	0/1:16,17:33:100:255,0,255
HIC_ASM_0	3794509	T	C	0/1:28,14:42:100:255,0,255	0/1:17,17:34:100:255,0,255	0/1:17,19:36:100:255,0,255	0/1:22,18:40:100:255,0,255	0/1:28,20:48:100:255,0,255	0/1:21,12:33:100:255,0,255	0/1:31,12:43:100:255,0,255	0/1:19,16:35:100:255,0,255	0/1:16,29:45:100:255,0,255	0/1:25,24:49:100:255,0,255	0/1:39,11:50:100:246,0,255	0/1:32,20:52:100:255,0,255	0/1:25,15:40:100:255,0,255	0/1:16,15:31:100:255,0,255	0/1:20,15:35:100:255,0,255	0/1:21,18:39:100:255,0,255	0/1:22,16:38:100:255,0,255	0/1:32,11:43:100:255,0,255	0/1:26,14:40:100:255,0,255	0/1:24,20:44:100:255,0,255	0/1:14,18:32:100:255,0,255	0/1:25,28:53:100:255,0,255	0/1:21,14:35:100:255,0,255	0/1:22,9:31:100:231,0,255	0/1:11,16:27:100:255,0,255	0/1:29,28:57:100:255,0,255	0/1:32,19:51:100:255,0,255	0/1:28,24:52:100:255,0,255	0/1:27,14:41:100:255,0,255	0/1:35,10:45:100:225,0,255	0/1:17,16:33:100:255,0,255	0/1:25,19:44:100:255,0,255	0/1:16,28:44:100:255,0,255	0/1:28,27:55:100:255,0,255	0/1:23,9:32:100:228,0,255	0/1:20,16:36:100:255,0,255	0/1:41,17:58:100:255,0,255	0/1:23,28:51:100:255,0,255	0/1:27,25:52:100:255,0,255	0/1:25,18:43:100:255,0,255	0/1:18,14:32:100:255,0,255	0/1:13,12:25:100:255,0,255	0/1:22,21:43:100:255,0,255	0/1:30,7:37:99:141,0,255	0/1:25,15:40:100:255,0,255	0/1:28,13:41:100:255,0,255
HIC_ASM_0	3794533	C	T	0/1:33,15:48:100:255,0,255	0/1:18,16:34:100:255,0,255	0/1:18,20:38:100:255,0,255	0/1:20,15:35:100:255,0,255	0/1:24,21:45:100:255,0,255	0/1:26,13:39:100:255,0,255	0/1:28,19:47:100:255,0,255	0/1:19,18:37:100:255,0,255	0/1:14,25:39:100:255,0,255	0/0:42,0:42:99:0,126,255	0/1:43,12:55:100:255,0,255	0/1:34,20:54:100:255,0,255	0/1:29,15:44:100:255,0,255	0/1:13,17:30:100:255,0,255	0/1:19,15:34:100:255,0,255	0/1:17,21:38:100:255,0,255	0/1:21,18:39:100:255,0,255	0/1:28,13:41:100:255,0,255	0/1:28,11:39:100:255,0,255	0/1:16,22:38:100:255,0,255	0/1:17,20:37:100:255,0,255	0/1:24,33:57:100:255,0,255	0/1:25,13:38:100:255,0,255	0/1:24,8:32:100:192,0,255	0/1:15,13:28:100:255,0,255	0/1:28,25:53:100:255,0,255	0/1:32,18:50:100:255,0,255	0/1:28,23:51:100:255,0,255	0/1:29,13:42:100:255,0,255	0/1:40,11:51:100:243,0,255	0/1:21,17:38:100:255,0,255	0/1:32,15:47:100:255,0,255	0/1:16,22:38:100:255,0,255	0/1:30,21:51:100:255,0,255	0/1:28,6:34:99:113,0,255	0/0:38,0:38:99:0,114,255	0/1:40,17:57:100:255,0,255	0/1:24,27:51:100:255,0,255	0/1:27,20:47:100:255,0,255	0/1:26,18:44:100:255,0,255	0/1:21,14:35:100:255,0,255	0/1:14,13:27:100:255,0,255	0/1:21,20:41:100:255,0,255	0/1:32,7:39:99:135,0,255	0/1:26,14:40:100:255,0,255	0/1:30,11:41:100:255,0,255
HIC_ASM_0	3794550	T	G	0/1:33,17:50:100:255,0,255	0/1:19,16:35:100:255,0,255	0/1:20,18:38:100:255,0,255	0/1:20,14:34:100:255,0,255	0/1:20,19:39:100:255,0,255	0/1:28,13:41:100:255,0,255	0/1:26,20:46:100:255,0,255	0/1:21,16:37:100:255,0,255	0/1:15,22:37:100:255,0,255	0/1:18,24:42:100:255,0,255	0/1:44,11:55:100:231,0,255	0/1:32,20:52:100:255,0,255	0/1:29,12:41:100:255,0,255	0/1:14,15:29:100:255,0,255	0/1:16,13:29:100:255,0,255	0/1:22,19:41:100:255,0,255	0/1:25,17:42:100:255,0,255	0/1:30,13:43:100:255,0,255	0/1:30,10:40:100:240,0,255	0/1:18,24:42:100:255,0,255	0/1:17,17:34:100:255,0,255	0/1:22,37:59:100:255,0,255	0/1:24,12:36:100:255,0,255	0/1:24,9:33:100:225,0,255	0/1:17,14:31:100:255,0,255	0/1:29,23:52:100:255,0,255	0/1:34,20:54:100:255,0,255	0/1:27,23:50:100:255,0,255	0/1:30,11:41:100:255,0,255	0/1:40,11:51:100:243,0,255	0/1:22,18:40:100:255,0,255	0/1:32,16:48:100:255,0,255	0/1:21,23:44:100:255,0,255	0/1:28,24:52:100:255,0,255	0/1:27,5:32:99:84,0,255	0/1:22,16:38:100:255,0,255	0/1:38,17:55:100:255,0,255	0/1:21,29:50:100:255,0,255	0/1:28,22:50:100:255,0,255	0/1:26,12:38:100:255,0,255	0/1:25,14:39:100:255,0,255	0/1:13,17:30:100:255,0,255	0/1:19,17:36:100:255,0,255	0/1:30,7:37:99:141,0,255	0/1:24,17:41:100:255,0,255	0/1:31,9:40:100:203,0,255
HIC_ASM_0	3794582	G	C	0/1:38,14:52:100:255,0,255	0/1:21,21:42:100:255,0,255	0/1:21,20:41:100:255,0,255	0/1:23,11:34:100:255,0,255	0/1:20,21:41:100:255,0,255	0/1:33,14:47:100:255,0,255	0/1:25,19:44:100:255,0,255	0/1:21,18:39:100:255,0,255	0/1:15,25:40:100:255,0,255	0/1:17,22:39:100:255,0,255	0/1:45,12:57:100:255,0,255	0/1:37,21:58:100:255,0,255	0/1:29,12:41:100:255,0,255	0/1:16,12:28:100:255,0,255	0/1:21,15:36:100:255,0,255	0/1:23,21:44:100:255,0,255	0/1:29,18:47:100:255,0,255	0/1:28,15:43:100:255,0,255	0/1:29,13:42:100:255,0,255	0/1:25,15:40:100:255,0,255	0/1:21,21:42:100:255,0,255	0/1:17,35:52:100:255,0,255	0/1:28,11:39:100:255,0,255	0/1:25,11:36:100:255,0,255	0/1:13,18:31:100:255,0,255	0/1:29,23:52:100:255,0,255	0/1:29,20:49:100:255,0,255	0/1:27,23:50:100:255,0,255	0/1:32,9:41:100:200,0,255	0/1:36,11:47:100:254,0,255	0/1:21,10:31:100:255,0,255	0/1:31,16:47:100:255,0,255	0/1:22,19:41:100:255,0,255	0/1:29,28:57:100:255,0,255	0/1:28,3:31:96:15,0,255	0/1:22,18:40:100:255,0,255	0/1:38,15:53:100:255,0,255	0/1:22,34:56:100:255,0,255	0/1:25,23:48:100:255,0,255	0/1:33,13:46:100:255,0,255	0/1:30,18:48:100:255,0,255	0/1:14,17:31:100:255,0,255	0/1:20,21:41:100:255,0,255	0/1:25,10:35:100:255,0,255	0/1:22,15:37:100:255,0,255	0/1:29,10:39:100:243,0,255
HIC_ASM_0	3794587	T	A	0/1:39,14:53:100:255,0,255	0/1:22,21:43:100:255,0,255	0/1:19,21:40:100:255,0,255	0/1:23,11:34:100:255,0,255	0/1:20,21:41:100:255,0,255	0/1:31,16:47:100:255,0,255	0/1:26,18:44:100:255,0,255	0/1:21,18:39:100:255,0,255	0/1:17,28:45:100:255,0,255	0/1:14,22:36:100:255,0,255	0/1:45,14:59:100:255,0,255	0/1:32,22:54:100:255,0,255	0/1:27,12:39:100:255,0,255	0/1:17,13:30:100:255,0,255	0/1:23,16:39:100:255,0,255	0/1:25,21:46:100:255,0,255	0/1:29,20:49:100:255,0,255	0/1:28,16:44:100:255,0,255	0/1:32,13:45:100:255,0,255	0/1:24,15:39:100:255,0,255	0/1:22,21:43:100:255,0,255	0/1:18,36:54:100:255,0,255	0/1:28,11:39:100:255,0,255	0/1:25,13:38:100:255,0,255	0/1:14,18:32:100:255,0,255	0/1:29,20:49:100:255,0,255	0/1:30,19:49:100:255,0,255	0/1:28,25:53:100:255,0,255	0/1:32,10:42:100:234,0,255	0/1:37,11:48:100:251,0,255	0/1:22,10:32:100:255,0,255	0/1:30,17:47:100:255,0,255	0/1:20,18:38:100:255,0,255	0/1:28,27:55:100:255,0,255	0/1:27,4:31:99:51,0,255	0/1:21,18:39:100:255,0,255	0/1:39,16:55:100:255,0,255	0/1:22,37:59:100:255,0,255	0/1:27,21:48:100:255,0,255	0/1:35,12:47:100:255,0,255	0/1:29,19:48:100:255,0,255	0/1:13,19:32:100:255,0,255	0/1:20,22:42:100:255,0,255	0/1:26,11:37:100:255,0,255	0/1:23,16:39:100:255,0,255	0/1:28,9:37:100:213,0,255
HIC_ASM_0	3794588	C	A	0/1:39,14:53:100:255,0,255	0/1:21,21:42:100:255,0,255	0/1:20,21:41:100:255,0,255	0/1:24,11:35:100:255,0,255	0/1:20,21:41:100:255,0,255	0/1:32,16:48:100:255,0,255	0/1:26,18:44:100:255,0,255	0/1:21,18:39:100:255,0,255	0/1:17,28:45:100:255,0,255	0/1:14,22:36:100:255,0,255	0/1:45,14:59:100:255,0,255	0/1:31,22:53:100:255,0,255	0/1:29,12:41:100:255,0,255	0/1:17,13:30:100:255,0,255	0/1:23,16:39:100:255,0,255	0/1:25,21:46:100:255,0,255	0/1:29,20:49:100:255,0,255	0/1:28,16:44:100:255,0,255	0/1:31,13:44:100:255,0,255	0/1:24,15:39:100:255,0,255	0/1:21,21:42:100:255,0,255	0/1:18,36:54:100:255,0,255	0/1:28,11:39:100:255,0,255	0/1:25,13:38:100:255,0,255	0/1:14,18:32:100:255,0,255	0/1:30,20:50:100:255,0,255	0/1:30,19:49:100:255,0,255	0/1:28,25:53:100:255,0,255	0/1:32,10:42:100:234,0,255	0/1:37,11:48:100:251,0,255	0/1:22,10:32:100:255,0,255	0/1:30,17:47:100:255,0,255	0/1:20,18:38:100:255,0,255	0/1:28,27:55:100:255,0,255	0/1:27,4:31:99:51,0,255	0/1:21,18:39:100:255,0,255	0/1:40,17:57:100:255,0,255	0/1:21,37:58:100:255,0,255	0/1:27,20:47:100:255,0,255	0/1:35,12:47:100:255,0,255	0/1:30,20:50:100:255,0,255	0/1:13,19:32:100:255,0,255	0/1:20,22:42:100:255,0,255	0/1:26,11:37:100:255,0,255	0/1:23,16:39:100:255,0,255	0/1:28,10:38:100:246,0,255
HIC_ASM_0	3794795	A	G	0/1:16,20:36:100:255,0,255	0/1:18,30:48:100:255,0,255	0/1:21,21:42:100:255,0,255	0/1:30,13:43:100:255,0,255	0/1:25,13:38:100:255,0,255	0/1:25,13:38:100:255,0,255	0/1:12,19:31:100:255,0,255	0/1:26,22:48:100:255,0,255	0/1:35,14:49:100:255,0,255	0/1:20,20:40:100:255,0,255	0/1:27,9:36:100:216,0,255	0/1:24,14:38:100:255,0,255	0/1:18,12:30:100:255,0,255	0/1:18,7:25:100:177,0,255	0/1:15,16:31:100:255,0,255	0/1:25,12:37:100:255,0,255	0/1:25,18:43:100:255,0,255	0/1:30,17:47:100:255,0,255	0/1:23,12:35:100:255,0,255	0/1:18,8:26:100:210,0,255	0/1:20,15:35:100:255,0,255	0/1:22,29:51:100:255,0,255	0/0:29,2:31:99:0,21,255	0/1:17,13:30:100:255,0,255	0/1:20,12:32:100:255,0,255	0/1:29,17:46:100:255,0,255	0/1:20,10:30:100:255,0,255	0/1:18,15:33:100:255,0,255	0/1:25,15:40:100:255,0,255	0/1:23,11:34:100:255,0,255	0/1:23,15:38:100:255,0,255	0/1:31,12:43:100:255,0,255	0/1:16,18:34:100:255,0,255	0/1:20,19:39:100:255,0,255	0/1:23,6:29:99:129,0,255	0/1:13,24:37:100:255,0,255	0/1:29,18:47:100:255,0,255	0/1:28,19:47:100:255,0,255	0/1:11,19:30:100:255,0,255	0/1:20,10:30:100:255,0,255	0/1:34,21:55:100:255,0,255	0/1:14,19:33:100:255,0,255	0/1:18,23:41:100:255,0,255	0/1:22,13:35:100:255,0,255	0/1:20,14:34:100:255,0,255	0/1:18,13:31:100:255,0,255
HIC_ASM_0	3794803	C	G	0/1:27,5:32:99:84,0,255	0/0:63,0:63:100:0,189,255	0/0:52,0:52:99:0,156,255	0/1:33,6:39:99:99,0,255	0/0:57,0:57:100:0,171,255	0/1:22,13:35:100:255,0,255	0/0:40,0:40:99:0,120,255	0/0:55,0:55:100:0,165,255	0/0:58,0:58:100:0,174,255	0/0:56,0:56:100:0,168,255	0/1:22,12:34:100:255,0,255	0/1:25,9:34:100:222,0,255	0/1:21,8:29:100:200,0,255	0/0:33,0:33:99:0,99,255	0/0:44,0:44:99:0,132,255	0/1:28,11:39:100:255,0,255	0/1:31,12:43:100:255,0,255	0/1:24,16:40:100:255,0,255	0/1:27,9:36:100:216,0,255	0/0:36,0:36:99:0,108,255	0/0:46,0:46:99:0,138,255	0/0:62,0:62:100:0,186,255	0/1:18,11:29:100:255,0,255	0/0:42,0:42:99:0,126,255	0/1:24,6:30:99:126,0,255	0/0:54,0:54:100:0,162,255	0/0:40,0:40:99:0,120,255	0/0:50,0:50:99:0,150,255	0/1:23,13:36:100:255,0,255	0/1:18,13:31:100:255,0,255	0/1:21,17:38:100:255,0,255	0/1:28,13:41:100:255,0,255	0/0:56,0:56:100:0,168,255	0/0:51,0:51:99:0,153,255	0/1:15,13:28:100:255,0,255	0/0:57,0:57:100:0,171,255	0/1:29,16:45:100:255,0,255	0/0:63,0:63:100:0,189,255	0/0:50,0:50:99:0,150,255	0/0:37,0:37:99:0,111,255	0/1:39,11:50:100:246,0,255	0/0:49,0:49:99:0,147,255	0/0:48,0:48:99:0,144,255	0/1:21,11:32:100:255,0,255	0/1:21,9:30:100:234,0,255	0/1:22,9:31:100:231,0,255
HIC_ASM_0	3794810	A	T	0/1:17,16:33:100:255,0,255	0/1:18,29:47:100:255,0,255	0/1:22,19:41:100:255,0,255	0/1:31,10:41:100:236,0,255	0/1:25,11:36:100:255,0,255	0/1:21,13:34:100:255,0,255	0/1:13,17:30:100:255,0,255	0/1:25,19:44:100:255,0,255	0/1:38,13:51:100:255,0,255	0/0:52,0:52:99:0,156,255	0/1:25,9:34:100:222,0,255	0/1:21,13:34:100:255,0,255	0/1:17,13:30:100:255,0,255	0/1:19,6:25:99:141,0,255	0/1:17,16:33:100:255,0,255	0/1:27,12:39:100:255,0,255	0/1:25,17:42:100:255,0,255	0/1:26,12:38:100:255,0,255	0/1:26,12:38:100:255,0,255	0/1:18,9:27:100:243,0,255	0/1:21,13:34:100:255,0,255	0/1:25,26:51:100:255,0,255	0/0:28,2:30:98:0,18,255	0/1:19,13:32:100:255,0,255	0/1:19,11:30:100:255,0,255	0/1:26,11:37:100:255,0,255	0/1:18,9:27:100:243,0,255	0/1:16,16:32:100:255,0,255	0/1:21,14:35:100:255,0,255	0/1:22,11:33:100:255,0,255	0/1:24,14:38:100:255,0,255	0/1:29,15:44:100:255,0,255	0/1:16,17:33:100:255,0,255	0/1:18,19:37:100:255,0,255	0/1:22,7:29:100:165,0,255	0/0:42,0:42:99:0,126,255	0/1:27,15:42:100:255,0,255	0/1:29,20:49:100:255,0,255	0/1:12,21:33:100:255,0,255	0/1:17,10:27:100:255,0,255	0/1:30,20:50:100:255,0,255	0/1:13,18:31:100:255,0,255	0/1:17,22:39:100:255,0,255	0/1:21,11:32:100:255,0,255	0/1:18,14:32:100:255,0,255	0/1:20,13:33:100:255,0,255
HIC_ASM_0	3794831	T	C	0/1:14,15:29:100:255,0,255	0/1:17,22:39:100:255,0,255	0/1:18,18:36:100:255,0,255	0/1:26,10:36:100:252,0,255	0/1:25,8:33:100:189,0,255	0/1:18,13:31:100:255,0,255	0/1:14,15:29:100:255,0,255	0/1:25,15:40:100:255,0,255	0/1:34,14:48:100:255,0,255	0/0:52,0:52:99:0,156,255	0/1:26,7:33:99:152,0,255	0/1:21,12:33:100:255,0,255	0/1:16,11:27:100:255,0,255	0/1:24,6:30:99:126,0,255	0/1:16,13:29:100:255,0,255	0/1:27,9:36:100:216,0,255	0/1:24,14:38:100:255,0,255	0/1:23,6:29:99:129,0,255	0/1:25,9:34:100:222,0,255	0/1:15,8:23:100:219,0,255	0/1:21,11:32:100:255,0,255	0/1:20,24:44:100:255,0,255	0/1:26,2:28:94:0,12,255	0/1:19,8:27:100:207,0,255	0/1:18,11:29:100:255,0,255	0/1:29,11:40:100:255,0,255	0/1:12,8:20:100:228,0,255	0/1:14,13:27:100:255,0,255	0/1:21,11:32:100:255,0,255	0/1:18,10:28:100:255,0,255	0/1:21,12:33:100:255,0,255	0/1:27,12:39:100:255,0,255	0/1:16,16:32:100:255,0,255	0/1:18,17:35:100:255,0,255	0/1:19,5:24:99:107,0,255	0/0:34,0:34:99:0,102,255	0/1:23,13:36:100:255,0,255	0/1:29,15:44:100:255,0,255	0/1:14,17:31:100:255,0,255	0/1:16,8:24:100:216,0,255	0/1:25,14:39:100:255,0,255	0/1:11,15:26:100:255,0,255	0/1:14,18:32:100:255,0,255	0/1:16,9:25:100:249,0,255	0/1:16,12:28:100:255,0,255	0/1:21,8:29:100:200,0,255
HIC_ASM_0	3794845	C	A	0/1:12,4:16:99:96,0,255	0/1:19,2:21:88:8,0,255	0/0:17,1:18:98:0,18,255	0/1:17,5:22:99:113,0,255	0/0:23,1:24:99:0,36,255	0/1:9,4:13:99:105,0,255	0/1:16,7:23:100:183,0,255	0/1:23,11:34:100:255,0,255	0/0:31,2:33:99:0,28,255	0/1:22,3:25:99:33,0,255	0/1:14,2:16:99:24,0,255	0/0:10,0:10:99:0,30,255	0/1:11,4:15:99:99,0,255	0/0:27,0:27:99:0,81,255	0/1:14,2:16:99:24,0,255	0/1:15,13:28:100:255,0,255	0/1:11,16:27:100:255,0,255	0/1:13,18:31:100:255,0,255	0/1:18,3:21:99:44,0,255	0/1:17,9:26:100:246,0,255	0/1:16,9:25:100:249,0,255	0/0:21,1:22:99:0,30,255	0/1:12,2:14:99:30,0,255	0/1:17,10:27:100:255,0,255	0/1:14,9:23:100:255,0,255	0/1:28,10:38:100:246,0,255	0/1:11,1:12:50:0,0,255	0/1:15,3:18:99:53,0,255	0/0:13,1:14:80:0,6,255	0/1:9,3:12:99:72,0,255	0/1:9,2:11:99:39,0,255	0/1:15,13:28:100:255,0,255	0/1:16,4:20:99:84,0,255	0/1:15,2:17:99:21,0,255	0/1:8,4:12:99:108,0,252	0/1:11,1:12:50:0,0,255	0/1:12,14:26:100:255,0,255	0/0:27,2:29:97:0,15,255	0/0:11,0:11:99:0,33,255	0/0:17,1:18:98:0,18,255	0/1:16,11:27:100:255,0,255	0/1:9,2:11:99:39,0,255	0/1:18,8:26:100:210,0,255	0/1:9,16:25:100:255,0,249	0/1:8,4:12:99:108,0,252	0/1:8,4:12:99:108,0,252
HIC_ASM_0	3794890	A	C	0/1:9,8:17:100:237,0,255	0/1:22,7:29:100:165,0,255	0/1:16,8:24:100:216,0,255	0/1:14,8:22:100:222,0,255	0/1:23,8:31:100:195,0,255	0/1:11,5:16:99:132,0,255	0/1:14,15:29:100:255,0,255	0/1:19,5:24:99:107,0,255	0/1:27,5:32:99:84,0,255	0/1:22,6:28:99:132,0,255	0/1:10,4:14:99:102,0,255	0/1:9,2:11:99:39,0,255	0/1:8,10:18:100:255,0,234	0/1:20,2:22:79:6,0,255	0/1:15,3:18:99:53,0,255	0/1:14,15:29:100:255,0,255	0/1:8,9:17:100:255,0,237	0/1:10,16:26:100:255,0,255	0/1:18,10:28:100:255,0,255	0/1:13,18:31:100:255,0,255	0/1:15,11:26:100:255,0,255	0/1:20,7:27:100:171,0,255	0/1:6,4:10:99:114,0,186	0/1:17,17:34:100:255,0,255	0/1:14,15:29:100:255,0,255	0/1:25,14:39:100:255,0,255	0/1:11,2:13:99:33,0,255	0/1:14,10:24:100:255,0,255	0/1:17,8:25:100:213,0,255	0/1:10,12:22:100:255,0,255	0/1:10,9:19:100:255,0,255	0/1:16,11:27:100:255,0,255	0/1:12,12:24:100:255,0,255	0/1:15,7:22:100:186,0,255	0/1:4,2:6:99:54,0,126	0/1:11,6:17:100:165,0,255	0/1:12,21:33:100:255,0,255	0/1:22,3:25:99:33,0,255	0/1:12,3:15:99:63,0,255	0/1:15,3:18:99:53,0,255	0/1:12,16:28:100:255,0,255	0/1:10,7:17:100:201,0,255	0/1:25,8:33:100:189,0,255	0/1:8,20:28:100:255,0,204	0/1:9,9:18:100:255,0,255	0/1:7,12:19:100:255,0,195
HIC_ASM_0	3794905	T	C	0/1:10,17:27:100:255,0,255	0/1:19,17:36:100:255,0,255	0/1:20,15:35:100:255,0,255	0/1:13,23:36:100:255,0,255	0/1:26,11:37:100:255,0,255	0/1:11,15:26:100:255,0,255	0/1:15,17:32:100:255,0,255	0/1:16,6:22:99:150,0,255	0/1:28,9:37:100:213,0,255	0/1:23,8:31:100:195,0,255	0/1:10,11:21:100:255,0,255	0/1:8,8:16:100:240,0,240	0/1:8,26:34:100:255,0,186	0/1:23,10:33:100:255,0,255	0/1:14,8:22:100:222,0,255	0/1:14,21:35:100:255,0,255	0/1:10,10:20:100:255,0,255	0/1:12,17:29:100:255,0,255	0/1:18,15:33:100:255,0,255	0/1:13,16:29:100:255,0,255	0/1:15,13:28:100:255,0,255	0/1:22,11:33:100:255,0,255	0/1:6,13:19:99:255,0,159	0/1:16,18:34:100:255,0,255	0/1:12,15:27:100:255,0,255	0/1:26,14:40:100:255,0,255	0/1:10,5:15:99:135,0,255	0/1:10,24:34:100:255,0,255	0/1:18,24:42:100:255,0,255	0/1:11,28:39:100:255,0,255	0/1:9,21:30:100:255,0,234	0/1:14,16:30:100:255,0,255	0/1:10,23:33:100:255,0,255	0/1:15,21:36:100:255,0,255	0/1:3,16:19:99:255,0,51	0/1:11,16:27:100:255,0,255	0/1:12,24:36:100:255,0,255	0/1:24,11:35:100:255,0,255	0/1:11,8:19:100:231,0,255	0/1:15,8:23:100:219,0,255	0/1:10,16:26:100:255,0,255	0/1:7,15:22:100:255,0,186	0/1:26,9:35:100:219,0,255	0/1:8,21:29:100:255,0,200	0/1:9,13:22:100:255,0,255	0/1:9,23:32:100:255,0,228
HIC_ASM_0	3794906	C	A	0/1:10,16:26:100:255,0,255	0/1:19,16:35:100:255,0,255	0/1:20,15:35:100:255,0,255	0/1:12,24:36:100:255,0,255	0/1:26,11:37:100:255,0,255	0/1:11,15:26:100:255,0,255	0/1:15,17:32:100:255,0,255	0/1:16,6:22:99:150,0,255	0/1:28,9:37:100:213,0,255	0/1:23,8:31:100:195,0,255	0/1:10,11:21:100:255,0,255	0/1:8,8:16:100:240,0,240	0/1:8,26:34:100:255,0,186	0/1:24,10:34:100:255,0,255	0/1:14,7:21:100:189,0,255	0/1:13,21:34:100:255,0,255	0/1:10,10:20:100:255,0,255	0/1:12,17:29:100:255,0,255	0/1:18,15:33:100:255,0,255	0/1:13,17:30:100:255,0,255	0/1:15,13:28:100:255,0,255	0/1:22,11:33:100:255,0,255	0/1:6,13:19:99:255,0,159	0/1:16,18:34:100:255,0,255	0/1:12,15:27:100:255,0,255	0/1:26,14:40:100:255,0,255	0/1:9,4:13:99:105,0,255	0/1:9,24:33:100:255,0,225	0/1:18,24:42:100:255,0,255	0/1:11,29:40:100:255,0,255	0/1:9,21:30:100:255,0,234	0/1:14,16:30:100:255,0,255	0/1:10,23:33:100:255,0,255	0/1:16,21:37:100:255,0,255	0/1:3,16:19:99:255,0,51	0/1:11,16:27:100:255,0,255	0/1:12,24:36:100:255,0,255	0/1:24,11:35:100:255,0,255	0/1:11,8:19:100:231,0,255	0/1:15,8:23:100:219,0,255	0/1:10,16:26:100:255,0,255	0/1:7,15:22:100:255,0,186	0/1:26,9:35:100:219,0,255	0/1:8,20:28:100:255,0,204	0/1:9,13:22:100:255,0,255	0/1:8,22:30:100:255,0,198
HIC_ASM_0	3795507	C	T	0/0:11,0:11:99:0,33,255	0/1:15,5:20:99:120,0,255	0/0:22,0:22:99:0,66,255	0/0:18,1:19:99:0,21,255	0/0:22,0:22:99:0,66,255	0/1:8,1:9:88:9,0,255	0/1:12,1:13:67:0,4,255	0/1:9,8:17:100:237,0,255	0/0:24,0:24:99:0,72,255	0/0:28,0:28:99:0,84,255	0/0:12,0:12:99:0,36,255	0/0:25,0:25:99:0,75,255	0/1:13,5:18:99:126,0,255	0/1:14,8:22:100:222,0,255	0/0:14,1:15:89:0,9,255	0/0:14,0:14:99:0,42,255	0/0:10,0:10:99:0,30,255	0/1:8,3:11:99:75,0,255	0/0:25,0:25:99:0,75,255	0/0:16,0:16:99:0,48,255	0/0:14,0:14:99:0,42,255	0/0:15,0:15:99:0,45,255	0/0:14,0:14:99:0,42,255	0/0:28,0:28:99:0,84,255	0/1:10,2:12:99:36,0,255	0/0:35,0:35:99:0,105,255	0/0:29,0:29:99:0,87,255	0/0:21,0:21:99:0,63,255	0/0:18,0:18:99:0,54,255	0/1:13,1:14:80:0,6,255	0/1:7,4:11:99:111,0,219	0/1:13,1:14:80:0,6,255	0/0:27,0:27:99:0,81,255	0/0:25,0:25:99:0,75,255	0/0:10,0:10:99:0,30,255	0/0:34,0:34:99:0,102,255	0/1:8,4:12:99:108,0,252	0/0:14,0:14:99:0,42,255	0/0:22,0:22:99:0,66,255	0/0:22,0:22:99:0,66,255	0/1:11,3:14:99:66,0,255	0/1:23,2:25:67:0,3,255	0/0:23,0:23:99:0,69,255	0/0:19,0:19:99:0,57,255	0/0:20,1:21:99:0,28,255	0/0:22,0:22:99:0,66,255
HIC_ASM_0	3795527	T	C	0/1:12,5:17:99:129,0,255	0/1:15,4:19:99:87,0,255	0/0:21,0:21:99:0,63,255	0/1:17,2:19:96:15,0,255	0/0:25,0:25:99:0,75,255	0/1:10,3:13:99:69,0,255	0/0:16,1:17:97:0,15,255	0/1:13,6:19:99:159,0,255	0/0:28,0:28:99:0,84,255	0/0:32,0:32:99:0,96,255	0/0:12,0:12:99:0,36,255	0/0:26,0:26:99:0,78,255	0/1:10,6:16:100:168,0,255	0/1:12,9:21:100:255,0,255	0/1:15,5:20:99:120,0,255	0/0:14,0:14:99:0,42,255	0/0:8,0:8:99:0,24,255	0/1:6,8:14:100:246,0,174	0/0:22,0:22:99:0,66,255	0/0:14,0:14:99:0,42,255	0/0:14,0:14:99:0,42,255	0/0:18,0:18:99:0,54,255	0/0:16,0:16:99:0,48,255	0/0:28,0:28:99:0,84,255	0/1:11,2:13:99:33,0,255	0/0:42,0:42:99:0,126,255	0/0:31,0:31:99:0,93,255	0/0:17,0:17:99:0,51,255	0/0:17,0:17:99:0,51,255	0/1:12,5:17:99:129,0,255	0/1:7,3:10:99:78,0,222	0/1:9,1:10:79:6,0,255	0/0:28,0:28:99:0,84,255	0/0:26,0:26:99:0,78,255	0/0:11,0:11:99:0,33,255	0/0:35,0:35:99:0,105,255	0/1:10,3:13:99:69,0,255	0/0:15,0:15:99:0,45,255	0/0:20,0:20:99:0,60,255	0/0:22,0:22:99:0,66,255	0/1:11,3:14:99:66,0,255	0/1:26,2:28:94:0,12,255	0/0:24,0:24:99:0,72,255	0/0:23,0:23:99:0,69,255	0/0:20,1:21:99:0,28,255	0/0:23,0:23:99:0,69,255
HIC_ASM_0	3795556	T	C	0/1:11,4:15:99:99,0,255	0/1:11,4:15:99:99,0,255	0/0:13,0:13:99:0,39,255	0/1:17,2:19:96:15,0,255	0/0:24,0:24:99:0,72,255	0/1:11,2:13:99:33,0,255	0/0:16,1:17:97:0,15,255	0/1:14,4:18:99:90,0,255	0/0:24,0:24:99:0,72,255	0/0:16,0:16:99:0,48,255	0/0:12,0:12:99:0,36,255	0/0:20,0:20:99:0,60,255	0/1:9,5:14:99:138,0,255	0/1:11,6:17:100:165,0,255	0/1:15,6:21:99:153,0,255	0/0:14,0:14:99:0,42,255	0/0:10,0:10:99:0,30,255	0/1:6,5:11:99:147,0,183	0/0:25,0:25:99:0,75,255	0/0:13,0:13:99:0,39,255	0/0:14,0:14:99:0,42,255	0/0:18,0:18:99:0,54,255	0/0:14,0:14:99:0,42,255	0/0:28,0:28:99:0,84,255	0/1:8,2:10:99:42,0,255	0/0:32,0:32:99:0,96,255	0/0:33,0:33:99:0,99,255	0/0:19,0:19:99:0,57,255	0/0:14,0:14:99:0,42,255	0/1:12,6:18:100:162,0,255	0/1:8,3:11:99:75,0,255	0/1:9,1:10:79:6,0,255	0/0:14,0:14:99:0,42,255	0/0:23,0:23:99:0,69,255	0/0:13,0:13:99:0,39,255	0/0:34,0:34:99:0,102,255	0/1:14,2:16:99:24,0,255	0/0:14,0:14:99:0,42,255	0/0:17,0:17:99:0,51,255	0/0:26,0:26:99:0,78,255	0/1:13,3:16:99:60,0,255	0/1:24,2:26:80:0,6,255	0/0:22,0:22:99:0,66,255	0/0:19,0:19:99:0,57,255	0/1:11,1:12:50:0,0,255	0/0:22,0:22:99:0,66,255
HIC_ASM_0	3795566	G	A	0/1:13,4:17:99:93,0,255	0/1:10,4:14:99:102,0,255	0/0:13,0:13:99:0,39,255	0/1:16,2:18:98:18,0,255	0/0:23,0:23:99:0,69,255	0/1:11,2:13:99:33,0,255	0/0:16,1:17:97:0,15,255	0/1:15,4:19:99:87,0,255	0/0:24,0:24:99:0,72,255	0/0:17,0:17:99:0,51,255	0/0:12,0:12:99:0,36,255	0/0:21,0:21:99:0,63,255	0/1:10,5:15:99:135,0,255	0/1:7,6:13:100:177,0,213	0/1:14,6:20:99:156,0,255	0/0:14,0:14:99:0,42,255	0/0:10,0:10:99:0,30,255	0/1:6,5:11:99:147,0,183	0/0:25,0:25:99:0,75,255	0/0:15,0:15:99:0,45,255	0/0:16,0:16:99:0,48,255	0/0:19,0:19:99:0,57,255	0/0:15,0:15:99:0,45,255	0/0:31,0:31:99:0,93,255	0/1:8,2:10:99:42,0,255	0/0:33,0:33:99:0,99,255	0/0:34,0:34:99:0,102,255	0/0:19,0:19:99:0,57,255	0/0:12,0:12:99:0,36,255	0/1:12,6:18:100:162,0,255	0/1:7,3:10:99:78,0,222	0/1:10,1:11:66:3,0,255	0/0:13,0:13:99:0,39,255	0/0:23,0:23:99:0,69,255	0/0:13,0:13:99:0,39,255	0/0:33,0:33:99:0,99,255	0/1:14,2:16:99:24,0,255	0/0:15,0:15:99:0,45,255	0/0:19,0:19:99:0,57,255	0/0:24,0:24:99:0,72,255	0/1:16,4:20:99:84,0,255	0/1:22,2:24:51:0,0,255	0/0:25,0:25:99:0,75,255	0/0:21,0:21:99:0,63,255	0/1:8,1:9:88:9,0,255	0/0:23,0:23:99:0,69,255
HIC_ASM_0	3795617	C	T	0/0:18,0:18:99:0,54,255	0/0:14,0:14:99:0,42,255	0/0:18,0:18:99:0,54,255	0/0:26,0:26:99:0,78,255	0/0:26,0:26:99:0,78,255	0/0:13,0:13:99:0,39,255	0/0:21,0:21:99:0,63,255	0/0:29,0:29:99:0,87,255	0/0:18,0:18:99:0,54,255	0/1:7,24:31:99:255,0,159	0/0:24,0:24:99:0,72,255	0/0:21,0:21:99:0,63,255	0/0:13,0:13:99:0,39,255	0/0:16,0:16:99:0,48,255	0/0:21,0:21:99:0,63,255	0/0:11,0:11:99:0,33,255	0/0:15,0:15:99:0,45,255	0/0:18,0:18:99:0,54,255	0/0:21,0:21:99:0,63,255	0/0:16,0:16:99:0,48,255	0/0:20,0:20:99:0,60,255	0/0:11,0:11:99:0,33,255	0/0:11,0:11:99:0,33,255	0/0:29,0:29:99:0,87,255	0/0:10,0:10:99:0,30,255	0/0:30,0:30:99:0,90,255	0/0:30,0:30:99:0,90,255	0/0:19,0:19:99:0,57,255	0/0:21,0:21:99:0,63,255	0/0:17,0:17:99:0,51,255	0/0:15,0:15:99:0,45,255	0/0:12,0:12:99:0,36,255	0/0:28,0:28:99:0,84,255	0/0:25,0:25:99:0,75,255	0/0:10,0:10:99:0,30,255	0/1:4,7:11:99:219,0,111	0/0:21,0:21:99:0,63,255	0/0:13,0:13:99:0,39,255	0/0:25,0:25:99:0,75,255	0/0:21,0:21:99:0,63,255	0/0:25,0:25:99:0,75,255	0/0:27,0:27:99:0,81,255	0/0:25,0:25:99:0,75,255	0/0:23,0:23:99:0,69,255	0/0:14,0:14:99:0,42,255	0/0:21,0:21:99:0,63,255
HIC_ASM_0	3795622	C	T	0/0:12,1:13:67:0,4,255	0/1:7,2:9:99:45,0,225	0/0:19,0:19:99:0,57,255	0/1:14,2:16:99:24,0,255	0/0:25,0:25:99:0,75,255	0/1:9,1:10:79:6,0,255	0/0:15,1:16:94:0,12,255	0/0:29,0:29:99:0,87,255	0/1:12,2:14:99:30,0,255	0/0:42,0:42:99:0,126,255	0/0:14,0:14:99:0,42,255	0/0:8,0:8:99:0,24,255	0/1:5,4:9:99:117,0,153	0/0:16,0:16:99:0,48,255	0/0:22,0:22:99:0,66,255	0/0:11,0:11:99:0,33,255	0/0:14,0:14:99:0,42,255	0/1:10,3:13:99:69,0,255	0/1:13,1:14:80:0,6,255	0/0:11,0:11:99:0,33,255	0/0:20,0:20:99:0,60,255	0/0:13,0:13:99:0,39,255	0/0:13,0:13:99:0,39,255	0/0:22,0:22:99:0,66,255	0/0:8,1:9:88:9,0,255	0/0:28,0:28:99:0,84,255	0/0:21,1:22:99:0,30,255	0/0:18,0:18:99:0,54,255	0/0:14,0:14:99:0,42,255	0/1:10,3:13:99:69,0,255	0/1:4,3:7:99:87,0,123	0/1:7,1:8:93:12,0,228	0/0:30,0:30:99:0,90,255	0/0:27,0:27:99:0,81,255	0/0:12,0:12:99:0,36,255	0/0:39,0:39:99:0,117,255	0/0:19,1:20:99:0,24,255	0/0:17,0:17:99:0,51,255	0/0:14,0:14:99:0,42,255	0/1:17,3:20:99:48,0,255	0/0:12,0:12:99:0,36,255	0/0:21,1:22:99:0,30,255	0/0:24,0:24:99:0,72,255	0/0:25,0:25:99:0,75,255	0/1:5,1:6:98:18,0,162	0/1:11,3:14:99:66,0,255
HIC_ASM_0	3796143	C	T	0/1:10,17:27:100:255,0,255	0/1:18,4:22:99:78,0,255	0/1:17,10:27:100:255,0,255	0/1:11,5:16:99:132,0,255	0/1:16,3:19:99:51,0,255	0/1:8,17:25:100:255,0,213	0/1:18,17:35:100:255,0,255	0/1:15,7:22:100:186,0,255	0/1:14,4:18:99:90,0,255	0/1:14,20:34:100:255,0,255	0/1:14,24:38:100:255,0,255	0/1:16,13:29:100:255,0,255	0/1:8,13:21:100:255,0,225	0/1:19,4:23:99:75,0,255	0/1:15,5:20:99:120,0,255	0/1:13,6:19:99:159,0,255	0/1:9,5:14:99:138,0,255	0/1:18,9:27:100:243,0,255	0/1:12,19:31:100:255,0,255	0/1:17,2:19:96:15,0,255	0/1:15,19:34:100:255,0,255	0/1:35,8:43:99:159,0,255	0/1:16,8:24:100:216,0,255	0/1:11,6:17:100:165,0,255	0/1:9,13:22:100:255,0,255	0/1:19,9:28:100:240,0,255	0/1:12,14:26:100:255,0,255	0/1:11,9:20:100:255,0,255	0/1:14,10:24:100:255,0,255	0/1:21,12:33:100:255,0,255	0/1:12,7:19:100:195,0,255	0/1:14,32:46:100:255,0,255	0/1:16,5:21:99:117,0,255	0/1:15,6:21:99:153,0,255	0/1:15,10:25:100:255,0,255	0/1:15,17:32:100:255,0,255	0/1:9,9:18:100:255,0,255	0/1:18,1:19:99:0,21,255	0/1:27,7:34:99:149,0,255	0/1:20,4:24:99:71,0,255	0/1:4,10:14:99:255,0,102	0/1:14,6:20:99:156,0,255	0/1:16,6:22:99:150,0,255	0/1:11,11:22:100:255,0,255	0/1:17,24:41:100:255,0,255	0/1:12,13:25:100:255,0,255
HIC_ASM_0	3796155	C	A	0/1:21,9:30:100:234,0,255	0/1:18,5:23:99:110,0,255	0/1:15,10:25:100:255,0,255	0/1:14,8:22:100:222,0,255	0/1:17,3:20:99:48,0,255	0/1:19,7:26:100:174,0,255	0/1:17,17:34:100:255,0,255	0/1:15,10:25:100:255,0,255	0/1:15,5:20:99:120,0,255	0/0:33,0:33:99:0,99,255	0/1:31,7:38:99:138,0,255	0/1:19,7:26:100:174,0,255	0/1:21,5:26:99:101,0,255	0/1:19,4:23:99:75,0,255	0/1:15,4:19:99:87,0,255	0/1:18,2:20:93:12,0,255	0/1:15,2:17:99:21,0,255	0/1:26,2:28:94:0,12,255	0/1:23,12:35:100:255,0,255	0/1:19,2:21:88:8,0,255	0/1:12,22:34:100:255,0,255	0/1:29,10:39:100:243,0,255	0/1:17,6:23:99:147,0,255	0/1:9,8:17:100:237,0,255	0/1:15,7:22:100:186,0,255	0/1:17,9:26:100:246,0,255	0/1:14,14:28:100:255,0,255	0/1:10,8:18:100:234,0,255	0/1:25,2:27:89:0,9,255	0/1:30,5:35:99:75,0,255	0/1:17,5:22:99:113,0,255	0/1:34,13:47:100:255,0,255	0/1:14,8:22:100:222,0,255	0/1:16,8:24:100:216,0,255	0/1:25,4:29:99:57,0,255	0/0:35,0:35:99:0,105,255	0/1:18,4:22:99:78,0,255	0/1:14,4:18:99:90,0,255	0/1:26,7:33:99:152,0,255	0/1:18,8:26:100:210,0,255	0/1:10,3:13:99:69,0,255	0/1:12,8:20:100:228,0,255	0/1:18,7:25:100:177,0,255	0/1:19,6:25:99:141,0,255	0/1:33,6:39:99:99,0,255	0/1:18,8:26:100:210,0,255
HIC_ASM_0	3796220	C	T	0/1:18,9:27:100:243,0,255	0/0:29,0:29:99:0,87,255	0/0:35,0:35:99:0,105,255	0/1:27,5:32:99:84,0,255	0/0:31,0:31:99:0,93,255	0/1:20,14:34:100:255,0,255	0/0:32,0:32:99:0,96,255	0/0:45,0:45:99:0,135,255	0/0:30,0:30:99:0,90,255	0/0:28,0:28:99:0,84,255	0/1:23,17:40:100:255,0,255	0/1:28,3:31:96:15,0,255	0/1:21,16:37:100:255,0,255	0/0:39,0:39:99:0,117,255	0/0:27,0:27:99:0,81,255	0/1:22,12:34:100:255,0,255	0/1:11,9:20:100:255,0,255	0/1:21,13:34:100:255,0,255	0/1:24,9:33:100:225,0,255	0/0:27,0:27:99:0,81,255	0/0:33,0:33:99:0,99,255	0/0:47,0:47:99:0,141,255	0/1:25,4:29:99:57,0,255	0/0:28,0:28:99:0,84,255	0/1:21,13:34:100:255,0,255	0/0:42,0:42:99:0,126,255	0/0:21,0:21:99:0,63,255	0/0:24,0:24:99:0,72,255	0/1:20,20:40:100:255,0,255	0/1:31,15:46:100:255,0,255	0/1:24,8:32:100:192,0,255	0/1:32,16:48:100:255,0,255	0/0:30,0:30:99:0,90,255	0/0:35,0:35:99:0,105,255	0/1:29,14:43:100:255,0,255	0/0:40,0:40:99:0,120,255	0/1:17,15:32:100:255,0,255	0/0:33,0:33:99:0,99,255	0/0:45,0:45:99:0,135,255	0/0:36,0:36:99:0,108,255	0/1:9,9:18:100:255,0,255	0/0:30,0:30:99:0,90,255	0/0:35,0:35:99:0,105,255	0/1:20,12:32:100:255,0,255	0/1:25,15:40:100:255,0,255	0/1:28,14:42:100:255,0,255
HIC_ASM_0	3796228	G	C	0/1:9,17:26:100:255,0,246	0/1:20,7:27:100:171,0,255	0/1:16,17:33:100:255,0,255	0/1:17,18:35:100:255,0,255	0/1:20,11:31:100:255,0,255	0/1:9,24:33:100:255,0,225	0/1:16,15:31:100:255,0,255	0/1:16,28:44:100:255,0,255	0/1:19,11:30:100:255,0,255	0/1:13,17:30:100:255,0,255	0/1:12,28:40:100:255,0,255	0/1:14,17:31:100:255,0,255	0/1:14,26:40:100:255,0,255	0/1:20,12:32:100:255,0,255	0/1:12,12:24:100:255,0,255	0/1:16,19:35:100:255,0,255	0/1:6,14:20:99:255,0,156	0/1:15,22:37:100:255,0,255	0/1:15,18:33:100:255,0,255	0/1:20,7:27:100:171,0,255	0/1:16,19:35:100:255,0,255	0/1:27,21:48:100:255,0,255	0/1:10,21:31:100:255,0,255	0/1:12,12:24:100:255,0,255	0/1:7,28:35:99:255,0,146	0/1:14,18:32:100:255,0,255	0/1:10,15:25:100:255,0,255	0/1:7,15:22:100:255,0,186	0/1:10,34:44:100:255,0,228	0/1:22,25:47:100:255,0,255	0/1:12,27:39:100:255,0,255	0/1:15,29:44:100:255,0,255	0/1:15,11:26:100:255,0,255	0/1:15,17:32:100:255,0,255	0/1:21,25:46:100:255,0,255	0/1:15,21:36:100:255,0,255	0/1:8,27:35:100:255,0,183	0/1:15,18:33:100:255,0,255	0/1:23,19:42:100:255,0,255	0/1:18,16:34:100:255,0,255	0/1:3,15:18:99:255,0,53	0/1:16,13:29:100:255,0,255	0/1:22,14:36:100:255,0,255	0/1:13,20:33:100:255,0,255	0/1:15,25:40:100:255,0,255	0/1:10,29:39:100:255,0,243
HIC_ASM_0	3796266	G	T	0/1:18,7:25:100:177,0,255	0/1:19,8:27:100:207,0,255	0/1:14,12:26:100:255,0,255	0/1:22,11:33:100:255,0,255	0/1:17,13:30:100:255,0,255	0/1:19,12:31:100:255,0,255	0/1:21,15:36:100:255,0,255	0/1:12,31:43:100:255,0,255	0/1:19,9:28:100:240,0,255	0/1:16,13:29:100:255,0,255	0/1:18,13:31:100:255,0,255	0/1:17,13:30:100:255,0,255	0/1:26,12:38:100:255,0,255	0/1:18,10:28:100:255,0,255	0/1:11,11:22:100:255,0,255	0/1:30,8:38:100:174,0,255	0/1:14,6:20:99:156,0,255	0/1:29,6:35:99:111,0,255	0/1:28,11:39:100:255,0,255	0/1:20,8:28:100:204,0,255	0/1:16,18:34:100:255,0,255	0/1:24,20:44:100:255,0,255	0/1:17,12:29:100:255,0,255	0/1:13,9:22:100:255,0,255	0/1:19,18:37:100:255,0,255	0/1:15,14:29:100:255,0,255	0/1:15,15:30:100:255,0,255	0/1:7,19:26:100:255,0,174	0/1:33,19:52:100:255,0,255	0/1:40,8:48:99:144,0,255	0/1:17,18:35:100:255,0,255	0/1:30,10:40:100:240,0,255	0/1:12,11:23:100:255,0,255	0/1:15,11:26:100:255,0,255	0/1:30,13:43:100:255,0,255	0/1:18,20:38:100:255,0,255	0/1:27,12:39:100:255,0,255	0/1:19,21:40:100:255,0,255	0/1:21,21:42:100:255,0,255	0/1:19,18:37:100:255,0,255	0/1:18,5:23:99:110,0,255	0/1:17,11:28:100:255,0,255	0/1:20,12:32:100:255,0,255	0/1:21,6:27:99:135,0,255	0/1:30,12:42:100:255,0,255	0/1:28,16:44:100:255,0,255
HIC_ASM_0	3796283	A	G	0/1:8,21:29:100:255,0,200	0/1:20,10:30:100:255,0,255	0/1:12,11:23:100:255,0,255	0/1:19,19:38:100:255,0,255	0/1:18,13:31:100:255,0,255	0/1:9,21:30:100:255,0,234	0/1:23,16:39:100:255,0,255	0/1:15,30:45:100:255,0,255	0/1:18,8:26:100:210,0,255	0/1:18,8:26:100:210,0,255	0/1:11,23:34:100:255,0,255	0/1:15,17:32:100:255,0,255	0/1:15,22:37:100:255,0,255	0/1:18,10:28:100:255,0,255	0/1:14,9:23:100:255,0,255	0/1:18,24:42:100:255,0,255	0/1:6,14:20:99:255,0,156	0/1:14,23:37:100:255,0,255	0/1:18,20:38:100:255,0,255	0/1:18,8:26:100:210,0,255	0/1:15,18:33:100:255,0,255	0/1:19,19:38:100:255,0,255	0/1:7,24:31:99:255,0,159	0/1:17,8:25:100:213,0,255	0/1:5,27:32:99:255,0,84	0/1:17,10:27:100:255,0,255	0/1:18,15:33:100:255,0,255	0/1:7,18:25:100:255,0,177	0/1:13,44:57:100:255,0,255	0/1:26,25:51:100:255,0,255	0/1:6,32:38:99:255,0,101	0/1:16,24:40:100:255,0,255	0/1:13,9:22:100:255,0,255	0/1:12,11:23:100:255,0,255	0/1:21,25:46:100:255,0,255	0/1:19,18:37:100:255,0,255	0/1:9,32:41:100:255,0,200	0/1:19,21:40:100:255,0,255	0/1:22,24:46:100:255,0,255	0/1:19,20:39:100:255,0,255	0/1:8,17:25:100:255,0,213	0/1:18,8:26:100:210,0,255	0/1:20,13:33:100:255,0,255	0/1:10,14:24:100:255,0,255	0/1:19,27:46:100:255,0,255	0/1:15,27:42:100:255,0,255
HIC_ASM_0	3796294	A	C	0/1:17,8:25:100:213,0,255	0/1:18,10:28:100:255,0,255	0/1:13,10:23:100:255,0,255	0/1:23,14:37:100:255,0,255	0/1:19,12:31:100:255,0,255	0/1:17,9:26:100:246,0,255	0/1:19,13:32:100:255,0,255	0/1:15,28:43:100:255,0,255	0/1:19,7:26:100:174,0,255	0/1:17,10:27:100:255,0,255	0/1:20,15:35:100:255,0,255	0/1:21,16:37:100:255,0,255	0/1:23,11:34:100:255,0,255	0/1:19,8:27:100:207,0,255	0/1:12,9:21:100:255,0,255	0/1:29,12:41:100:255,0,255	0/1:12,6:18:100:162,0,255	0/1:36,5:41:99:57,0,255	0/1:28,11:39:100:255,0,255	0/1:16,7:23:100:183,0,255	0/1:16,15:31:100:255,0,255	0/1:18,18:36:100:255,0,255	0/1:14,17:31:100:255,0,255	0/1:17,6:23:99:147,0,255	0/1:17,14:31:100:255,0,255	0/1:17,9:26:100:246,0,255	0/1:16,15:31:100:255,0,255	0/1:7,18:25:100:255,0,177	0/1:29,22:51:100:255,0,255	0/1:42,12:54:100:255,0,255	0/1:17,19:36:100:255,0,255	0/1:29,10:39:100:243,0,255	0/1:14,6:20:99:156,0,255	0/1:12,11:23:100:255,0,255	0/1:30,11:41:100:255,0,255	0/1:21,19:40:100:255,0,255	0/1:26,13:39:100:255,0,255	0/1:19,21:40:100:255,0,255	0/1:21,25:46:100:255,0,255	0/1:18,15:33:100:255,0,255	0/1:19,7:26:100:174,0,255	0/1:19,6:25:99:141,0,255	0/1:20,13:33:100:255,0,255	0/1:17,3:20:99:48,0,255	0/1:32,12:44:100:255,0,255	0/1:26,15:41:100:255,0,255
HIC_ASM_0	3796298	G	A	0/1:17,9:26:100:246,0,255	0/1:18,10:28:100:255,0,255	0/1:14,10:24:100:255,0,255	0/1:22,11:33:100:255,0,255	0/1:21,12:33:100:255,0,255	0/1:20,10:30:100:255,0,255	0/1:20,13:33:100:255,0,255	0/1:15,28:43:100:255,0,255	0/1:18,7:25:100:177,0,255	0/0:28,0:28:99:0,84,255	0/1:21,16:37:100:255,0,255	0/1:22,17:39:100:255,0,255	0/1:23,10:33:100:255,0,255	0/1:20,8:28:100:204,0,255	0/1:11,9:20:100:255,0,255	0/1:30,12:42:100:255,0,255	0/1:12,7:19:100:195,0,255	0/1:35,5:40:99:60,0,255	0/1:28,10:38:100:246,0,255	0/1:15,7:22:100:186,0,255	0/1:18,15:33:100:255,0,255	0/1:18,18:36:100:255,0,255	0/1:15,16:31:100:255,0,255	0/1:17,6:23:99:147,0,255	0/1:18,14:32:100:255,0,255	0/1:17,9:26:100:246,0,255	0/1:17,14:31:100:255,0,255	0/1:8,18:26:100:255,0,210	0/1:27,22:49:100:255,0,255	0/1:43,12:55:100:255,0,255	0/1:17,20:37:100:255,0,255	0/1:30,9:39:100:207,0,255	0/1:14,5:19:99:123,0,255	0/1:12,11:23:100:255,0,255	0/1:29,11:40:100:255,0,255	0/0:40,0:40:99:0,120,255	0/1:26,13:39:100:255,0,255	0/1:19,20:39:100:255,0,255	0/1:21,25:46:100:255,0,255	0/1:18,14:32:100:255,0,255	0/1:20,8:28:100:204,0,255	0/1:21,6:27:99:135,0,255	0/1:18,12:30:100:255,0,255	0/1:16,4:20:99:84,0,255	0/1:32,12:44:100:255,0,255	0/1:26,15:41:100:255,0,255
HIC_ASM_0	3796321	C	T	0/0:21,0:21:99:0,63,255	0/0:32,0:32:99:0,96,255	0/0:37,0:37:99:0,111,255	0/0:29,0:29:99:0,87,255	0/0:29,0:29:99:0,87,255	0/0:31,0:31:99:0,93,255	0/0:35,0:35:99:0,105,255	0/0:42,0:42:99:0,126,255	0/0:30,0:30:99:0,90,255	0/1:19,13:32:100:255,0,255	0/0:37,0:37:99:0,111,255	0/0:39,0:39:99:0,117,255	0/0:34,0:34:99:0,102,255	0/0:40,0:40:99:0,120,255	0/0:27,0:27:99:0,81,255	0/0:46,0:46:99:0,138,255	0/0:18,0:18:99:0,54,255	0/0:41,0:41:99:0,123,255	0/0:31,0:31:99:0,93,255	0/0:27,0:27:99:0,81,255	0/0:38,0:38:99:0,114,255	0/0:33,0:33:99:0,99,255	0/0:32,0:32:99:0,96,255	0/0:29,0:29:99:0,87,255	0/0:34,0:34:99:0,102,255	0/0:40,0:40:99:0,120,255	0/0:32,0:32:99:0,96,255	0/0:27,0:27:99:0,81,255	0/0:51,0:51:99:0,153,255	0/0:53,0:53:99:0,159,255	0/0:34,0:34:99:0,102,255	0/0:50,0:50:99:0,150,255	0/0:33,0:33:99:0,99,255	0/0:24,0:24:99:0,72,255	0/0:40,0:40:99:0,120,255	0/0:40,0:40:99:0,120,255	0/0:39,0:39:99:0,117,255	0/0:39,0:39:99:0,117,255	0/0:40,0:40:99:0,120,255	0/0:31,0:31:99:0,93,255	0/0:28,0:28:99:0,84,255	0/0:42,0:42:99:0,126,255	0/0:35,0:35:99:0,105,255	0/0:21,0:21:99:0,63,255	0/0:45,0:45:99:0,135,255	0/0:40,0:40:99:0,120,255
HIC_ASM_0	3796354	A	T	0/1:20,9:29:100:237,0,255	0/1:22,9:31:100:231,0,255	0/1:12,16:28:100:255,0,255	0/1:16,4:20:99:84,0,255	0/1:22,17:39:100:255,0,255	0/1:18,12:30:100:255,0,255	0/1:15,9:24:100:252,0,255	0/1:15,22:37:100:255,0,255	0/1:12,17:29:100:255,0,255	0/1:23,15:38:100:255,0,255	0/1:15,14:29:100:255,0,255	0/1:20,13:33:100:255,0,255	0/1:24,8:32:100:192,0,255	0/1:18,14:32:100:255,0,255	0/1:14,13:27:100:255,0,255	0/1:35,13:48:100:255,0,255	0/1:8,7:15:100:207,0,243	0/1:32,5:37:99:68,0,255	0/1:21,13:34:100:255,0,255	0/1:16,8:24:100:216,0,255	0/1:19,10:29:100:255,0,255	0/1:13,13:26:100:255,0,255	0/1:18,13:31:100:255,0,255	0/1:14,15:29:100:255,0,255	0/1:21,11:32:100:255,0,255	0/1:18,12:30:100:255,0,255	0/1:21,11:32:100:255,0,255	0/1:7,17:24:100:255,0,180	0/1:24,23:47:100:255,0,255	0/1:35,8:43:99:159,0,255	0/1:18,19:37:100:255,0,255	0/1:25,10:35:100:255,0,255	0/1:19,11:30:100:255,0,255	0/1:11,12:23:100:255,0,255	0/1:24,12:36:100:255,0,255	0/0:41,0:41:99:0,123,255	0/1:29,13:42:100:255,0,255	0/1:20,14:34:100:255,0,255	0/1:14,24:38:100:255,0,255	0/1:12,11:23:100:255,0,255	0/1:21,6:27:99:135,0,255	0/1:21,11:32:100:255,0,255	0/1:26,10:36:100:252,0,255	0/1:12,4:16:99:96,0,255	0/1:25,9:34:100:222,0,255	0/1:21,10:31:100:255,0,255
HIC_ASM_0	3796361	A	C	0/1:20,9:29:100:237,0,255	0/1:24,10:34:100:255,0,255	0/1:11,16:27:100:255,0,255	0/1:16,4:20:99:84,0,255	0/1:24,15:39:100:255,0,255	0/1:18,12:30:100:255,0,255	0/1:17,8:25:100:213,0,255	0/1:15,23:38:100:255,0,255	0/1:13,18:31:100:255,0,255	0/1:23,15:38:100:255,0,255	0/1:16,14:30:100:255,0,255	0/1:21,13:34:100:255,0,255	0/1:22,9:31:100:231,0,255	0/1:20,14:34:100:255,0,255	0/1:16,12:28:100:255,0,255	0/1:35,11:46:100:255,0,255	0/1:9,7:16:100:204,0,255	0/1:32,6:38:99:101,0,255	0/1:20,13:33:100:255,0,255	0/1:15,8:23:100:219,0,255	0/1:18,10:28:100:255,0,255	0/1:12,13:25:100:255,0,255	0/1:19,13:32:100:255,0,255	0/1:13,16:29:100:255,0,255	0/1:22,10:32:100:255,0,255	0/1:17,13:30:100:255,0,255	0/1:22,11:33:100:255,0,255	0/1:7,17:24:100:255,0,180	0/1:23,24:47:100:255,0,255	0/1:35,8:43:99:159,0,255	0/1:18,20:38:100:255,0,255	0/1:26,11:37:100:255,0,255	0/1:19,10:29:100:255,0,255	0/1:11,12:23:100:255,0,255	0/1:23,12:35:100:255,0,255	0/0:39,0:39:99:0,117,255	0/1:30,13:43:100:255,0,255	0/1:21,14:35:100:255,0,255	0/1:16,24:40:100:255,0,255	0/1:11,11:22:100:255,0,255	0/1:21,8:29:100:200,0,255	0/1:19,11:30:100:255,0,255	0/1:26,9:35:100:219,0,255	0/1:12,4:16:99:96,0,255	0/1:25,9:34:100:222,0,255	0/1:22,10:32:100:255,0,255
HIC_ASM_0	3796377	T	A	0/1:10,18:28:100:255,0,255	0/1:25,10:35:100:255,0,255	0/1:13,16:29:100:255,0,255	0/1:12,6:18:100:162,0,255	0/1:23,11:34:100:255,0,255	0/1:11,20:31:100:255,0,255	0/1:15,7:22:100:186,0,255	0/1:14,20:34:100:255,0,255	0/1:14,17:31:100:255,0,255	0/1:24,13:37:100:255,0,255	0/1:11,22:33:100:255,0,255	0/1:16,19:35:100:255,0,255	0/1:11,19:30:100:255,0,255	0/1:18,14:32:100:255,0,255	0/1:16,11:27:100:255,0,255	0/1:24,22:46:100:255,0,255	0/1:5,11:16:99:255,0,132	0/1:14,25:39:100:255,0,255	0/1:13,18:31:100:255,0,255	0/1:16,7:23:100:183,0,255	0/1:17,11:28:100:255,0,255	0/1:10,10:20:100:255,0,255	0/1:13,16:29:100:255,0,255	0/1:17,15:32:100:255,0,255	0/1:10,20:30:100:255,0,255	0/1:16,9:25:100:249,0,255	0/1:26,9:35:100:219,0,255	0/1:9,18:27:100:255,0,243	0/1:11,35:46:100:255,0,255	0/1:24,20:44:100:255,0,255	0/1:8,26:34:100:255,0,186	0/1:16,24:40:100:255,0,255	0/1:20,10:30:100:255,0,255	0/1:11,11:22:100:255,0,255	0/1:16,13:29:100:255,0,255	0/0:37,0:37:99:0,111,255	0/1:13,27:40:100:255,0,255	0/1:24,17:41:100:255,0,255	0/1:21,25:46:100:255,0,255	0/1:13,12:25:100:255,0,255	0/1:15,19:34:100:255,0,255	0/1:20,9:29:100:237,0,255	0/1:23,10:33:100:255,0,255	0/1:6,10:16:100:255,0,168	0/1:16,16:32:100:255,0,255	0/1:15,15:30:100:255,0,255
HIC_ASM_0	3796381	C	A	0/1:20,8:28:100:204,0,255	0/0:35,0:35:99:0,105,255	0/0:33,0:33:99:0,99,255	0/1:17,2:19:96:15,0,255	0/0:38,0:38:99:0,114,255	0/1:24,6:30:99:126,0,255	0/0:32,0:32:99:0,96,255	0/0:32,0:32:99:0,96,255	0/0:34,0:34:99:0,102,255	0/0:37,0:37:99:0,111,255	0/1:26,6:32:99:120,0,255	0/1:29,3:32:93:12,0,255	0/1:21,9:30:100:234,0,255	0/0:31,0:31:99:0,93,255	0/0:28,0:28:99:0,84,255	0/1:36,10:46:100:222,0,255	0/1:12,3:15:99:63,0,255	0/1:22,18:40:100:255,0,255	0/1:26,5:31:99:86,0,255	0/0:28,0:28:99:0,84,255	0/0:35,0:35:99:0,105,255	0/0:21,0:21:99:0,63,255	0/1:23,6:29:99:129,0,255	0/0:33,0:33:99:0,99,255	0/1:20,10:30:100:255,0,255	0/0:30,0:30:99:0,90,255	0/0:37,0:37:99:0,111,255	0/0:27,0:27:99:0,81,255	0/1:34,9:43:100:194,0,255	0/1:31,13:44:100:255,0,255	0/1:23,9:32:100:228,0,255	0/1:31,8:39:100:171,0,255	0/0:39,0:39:99:0,117,255	0/0:25,0:25:99:0,75,255	0/1:26,4:30:99:54,0,255	0/0:37,0:37:99:0,111,255	0/1:23,14:37:100:255,0,255	0/0:42,0:42:99:0,126,255	0/0:47,0:47:99:0,141,255	0/0:24,0:24:99:0,72,255	0/1:23,12:35:100:255,0,255	0/0:31,0:31:99:0,93,255	0/0:34,0:34:99:0,102,255	0/1:8,7:15:100:207,0,243	0/1:21,10:31:100:255,0,255	0/1:25,4:29:99:57,0,255
HIC_ASM_0	3796384	G	A	0/1:17,10:27:100:255,0,255	0/1:23,10:33:100:255,0,255	0/1:12,16:28:100:255,0,255	0/1:15,4:19:99:87,0,255	0/1:24,13:37:100:255,0,255	0/1:17,14:31:100:255,0,255	0/1:14,7:21:100:189,0,255	0/1:16,17:33:100:255,0,255	0/1:14,16:30:100:255,0,255	0/1:24,12:36:100:255,0,255	0/1:15,16:31:100:255,0,255	0/1:21,14:35:100:255,0,255	0/1:21,9:30:100:234,0,255	0/1:17,14:31:100:255,0,255	0/1:16,11:27:100:255,0,255	0/1:34,12:46:100:255,0,255	0/1:9,7:16:100:204,0,255	0/1:33,7:40:99:132,0,255	0/1:17,13:30:100:255,0,255	0/1:13,7:20:100:192,0,255	0/1:16,10:26:100:255,0,255	0/1:10,12:22:100:255,0,255	0/1:19,10:29:100:255,0,255	0/1:17,15:32:100:255,0,255	0/1:20,10:30:100:255,0,255	0/1:17,8:25:100:213,0,255	0/1:25,6:31:99:123,0,255	0/1:10,17:27:100:255,0,255	0/1:19,24:43:100:255,0,255	0/1:38,7:45:99:117,0,255	0/1:17,15:32:100:255,0,255	0/1:23,15:38:100:255,0,255	0/1:21,9:30:100:234,0,255	0/1:10,11:21:100:255,0,255	0/1:22,9:31:100:231,0,255	0/0:37,0:37:99:0,111,255	0/1:25,12:37:100:255,0,255	0/1:25,16:41:100:255,0,255	0/1:22,23:45:100:255,0,255	0/1:13,11:24:100:255,0,255	0/1:29,8:37:100:177,0,255	0/1:18,7:25:100:177,0,255	0/1:23,10:33:100:255,0,255	0/1:15,2:17:99:21,0,255	0/1:25,4:29:99:57,0,255	0/1:17,9:26:100:246,0,255
HIC_ASM_0	3796390	A	G	0/1:21,7:28:100:168,0,255	0/0:31,0:31:99:0,93,255	0/0:30,0:30:99:0,90,255	0/1:18,2:20:93:12,0,255	0/0:38,0:38:99:0,114,255	0/1:24,6:30:99:126,0,255	0/0:27,0:27:99:0,81,255	0/0:34,0:34:99:0,102,255	0/0:31,0:31:99:0,93,255	0/0:36,0:36:99:0,108,255	0/1:24,8:32:100:192,0,255	0/1:33,3:36:51:0,0,255	0/1:22,8:30:100:198,0,255	0/0:27,0:27:99:0,81,255	0/0:27,0:27:99:0,81,255	0/1:36,10:46:100:222,0,255	0/1:12,3:15:99:63,0,255	0/1:23,18:41:100:255,0,255	0/1:23,5:28:99:96,0,255	0/0:29,0:29:99:0,87,255	0/0:35,0:35:99:0,105,255	0/0:20,0:20:99:0,60,255	0/1:24,6:30:99:126,0,255	0/0:30,0:30:99:0,90,255	0/1:22,10:32:100:255,0,255	0/0:31,0:31:99:0,93,255	0/0:38,0:38:99:0,114,255	0/0:29,0:29:99:0,87,255	0/1:37,7:44:99:120,0,255	0/1:31,13:44:100:255,0,255	0/1:22,9:31:100:231,0,255	0/1:30,7:37:99:141,0,255	0/0:39,0:39:99:0,117,255	0/0:22,0:22:99:0,66,255	0/1:28,4:32:99:48,0,255	0/0:40,0:40:99:0,120,255	0/1:22,12:34:100:255,0,255	0/0:39,0:39:99:0,117,255	0/0:47,0:47:99:0,141,255	0/0:24,0:24:99:0,72,255	0/1:24,13:37:100:255,0,255	0/0:27,0:27:99:0,81,255	0/0:30,0:30:99:0,90,255	0/1:10,8:18:100:234,0,255	0/1:20,9:29:100:237,0,255	0/1:21,6:27:99:135,0,255
HIC_ASM_0	3796392	A	G	0/1:21,7:28:100:168,0,255	0/0:31,0:31:99:0,93,255	0/0:30,0:30:99:0,90,255	0/1:19,2:21:88:8,0,255	0/0:38,0:38:99:0,114,255	0/1:24,6:30:99:126,0,255	0/0:27,0:27:99:0,81,255	0/0:34,0:34:99:0,102,255	0/0:31,0:31:99:0,93,255	0/0:36,0:36:99:0,108,255	0/1:24,8:32:100:192,0,255	0/1:32,5:37:99:68,0,255	0/1:22,8:30:100:198,0,255	0/0:27,0:27:99:0,81,255	0/0:27,0:27:99:0,81,255	0/1:36,10:46:100:222,0,255	0/1:13,3:16:99:60,0,255	0/1:23,18:41:100:255,0,255	0/1:22,5:27:99:99,0,255	0/0:29,0:29:99:0,87,255	0/0:35,0:35:99:0,105,255	0/0:20,0:20:99:0,60,255	0/1:24,6:30:99:126,0,255	0/0:30,0:30:99:0,90,255	0/1:22,9:31:100:231,0,255	0/0:31,0:31:99:0,93,255	0/0:38,0:38:99:0,114,255	0/0:29,0:29:99:0,87,255	0/1:38,7:45:99:117,0,255	0/1:31,13:44:100:255,0,255	0/1:23,9:32:100:228,0,255	0/1:30,6:36:99:108,0,255	0/0:39,0:39:99:0,117,255	0/0:22,0:22:99:0,66,255	0/1:27,4:31:99:51,0,255	0/0:39,0:39:99:0,117,255	0/1:22,12:34:100:255,0,255	0/0:39,0:39:99:0,117,255	0/0:47,0:47:99:0,141,255	0/0:24,0:24:99:0,72,255	0/1:24,13:37:100:255,0,255	0/0:28,0:28:99:0,84,255	0/0:30,0:30:99:0,90,255	0/1:10,8:18:100:234,0,255	0/1:19,9:28:100:240,0,255	0/1:21,6:27:99:135,0,255
HIC_ASM_0	3796393	C	T	0/1:11,17:28:100:255,0,255	0/1:21,9:30:100:234,0,255	0/1:14,12:26:100:255,0,255	0/1:15,6:21:99:153,0,255	0/1:25,13:38:100:255,0,255	0/1:12,18:30:100:255,0,255	0/1:15,6:21:99:153,0,255	0/1:16,16:32:100:255,0,255	0/1:13,17:30:100:255,0,255	0/1:26,12:38:100:255,0,255	0/1:9,24:33:100:255,0,225	0/1:18,19:37:100:255,0,255	0/1:13,17:30:100:255,0,255	0/1:18,15:33:100:255,0,255	0/1:16,11:27:100:255,0,255	0/1:23,23:46:100:255,0,255	0/1:6,10:16:100:255,0,168	0/1:16,25:41:100:255,0,255	0/1:11,16:27:100:255,0,255	0/1:14,7:21:100:189,0,255	0/1:15,9:24:100:252,0,255	0/1:9,12:21:100:255,0,255	0/1:13,17:30:100:255,0,255	0/1:16,14:30:100:255,0,255	0/1:11,19:30:100:255,0,255	0/1:18,8:26:100:210,0,255	0/1:26,6:32:99:120,0,255	0/1:10,18:28:100:255,0,255	0/1:11,33:44:100:255,0,255	0/1:25,19:44:100:255,0,255	0/1:8,24:32:100:255,0,192	0/1:16,20:36:100:255,0,255	0/1:23,7:30:99:162,0,255	0/1:9,11:20:100:255,0,255	0/1:20,12:32:100:255,0,255	0/0:39,0:39:99:0,117,255	0/1:12,22:34:100:255,0,255	0/1:26,16:42:100:255,0,255	0/1:23,22:45:100:255,0,255	0/1:12,12:24:100:255,0,255	0/1:16,21:37:100:255,0,255	0/1:20,8:28:100:204,0,255	0/1:22,8:30:100:198,0,255	0/1:7,11:18:100:255,0,198	0/1:15,14:29:100:255,0,255	0/1:13,14:27:100:255,0,255
HIC_ASM_0	3796395	G	A	0/1:18,10:28:100:255,0,255	0/1:21,9:30:100:234,0,255	0/1:14,12:26:100:255,0,255	0/1:16,4:20:99:84,0,255	0/1:24,11:35:100:255,0,255	0/1:18,13:31:100:255,0,255	0/1:14,6:20:99:156,0,255	0/1:16,17:33:100:255,0,255	0/1:13,17:30:100:255,0,255	0/1:27,12:39:100:255,0,255	0/1:18,15:33:100:255,0,255	0/1:24,14:38:100:255,0,255	0/1:20,10:30:100:255,0,255	0/1:18,14:32:100:255,0,255	0/1:16,11:27:100:255,0,255	0/1:34,13:47:100:255,0,255	0/1:10,7:17:100:201,0,255	0/1:34,6:40:99:96,0,255	0/1:16,10:26:100:255,0,255	0/1:14,7:21:100:189,0,255	0/1:15,9:24:100:252,0,255	0/1:10,12:22:100:255,0,255	0/1:19,11:30:100:255,0,255	0/1:18,14:32:100:255,0,255	0/1:20,10:30:100:255,0,255	0/1:19,8:27:100:207,0,255	0/1:26,6:32:99:120,0,255	0/1:10,17:27:100:255,0,255	0/1:18,25:43:100:255,0,255	0/1:38,6:44:99:83,0,255	0/1:15,15:30:100:255,0,255	0/1:21,14:35:100:255,0,255	0/1:23,7:30:99:162,0,255	0/1:8,11:19:100:255,0,231	0/1:25,8:33:100:189,0,255	0/0:39,0:39:99:0,117,255	0/1:23,10:33:100:255,0,255	0/1:26,17:43:100:255,0,255	0/1:24,22:46:100:255,0,255	0/1:13,12:25:100:255,0,255	0/1:29,8:37:100:177,0,255	0/1:20,8:28:100:204,0,255	0/1:21,8:29:100:200,0,255	0/1:15,3:18:99:53,0,255	0/1:25,3:28:99:23,0,255	0/1:20,7:27:100:171,0,255
HIC_ASM_0	3796399	G	A	0/1:20,10:30:100:255,0,255	0/1:22,8:30:100:198,0,255	0/1:14,11:25:100:255,0,255	0/1:16,4:20:99:84,0,255	0/1:23,11:34:100:255,0,255	0/1:19,14:33:100:255,0,255	0/1:15,6:21:99:153,0,255	0/1:16,17:33:100:255,0,255	0/1:13,17:30:100:255,0,255	0/1:27,12:39:100:255,0,255	0/1:18,14:32:100:255,0,255	0/1:23,15:38:100:255,0,255	0/1:21,9:30:100:234,0,255	0/1:19,13:32:100:255,0,255	0/1:16,10:26:100:255,0,255	0/1:34,13:47:100:255,0,255	0/1:11,8:19:100:231,0,255	0/1:32,6:38:99:101,0,255	0/1:15,10:25:100:255,0,255	0/1:14,7:21:100:189,0,255	0/1:15,9:24:100:252,0,255	0/1:11,12:23:100:255,0,255	0/1:17,11:28:100:255,0,255	0/1:19,15:34:100:255,0,255	0/1:19,10:29:100:255,0,255	0/1:19,8:27:100:207,0,255	0/1:25,6:31:99:123,0,255	0/1:11,17:28:100:255,0,255	0/1:17,24:41:100:255,0,255	0/1:37,6:43:99:87,0,255	0/1:15,15:30:100:255,0,255	0/1:21,13:34:100:255,0,255	0/1:25,7:32:99:155,0,255	0/1:8,11:19:100:255,0,231	0/1:25,8:33:100:189,0,255	0/0:39,0:39:99:0,117,255	0/1:23,9:32:100:228,0,255	0/1:25,17:42:100:255,0,255	0/1:24,24:48:100:255,0,255	0/1:13,12:25:100:255,0,255	0/1:28,8:36:100:180,0,255	0/1:18,7:25:100:177,0,255	0/1:21,8:29:100:200,0,255	0/1:16,3:19:99:51,0,255	0/1:25,1:26:99:0,43,255	0/1:19,7:26:100:174,0,255
HIC_ASM_0	3796400	G	A	0/1:19,10:29:100:255,0,255	0/1:22,8:30:100:198,0,255	0/1:14,11:25:100:255,0,255	0/1:16,4:20:99:84,0,255	0/1:23,11:34:100:255,0,255	0/1:19,14:33:100:255,0,255	0/1:15,6:21:99:153,0,255	0/1:15,17:32:100:255,0,255	0/1:13,17:30:100:255,0,255	0/0:39,0:39:99:0,117,255	0/1:18,14:32:100:255,0,255	0/1:23,15:38:100:255,0,255	0/1:21,9:30:100:234,0,255	0/1:20,13:33:100:255,0,255	0/1:16,10:26:100:255,0,255	0/1:33,13:46:100:255,0,255	0/1:11,8:19:100:231,0,255	0/1:32,6:38:99:101,0,255	0/1:15,10:25:100:255,0,255	0/1:14,7:21:100:189,0,255	0/1:15,9:24:100:252,0,255	0/1:10,12:22:100:255,0,255	0/1:17,11:28:100:255,0,255	0/1:20,15:35:100:255,0,255	0/1:20,9:29:100:237,0,255	0/1:20,7:27:100:171,0,255	0/1:25,6:31:99:123,0,255	0/1:11,17:28:100:255,0,255	0/1:18,24:42:100:255,0,255	0/1:37,6:43:99:87,0,255	0/1:15,15:30:100:255,0,255	0/1:20,13:33:100:255,0,255	0/1:25,7:32:99:155,0,255	0/1:8,11:19:100:255,0,231	0/1:25,7:32:99:155,0,255	0/0:39,0:39:99:0,117,255	0/1:23,9:32:100:228,0,255	0/1:25,17:42:100:255,0,255	0/1:24,24:48:100:255,0,255	0/1:13,11:24:100:255,0,255	0/1:29,8:37:100:177,0,255	0/1:18,7:25:100:177,0,255	0/1:21,8:29:100:200,0,255	0/1:16,3:19:99:51,0,255	0/0:25,1:26:99:0,43,255	0/1:19,6:25:99:141,0,255
HIC_ASM_0	3796407	A	C	0/1:19,9:28:100:240,0,255	0/1:22,8:30:100:198,0,255	0/1:14,9:23:100:255,0,255	0/1:16,3:19:99:51,0,255	0/1:23,11:34:100:255,0,255	0/1:18,13:31:100:255,0,255	0/1:15,6:21:99:153,0,255	0/1:14,16:30:100:255,0,255	0/1:12,16:28:100:255,0,255	0/1:27,14:41:100:255,0,255	0/1:18,14:32:100:255,0,255	0/1:22,15:37:100:255,0,255	0/1:23,9:32:100:228,0,255	0/1:22,13:35:100:255,0,255	0/1:20,10:30:100:255,0,255	0/1:31,13:44:100:255,0,255	0/1:13,8:21:100:225,0,255	0/1:33,7:40:99:132,0,255	0/1:16,10:26:100:255,0,255	0/1:14,6:20:99:156,0,255	0/1:16,8:24:100:216,0,255	0/1:8,11:19:100:255,0,231	0/1:17,12:29:100:255,0,255	0/1:20,15:35:100:255,0,255	0/1:20,8:28:100:204,0,255	0/1:22,7:29:100:165,0,255	0/1:26,6:32:99:120,0,255	0/1:11,17:28:100:255,0,255	0/1:14,23:37:100:255,0,255	0/1:38,6:44:99:83,0,255	0/1:14,15:29:100:255,0,255	0/1:19,13:32:100:255,0,255	0/1:24,6:30:99:126,0,255	0/1:8,11:19:100:255,0,231	0/1:25,7:32:99:155,0,255	0/0:39,0:39:99:0,117,255	0/1:23,9:32:100:228,0,255	0/1:26,16:42:100:255,0,255	0/1:24,25:49:100:255,0,255	0/1:14,11:25:100:255,0,255	0/1:29,9:38:100:210,0,255	0/1:19,7:26:100:174,0,255	0/1:20,9:29:100:237,0,255	0/1:15,3:18:99:53,0,255	0/0:26,1:27:99:0,46,255	0/1:18,6:24:99:143,0,255
HIC_ASM_0	3796409	A	T	0/1:21,7:28:100:168,0,255	0/0:31,0:31:99:0,93,255	0/0:31,0:31:99:0,93,255	0/1:18,2:20:93:12,0,255	0/0:37,0:37:99:0,111,255	0/1:26,5:31:99:86,0,255	0/0:34,0:34:99:0,102,255	0/0:31,0:31:99:0,93,255	0/0:32,0:32:99:0,96,255	0/0:39,0:39:99:0,117,255	0/1:21,9:30:100:234,0,255	0/1:32,5:37:99:68,0,255	0/1:24,6:30:99:126,0,255	0/0:35,0:35:99:0,105,255	0/0:31,0:31:99:0,93,255	0/1:34,10:44:100:228,0,255	0/1:18,3:21:99:44,0,255	0/1:21,18:39:100:255,0,255	0/1:21,6:27:99:135,0,255	0/0:29,0:29:99:0,87,255	0/0:34,0:34:99:0,102,255	0/0:19,0:19:99:0,57,255	0/1:26,3:29:99:21,0,255	0/0:32,0:32:99:0,96,255	0/1:19,8:27:100:207,0,255	0/0:36,0:36:99:0,108,255	0/0:38,0:38:99:0,114,255	0/0:29,0:29:99:0,87,255	0/1:34,4:38:99:30,0,255	0/1:26,16:42:100:255,0,255	0/1:23,7:30:99:162,0,255	0/1:27,4:31:99:51,0,255	0/0:42,0:42:99:0,126,255	0/0:23,0:23:99:0,69,255	0/1:28,4:32:99:48,0,255	0/0:42,0:42:99:0,126,255	0/1:21,11:32:100:255,0,255	0/0:41,0:41:99:0,123,255	0/0:51,0:51:99:0,153,255	0/0:24,0:24:99:0,72,255	0/1:25,13:38:100:255,0,255	0/0:28,0:28:99:0,84,255	0/0:28,0:28:99:0,84,255	0/1:10,8:18:100:234,0,255	0/1:18,9:27:100:243,0,255	0/1:18,6:24:99:143,0,255
HIC_ASM_0	3796412	G	A	0/1:12,16:28:100:255,0,255	0/1:23,7:30:99:162,0,255	0/1:14,8:22:100:222,0,255	0/1:16,5:21:99:117,0,255	0/1:25,10:35:100:255,0,255	0/1:12,17:29:100:255,0,255	0/1:15,6:21:99:153,0,255	0/1:14,15:29:100:255,0,255	0/1:13,15:28:100:255,0,255	0/1:24,14:38:100:255,0,255	0/1:9,21:30:100:255,0,234	0/1:17,20:37:100:255,0,255	0/1:16,15:31:100:255,0,255	0/1:22,14:36:100:255,0,255	0/1:20,10:30:100:255,0,255	0/1:21,23:44:100:255,0,255	0/1:10,10:20:100:255,0,255	0/1:15,25:40:100:255,0,255	0/1:11,15:26:100:255,0,255	0/1:13,4:17:99:93,0,255	0/1:16,8:24:100:216,0,255	0/1:9,11:20:100:255,0,255	0/1:13,15:28:100:255,0,255	0/1:21,12:33:100:255,0,255	0/1:12,16:28:100:255,0,255	0/1:22,6:28:99:132,0,255	0/1:26,5:31:99:86,0,255	0/1:10,17:27:100:255,0,255	0/1:10,30:40:100:255,0,240	0/1:21,22:43:100:255,0,255	0/1:8,22:30:100:255,0,198	0/1:14,17:31:100:255,0,255	0/1:24,6:30:99:126,0,255	0/1:8,11:19:100:255,0,231	0/1:21,13:34:100:255,0,255	0/0:40,0:40:99:0,120,255	0/1:12,19:31:100:255,0,255	0/1:23,16:39:100:255,0,255	0/1:24,25:49:100:255,0,255	0/1:14,11:25:100:255,0,255	0/1:17,21:38:100:255,0,255	0/1:20,5:25:99:104,0,255	0/1:19,9:28:100:240,0,255	0/1:7,11:18:100:255,0,198	0/1:15,10:25:100:255,0,255	0/1:11,12:23:100:255,0,255
HIC_ASM_0	3796419	G	A	0/1:21,7:28:100:168,0,255	0/0:29,0:29:99:0,87,255	0/0:29,0:29:99:0,87,255	0/1:19,2:21:88:8,0,255	0/0:34,0:34:99:0,102,255	0/1:24,4:28:99:60,0,255	0/0:23,0:23:99:0,69,255	0/0:27,0:27:99:0,81,255	0/0:28,0:28:99:0,84,255	0/0:40,0:40:99:0,120,255	0/1:21,9:30:100:234,0,255	0/1:30,5:35:99:75,0,255	0/1:25,5:30:99:90,0,255	0/0:36,0:36:99:0,108,255	0/0:29,0:29:99:0,87,255	0/1:34,8:42:99:162,0,255	0/1:19,3:22:99:42,0,255	0/1:20,16:36:100:255,0,255	0/1:20,6:26:99:138,0,255	0/0:29,0:29:99:0,87,255	0/0:33,0:33:99:0,99,255	0/0:21,0:21:99:0,63,255	0/1:25,2:27:89:0,9,255	0/0:32,0:32:99:0,96,255	0/1:20,8:28:100:204,0,255	0/0:32,0:32:99:0,96,255	0/0:36,0:36:99:0,108,255	0/0:26,0:26:99:0,78,255	0/1:32,3:35:65:3,0,255	0/1:27,15:42:100:255,0,255	0/1:23,7:30:99:162,0,255	0/1:27,3:30:98:18,0,255	0/0:42,0:42:99:0,126,255	0/0:23,0:23:99:0,69,255	0/1:24,6:30:99:126,0,255	0/0:37,0:37:99:0,111,255	0/1:19,9:28:100:240,0,255	0/0:38,0:38:99:0,114,255	0/0:50,0:50:99:0,150,255	0/0:21,0:21:99:0,63,255	0/1:24,10:34:100:255,0,255	0/0:24,0:24:99:0,72,255	0/0:30,0:30:99:0,90,255	0/1:9,8:17:100:237,0,255	0/1:13,9:22:100:255,0,255	0/1:18,6:24:99:143,0,255
HIC_ASM_0	3796422	T	C	0/1:12,16:28:100:255,0,255	0/1:22,5:27:99:99,0,255	0/1:16,8:24:100:216,0,255	0/1:16,5:21:99:117,0,255	0/1:25,9:34:100:222,0,255	0/1:12,16:28:100:255,0,255	0/1:13,2:15:99:27,0,255	0/1:13,13:26:100:255,0,255	0/1:12,14:26:100:255,0,255	0/1:24,17:41:100:255,0,255	0/1:10,20:30:100:255,0,255	0/1:16,19:35:100:255,0,255	0/1:15,14:29:100:255,0,255	0/1:22,15:37:100:255,0,255	0/1:20,8:28:100:204,0,255	0/1:21,19:40:100:255,0,255	0/1:11,11:22:100:255,0,255	0/1:13,22:35:100:255,0,255	0/1:12,14:26:100:255,0,255	0/1:14,3:17:99:57,0,255	0/1:14,6:20:99:156,0,255	0/1:11,10:21:100:255,0,255	0/1:13,14:27:100:255,0,255	0/1:21,12:33:100:255,0,255	0/1:12,16:28:100:255,0,255	0/1:20,4:24:99:71,0,255	0/1:24,4:28:99:60,0,255	0/1:10,15:25:100:255,0,255	0/1:9,24:33:100:255,0,225	0/1:22,19:41:100:255,0,255	0/1:9,21:30:100:255,0,234	0/1:15,15:30:100:255,0,255	0/1:24,4:28:99:60,0,255	0/1:9,11:20:100:255,0,255	0/1:18,12:30:100:255,0,255	0/0:37,0:37:99:0,111,255	0/1:12,17:29:100:255,0,255	0/1:24,15:39:100:255,0,255	0/1:25,25:50:100:255,0,255	0/1:14,9:23:100:255,0,255	0/1:16,19:35:100:255,0,255	0/1:18,6:24:99:143,0,255	0/1:22,9:31:100:231,0,255	0/1:6,10:16:100:255,0,168	0/1:12,9:21:100:255,0,255	0/1:12,10:22:100:255,0,255
HIC_ASM_0	3796436	C	T	0/1:18,6:24:99:143,0,255	0/0:27,0:27:99:0,81,255	0/0:31,0:31:99:0,93,255	0/1:13,2:15:99:27,0,255	0/0:33,0:33:99:0,99,255	0/1:20,4:24:99:71,0,255	0/0:25,0:25:99:0,75,255	0/0:28,0:28:99:0,84,255	0/0:30,0:30:99:0,90,255	0/0:42,0:42:99:0,126,255	0/1:21,9:30:100:234,0,255	0/1:30,5:35:99:75,0,255	0/1:22,3:25:99:33,0,255	0/0:31,0:31:99:0,93,255	0/0:25,0:25:99:0,75,255	0/1:28,8:36:100:180,0,255	0/1:17,2:19:96:15,0,255	0/1:17,14:31:100:255,0,255	0/1:19,4:23:99:75,0,255	0/0:31,0:31:99:0,93,255	0/0:34,0:34:99:0,102,255	0/0:19,0:19:99:0,57,255	0/0:23,1:24:99:0,36,255	0/0:24,0:24:99:0,72,255	0/1:23,8:31:100:195,0,255	0/0:31,0:31:99:0,93,255	0/0:35,0:35:99:0,105,255	0/0:24,0:24:99:0,72,255	0/0:27,2:29:97:0,15,255	0/1:23,12:35:100:255,0,255	0/1:21,5:26:99:101,0,255	0/1:24,3:27:99:27,0,255	0/0:45,0:45:99:0,135,255	0/0:22,0:22:99:0,66,255	0/1:21,7:28:100:168,0,255	0/0:33,0:33:99:0,99,255	0/1:20,7:27:100:171,0,255	0/0:34,0:34:99:0,102,255	0/0:45,0:45:99:0,135,255	0/0:20,0:20:99:0,60,255	0/1:23,7:30:99:162,0,255	0/0:24,0:24:99:0,72,255	0/0:29,0:29:99:0,87,255	0/1:10,7:17:100:201,0,255	0/1:12,7:19:100:195,0,255	0/1:13,7:20:100:192,0,255
HIC_ASM_0	3796438	A	G	0/1:18,6:24:99:143,0,255	0/0:28,0:28:99:0,84,255	0/0:34,0:34:99:0,102,255	0/1:13,2:15:99:27,0,255	0/0:33,0:33:99:0,99,255	0/1:20,4:24:99:71,0,255	0/0:25,0:25:99:0,75,255	0/0:27,0:27:99:0,81,255	0/0:30,0:30:99:0,90,255	0/0:42,0:42:99:0,126,255	0/1:20,9:29:100:237,0,255	0/1:30,5:35:99:75,0,255	0/1:23,3:26:99:29,0,255	0/0:31,0:31:99:0,93,255	0/0:25,0:25:99:0,75,255	0/1:27,8:35:100:183,0,255	0/1:17,2:19:96:15,0,255	0/1:17,14:31:100:255,0,255	0/1:18,4:22:99:78,0,255	0/0:32,0:32:99:0,96,255	0/0:32,0:32:99:0,96,255	0/0:19,0:19:99:0,57,255	0/0:23,1:24:99:0,36,255	0/0:24,0:24:99:0,72,255	0/1:23,8:31:100:195,0,255	0/0:32,0:32:99:0,96,255	0/0:37,0:37:99:0,111,255	0/0:24,0:24:99:0,72,255	0/0:29,2:31:99:0,21,255	0/1:23,11:34:100:255,0,255	0/1:21,5:26:99:101,0,255	0/1:24,3:27:99:27,0,255	0/0:44,0:44:99:0,132,255	0/0:22,0:22:99:0,66,255	0/1:21,7:28:100:168,0,255	0/0:33,0:33:99:0,99,255	0/1:20,7:27:100:171,0,255	0/0:35,0:35:99:0,105,255	0/0:45,0:45:99:0,135,255	0/0:20,0:20:99:0,60,255	0/1:23,7:30:99:162,0,255	0/0:24,0:24:99:0,72,255	0/0:29,0:29:99:0,87,255	0/1:10,7:17:100:201,0,255	0/1:12,7:19:100:195,0,255	0/1:13,7:20:100:192,0,255
HIC_ASM_0	3796448	G	A	0/0:23,0:23:99:0,69,255	0/1:22,4:26:99:66,0,255	0/0:26,0:26:99:0,78,255	0/0:22,0:22:99:0,66,255	0/1:21,8:29:100:200,0,255	0/1:13,9:22:100:255,0,255	0/0:26,0:26:99:0,78,255	0/1:13,14:27:100:255,0,255	0/1:15,14:29:100:255,0,255	0/1:24,18:42:100:255,0,255	0/1:7,9:16:100:255,0,204	0/1:17,13:30:100:255,0,255	0/1:16,8:24:100:216,0,255	0/1:21,11:32:100:255,0,255	0/1:19,5:24:99:107,0,255	0/1:28,6:34:99:113,0,255	0/1:13,5:18:99:126,0,255	0/1:22,7:29:100:165,0,255	0/1:12,6:18:100:162,0,255	0/0:32,0:32:99:0,96,255	./.:0,0:0	0/1:11,8:19:100:231,0,255	0/1:12,9:21:100:255,0,255	0/1:17,10:27:100:255,0,255	0/1:20,9:29:100:237,0,255	0/0:30,0:30:99:0,90,255	0/0:38,0:38:99:0,114,255	0/1:10,12:22:100:255,0,255	0/1:10,20:30:100:255,0,255	0/0:40,0:40:99:0,120,255	0/1:13,13:26:100:255,0,255	0/1:17,8:25:100:213,0,255	0/0:45,0:45:99:0,135,255	0/1:10,11:21:100:255,0,255	0/1:21,4:25:99:69,0,255	0/0:36,0:36:99:0,108,255	0/1:22,6:28:99:132,0,255	0/1:21,12:33:100:255,0,255	0/1:27,19:46:100:255,0,255	0/1:13,9:22:100:255,0,255	0/1:21,7:28:100:168,0,255	0/1:13,7:20:100:192,0,255	0/1:28,7:35:99:146,0,255	0/1:14,4:18:99:90,0,255	0/0:27,0:27:99:0,81,255	0/0:27,0:27:99:0,81,255
HIC_ASM_0	3796451	C	T	0/0:22,0:22:99:0,66,255	0/1:23,4:27:99:63,0,255	0/0:25,0:25:99:0,75,255	0/0:22,0:22:99:0,66,255	0/1:20,8:28:100:204,0,255	0/1:13,7:20:100:192,0,255	0/0:25,0:25:99:0,75,255	0/1:12,14:26:100:255,0,255	0/1:15,14:29:100:255,0,255	0/0:43,0:43:99:0,129,255	0/1:7,9:16:100:255,0,204	0/1:17,11:28:100:255,0,255	0/1:15,8:23:100:219,0,255	0/1:21,10:31:100:255,0,255	0/1:19,4:23:99:75,0,255	0/1:28,6:34:99:113,0,255	0/1:13,4:17:99:93,0,255	0/1:23,7:30:99:162,0,255	0/1:12,6:18:100:162,0,255	0/0:32,0:32:99:0,96,255	./.:0,0:0	0/1:11,8:19:100:231,0,255	0/1:12,9:21:100:255,0,255	0/1:17,10:27:100:255,0,255	0/1:20,9:29:100:237,0,255	0/0:28,0:28:99:0,84,255	0/0:37,0:37:99:0,111,255	0/1:10,12:22:100:255,0,255	0/1:11,20:31:100:255,0,255	0/0:38,0:38:99:0,114,255	0/1:13,12:25:100:255,0,255	0/1:17,8:25:100:213,0,255	0/0:42,0:42:99:0,126,255	0/1:10,10:20:100:255,0,255	0/1:21,4:25:99:69,0,255	0/0:35,0:35:99:0,105,255	0/1:21,6:27:99:135,0,255	0/1:21,12:33:100:255,0,255	0/1:26,19:45:100:255,0,255	0/1:12,9:21:100:255,0,255	0/1:21,6:27:99:135,0,255	0/1:13,6:19:99:159,0,255	0/1:27,7:34:99:149,0,255	0/1:11,3:14:99:66,0,255	0/0:25,0:25:99:0,75,255	0/0:25,0:25:99:0,75,255
HIC_ASM_0	3796465	G	A	./.:0,0:0	0/1:19,4:23:99:75,0,255	0/1:15,9:24:100:252,0,255	0/0:19,0:19:99:0,57,255	0/1:22,8:30:100:198,0,255	0/1:9,7:16:100:204,0,255	0/1:13,12:25:100:255,0,255	0/1:12,8:20:100:228,0,255	0/1:17,16:33:100:255,0,255	0/1:26,17:43:100:255,0,255	0/1:6,8:14:100:246,0,174	0/1:15,13:28:100:255,0,255	0/1:15,7:22:100:186,0,255	0/0:31,0:31:99:0,93,255	0/1:21,2:23:65:3,0,255	0/1:18,13:31:100:255,0,255	0/1:12,4:16:99:96,0,255	0/1:11,15:26:100:255,0,255	0/1:9,9:18:100:255,0,255	0/0:25,0:25:99:0,75,255	0/0:27,0:27:99:0,81,255	0/1:11,7:18:100:198,0,255	0/1:11,8:19:100:231,0,255	0/1:17,8:25:100:213,0,255	0/1:13,3:16:99:60,0,255	0/1:19,9:28:100:240,0,255	0/1:26,4:30:99:54,0,255	./.:0,0:0	0/1:12,21:33:100:255,0,255	0/1:16,10:26:100:255,0,255	0/1:8,4:12:99:108,0,252	0/1:15,8:23:100:219,0,255	0/1:23,12:35:100:255,0,255	0/1:10,7:17:100:201,0,255	0/1:15,8:23:100:219,0,255	0/0:33,0:33:99:0,99,255	0/1:10,10:20:100:255,0,255	0/0:18,0:18:99:0,54,255	0/1:24,14:38:100:255,0,255	0/0:22,0:22:99:0,66,255	0/1:19,11:30:100:255,0,255	0/1:14,6:20:99:156,0,255	0/0:26,0:26:99:0,78,255	0/1:7,8:15:100:243,0,207	0/1:9,4:13:99:105,0,255	0/0:8,0:8:99:0,24,255
HIC_ASM_0	3796467	A	G	0/0:22,0:22:99:0,66,255	0/0:24,0:24:99:0,72,255	0/0:27,0:27:99:0,81,255	0/0:18,0:18:99:0,54,255	0/0:31,0:31:99:0,93,255	0/1:13,2:15:99:27,0,255	0/0:26,0:26:99:0,78,255	0/0:21,0:21:99:0,63,255	0/0:28,0:28:99:0,84,255	0/0:45,0:45:99:0,135,255	0/0:23,0:23:99:0,69,255	0/1:23,4:27:99:63,0,255	0/0:31,0:31:99:0,93,255	0/0:29,0:29:99:0,87,255	0/0:27,0:27:99:0,81,255	0/1:22,7:29:100:165,0,255	0/0:15,1:16:94:0,12,255	0/1:17,9:26:100:246,0,255	0/1:14,4:18:99:90,0,255	0/0:25,0:25:99:0,75,255	0/0:26,0:26:99:0,78,255	0/0:16,0:16:99:0,48,255	0/0:26,0:26:99:0,78,255	0/0:26,0:26:99:0,78,255	0/0:16,0:16:99:0,48,255	0/0:33,0:33:99:0,99,255	0/0:32,0:32:99:0,96,255	0/0:22,0:22:99:0,66,255	0/0:35,0:35:99:0,105,255	0/1:15,9:24:100:252,0,255	0/1:8,4:12:99:108,0,252	0/0:27,0:27:99:0,81,255	0/0:39,0:39:99:0,117,255	0/0:19,0:19:99:0,57,255	0/1:17,5:22:99:113,0,255	0/0:33,0:33:99:0,99,255	0/1:15,5:20:99:120,0,255	0/0:32,0:32:99:0,96,255	0/0:36,0:36:99:0,108,255	0/0:22,0:22:99:0,66,255	0/1:25,5:30:99:90,0,255	0/0:22,0:22:99:0,66,255	0/0:33,0:33:99:0,99,255	0/1:10,5:15:99:135,0,255	0/1:10,4:14:99:102,0,255	0/0:8,0:8:99:0,24,255
HIC_ASM_0	3796470	A	G	0/0:23,0:23:99:0,69,255	0/0:24,0:24:99:0,72,255	0/0:28,0:28:99:0,84,255	0/0:18,0:18:99:0,54,255	0/0:30,0:30:99:0,90,255	0/1:11,2:13:99:33,0,255	0/0:26,0:26:99:0,78,255	0/0:20,0:20:99:0,60,255	0/0:28,0:28:99:0,84,255	0/0:43,0:43:99:0,129,255	0/0:23,0:23:99:0,69,255	0/1:21,4:25:99:69,0,255	0/0:32,0:32:99:0,96,255	0/0:29,0:29:99:0,87,255	0/0:26,0:26:99:0,78,255	0/1:24,7:31:99:159,0,255	0/0:15,1:16:94:0,12,255	0/1:16,9:25:100:249,0,255	0/1:15,4:19:99:87,0,255	0/0:25,0:25:99:0,75,255	0/0:26,0:26:99:0,78,255	0/0:16,0:16:99:0,48,255	0/0:26,0:26:99:0,78,255	0/0:26,0:26:99:0,78,255	0/0:14,0:14:99:0,42,255	0/0:33,0:33:99:0,99,255	0/0:32,0:32:99:0,96,255	0/0:22,0:22:99:0,66,255	0/0:36,0:36:99:0,108,255	0/1:15,9:24:100:252,0,255	0/1:7,4:11:99:111,0,219	0/0:26,0:26:99:0,78,255	0/0:39,0:39:99:0,117,255	0/0:20,0:20:99:0,60,255	0/1:17,5:22:99:113,0,255	0/0:32,0:32:99:0,96,255	0/1:15,5:20:99:120,0,255	0/0:31,0:31:99:0,93,255	0/0:38,0:38:99:0,114,255	0/0:23,0:23:99:0,69,255	0/1:25,4:29:99:57,0,255	0/0:22,0:22:99:0,66,255	0/0:33,0:33:99:0,99,255	0/1:10,5:15:99:135,0,255	0/1:11,4:15:99:99,0,255	0/0:8,0:8:99:0,24,255
HIC_ASM_0	3796476	T	C	./.:0,0:0	0/1:20,4:24:99:71,0,255	0/1:19,8:27:100:207,0,255	0/0:17,0:17:99:0,51,255	0/1:20,8:28:100:204,0,255	0/1:7,6:13:100:177,0,213	0/1:14,10:24:100:255,0,255	0/1:12,6:18:100:162,0,255	0/1:15,13:28:100:255,0,255	0/1:27,11:38:100:255,0,255	0/1:6,6:12:100:180,0,180	0/1:15,10:25:100:255,0,255	0/1:14,6:20:99:156,0,255	0/0:29,0:29:99:0,87,255	0/1:20,2:22:79:6,0,255	0/1:19,13:32:100:255,0,255	0/1:12,4:16:99:96,0,255	0/1:11,13:24:100:255,0,255	0/1:10,8:18:100:234,0,255	0/0:27,0:27:99:0,81,255	0/0:25,0:25:99:0,75,255	0/1:11,6:17:100:165,0,255	0/1:12,7:19:100:195,0,255	0/1:18,7:25:100:177,0,255	0/1:11,3:14:99:66,0,255	0/1:22,8:30:100:198,0,255	0/1:27,4:31:99:51,0,255	0/0:22,0:22:99:0,66,255	0/1:11,19:30:100:255,0,255	0/1:19,8:27:100:207,0,255	0/1:7,3:10:99:78,0,222	0/1:14,6:20:99:156,0,255	0/1:24,12:36:100:255,0,255	0/1:10,7:17:100:201,0,255	0/1:13,5:18:99:126,0,255	0/0:30,0:30:99:0,90,255	0/1:10,8:18:100:234,0,255	0/0:18,0:18:99:0,54,255	0/1:23,13:36:100:255,0,255	0/0:25,0:25:99:0,75,255	0/1:20,10:30:100:255,0,255	0/1:15,5:20:99:120,0,255	0/0:25,0:25:99:0,75,255	0/1:7,8:15:100:243,0,207	0/1:11,4:15:99:99,0,255	0/0:8,0:8:99:0,24,255
HIC_ASM_0	3796479	G	A	./.:0,0:0	0/1:20,4:24:99:71,0,255	0/1:19,8:27:100:207,0,255	0/0:18,0:18:99:0,54,255	0/1:20,6:26:99:138,0,255	0/1:7,6:13:100:177,0,213	0/1:16,10:26:100:255,0,255	0/1:12,6:18:100:162,0,255	0/1:15,12:27:100:255,0,255	0/1:27,11:38:100:255,0,255	0/1:6,6:12:100:180,0,180	0/1:15,10:25:100:255,0,255	0/1:14,6:20:99:156,0,255	0/0:29,0:29:99:0,87,255	0/1:19,2:21:88:8,0,255	0/1:19,13:32:100:255,0,255	0/1:12,3:15:99:63,0,255	0/1:11,12:23:100:255,0,255	0/1:8,8:16:100:240,0,240	0/0:27,0:27:99:0,81,255	0/0:24,0:24:99:0,72,255	0/1:11,5:16:99:132,0,255	0/1:11,7:18:100:198,0,255	0/1:18,6:24:99:143,0,255	0/1:11,3:14:99:66,0,255	0/1:22,8:30:100:198,0,255	0/1:27,4:31:99:51,0,255	0/0:22,0:22:99:0,66,255	0/1:13,19:32:100:255,0,255	0/1:19,8:27:100:207,0,255	0/1:7,3:10:99:78,0,222	0/1:14,6:20:99:156,0,255	0/1:25,11:36:100:255,0,255	0/1:10,7:17:100:201,0,255	0/1:14,5:19:99:123,0,255	0/0:30,0:30:99:0,90,255	0/1:11,8:19:100:231,0,255	0/0:18,0:18:99:0,54,255	0/1:23,12:35:100:255,0,255	0/0:25,0:25:99:0,75,255	0/1:20,10:30:100:255,0,255	0/1:15,5:20:99:120,0,255	0/0:25,0:25:99:0,75,255	0/1:7,8:15:100:243,0,207	0/1:11,4:15:99:99,0,255	0/0:8,0:8:99:0,24,255
HIC_ASM_0	3796483	G	A	./.:0,0:0	0/1:20,4:24:99:71,0,255	0/1:20,8:28:100:204,0,255	0/0:18,0:18:99:0,54,255	0/1:20,5:25:99:104,0,255	0/1:7,6:13:100:177,0,213	0/1:17,10:27:100:255,0,255	0/1:12,6:18:100:162,0,255	0/1:15,12:27:100:255,0,255	0/1:25,11:36:100:255,0,255	0/1:7,6:13:100:177,0,213	0/1:15,10:25:100:255,0,255	0/1:14,6:20:99:156,0,255	0/0:28,0:28:99:0,84,255	0/1:18,2:20:93:12,0,255	0/1:20,13:33:100:255,0,255	0/1:12,3:15:99:63,0,255	0/1:10,10:20:100:255,0,255	0/1:8,8:16:100:240,0,240	0/0:28,0:28:99:0,84,255	0/0:25,0:25:99:0,75,255	0/1:11,4:15:99:99,0,255	0/1:11,6:17:100:165,0,255	0/1:18,6:24:99:143,0,255	0/1:11,3:14:99:66,0,255	0/1:21,8:29:100:200,0,255	0/1:28,4:32:99:48,0,255	0/0:22,0:22:99:0,66,255	0/1:15,18:33:100:255,0,255	0/1:19,8:27:100:207,0,255	0/1:7,3:10:99:78,0,222	0/1:13,6:19:99:159,0,255	0/1:26,11:37:100:255,0,255	0/1:11,7:18:100:198,0,255	0/1:14,5:19:99:123,0,255	0/0:28,0:28:99:0,84,255	0/1:11,8:19:100:231,0,255	0/0:19,0:19:99:0,57,255	0/1:22,11:33:100:255,0,255	0/0:25,0:25:99:0,75,255	0/1:20,10:30:100:255,0,255	0/1:14,5:19:99:123,0,255	0/0:24,0:24:99:0,72,255	0/1:7,8:15:100:243,0,207	0/1:11,4:15:99:99,0,255	0/0:8,0:8:99:0,24,255
HIC_ASM_0	3796485	T	C	./.:0,0:0	0/0:24,0:24:99:0,72,255	0/0:29,0:29:99:0,87,255	0/0:18,0:18:99:0,54,255	0/0:26,0:26:99:0,78,255	0/1:10,1:11:66:3,0,255	0/0:27,0:27:99:0,81,255	0/0:18,0:18:99:0,54,255	0/0:27,0:27:99:0,81,255	0/0:37,0:37:99:0,111,255	0/0:21,0:21:99:0,63,255	0/1:21,4:25:99:69,0,255	0/0:28,0:28:99:0,84,255	0/0:28,0:28:99:0,84,255	0/0:22,0:22:99:0,66,255	0/1:26,7:33:99:152,0,255	0/0:17,0:17:99:0,51,255	0/1:13,7:20:100:192,0,255	0/1:12,4:16:99:96,0,255	0/0:28,0:28:99:0,84,255	0/0:26,0:26:99:0,78,255	0/0:16,0:16:99:0,48,255	0/0:22,0:22:99:0,66,255	0/0:25,0:25:99:0,75,255	0/0:15,0:15:99:0,45,255	0/0:34,0:34:99:0,102,255	0/0:38,0:38:99:0,114,255	0/0:23,0:23:99:0,69,255	0/0:38,0:38:99:0,114,255	0/1:19,7:26:100:174,0,255	0/1:7,1:8:93:12,0,228	0/0:25,0:25:99:0,75,255	0/0:37,0:37:99:0,111,255	0/0:22,0:22:99:0,66,255	0/1:14,5:19:99:123,0,255	0/0:28,0:28:99:0,84,255	0/1:13,4:17:99:93,0,255	0/0:31,0:31:99:0,93,255	0/0:35,0:35:99:0,105,255	0/0:24,0:24:99:0,72,255	0/1:26,4:30:99:54,0,255	0/0:21,0:21:99:0,63,255	0/0:29,0:29:99:0,87,255	0/1:10,5:15:99:135,0,255	0/1:11,4:15:99:99,0,255	0/0:8,0:8:99:0,24,255
HIC_ASM_0	3796486	C	T	./.:0,0:0	0/1:20,3:23:99:39,0,255	0/1:20,8:28:100:204,0,255	0/0:18,0:18:99:0,54,255	0/1:19,5:24:99:107,0,255	0/1:8,3:11:99:75,0,255	0/1:17,9:26:100:246,0,255	0/1:13,4:17:99:93,0,255	0/1:14,11:25:100:255,0,255	0/1:25,11:36:100:255,0,255	0/1:7,6:13:100:177,0,213	0/1:19,6:25:99:141,0,255	0/1:13,6:19:99:159,0,255	0/0:28,0:28:99:0,84,255	0/1:18,2:20:93:12,0,255	0/1:27,6:33:99:117,0,255	0/1:12,3:15:99:63,0,255	0/1:17,3:20:99:48,0,255	0/1:12,4:16:99:96,0,255	0/0:28,0:28:99:0,84,255	0/0:26,0:26:99:0,78,255	0/1:11,4:15:99:99,0,255	0/1:10,6:16:100:168,0,255	0/1:19,6:25:99:141,0,255	0/1:11,3:14:99:66,0,255	0/1:22,8:30:100:198,0,255	0/1:27,4:31:99:51,0,255	0/0:24,0:24:99:0,72,255	0/1:15,18:33:100:255,0,255	0/0:33,0:33:99:0,99,255	./.:0,0:0	0/1:13,6:19:99:159,0,255	0/1:23,11:34:100:255,0,255	0/1:11,7:18:100:198,0,255	0/0:19,0:19:99:0,57,255	0/0:29,0:29:99:0,87,255	0/1:13,4:17:99:93,0,255	0/0:19,0:19:99:0,57,255	0/1:22,11:33:100:255,0,255	0/0:23,0:23:99:0,69,255	0/1:25,5:30:99:90,0,255	0/1:14,5:19:99:123,0,255	0/0:22,0:22:99:0,66,255	0/1:12,3:15:99:63,0,255	0/0:21,0:21:99:0,63,255	0/0:19,0:19:99:0,57,255
HIC_ASM_0	3796491	G	A	0/0:19,0:19:99:0,57,255	0/0:25,0:25:99:0,75,255	0/0:26,0:26:99:0,78,255	0/0:17,0:17:99:0,51,255	0/0:24,0:24:99:0,72,255	0/1:10,1:11:66:3,0,255	0/0:24,0:24:99:0,72,255	0/0:18,0:18:99:0,54,255	0/0:26,0:26:99:0,78,255	0/0:32,0:32:99:0,96,255	0/0:20,0:20:99:0,60,255	0/1:21,3:24:99:36,0,255	0/0:28,0:28:99:0,84,255	0/0:27,0:27:99:0,81,255	0/0:18,0:18:99:0,54,255	0/1:24,6:30:99:126,0,255	0/0:19,0:19:99:0,57,255	0/1:12,7:19:100:195,0,255	0/1:12,4:16:99:96,0,255	0/0:26,0:26:99:0,78,255	0/0:24,0:24:99:0,72,255	0/0:16,0:16:99:0,48,255	0/0:22,0:22:99:0,66,255	0/0:26,0:26:99:0,78,255	0/0:14,0:14:99:0,42,255	0/0:30,0:30:99:0,90,255	0/0:35,0:35:99:0,105,255	0/0:23,0:23:99:0,69,255	0/0:39,0:39:99:0,117,255	0/1:21,6:27:99:135,0,255	0/1:6,1:7:96:15,0,195	0/0:24,0:24:99:0,72,255	0/0:34,0:34:99:0,102,255	0/0:20,0:20:99:0,60,255	0/1:13,4:17:99:93,0,255	0/0:28,0:28:99:0,84,255	0/1:13,4:17:99:93,0,255	0/0:27,0:27:99:0,81,255	0/0:35,0:35:99:0,105,255	0/0:22,0:22:99:0,66,255	0/1:26,4:30:99:54,0,255	0/0:19,0:19:99:0,57,255	0/0:30,0:30:99:0,90,255	0/1:10,4:14:99:102,0,255	0/1:12,4:16:99:96,0,255	0/0:8,0:8:99:0,24,255
HIC_ASM_0	3796495	G	A	0/0:19,0:19:99:0,57,255	0/0:24,0:24:99:0,72,255	0/0:26,0:26:99:0,78,255	0/0:17,0:17:99:0,51,255	0/0:24,0:24:99:0,72,255	0/0:15,0:15:99:0,45,255	0/0:24,0:24:99:0,72,255	0/0:17,0:17:99:0,51,255	0/0:24,0:24:99:0,72,255	0/0:32,0:32:99:0,96,255	0/0:19,0:19:99:0,57,255	0/1:22,3:25:99:33,0,255	0/0:28,0:28:99:0,84,255	0/0:27,0:27:99:0,81,255	0/0:18,0:18:99:0,54,255	0/1:24,5:29:99:93,0,255	0/0:19,0:19:99:0,57,255	0/1:12,6:18:100:162,0,255	0/1:11,4:15:99:99,0,255	0/0:26,0:26:99:0,78,255	0/0:24,0:24:99:0,72,255	0/0:16,0:16:99:0,48,255	0/0:21,0:21:99:0,63,255	0/0:24,0:24:99:0,72,255	0/0:14,0:14:99:0,42,255	0/0:27,0:27:99:0,81,255	0/0:35,0:35:99:0,105,255	0/0:23,0:23:99:0,69,255	0/0:37,0:37:99:0,111,255	0/1:21,6:27:99:135,0,255	0/0:16,0:16:99:0,48,255	0/0:23,0:23:99:0,69,255	0/0:35,0:35:99:0,105,255	0/0:18,0:18:99:0,54,255	0/1:14,4:18:99:90,0,255	0/0:28,0:28:99:0,84,255	0/1:12,4:16:99:96,0,255	0/0:27,0:27:99:0,81,255	0/0:35,0:35:99:0,105,255	0/0:25,0:25:99:0,75,255	0/1:26,4:30:99:54,0,255	0/0:19,0:19:99:0,57,255	0/0:31,0:31:99:0,93,255	0/1:10,4:14:99:102,0,255	0/1:12,4:16:99:96,0,255	0/0:9,0:9:99:0,27,255
HIC_ASM_0	3796499	C	T	./.:0,0:0	0/1:19,3:22:99:42,0,255	0/1:18,6:24:99:143,0,255	0/0:18,0:18:99:0,54,255	0/1:18,4:22:99:78,0,255	0/1:7,3:10:99:78,0,222	0/1:16,8:24:100:216,0,255	0/1:11,4:15:99:99,0,255	0/1:14,11:25:100:255,0,255	0/1:26,8:34:100:186,0,255	0/1:7,5:12:99:144,0,216	0/1:16,9:25:100:249,0,255	0/1:15,5:20:99:120,0,255	0/0:26,0:26:99:0,78,255	0/1:14,2:16:99:24,0,255	0/1:15,9:24:100:252,0,255	0/1:15,3:18:99:53,0,255	0/1:9,9:18:100:255,0,255	0/1:8,7:15:100:207,0,243	0/0:24,0:24:99:0,72,255	0/0:23,0:23:99:0,69,255	0/1:12,3:15:99:63,0,255	0/1:9,6:15:100:171,0,255	0/1:19,5:24:99:107,0,255	0/1:11,3:14:99:66,0,255	0/1:20,6:26:99:138,0,255	0/1:25,4:29:99:57,0,255	0/0:21,0:21:99:0,63,255	0/1:15,16:31:100:255,0,255	0/1:21,6:27:99:135,0,255	./.:0,0:0	0/1:11,6:17:100:165,0,255	0/1:23,9:32:100:228,0,255	0/1:9,5:14:99:138,0,255	0/1:12,5:17:99:129,0,255	0/0:29,0:29:99:0,87,255	0/1:9,7:16:100:204,0,255	0/0:17,0:17:99:0,51,255	0/1:24,9:33:100:225,0,255	0/0:25,0:25:99:0,75,255	0/1:21,9:30:100:234,0,255	0/1:15,5:20:99:120,0,255	0/0:30,0:30:99:0,90,255	0/1:6,5:11:99:147,0,183	0/1:12,4:16:99:96,0,255	0/0:8,0:8:99:0,24,255
HIC_ASM_0	3796505	A	G	0/0:22,0:22:99:0,66,255	0/1:18,3:21:99:44,0,255	0/1:17,6:23:99:147,0,255	0/0:17,0:17:99:0,51,255	0/1:16,4:20:99:84,0,255	0/1:8,3:11:99:75,0,255	0/1:15,7:22:100:186,0,255	0/1:11,3:14:99:66,0,255	0/1:15,10:25:100:255,0,255	0/0:33,0:33:99:0,99,255	0/1:7,4:11:99:111,0,219	0/1:16,9:25:100:249,0,255	0/1:14,5:19:99:123,0,255	0/0:27,0:27:99:0,81,255	0/0:15,0:15:99:0,45,255	0/1:14,9:23:100:255,0,255	0/1:15,3:18:99:53,0,255	0/1:9,9:18:100:255,0,255	0/1:8,4:12:99:108,0,252	0/0:25,0:25:99:0,75,255	0/0:27,0:27:99:0,81,255	0/1:11,3:14:99:66,0,255	0/1:9,5:14:99:138,0,255	0/1:19,5:24:99:107,0,255	0/1:10,3:13:99:69,0,255	0/1:20,5:25:99:104,0,255	0/1:23,4:27:99:63,0,255	0/0:21,0:21:99:0,63,255	0/1:15,15:30:100:255,0,255	0/1:21,6:27:99:135,0,255	./.:0,0:0	0/1:9,6:15:100:171,0,255	0/1:24,8:32:100:192,0,255	0/1:10,3:13:99:69,0,255	0/1:14,4:18:99:90,0,255	0/0:29,0:29:99:0,87,255	0/1:9,6:15:100:171,0,255	0/0:16,0:16:99:0,48,255	0/1:24,8:32:100:192,0,255	0/0:25,0:25:99:0,75,255	0/1:23,9:32:100:228,0,255	0/1:14,5:19:99:123,0,255	0/0:27,0:27:99:0,81,255	0/1:6,5:11:99:147,0,183	0/1:12,2:14:99:30,0,255	0/0:8,0:8:99:0,24,255
HIC_ASM_0	3796506	A	G	0/0:22,0:22:99:0,66,255	0/0:20,0:20:99:0,60,255	0/0:24,0:24:99:0,72,255	0/0:17,0:17:99:0,51,255	0/0:22,0:22:99:0,66,255	0/0:15,0:15:99:0,45,255	0/0:22,0:22:99:0,66,255	0/0:14,0:14:99:0,42,255	0/0:25,0:25:99:0,75,255	0/0:35,0:35:99:0,105,255	0/0:16,0:16:99:0,48,255	0/1:21,3:24:99:36,0,255	0/0:27,0:27:99:0,81,255	0/0:27,0:27:99:0,81,255	0/0:14,0:14:99:0,42,255	0/1:18,4:22:99:78,0,255	0/0:20,0:20:99:0,60,255	0/1:11,6:17:100:165,0,255	0/1:9,3:12:99:72,0,255	0/0:25,0:25:99:0,75,255	0/0:27,0:27:99:0,81,255	0/0:15,0:15:99:0,45,255	0/0:19,0:19:99:0,57,255	0/0:24,0:24:99:0,72,255	0/0:20,0:20:99:0,60,255	0/0:27,0:27:99:0,81,255	0/0:32,0:32:99:0,96,255	0/0:21,0:21:99:0,63,255	0/0:34,0:34:99:0,102,255	0/1:21,6:27:99:135,0,255	./.:0,0:0	0/0:19,0:19:99:0,57,255	0/0:35,0:35:99:0,105,255	0/0:13,0:13:99:0,39,255	0/1:14,4:18:99:90,0,255	0/0:29,0:29:99:0,87,255	0/1:12,3:15:99:63,0,255	0/0:25,0:25:99:0,75,255	0/0:33,0:33:99:0,99,255	0/0:25,0:25:99:0,75,255	0/1:28,4:32:99:48,0,255	0/0:19,0:19:99:0,57,255	0/0:27,0:27:99:0,81,255	0/1:8,3:11:99:75,0,255	0/1:12,2:14:99:30,0,255	0/0:8,0:8:99:0,24,255
HIC_ASM_0	3796508	T	C	0/0:22,0:22:99:0,66,255	0/0:20,0:20:99:0,60,255	0/0:25,0:25:99:0,75,255	0/0:17,0:17:99:0,51,255	0/0:22,0:22:99:0,66,255	0/0:15,0:15:99:0,45,255	0/0:20,0:20:99:0,60,255	0/0:14,0:14:99:0,42,255	0/0:25,0:25:99:0,75,255	0/0:33,0:33:99:0,99,255	0/0:15,0:15:99:0,45,255	0/1:21,3:24:99:36,0,255	0/0:28,0:28:99:0,84,255	0/0:27,0:27:99:0,81,255	0/0:14,0:14:99:0,42,255	0/1:18,4:22:99:78,0,255	0/0:20,0:20:99:0,60,255	0/1:11,6:17:100:165,0,255	0/1:9,3:12:99:72,0,255	0/0:25,0:25:99:0,75,255	0/0:27,0:27:99:0,81,255	0/0:15,0:15:99:0,45,255	0/0:18,0:18:99:0,54,255	0/0:24,0:24:99:0,72,255	0/0:21,0:21:99:0,63,255	0/0:27,0:27:99:0,81,255	0/0:32,0:32:99:0,96,255	0/0:21,0:21:99:0,63,255	0/0:34,0:34:99:0,102,255	0/1:20,6:26:99:138,0,255	0/0:14,0:14:99:0,42,255	0/0:18,0:18:99:0,54,255	0/0:35,0:35:99:0,105,255	0/0:13,0:13:99:0,39,255	0/1:15,4:19:99:87,0,255	0/0:27,0:27:99:0,81,255	0/1:11,3:14:99:66,0,255	0/0:24,0:24:99:0,72,255	0/0:33,0:33:99:0,99,255	0/0:25,0:25:99:0,75,255	0/1:27,4:31:99:51,0,255	0/0:20,0:20:99:0,60,255	0/0:27,0:27:99:0,81,255	0/1:8,3:11:99:75,0,255	0/1:12,2:14:99:30,0,255	0/0:8,0:8:99:0,24,255
HIC_ASM_0	3796511	A	G	0/0:19,0:19:99:0,57,255	0/1:16,2:18:98:18,0,255	0/1:18,6:24:99:143,0,255	0/0:16,0:16:99:0,48,255	0/1:17,4:21:99:81,0,255	0/1:8,3:11:99:75,0,255	0/1:13,7:20:100:192,0,255	0/1:10,2:12:99:36,0,255	0/1:15,9:24:100:252,0,255	0/1:24,4:28:99:60,0,255	0/1:6,3:9:99:81,0,189	0/1:15,9:24:100:252,0,255	0/1:16,5:21:99:117,0,255	0/0:26,0:26:99:0,78,255	0/0:14,0:14:99:0,42,255	0/1:14,8:22:100:222,0,255	0/1:14,3:17:99:57,0,255	0/1:10,8:18:100:234,0,255	0/1:8,4:12:99:108,0,252	0/0:25,0:25:99:0,75,255	0/0:27,0:27:99:0,81,255	0/1:11,3:14:99:66,0,255	0/1:9,4:13:99:105,0,255	0/1:20,4:24:99:71,0,255	0/1:11,3:14:99:66,0,255	0/1:20,5:25:99:104,0,255	0/1:22,4:26:99:66,0,255	0/0:21,0:21:99:0,63,255	0/1:15,14:29:100:255,0,255	0/1:20,6:26:99:138,0,255	./.:0,0:0	0/1:7,6:13:100:177,0,213	0/1:25,8:33:100:189,0,255	0/1:12,2:14:99:30,0,255	0/1:15,4:19:99:87,0,255	0/0:30,0:30:99:0,90,255	0/1:10,4:14:99:102,0,255	0/0:14,0:14:99:0,42,255	0/1:24,8:32:100:192,0,255	0/0:26,0:26:99:0,78,255	0/1:23,8:31:100:195,0,255	0/1:16,5:21:99:117,0,255	0/0:27,0:27:99:0,81,255	0/1:6,5:11:99:147,0,183	0/1:12,2:14:99:30,0,255	0/0:8,0:8:99:0,24,255
HIC_ASM_0	3796513	A	G	0/0:19,0:19:99:0,57,255	0/1:16,2:18:98:18,0,255	0/1:18,6:24:99:143,0,255	0/0:13,0:13:99:0,39,255	0/1:17,4:21:99:81,0,255	0/1:8,3:11:99:75,0,255	0/1:13,7:20:100:192,0,255	0/1:11,2:13:99:33,0,255	0/1:15,8:23:100:219,0,255	0/1:24,4:28:99:60,0,255	0/1:6,3:9:99:81,0,189	0/1:18,6:24:99:143,0,255	0/1:16,5:21:99:117,0,255	0/0:26,0:26:99:0,78,255	0/0:15,0:15:99:0,45,255	0/1:19,4:23:99:75,0,255	0/1:14,2:16:99:24,0,255	0/1:15,1:16:94:0,12,255	0/0:12,0:12:99:0,36,255	0/0:25,0:25:99:0,75,255	0/0:27,0:27:99:0,81,255	0/1:11,3:14:99:66,0,255	0/1:7,4:11:99:111,0,219	0/1:20,3:23:99:39,0,255	0/1:11,3:14:99:66,0,255	0/1:20,5:25:99:104,0,255	0/1:22,4:26:99:66,0,255	0/0:22,0:22:99:0,66,255	0/1:15,13:28:100:255,0,255	0/0:31,0:31:99:0,93,255	./.:0,0:0	0/1:8,5:13:99:141,0,249	0/1:25,7:32:99:155,0,255	0/1:12,2:14:99:30,0,255	0/0:20,0:20:99:0,60,255	0/0:29,0:29:99:0,87,255	0/1:11,2:13:99:33,0,255	0/0:14,0:14:99:0,42,255	0/1:24,8:32:100:192,0,255	0/0:24,0:24:99:0,72,255	0/1:24,4:28:99:60,0,255	0/1:15,5:20:99:120,0,255	0/0:27,0:27:99:0,81,255	0/1:8,2:10:99:42,0,255	0/0:19,0:19:99:0,57,255	0/0:16,0:16:99:0,48,255
HIC_ASM_0	3796517	G	A	0/0:20,0:20:99:0,60,255	0/0:17,0:17:99:0,51,255	0/0:24,0:24:99:0,72,255	0/0:13,0:13:99:0,39,255	0/0:25,0:25:99:0,75,255	0/0:14,0:14:99:0,42,255	0/0:19,0:19:99:0,57,255	0/0:14,0:14:99:0,42,255	0/0:22,0:22:99:0,66,255	0/0:32,0:32:99:0,96,255	0/0:14,0:14:99:0,42,255	0/1:21,3:24:99:36,0,255	0/0:28,0:28:99:0,84,255	0/0:26,0:26:99:0,78,255	0/0:15,0:15:99:0,45,255	0/1:18,4:22:99:78,0,255	0/0:16,0:16:99:0,48,255	0/1:10,6:16:100:168,0,255	0/1:8,3:11:99:75,0,255	0/0:25,0:25:99:0,75,255	0/0:24,0:24:99:0,72,255	0/0:15,0:15:99:0,45,255	0/0:16,0:16:99:0,48,255	0/0:22,0:22:99:0,66,255	0/0:21,0:21:99:0,63,255	0/0:25,0:25:99:0,75,255	0/0:28,0:28:99:0,84,255	0/0:22,0:22:99:0,66,255	0/0:32,0:32:99:0,96,255	0/1:20,6:26:99:138,0,255	0/0:13,0:13:99:0,39,255	0/0:16,0:16:99:0,48,255	0/0:32,0:32:99:0,96,255	0/0:14,0:14:99:0,42,255	0/1:15,4:19:99:87,0,255	0/0:29,0:29:99:0,87,255	0/0:11,0:11:99:0,33,255	0/0:19,0:19:99:0,57,255	0/0:29,0:29:99:0,87,255	0/0:24,0:24:99:0,72,255	0/0:26,1:27:99:0,46,255	0/0:20,0:20:99:0,60,255	0/0:25,0:25:99:0,75,255	0/1:9,2:11:99:39,0,255	0/1:12,2:14:99:30,0,255	0/0:8,0:8:99:0,24,255
HIC_ASM_0	3796519	G	A	0/0:20,0:20:99:0,60,255	0/0:17,0:17:99:0,51,255	0/0:24,0:24:99:0,72,255	0/0:13,0:13:99:0,39,255	0/0:25,0:25:99:0,75,255	0/0:13,0:13:99:0,39,255	0/0:18,0:18:99:0,54,255	0/0:14,0:14:99:0,42,255	0/0:22,0:22:99:0,66,255	0/0:32,0:32:99:0,96,255	0/0:13,0:13:99:0,39,255	0/1:21,3:24:99:36,0,255	0/0:27,0:27:99:0,81,255	0/0:26,0:26:99:0,78,255	0/0:16,0:16:99:0,48,255	0/1:17,4:21:99:81,0,255	0/0:16,0:16:99:0,48,255	0/1:9,6:15:100:171,0,255	0/1:8,3:11:99:75,0,255	0/0:25,0:25:99:0,75,255	0/0:24,0:24:99:0,72,255	0/0:15,0:15:99:0,45,255	0/0:16,0:16:99:0,48,255	0/0:22,0:22:99:0,66,255	0/0:20,0:20:99:0,60,255	0/0:25,0:25:99:0,75,255	0/0:28,0:28:99:0,84,255	0/0:22,0:22:99:0,66,255	0/0:32,0:32:99:0,96,255	0/1:20,6:26:99:138,0,255	0/0:12,0:12:99:0,36,255	0/0:16,0:16:99:0,48,255	0/0:32,0:32:99:0,96,255	0/0:14,0:14:99:0,42,255	0/1:15,4:19:99:87,0,255	0/0:29,0:29:99:0,87,255	0/0:11,0:11:99:0,33,255	0/0:18,0:18:99:0,54,255	0/0:28,0:28:99:0,84,255	0/0:24,0:24:99:0,72,255	0/0:25,1:26:99:0,43,255	0/0:20,0:20:99:0,60,255	0/0:25,0:25:99:0,75,255	0/1:9,2:11:99:39,0,255	0/1:12,2:14:99:30,0,255	0/0:8,0:8:99:0,24,255
HIC_ASM_0	3796530	G	A	0/0:20,0:20:99:0,60,255	0/0:19,0:19:99:0,57,255	0/0:24,0:24:99:0,72,255	0/0:13,0:13:99:0,39,255	0/0:23,0:23:99:0,69,255	0/0:13,0:13:99:0,39,255	0/0:17,0:17:99:0,51,255	0/0:15,0:15:99:0,45,255	0/0:22,0:22:99:0,66,255	0/0:30,0:30:99:0,90,255	./.:0,0:0	0/0:25,0:25:99:0,75,255	0/0:24,0:24:99:0,72,255	0/0:23,0:23:99:0,69,255	0/0:16,0:16:99:0,48,255	0/1:15,2:17:99:21,0,255	0/0:15,0:15:99:0,45,255	0/1:10,3:13:99:69,0,255	0/1:9,3:12:99:72,0,255	0/0:24,0:24:99:0,72,255	0/0:25,0:25:99:0,75,255	0/0:18,0:18:99:0,54,255	0/0:16,0:16:99:0,48,255	0/0:19,0:19:99:0,57,255	0/0:19,0:19:99:0,57,255	0/0:28,0:28:99:0,84,255	0/0:28,0:28:99:0,84,255	0/0:20,0:20:99:0,60,255	0/0:29,0:29:99:0,87,255	0/1:18,5:23:99:110,0,255	./.:0,0:0	0/0:15,0:15:99:0,45,255	0/0:29,0:29:99:0,87,255	0/0:11,0:11:99:0,33,255	0/1:15,4:19:99:87,0,255	0/0:27,0:27:99:0,81,255	0/0:12,0:12:99:0,36,255	0/0:18,0:18:99:0,54,255	0/0:27,0:27:99:0,81,255	0/0:23,0:23:99:0,69,255	0/0:25,0:25:99:0,75,255	0/0:21,0:21:99:0,63,255	0/0:23,0:23:99:0,69,255	0/1:7,1:8:93:12,0,228	0/0:18,0:18:99:0,54,255	0/0:14,0:14:99:0,42,255
[truncated: 20,105 more rows]
[truncated: 219 more columns]
