# Supplementary material for: Genetic Effects and Expression Patterns of the Nitrate Transporter (NRT) Gene Family in Populus tomentosa
Source: Front Plant Sci. 2021 May 13;12:661635. doi: 10.3389/fpls.2021.661635 (PMC8155728; doi:10.3389/fpls.2021.661635)
Supplement: Supplementary file 7 [file Data_Sheet_7.xlsx]

## Sheet: summer
snps	gene	statistic	pvalue	FDR	beta
17_12110925	evm.model.HIC_ASM_0.316	15.8533	2.1715e-27	3.62817e-19	0.484335
13_12148134	evm.model.HIC_ASM_0.316	15.7452	3.38179e-27	3.7669e-19	0.487281
14_5202976	evm.model.HIC_ASM_0.316	15.5173	8.64935e-27	4.53359e-19	0.354349
3_6252316	evm.model.HIC_ASM_0.316	15.5149	8.73586e-27	4.53359e-19	0.485175
10_7780177	evm.model.HIC_ASM_0.316	15.4929	9.57106e-27	4.53359e-19	0.413189
3_15591283	evm.model.HIC_ASM_0.316	15.488	9.76388e-27	4.53359e-19	0.410758
10_7770168	evm.model.HIC_ASM_0.316	15.4319	1.23181e-26	4.57364e-19	0.412178
10_4616988	evm.model.HIC_ASM_0.316	15.3216	1.94773e-26	6.5086e-19	0.410115
16_269145	evm.model.HIC_ASM_0.316	15.1748	3.59275e-26	1.09142e-18	0.463536
13_14114975	evm.model.HIC_ASM_0.316	15.0764	5.42161e-26	1.31384e-18	0.409005
17_10939191	evm.model.HIC_ASM_0.316	15.0303	6.57816e-26	1.46545e-18	0.547675
17_11834104	evm.model.HIC_ASM_0.316	14.9894	7.811e-26	1.63134e-18	0.405772
16_269136	evm.model.HIC_ASM_0.316	14.9534	9.08872e-26	1.78654e-18	0.397499
6_38898641	evm.model.HIC_ASM_0.316	14.8477	1.41868e-25	2.44838e-18	0.436686
14_1790161	evm.model.HIC_ASM_0.316	14.84	1.46538e-25	2.44838e-18	0.40538
13_14114815	evm.model.HIC_ASM_0.316	14.8273	1.5463e-25	2.46056e-18	0.40719
7_832277	evm.model.HIC_ASM_0.316	14.7603	2.05283e-25	3.11809e-18	0.381011
6_17953766	evm.model.HIC_ASM_0.316	14.7277	2.35587e-25	3.18613e-18	0.435931
1_15351278	evm.model.HIC_ASM_0.316	14.5996	4.05785e-25	5.02216e-18	0.434209
17_11666176	evm.model.HIC_ASM_0.316	14.5665	4.67058e-25	5.57407e-18	0.435175
6_39548903	evm.model.HIC_ASM_0.316	14.5058	6.05017e-25	6.73915e-18	0.435145
11_12964520	evm.model.HIC_ASM_0.316	14.4626	7.27216e-25	7.75091e-18	0.394675
17_10653528	evm.model.HIC_ASM_0.316	14.4506	7.65434e-25	7.75091e-18	0.378154
17_11232544	evm.model.HIC_ASM_0.316	14.4506	7.65434e-25	7.75091e-18	0.378154
6_31043513	evm.model.HIC_ASM_0.316	14.4193	8.75019e-25	8.35427e-18	0.379942
7_1238549	evm.model.HIC_ASM_0.316	14.366	1.09919e-24	9.92725e-18	0.431051
3_6697137	evm.model.HIC_ASM_0.316	14.3474	1.18999e-24	1.04645e-17	0.351826
9_7955196	evm.model.HIC_ASM_0.316	14.328	1.29309e-24	1.10796e-17	0.369189
12_5464176	evm.model.HIC_ASM_0.316	14.2488	1.81628e-24	1.37667e-17	0.430199
6_14126732	evm.model.HIC_ASM_0.316	14.1221	3.13288e-24	1.37667e-17	0.401838
6_17823068	evm.model.HIC_ASM_0.316	14.0922	3.56412e-24	1.37667e-17	0.398844
18_11396579	evm.model.HIC_ASM_0.316	14.0886	3.62025e-24	1.37667e-17	0.431774
1_16131482	evm.model.HIC_ASM_0.316	14.0795	3.76457e-24	1.37667e-17	0.375744
6_45281507	evm.model.HIC_ASM_0.316	14.073	3.87136e-24	1.37667e-17	0.394099
14_11767377	evm.model.HIC_ASM_0.316	14.069	3.93919e-24	1.37667e-17	0.430998
15_21937578	evm.model.HIC_ASM_0.316	14.0474	4.324e-24	1.37667e-17	0.373795
11_9686779	evm.model.HIC_ASM_0.316	13.9253	7.33655e-24	1.37667e-17	0.354088
6_33159772	evm.model.HIC_ASM_0.316	13.9098	7.84573e-24	1.37667e-17	0.374964
6_33159774	evm.model.HIC_ASM_0.316	13.9098	7.84573e-24	1.37667e-17	0.374964
15_13155486	evm.model.HIC_ASM_0.316	13.8613	9.68138e-24	1.37667e-17	0.375082
9_18226092	evm.model.HIC_ASM_0.316	13.8592	9.76893e-24	1.37667e-17	0.373058
15_1583254	evm.model.HIC_ASM_0.316	13.8579	9.82814e-24	1.37667e-17	0.373109
6_46606363	evm.model.HIC_ASM_0.316	13.8008	1.25913e-23	1.37667e-17	0.350619
17_16780923	evm.model.HIC_ASM_0.316	13.7993	1.26747e-23	1.37667e-17	0.361697
17_16780928	evm.model.HIC_ASM_0.316	13.7993	1.26747e-23	1.37667e-17	0.361697
0_16672833	evm.model.HIC_ASM_0.316	13.7233	1.76477e-23	1.37667e-17	0.519246
6_21069695	evm.model.HIC_ASM_0.316	13.7233	1.76477e-23	1.37667e-17	0.519246
14_109116	evm.model.HIC_ASM_0.316	13.6833	2.10095e-23	1.37667e-17	0.37708
17_10530237	evm.model.HIC_ASM_0.316	13.6745	2.18341e-23	1.37667e-17	0.621795
17_12265442	evm.model.HIC_ASM_0.316	13.647	2.46164e-23	1.37667e-17	0.620855
18_5703284	evm.model.HIC_ASM_0.316	13.647	2.46164e-23	1.37667e-17	0.620855
6_36124078	evm.model.HIC_ASM_0.316	13.6421	2.51546e-23	1.37667e-17	0.465901
17_11168872	evm.model.HIC_ASM_0.316	13.6421	2.51546e-23	1.37667e-17	0.465901
11_4178928	evm.model.HIC_ASM_0.316	13.6397	2.54149e-23	1.37667e-17	0.395572
6_39227348	evm.model.HIC_ASM_0.316	13.629	2.66297e-23	1.37667e-17	0.397385
11_4151311	evm.model.HIC_ASM_0.316	13.629	2.66297e-23	1.37667e-17	0.397385
4_6826390	evm.model.HIC_ASM_0.316	13.6252	2.70767e-23	1.37667e-17	0.420515
17_10808033	evm.model.HIC_ASM_0.316	13.6229	2.73514e-23	1.37667e-17	0.518406
17_11401292	evm.model.HIC_ASM_0.316	13.6229	2.73514e-23	1.37667e-17	0.518406
17_11521556	evm.model.HIC_ASM_0.316	13.6229	2.73514e-23	1.37667e-17	0.518406
17_11655640	evm.model.HIC_ASM_0.316	13.6229	2.73514e-23	1.37667e-17	0.518406
17_12336834	evm.model.HIC_ASM_0.316	13.6229	2.73514e-23	1.37667e-17	0.518406
1_332161	evm.model.HIC_ASM_0.316	13.6065	2.93912e-23	1.37667e-17	0.395935
17_7801990	evm.model.HIC_ASM_0.316	13.6061	2.9441e-23	1.37667e-17	0.438224
13_1904113	evm.model.HIC_ASM_0.316	13.5993	3.03214e-23	1.37667e-17	0.397397
8_9170409	evm.model.HIC_ASM_0.316	13.5425	3.88813e-23	1.37667e-17	0.519174
11_4178947	evm.model.HIC_ASM_0.316	13.5383	3.96159e-23	1.37667e-17	0.394853
17_11304343	evm.model.HIC_ASM_0.316	13.537	3.98291e-23	1.37667e-17	0.384657
6_50484169	evm.model.HIC_ASM_0.316	13.5325	4.06254e-23	1.37667e-17	0.360704
3_19477720	evm.model.HIC_ASM_0.316	13.5171	4.34547e-23	1.37667e-17	0.368779
6_12499831	evm.model.HIC_ASM_0.316	13.5171	4.34547e-23	1.37667e-17	0.368779
6_36870656	evm.model.HIC_ASM_0.316	13.5171	4.34547e-23	1.37667e-17	0.368779
14_14467118	evm.model.HIC_ASM_0.316	13.514	4.40507e-23	1.37667e-17	0.345946
9_6358550	evm.model.HIC_ASM_0.316	13.512	4.44527e-23	1.37667e-17	0.51761
5_3243960	evm.model.HIC_ASM_0.316	13.5048	4.58622e-23	1.37667e-17	0.396802
6_36416070	evm.model.HIC_ASM_0.316	13.5048	4.58622e-23	1.37667e-17	0.396802
17_12326890	evm.model.HIC_ASM_0.316	13.5048	4.58622e-23	1.37667e-17	0.396802
15_23387878	evm.model.HIC_ASM_0.316	13.5026	4.63213e-23	1.37667e-17	0.365846
9_7235092	evm.model.HIC_ASM_0.316	13.4968	4.75053e-23	1.37667e-17	0.346018
17_12059006	evm.model.HIC_ASM_0.316	13.4831	5.04515e-23	1.37667e-17	0.423005
17_16781023	evm.model.HIC_ASM_0.316	13.4765	5.19278e-23	1.37667e-17	0.339783
17_16781043	evm.model.HIC_ASM_0.316	13.4765	5.19278e-23	1.37667e-17	0.339783
11_4808099	evm.model.HIC_ASM_0.316	13.4607	5.56661e-23	1.37667e-17	0.369838
1_11400155	evm.model.HIC_ASM_0.316	13.4448	5.96922e-23	1.37667e-17	0.512986
1_11381146	evm.model.HIC_ASM_0.316	13.4254	6.50065e-23	1.37667e-17	0.398011
1_6149451	evm.model.HIC_ASM_0.316	13.4134	6.85282e-23	1.37667e-17	0.460097
14_3894248	evm.model.HIC_ASM_0.316	13.4134	6.85282e-23	1.37667e-17	0.460097
15_10531044	evm.model.HIC_ASM_0.316	13.4134	6.85282e-23	1.37667e-17	0.460097
17_11045512	evm.model.HIC_ASM_0.316	13.4134	6.85282e-23	1.37667e-17	0.460097
6_29985784	evm.model.HIC_ASM_0.316	13.3899	7.59738e-23	1.37667e-17	0.378808
10_6136908	evm.model.HIC_ASM_0.316	13.3821	7.86348e-23	1.37667e-17	0.345141
0_18922880	evm.model.HIC_ASM_0.316	13.381	7.90212e-23	1.37667e-17	0.422167
17_5127516	evm.model.HIC_ASM_0.316	13.3712	8.24881e-23	1.40349e-17	0.360325
16_2443201	evm.model.HIC_ASM_0.316	13.3666	8.41667e-23	1.41982e-17	0.511548
15_12535889	evm.model.HIC_ASM_0.316	13.3621	8.58698e-23	1.41982e-17	0.511031
17_10535963	evm.model.HIC_ASM_0.316	13.3621	8.58698e-23	1.41982e-17	0.511031
17_10684154	evm.model.HIC_ASM_0.316	13.3621	8.58698e-23	1.41982e-17	0.511031
17_10684176	evm.model.HIC_ASM_0.316	13.3621	8.58698e-23	1.41982e-17	0.511031
17_10872776	evm.model.HIC_ASM_0.316	13.3621	8.58698e-23	1.41982e-17	0.511031
17_11016143	evm.model.HIC_ASM_0.316	13.3621	8.58698e-23	1.41982e-17	0.511031
17_11170002	evm.model.HIC_ASM_0.316	13.3621	8.58698e-23	1.41982e-17	0.511031
17_11170048	evm.model.HIC_ASM_0.316	13.3621	8.58698e-23	1.41982e-17	0.511031
17_11170055	evm.model.HIC_ASM_0.316	13.3621	8.58698e-23	1.41982e-17	0.511031
17_11302140	evm.model.HIC_ASM_0.316	13.3621	8.58698e-23	1.41982e-17	0.511031
17_11336854	evm.model.HIC_ASM_0.316	13.3621	8.58698e-23	1.41982e-17	0.511031
17_12024037	evm.model.HIC_ASM_0.316	13.3621	8.58698e-23	1.41982e-17	0.511031
17_12154695	evm.model.HIC_ASM_0.316	13.3621	8.58698e-23	1.41982e-17	0.511031
17_12301177	evm.model.HIC_ASM_0.316	13.3621	8.58698e-23	1.41982e-17	0.511031
17_11663676	evm.model.HIC_ASM_0.316	13.3494	9.0802e-23	1.49471e-17	0.371293
17_11663691	evm.model.HIC_ASM_0.316	13.3494	9.0802e-23	1.49471e-17	0.371293
13_6320451	evm.model.HIC_ASM_0.316	13.3364	9.61607e-23	1.568e-17	0.3617
15_14155219	evm.model.HIC_ASM_0.316	13.3323	9.79055e-23	1.58972e-17	0.39289
18_9767072	evm.model.HIC_ASM_0.316	13.3033	1.11238e-22	1.78367e-17	0.370508
16_2783761	evm.model.HIC_ASM_0.316	13.2659	1.31201e-22	2.00455e-17	0.390771
10_1029398	evm.model.HIC_ASM_0.316	13.2647	1.31878e-22	2.01319e-17	0.6164
17_11302192	evm.model.HIC_ASM_0.316	13.2452	1.43771e-22	2.17094e-17	0.509725
17_11168646	evm.model.HIC_ASM_0.316	13.2359	1.49791e-22	2.22663e-17	0.392181
17_11665675	evm.model.HIC_ASM_0.316	13.2359	1.49791e-22	2.22663e-17	0.392181
17_11665682	evm.model.HIC_ASM_0.316	13.2359	1.49791e-22	2.22663e-17	0.392181
10_7945481	evm.model.HIC_ASM_0.316	13.1541	2.15079e-22	2.73484e-17	0.347626
12_1424775	evm.model.HIC_ASM_0.316	13.129	2.40316e-22	3.03266e-17	0.3596
11_10276309	evm.model.HIC_ASM_0.316	13.1122	2.58825e-22	3.24053e-17	0.388914
1_16032965	evm.model.HIC_ASM_0.316	13.1029	2.69712e-22	3.29777e-17	0.410134
9_19030773	evm.model.HIC_ASM_0.316	13.0775	3.01914e-22	3.65538e-17	0.432704
13_7291026	evm.model.HIC_ASM_0.316	13.0692	3.13166e-22	3.77081e-17	0.383508
16_10258452	evm.model.HIC_ASM_0.316	13.0621	3.23313e-22	3.87238e-17	0.383823
4_424937	evm.model.HIC_ASM_0.316	13.0454	3.48135e-22	4.13412e-17	0.391667
11_9689825	evm.model.HIC_ASM_0.316	13.0214	3.87271e-22	4.53599e-17	0.388279
3_14334779	evm.model.HIC_ASM_0.316	13.0124	4.03052e-22	4.7027e-17	0.365201
0_18885863	evm.model.HIC_ASM_0.316	13.0088	4.09505e-22	4.75805e-17	0.389038
2_10364011	evm.model.HIC_ASM_0.316	13.0088	4.09505e-22	4.75805e-17	0.389038
5_6388044	evm.model.HIC_ASM_0.316	13.0057	4.15175e-22	4.78148e-17	0.348284
16_147737	evm.model.HIC_ASM_0.316	13.0015	4.22955e-22	4.85358e-17	0.440996
6_29967861	evm.model.HIC_ASM_0.316	12.9884	4.4839e-22	5.12434e-17	0.366583
6_17822990	evm.model.HIC_ASM_0.316	12.981	4.63316e-22	5.26073e-17	0.389032
6_4877680	evm.model.HIC_ASM_0.316	12.9807	4.64095e-22	5.26599e-17	0.367576
11_13678223	evm.model.HIC_ASM_0.316	12.9755	4.74955e-22	5.26828e-17	0.360269
18_8478089	evm.model.HIC_ASM_0.316	12.9718	4.82768e-22	5.26828e-17	0.390462
15_17991360	evm.model.HIC_ASM_0.316	12.9695	4.87687e-22	5.29974e-17	0.530693
9_13462825	evm.model.HIC_ASM_0.316	12.9656	4.96252e-22	5.38407e-17	0.36572
10_5945797	evm.model.HIC_ASM_0.316	12.9358	5.66509e-22	5.55959e-17	0.387784
16_2865299	evm.model.HIC_ASM_0.316	12.9355	5.67281e-22	5.55959e-17	0.367398
11_11442109	evm.model.HIC_ASM_0.316	12.9315	5.7756e-22	5.55959e-17	0.341886
13_12337701	evm.model.HIC_ASM_0.316	12.9262	5.9135e-22	5.55959e-17	0.489706
13_12339612	evm.model.HIC_ASM_0.316	12.9262	5.9135e-22	5.55959e-17	0.489706
13_12339616	evm.model.HIC_ASM_0.316	12.9262	5.9135e-22	5.55959e-17	0.489706
1_3570901	evm.model.HIC_ASM_0.316	12.9228	6.00389e-22	5.55959e-17	0.4198
3_14334739	evm.model.HIC_ASM_0.316	12.9179	6.13662e-22	5.55959e-17	0.36449
3_14334767	evm.model.HIC_ASM_0.316	12.9179	6.13662e-22	5.55959e-17	0.36449
12_5093388	evm.model.HIC_ASM_0.316	12.9179	6.13662e-22	5.55959e-17	0.36449
15_9829852	evm.model.HIC_ASM_0.316	12.9179	6.13662e-22	5.55959e-17	0.36449
16_13821573	evm.model.HIC_ASM_0.316	12.9179	6.13662e-22	5.55959e-17	0.36449
14_170814	evm.model.HIC_ASM_0.316	12.9129	6.27309e-22	5.55959e-17	0.366313
17_10807982	evm.model.HIC_ASM_0.316	12.9114	6.31495e-22	5.55959e-17	0.488403
17_10807988	evm.model.HIC_ASM_0.316	12.9114	6.31495e-22	5.55959e-17	0.488403
17_11006065	evm.model.HIC_ASM_0.316	12.9114	6.31495e-22	5.55959e-17	0.488403
6_28359977	evm.model.HIC_ASM_0.316	12.8939	6.82677e-22	5.55959e-17	0.314585
5_8372701	evm.model.HIC_ASM_0.316	12.8884	6.99805e-22	5.55959e-17	0.388298
17_10845426	evm.model.HIC_ASM_0.316	12.8884	6.99805e-22	5.55959e-17	0.388298
18_5978978	evm.model.HIC_ASM_0.316	12.8858	7.07897e-22	5.55959e-17	0.364511
1_16463735	evm.model.HIC_ASM_0.316	12.8757	7.40533e-22	5.55959e-17	0.33845
8_20324503	evm.model.HIC_ASM_0.316	12.8511	8.26307e-22	5.55959e-17	0.420674
6_19996906	evm.model.HIC_ASM_0.316	12.8505	8.28689e-22	5.55959e-17	0.384454
1_9453482	evm.model.HIC_ASM_0.316	12.8389	8.7271e-22	5.55959e-17	0.401315
4_7831615	evm.model.HIC_ASM_0.316	12.807	1.00588e-21	5.55959e-17	0.365777
17_10832575	evm.model.HIC_ASM_0.316	12.807	1.00588e-21	5.55959e-17	0.365777
1_16203117	evm.model.HIC_ASM_0.316	12.7786	1.14228e-21	5.55959e-17	0.363726
4_10436840	evm.model.HIC_ASM_0.316	12.7786	1.14228e-21	5.55959e-17	0.363726
6_28359991	evm.model.HIC_ASM_0.316	12.7739	1.16612e-21	5.55959e-17	0.313708
8_7320991	evm.model.HIC_ASM_0.316	12.7686	1.19438e-21	5.55959e-17	0.4838
17_11049051	evm.model.HIC_ASM_0.316	12.7686	1.19438e-21	5.55959e-17	0.4838
17_11049086	evm.model.HIC_ASM_0.316	12.7686	1.19438e-21	5.55959e-17	0.4838
17_11049097	evm.model.HIC_ASM_0.316	12.7686	1.19438e-21	5.55959e-17	0.4838
6_47456911	evm.model.HIC_ASM_0.316	12.7318	1.40765e-21	5.55959e-17	0.369688
13_2293500	evm.model.HIC_ASM_0.316	12.7184	1.49511e-21	5.55959e-17	0.343708
7_4355943	evm.model.HIC_ASM_0.316	12.7079	1.56662e-21	5.55959e-17	0.398936
10_7662846	evm.model.HIC_ASM_0.316	12.6891	1.70463e-21	5.55959e-17	0.393014
6_14277014	evm.model.HIC_ASM_0.316	12.6718	1.84135e-21	5.55959e-17	0.384317
18_341893	evm.model.HIC_ASM_0.316	12.6718	1.84135e-21	5.55959e-17	0.384317
15_17780640	evm.model.HIC_ASM_0.316	12.6699	1.85717e-21	5.55959e-17	0.33931
1_14603460	evm.model.HIC_ASM_0.316	12.6671	1.88082e-21	5.55959e-17	0.360906
17_11302243	evm.model.HIC_ASM_0.316	12.6615	1.9284e-21	5.55959e-17	0.482619
13_11804911	evm.model.HIC_ASM_0.316	12.6282	2.23928e-21	5.55959e-17	0.356237
17_16780878	evm.model.HIC_ASM_0.316	12.626	2.26108e-21	5.55959e-17	0.333723
6_14167280	evm.model.HIC_ASM_0.316	12.6146	2.37975e-21	5.55959e-17	0.406242
6_14167281	evm.model.HIC_ASM_0.316	12.6146	2.37975e-21	5.55959e-17	0.406242
6_3710255	evm.model.HIC_ASM_0.316	12.6086	2.44504e-21	5.55959e-17	0.414026
14_14686909	evm.model.HIC_ASM_0.316	12.6073	2.45938e-21	5.55959e-17	0.37539
2_5157477	evm.model.HIC_ASM_0.316	12.6054	2.48048e-21	5.55959e-17	0.384521
3_11812473	evm.model.HIC_ASM_0.316	12.6043	2.49255e-21	5.55959e-17	0.34877
6_37486074	evm.model.HIC_ASM_0.316	12.6013	2.52605e-21	5.55959e-17	0.330837
6_31399961	evm.model.HIC_ASM_0.316	12.6002	2.53839e-21	5.55959e-17	0.376106
8_12767304	evm.model.HIC_ASM_0.316	12.548	3.20987e-21	5.55959e-17	0.413908
11_1973087	evm.model.HIC_ASM_0.316	12.548	3.20987e-21	5.55959e-17	0.413908
15_13461832	evm.model.HIC_ASM_0.316	12.5441	3.26668e-21	5.55959e-17	0.359571
16_2448068	evm.model.HIC_ASM_0.316	12.5345	3.40959e-21	5.55959e-17	0.385242
6_26810842	evm.model.HIC_ASM_0.316	12.5284	3.50436e-21	5.55959e-17	0.343788
6_29995121	evm.model.HIC_ASM_0.316	12.5121	3.77205e-21	5.55959e-17	0.416341
17_15512263	evm.model.HIC_ASM_0.316	12.5114	3.78271e-21	5.55959e-17	0.350842
9_6291756	evm.model.HIC_ASM_0.316	12.4983	4.01243e-21	5.55959e-17	0.386413
9_18004779	evm.model.HIC_ASM_0.316	12.4983	4.01243e-21	5.55959e-17	0.386413
7_19900516	evm.model.HIC_ASM_0.316	12.4966	4.04322e-21	5.55959e-17	0.360399
1_17082883	evm.model.HIC_ASM_0.316	12.4951	4.07212e-21	5.55959e-17	0.568339
0_558480	evm.model.HIC_ASM_0.316	12.486	4.24186e-21	5.55959e-17	0.439666
6_2882427	evm.model.HIC_ASM_0.316	12.4832	4.29506e-21	5.55959e-17	0.403428
6_2882440	evm.model.HIC_ASM_0.316	12.4832	4.29506e-21	5.55959e-17	0.403428
16_14180445	evm.model.HIC_ASM_0.316	12.4745	4.46738e-21	5.55959e-17	0.478878
6_39244312	evm.model.HIC_ASM_0.316	12.4712	4.53454e-21	5.55959e-17	0.383019
16_2958281	evm.model.HIC_ASM_0.316	12.468	4.59959e-21	5.55959e-17	0.335906
13_1946240	evm.model.HIC_ASM_0.316	12.4659	4.64387e-21	5.55959e-17	0.359424
16_9588966	evm.model.HIC_ASM_0.316	12.4659	4.64387e-21	5.55959e-17	0.359424
16_9588969	evm.model.HIC_ASM_0.316	12.4659	4.64387e-21	5.55959e-17	0.359424
9_9553901	evm.model.HIC_ASM_0.316	12.4621	4.7233e-21	5.55959e-17	0.452373
17_10903520	evm.model.HIC_ASM_0.316	12.4621	4.7233e-21	5.55959e-17	0.452373
17_12347951	evm.model.HIC_ASM_0.316	12.4621	4.7233e-21	5.55959e-17	0.452373
9_13027290	evm.model.HIC_ASM_0.316	12.46	4.76838e-21	5.55959e-17	0.333919
1_10970923	evm.model.HIC_ASM_0.316	12.4522	4.93857e-21	5.55959e-17	0.361053
9_6390521	evm.model.HIC_ASM_0.316	12.4326	5.3934e-21	5.55959e-17	0.415718
3_6703430	evm.model.HIC_ASM_0.316	12.4311	5.43004e-21	5.55959e-17	0.412337
1_443734	evm.model.HIC_ASM_0.316	12.4271	5.53087e-21	5.55959e-17	0.488037
11_7080972	evm.model.HIC_ASM_0.316	12.4251	5.58059e-21	5.59234e-17	0.360914
13_2423438	evm.model.HIC_ASM_0.316	12.425	5.58204e-21	5.59234e-17	0.429811
13_6300406	evm.model.HIC_ASM_0.316	12.4238	5.6123e-21	5.61454e-17	0.369193
1_2297714	evm.model.HIC_ASM_0.316	12.4229	5.63538e-21	5.63105e-17	0.48356
10_1565056	evm.model.HIC_ASM_0.316	12.4174	5.77799e-21	5.76821e-17	0.374995
0_10156796	evm.model.HIC_ASM_0.316	12.4168	5.7922e-21	5.78119e-17	0.359673
6_6429226	evm.model.HIC_ASM_0.316	12.4123	5.91046e-21	5.89535e-17	0.567345
1_2527324	evm.model.HIC_ASM_0.316	12.4099	5.97612e-21	5.95924e-17	0.359701
13_1824659	evm.model.HIC_ASM_0.316	12.4043	6.12735e-21	6.09368e-17	0.479839
8_19603771	evm.model.HIC_ASM_0.316	12.4014	6.20866e-21	6.16665e-17	0.376808
11_7117801	evm.model.HIC_ASM_0.316	12.3947	6.39844e-21	6.28805e-17	0.359459
12_4516151	evm.model.HIC_ASM_0.316	12.3942	6.41398e-21	6.3022e-17	0.409631
17_11663907	evm.model.HIC_ASM_0.316	12.3942	6.41398e-21	6.3022e-17	0.409631
0_10156786	evm.model.HIC_ASM_0.316	12.3906	6.51897e-21	6.4016e-17	0.359032
0_10156787	evm.model.HIC_ASM_0.316	12.3906	6.51897e-21	6.4016e-17	0.359032
6_39469776	evm.model.HIC_ASM_0.316	12.3876	6.60643e-21	6.48367e-17	0.478165
7_18605028	evm.model.HIC_ASM_0.316	12.3876	6.60643e-21	6.48367e-17	0.478165
14_14453955	evm.model.HIC_ASM_0.316	12.3779	6.90268e-21	6.67329e-17	0.462976
13_12351418	evm.model.HIC_ASM_0.316	12.363	7.38358e-21	7.11659e-17	0.334356
15_21934362	evm.model.HIC_ASM_0.316	12.3626	7.39773e-21	7.12982e-17	0.360784
8_3586614	evm.model.HIC_ASM_0.316	12.3599	7.4866e-21	7.21152e-17	0.342668
15_17834842	evm.model.HIC_ASM_0.316	12.359	7.51788e-21	7.24061e-17	0.447529
3_9700935	evm.model.HIC_ASM_0.316	12.3588	7.52429e-21	7.24657e-17	0.568562
14_5830406	evm.model.HIC_ASM_0.316	12.3539	7.69219e-21	7.40166e-17	0.391628
5_3253860	evm.model.HIC_ASM_0.316	12.3514	7.781e-21	7.47309e-17	0.36047
6_21068292	evm.model.HIC_ASM_0.316	12.3514	7.781e-21	7.47309e-17	0.36047
6_21121679	evm.model.HIC_ASM_0.316	12.3464	7.9582e-21	7.59681e-17	0.41266
6_36699876	evm.model.HIC_ASM_0.316	12.3464	7.9582e-21	7.59681e-17	0.41266
12_1310045	evm.model.HIC_ASM_0.316	12.3307	8.54264e-21	8.06227e-17	0.392496
1_10493969	evm.model.HIC_ASM_0.316	12.3264	8.71119e-21	8.13254e-17	0.482429
1_10494011	evm.model.HIC_ASM_0.316	12.3264	8.71119e-21	8.13254e-17	0.482429
2_6331846	evm.model.HIC_ASM_0.316	12.3264	8.71119e-21	8.13254e-17	0.482429
5_12012900	evm.model.HIC_ASM_0.316	12.3264	8.71119e-21	8.13254e-17	0.482429
17_8388808	evm.model.HIC_ASM_0.316	12.3264	8.71119e-21	8.13254e-17	0.482429
15_17857140	evm.model.HIC_ASM_0.316	12.3255	8.7446e-21	8.16145e-17	0.411214
9_11591843	evm.model.HIC_ASM_0.316	12.31	9.37854e-21	8.68473e-17	0.372305
6_47123467	evm.model.HIC_ASM_0.316	12.3084	9.4483e-21	8.68473e-17	0.351875
12_3427358	evm.model.HIC_ASM_0.316	12.3063	9.5385e-21	8.68473e-17	0.346233
15_1876067	evm.model.HIC_ASM_0.316	12.3007	9.7817e-21	8.81095e-17	0.385893
16_269021	evm.model.HIC_ASM_0.316	12.2929	1.01323e-20	8.95678e-17	0.350905
17_12271488	evm.model.HIC_ASM_0.316	12.2871	1.04036e-20	9.18654e-17	0.358368
17_12349201	evm.model.HIC_ASM_0.316	12.2871	1.04036e-20	9.18654e-17	0.358368
17_12349233	evm.model.HIC_ASM_0.316	12.2871	1.04036e-20	9.18654e-17	0.358368
7_19131355	evm.model.HIC_ASM_0.316	12.2736	1.10564e-20	9.50045e-17	0.349996
1_1336827	evm.model.HIC_ASM_0.316	12.2735	1.10598e-20	9.50045e-17	0.335125
7_6712022	evm.model.HIC_ASM_0.316	12.2723	1.11204e-20	9.50045e-17	0.381913
0_11603357	evm.model.HIC_ASM_0.316	12.2713	1.11737e-20	9.51637e-17	0.446583
17_11169541	evm.model.HIC_ASM_0.316	12.2713	1.11737e-20	9.51637e-17	0.446583
17_11810530	evm.model.HIC_ASM_0.316	12.2713	1.11737e-20	9.51637e-17	0.446583
17_12331104	evm.model.HIC_ASM_0.316	12.2713	1.11737e-20	9.51637e-17	0.446583
6_37482362	evm.model.HIC_ASM_0.316	12.2478	1.24277e-20	1.02825e-16	0.390152
12_3590682	evm.model.HIC_ASM_0.316	12.2337	1.32458e-20	1.08449e-16	0.310654
1_22147439	evm.model.HIC_ASM_0.316	12.2331	1.32797e-20	1.08449e-16	0.381852
13_2471474	evm.model.HIC_ASM_0.316	12.2273	1.36308e-20	1.1075e-16	0.446406
1_15751793	evm.model.HIC_ASM_0.316	12.2251	1.37712e-20	1.11817e-16	0.471059
9_9554501	evm.model.HIC_ASM_0.316	12.2212	1.40131e-20	1.12542e-16	0.356205
16_436922	evm.model.HIC_ASM_0.316	12.2212	1.40131e-20	1.12542e-16	0.356205
17_11663929	evm.model.HIC_ASM_0.316	12.2212	1.40131e-20	1.12542e-16	0.356205
7_19827163	evm.model.HIC_ASM_0.316	12.213	1.4544e-20	1.16652e-16	0.379728
13_3558413	evm.model.HIC_ASM_0.316	12.2058	1.50268e-20	1.20014e-16	0.360631
0_11887646	evm.model.HIC_ASM_0.316	12.2028	1.52309e-20	1.21528e-16	0.351349
15_17595720	evm.model.HIC_ASM_0.316	12.2008	1.53749e-20	1.22642e-16	0.373185
11_6410995	evm.model.HIC_ASM_0.316	12.2004	1.53971e-20	1.22808e-16	0.446054
17_11615863	evm.model.HIC_ASM_0.316	12.1968	1.56549e-20	1.2473e-16	0.352794
1_14182156	evm.model.HIC_ASM_0.316	12.1906	1.61025e-20	1.28134e-16	0.45922
13_10737409	evm.model.HIC_ASM_0.316	12.1832	1.66442e-20	1.28345e-16	0.408022
7_3816873	evm.model.HIC_ASM_0.316	12.1824	1.67045e-20	1.28345e-16	0.43454
0_11968114	evm.model.HIC_ASM_0.316	12.1817	1.67581e-20	1.28345e-16	0.400837
13_673048	evm.model.HIC_ASM_0.316	12.1765	1.71615e-20	1.28345e-16	0.412253
6_46454613	evm.model.HIC_ASM_0.316	12.1745	1.73205e-20	1.28345e-16	0.358882
8_3302909	evm.model.HIC_ASM_0.316	12.1695	1.77152e-20	1.28345e-16	0.477044
9_10409477	evm.model.HIC_ASM_0.316	12.1695	1.77152e-20	1.28345e-16	0.477044
9_16488112	evm.model.HIC_ASM_0.316	12.1695	1.77152e-20	1.28345e-16	0.477044
15_4673859	evm.model.HIC_ASM_0.316	12.1695	1.77152e-20	1.28345e-16	0.477044
1_13850690	evm.model.HIC_ASM_0.316	12.1672	1.78978e-20	1.28345e-16	0.342485
12_11039964	evm.model.HIC_ASM_0.316	12.1562	1.88153e-20	1.28345e-16	0.43536
6_4118285	evm.model.HIC_ASM_0.316	12.1538	1.90238e-20	1.28345e-16	0.352431
6_4118297	evm.model.HIC_ASM_0.316	12.1538	1.90238e-20	1.28345e-16	0.352431
6_21069825	evm.model.HIC_ASM_0.316	12.1504	1.93159e-20	1.28345e-16	0.356658
11_7163937	evm.model.HIC_ASM_0.316	12.1504	1.93159e-20	1.28345e-16	0.356658
15_17631776	evm.model.HIC_ASM_0.316	12.1459	1.9713e-20	1.28345e-16	0.383499
16_180501	evm.model.HIC_ASM_0.316	12.1428	1.99983e-20	1.28345e-16	0.445496
17_10827272	evm.model.HIC_ASM_0.316	12.1428	1.99983e-20	1.28345e-16	0.445496
10_102256	evm.model.HIC_ASM_0.316	12.1418	2.00848e-20	1.28345e-16	0.570334
10_142979	evm.model.HIC_ASM_0.316	12.1418	2.00848e-20	1.28345e-16	0.570334
17_16135764	evm.model.HIC_ASM_0.316	12.1334	2.08622e-20	1.28345e-16	0.399013
1_14185559	evm.model.HIC_ASM_0.316	12.1332	2.08882e-20	1.28345e-16	0.470096
1_14185979	evm.model.HIC_ASM_0.316	12.1332	2.08882e-20	1.28345e-16	0.470096
7_1104398	evm.model.HIC_ASM_0.316	12.1332	2.08882e-20	1.28345e-16	0.470096
7_1104420	evm.model.HIC_ASM_0.316	12.1332	2.08882e-20	1.28345e-16	0.470096
7_1104423	evm.model.HIC_ASM_0.316	12.1332	2.08882e-20	1.28345e-16	0.470096
7_1104456	evm.model.HIC_ASM_0.316	12.1332	2.08882e-20	1.28345e-16	0.470096
7_1104476	evm.model.HIC_ASM_0.316	12.1332	2.08882e-20	1.28345e-16	0.470096
6_47182136	evm.model.HIC_ASM_0.316	12.1315	2.10462e-20	1.28345e-16	0.378128
7_18533950	evm.model.HIC_ASM_0.316	12.1105	2.31535e-20	1.28345e-16	0.371112
7_18533952	evm.model.HIC_ASM_0.316	12.1105	2.31535e-20	1.28345e-16	0.371112
6_17954256	evm.model.HIC_ASM_0.316	12.1028	2.39718e-20	1.28345e-16	0.354891
15_17224706	evm.model.HIC_ASM_0.316	12.0986	2.44394e-20	1.28345e-16	0.359607
5_9697908	evm.model.HIC_ASM_0.316	12.0934	2.50176e-20	1.28345e-16	0.331975
18_5909087	evm.model.HIC_ASM_0.316	12.0913	2.52538e-20	1.28345e-16	0.350731
16_4731286	evm.model.HIC_ASM_0.316	12.0878	2.56679e-20	1.28871e-16	0.395966
6_21783261	evm.model.HIC_ASM_0.316	12.0873	2.57179e-20	1.29097e-16	0.574024
5_9697889	evm.model.HIC_ASM_0.316	12.0865	2.58091e-20	1.29553e-16	0.330225
10_6165592	evm.model.HIC_ASM_0.316	12.081	2.64615e-20	1.32581e-16	0.445351
10_8233595	evm.model.HIC_ASM_0.316	12.081	2.64615e-20	1.32581e-16	0.445351
17_11521862	evm.model.HIC_ASM_0.316	12.081	2.64615e-20	1.32581e-16	0.445351
17_11834025	evm.model.HIC_ASM_0.316	12.081	2.64615e-20	1.32581e-16	0.445351
17_11834068	evm.model.HIC_ASM_0.316	12.081	2.64615e-20	1.32581e-16	0.445351
17_11834070	evm.model.HIC_ASM_0.316	12.081	2.64615e-20	1.32581e-16	0.445351
4_725510	evm.model.HIC_ASM_0.316	12.072	2.7577e-20	1.36554e-16	0.382948
8_1454844	evm.model.HIC_ASM_0.316	12.0695	2.78833e-20	1.38012e-16	0.36452
7_18533942	evm.model.HIC_ASM_0.316	12.069	2.79463e-20	1.38315e-16	0.394705
6_36739799	evm.model.HIC_ASM_0.316	12.0667	2.82401e-20	1.39732e-16	0.398037
15_22003111	evm.model.HIC_ASM_0.316	12.0623	2.88205e-20	1.4177e-16	0.356325
9_8538335	evm.model.HIC_ASM_0.316	12.0567	2.9553e-20	1.44807e-16	0.471706
0_4998580	evm.model.HIC_ASM_0.316	12.044	3.13158e-20	1.52252e-16	0.573834
10_8276465	evm.model.HIC_ASM_0.316	12.0422	3.15766e-20	1.5344e-16	0.337784
0_4880305	evm.model.HIC_ASM_0.316	12.037	3.23181e-20	1.56897e-16	0.566763
2_8903144	evm.model.HIC_ASM_0.316	12.0311	3.32079e-20	1.61011e-16	0.56929
5_9697991	evm.model.HIC_ASM_0.316	12.0279	3.36902e-20	1.63238e-16	0.329711
6_34552915	evm.model.HIC_ASM_0.316	12.0275	3.37476e-20	1.63484e-16	0.377584
6_15364286	evm.model.HIC_ASM_0.316	12.0249	3.41487e-20	1.6515e-16	0.359093
15_12536220	evm.model.HIC_ASM_0.316	12.0175	3.53237e-20	1.70441e-16	0.567603
0_4996398	evm.model.HIC_ASM_0.316	12.0158	3.55917e-20	1.71702e-16	0.538046
0_4996408	evm.model.HIC_ASM_0.316	12.0158	3.55917e-20	1.71702e-16	0.538046
16_2989537	evm.model.HIC_ASM_0.316	12.0036	3.76345e-20	1.79637e-16	0.340123
16_4731332	evm.model.HIC_ASM_0.316	12.003	3.77266e-20	1.80044e-16	0.395247
17_11351498	evm.model.HIC_ASM_0.316	11.9976	3.86754e-20	1.84372e-16	0.567937
6_32213416	evm.model.HIC_ASM_0.316	11.9928	3.95234e-20	1.88055e-16	0.349133
6_47012639	evm.model.HIC_ASM_0.316	11.9917	3.97129e-20	1.88924e-16	0.380196
6_50502518	evm.model.HIC_ASM_0.316	11.9917	3.97272e-20	1.88987e-16	0.357646
8_876306	evm.model.HIC_ASM_0.316	11.9864	4.06893e-20	1.93253e-16	0.379961
17_11167558	evm.model.HIC_ASM_0.316	11.9808	4.17486e-20	1.97932e-16	0.566743
0_6266091	evm.model.HIC_ASM_0.316	11.979	4.20766e-20	1.99405e-16	0.566629
0_6779814	evm.model.HIC_ASM_0.316	11.979	4.20766e-20	1.99405e-16	0.566629
0_6779815	evm.model.HIC_ASM_0.316	11.979	4.20766e-20	1.99405e-16	0.566629
0_6779876	evm.model.HIC_ASM_0.316	11.979	4.20766e-20	1.99405e-16	0.566629
0_6779882	evm.model.HIC_ASM_0.316	11.979	4.20766e-20	1.99405e-16	0.566629
0_6779948	evm.model.HIC_ASM_0.316	11.979	4.20766e-20	1.99405e-16	0.566629
0_6780011	evm.model.HIC_ASM_0.316	11.979	4.20766e-20	1.99405e-16	0.566629
0_6780020	evm.model.HIC_ASM_0.316	11.979	4.20766e-20	1.99405e-16	0.566629
0_6780196	evm.model.HIC_ASM_0.316	11.979	4.20766e-20	1.99405e-16	0.566629
17_11354113	evm.model.HIC_ASM_0.316	11.9788	4.21188e-20	1.99602e-16	0.568344
7_18533927	evm.model.HIC_ASM_0.316	11.9746	4.29399e-20	2.03069e-16	0.393812
13_3474711	evm.model.HIC_ASM_0.316	11.9725	4.3342e-20	2.03069e-16	0.350847
7_2578396	evm.model.HIC_ASM_0.316	11.9708	4.36909e-20	2.03069e-16	0.353927
7_1104412	evm.model.HIC_ASM_0.316	11.9682	4.41999e-20	2.03069e-16	0.468006
6_30404148	evm.model.HIC_ASM_0.316	11.9651	4.48257e-20	2.03069e-16	0.44754
7_12486314	evm.model.HIC_ASM_0.316	11.9651	4.48257e-20	2.03069e-16	0.44754
9_16488239	evm.model.HIC_ASM_0.316	11.9651	4.48257e-20	2.03069e-16	0.44754
17_12333759	evm.model.HIC_ASM_0.316	11.9651	4.48257e-20	2.03069e-16	0.44754
8_17981588	evm.model.HIC_ASM_0.316	11.9625	4.53677e-20	2.03069e-16	0.569119
17_11344296	evm.model.HIC_ASM_0.316	11.9622	4.54299e-20	2.03069e-16	0.568448
15_23098607	evm.model.HIC_ASM_0.316	11.9614	4.55954e-20	2.03069e-16	0.40695
15_14313660	evm.model.HIC_ASM_0.316	11.9596	4.59784e-20	2.03069e-16	0.445224
15_1582457	evm.model.HIC_ASM_0.316	11.9588	4.61365e-20	2.03069e-16	0.567001
10_8559377	evm.model.HIC_ASM_0.316	11.9587	4.61659e-20	2.03069e-16	0.411219
10_9227455	evm.model.HIC_ASM_0.316	11.9542	4.71129e-20	2.03069e-16	0.46533
17_10465153	evm.model.HIC_ASM_0.316	11.9513	4.77454e-20	2.03069e-16	0.566244
0_4883709	evm.model.HIC_ASM_0.316	11.9499	4.80396e-20	2.03069e-16	0.565452
0_4945149	evm.model.HIC_ASM_0.316	11.9499	4.80396e-20	2.03069e-16	0.565452
0_4945513	evm.model.HIC_ASM_0.316	11.9499	4.80396e-20	2.03069e-16	0.565452
0_4945648	evm.model.HIC_ASM_0.316	11.9499	4.80396e-20	2.03069e-16	0.565452
0_4945726	evm.model.HIC_ASM_0.316	11.9499	4.80396e-20	2.03069e-16	0.565452
0_10694918	evm.model.HIC_ASM_0.316	11.9499	4.80396e-20	2.03069e-16	0.565452
0_10694941	evm.model.HIC_ASM_0.316	11.9499	4.80396e-20	2.03069e-16	0.565452
3_10084990	evm.model.HIC_ASM_0.316	11.9499	4.80396e-20	2.03069e-16	0.565452
3_10085007	evm.model.HIC_ASM_0.316	11.9499	4.80396e-20	2.03069e-16	0.565452
3_10085018	evm.model.HIC_ASM_0.316	11.9499	4.80396e-20	2.03069e-16	0.565452
3_10763795	evm.model.HIC_ASM_0.316	11.9499	4.80396e-20	2.03069e-16	0.565452
5_10813749	evm.model.HIC_ASM_0.316	11.9499	4.80396e-20	2.03069e-16	0.565452
5_10813757	evm.model.HIC_ASM_0.316	11.9499	4.80396e-20	2.03069e-16	0.565452
6_46807056	evm.model.HIC_ASM_0.316	11.9499	4.80396e-20	2.03069e-16	0.565452
7_19582221	evm.model.HIC_ASM_0.316	11.9499	4.80396e-20	2.03069e-16	0.565452
8_14050005	evm.model.HIC_ASM_0.316	11.9499	4.80396e-20	2.03069e-16	0.565452
9_18614296	evm.model.HIC_ASM_0.316	11.9499	4.80396e-20	2.03069e-16	0.565452
9_18614308	evm.model.HIC_ASM_0.316	11.9499	4.80396e-20	2.03069e-16	0.565452
9_18614318	evm.model.HIC_ASM_0.316	11.9499	4.80396e-20	2.03069e-16	0.565452
9_18614324	evm.model.HIC_ASM_0.316	11.9499	4.80396e-20	2.03069e-16	0.565452
9_18614329	evm.model.HIC_ASM_0.316	11.9499	4.80396e-20	2.03069e-16	0.565452
9_18614342	evm.model.HIC_ASM_0.316	11.9499	4.80396e-20	2.03069e-16	0.565452
9_18614354	evm.model.HIC_ASM_0.316	11.9499	4.80396e-20	2.03069e-16	0.565452
9_18614399	evm.model.HIC_ASM_0.316	11.9499	4.80396e-20	2.03069e-16	0.565452
9_18614408	evm.model.HIC_ASM_0.316	11.9499	4.80396e-20	2.03069e-16	0.565452
9_18614414	evm.model.HIC_ASM_0.316	11.9499	4.80396e-20	2.03069e-16	0.565452
9_18614543	evm.model.HIC_ASM_0.316	11.9499	4.80396e-20	2.03069e-16	0.565452
10_93566	evm.model.HIC_ASM_0.316	11.9499	4.80396e-20	2.03069e-16	0.565452
10_94511	evm.model.HIC_ASM_0.316	11.9499	4.80396e-20	2.03069e-16	0.565452
10_94520	evm.model.HIC_ASM_0.316	11.9499	4.80396e-20	2.03069e-16	0.565452
10_5365360	evm.model.HIC_ASM_0.316	11.9499	4.80396e-20	2.03069e-16	0.565452
10_11317983	evm.model.HIC_ASM_0.316	11.9499	4.80396e-20	2.03069e-16	0.565452
10_11317987	evm.model.HIC_ASM_0.316	11.9499	4.80396e-20	2.03069e-16	0.565452
10_11317992	evm.model.HIC_ASM_0.316	11.9499	4.80396e-20	2.03069e-16	0.565452
13_13941645	evm.model.HIC_ASM_0.316	11.9499	4.80396e-20	2.03069e-16	0.565452
15_12534191	evm.model.HIC_ASM_0.316	11.9499	4.80396e-20	2.03069e-16	0.565452
15_12534490	evm.model.HIC_ASM_0.316	11.9499	4.80396e-20	2.03069e-16	0.565452
15_12534609	evm.model.HIC_ASM_0.316	11.9499	4.80396e-20	2.03069e-16	0.565452
15_12534902	evm.model.HIC_ASM_0.316	11.9499	4.80396e-20	2.03069e-16	0.565452
17_11006201	evm.model.HIC_ASM_0.316	11.9499	4.80396e-20	2.03069e-16	0.565452
17_11010532	evm.model.HIC_ASM_0.316	11.9499	4.80396e-20	2.03069e-16	0.565452
17_11025048	evm.model.HIC_ASM_0.316	11.9499	4.80396e-20	2.03069e-16	0.565452
17_11025234	evm.model.HIC_ASM_0.316	11.9499	4.80396e-20	2.03069e-16	0.565452
17_11026180	evm.model.HIC_ASM_0.316	11.9499	4.80396e-20	2.03069e-16	0.565452
17_11026281	evm.model.HIC_ASM_0.316	11.9499	4.80396e-20	2.03069e-16	0.565452
17_11026360	evm.model.HIC_ASM_0.316	11.9499	4.80396e-20	2.03069e-16	0.565452
17_11026488	evm.model.HIC_ASM_0.316	11.9499	4.80396e-20	2.03069e-16	0.565452
17_11026516	evm.model.HIC_ASM_0.316	11.9499	4.80396e-20	2.03069e-16	0.565452
17_11027588	evm.model.HIC_ASM_0.316	11.9499	4.80396e-20	2.03069e-16	0.565452
17_11027819	evm.model.HIC_ASM_0.316	11.9499	4.80396e-20	2.03069e-16	0.565452
17_11027831	evm.model.HIC_ASM_0.316	11.9499	4.80396e-20	2.03069e-16	0.565452
17_11027886	evm.model.HIC_ASM_0.316	11.9499	4.80396e-20	2.03069e-16	0.565452
17_17245508	evm.model.HIC_ASM_0.316	11.9499	4.80396e-20	2.03069e-16	0.565452
17_17245714	evm.model.HIC_ASM_0.316	11.9499	4.80396e-20	2.03069e-16	0.565452
17_17646777	evm.model.HIC_ASM_0.316	11.9499	4.80396e-20	2.03069e-16	0.565452
2_5581074	evm.model.HIC_ASM_0.316	11.9487	4.83125e-20	2.03069e-16	0.356632
17_10564865	evm.model.HIC_ASM_0.316	11.9474	4.85891e-20	2.03069e-16	0.565584
17_16520980	evm.model.HIC_ASM_0.316	11.9471	4.86579e-20	2.03069e-16	0.428098
1_9617942	evm.model.HIC_ASM_0.316	11.9461	4.88857e-20	2.03069e-16	0.406638
16_18808	evm.model.HIC_ASM_0.316	11.9452	4.90846e-20	2.03069e-16	0.565496
7_10855389	evm.model.HIC_ASM_0.316	11.9445	4.92424e-20	2.03069e-16	0.376778
14_6142386	evm.model.HIC_ASM_0.316	11.9437	4.94233e-20	2.03069e-16	0.480147
6_4580625	evm.model.HIC_ASM_0.316	11.9402	5.02129e-20	2.03069e-16	0.405585
4_1111312	evm.model.HIC_ASM_0.316	11.9386	5.05844e-20	2.03069e-16	0.335777
17_11662425	evm.model.HIC_ASM_0.316	11.9376	5.08247e-20	2.03069e-16	0.331897
11_2653009	evm.model.HIC_ASM_0.316	11.9363	5.11069e-20	2.03069e-16	0.355486
12_3511475	evm.model.HIC_ASM_0.316	11.9347	5.14947e-20	2.03069e-16	0.332725
3_10085059	evm.model.HIC_ASM_0.316	11.9275	5.32061e-20	2.03069e-16	0.565704
7_636152	evm.model.HIC_ASM_0.316	11.9271	5.33147e-20	2.03069e-16	0.462133
14_837012	evm.model.HIC_ASM_0.316	11.927	5.33261e-20	2.03069e-16	0.440318
14_5246336	evm.model.HIC_ASM_0.316	11.9232	5.42584e-20	2.03069e-16	0.449171
13_11064360	evm.model.HIC_ASM_0.316	11.9186	5.54214e-20	2.03069e-16	0.56537
16_4731309	evm.model.HIC_ASM_0.316	11.9172	5.57704e-20	2.03069e-16	0.395036
18_10186667	evm.model.HIC_ASM_0.316	11.9169	5.58473e-20	2.03069e-16	0.564341
18_10186692	evm.model.HIC_ASM_0.316	11.9169	5.58473e-20	2.03069e-16	0.564341
18_10186699	evm.model.HIC_ASM_0.316	11.9169	5.58473e-20	2.03069e-16	0.564341
18_10186701	evm.model.HIC_ASM_0.316	11.9169	5.58473e-20	2.03069e-16	0.564341
18_10186734	evm.model.HIC_ASM_0.316	11.9169	5.58473e-20	2.03069e-16	0.564341
18_10186741	evm.model.HIC_ASM_0.316	11.9169	5.58473e-20	2.03069e-16	0.564341
18_10186742	evm.model.HIC_ASM_0.316	11.9169	5.58473e-20	2.03069e-16	0.564341
5_6354228	evm.model.HIC_ASM_0.316	11.9153	5.6259e-20	2.03069e-16	0.563669
13_2108451	evm.model.HIC_ASM_0.316	11.9147	5.64161e-20	2.03069e-16	0.343409
16_1641063	evm.model.HIC_ASM_0.316	11.9127	5.69233e-20	2.03069e-16	0.460325
0_9742079	evm.model.HIC_ASM_0.316	11.9104	5.75272e-20	2.03069e-16	0.442807
16_67429	evm.model.HIC_ASM_0.316	11.9094	5.77831e-20	2.03069e-16	0.474003
9_10423548	evm.model.HIC_ASM_0.316	11.9077	5.82404e-20	2.03069e-16	0.459017
16_2245784	evm.model.HIC_ASM_0.316	11.9071	5.84056e-20	2.03069e-16	0.368657
16_435770	evm.model.HIC_ASM_0.316	11.9068	5.84648e-20	2.03069e-16	0.355662
6_18148190	evm.model.HIC_ASM_0.316	11.9021	5.97478e-20	2.03069e-16	0.565552
18_5928885	evm.model.HIC_ASM_0.316	11.9009	6.00632e-20	2.03069e-16	0.566128
7_18533958	evm.model.HIC_ASM_0.316	11.9003	6.02375e-20	2.03069e-16	0.367645
6_28368216	evm.model.HIC_ASM_0.316	11.9003	6.02409e-20	2.03069e-16	0.353228
14_5457668	evm.model.HIC_ASM_0.316	11.8982	6.08218e-20	2.03069e-16	0.350863
17_10614097	evm.model.HIC_ASM_0.316	11.896	6.14131e-20	2.03069e-16	0.565008
13_12338085	evm.model.HIC_ASM_0.316	11.8938	6.20537e-20	2.03069e-16	0.565462
13_12338113	evm.model.HIC_ASM_0.316	11.8938	6.20537e-20	2.03069e-16	0.565462
13_12338537	evm.model.HIC_ASM_0.316	11.8938	6.20537e-20	2.03069e-16	0.565462
13_12347606	evm.model.HIC_ASM_0.316	11.8938	6.20537e-20	2.03069e-16	0.565462
14_7018974	evm.model.HIC_ASM_0.316	11.8938	6.20537e-20	2.03069e-16	0.565462
1_14561604	evm.model.HIC_ASM_0.316	11.8927	6.23701e-20	2.03069e-16	0.56445
6_11875873	evm.model.HIC_ASM_0.316	11.8916	6.26608e-20	2.03069e-16	0.32772
10_6229984	evm.model.HIC_ASM_0.316	11.8914	6.27335e-20	2.03069e-16	0.39972
13_11800585	evm.model.HIC_ASM_0.316	11.8912	6.27932e-20	2.03069e-16	0.366438
13_3376809	evm.model.HIC_ASM_0.316	11.8905	6.29782e-20	2.03069e-16	0.452961
6_28360551	evm.model.HIC_ASM_0.316	11.8867	6.40876e-20	2.03069e-16	0.320101
7_2531848	evm.model.HIC_ASM_0.316	11.8865	6.41588e-20	2.03069e-16	0.45913
11_3826127	evm.model.HIC_ASM_0.316	11.8865	6.41588e-20	2.03069e-16	0.45913
12_12299192	evm.model.HIC_ASM_0.316	11.8865	6.41588e-20	2.03069e-16	0.45913
10_1852326	evm.model.HIC_ASM_0.316	11.8843	6.47986e-20	2.03069e-16	0.395822
6_43421975	evm.model.HIC_ASM_0.316	11.8815	6.56143e-20	2.03069e-16	0.564582
1_14780997	evm.model.HIC_ASM_0.316	11.8797	6.617e-20	2.03069e-16	0.345772
12_1900699	evm.model.HIC_ASM_0.316	11.877	6.69834e-20	2.03069e-16	0.565524
11_14914477	evm.model.HIC_ASM_0.316	11.8712	6.87913e-20	2.03069e-16	0.564724
6_40410936	evm.model.HIC_ASM_0.316	11.8703	6.90706e-20	2.03069e-16	0.354318
18_10186670	evm.model.HIC_ASM_0.316	11.8695	6.93161e-20	2.03069e-16	0.563891
18_10186794	evm.model.HIC_ASM_0.316	11.8695	6.93161e-20	2.03069e-16	0.563891
6_11875851	evm.model.HIC_ASM_0.316	11.8689	6.95045e-20	2.03069e-16	0.327154
5_5910945	evm.model.HIC_ASM_0.316	11.8683	6.97059e-20	2.03069e-16	0.350669
17_10909217	evm.model.HIC_ASM_0.316	11.8674	6.99748e-20	2.03069e-16	0.405857
10_14405519	evm.model.HIC_ASM_0.316	11.8667	7.02166e-20	2.03069e-16	0.565909
0_66854	evm.model.HIC_ASM_0.316	11.866	7.04374e-20	2.03069e-16	0.564299
0_66886	evm.model.HIC_ASM_0.316	11.866	7.04374e-20	2.03069e-16	0.564299
0_898556	evm.model.HIC_ASM_0.316	11.866	7.04374e-20	2.03069e-16	0.564299
0_4603077	evm.model.HIC_ASM_0.316	11.866	7.04374e-20	2.03069e-16	0.564299
0_5815180	evm.model.HIC_ASM_0.316	11.866	7.04374e-20	2.03069e-16	0.564299
0_6298259	evm.model.HIC_ASM_0.316	11.866	7.04374e-20	2.03069e-16	0.564299
0_6848642	evm.model.HIC_ASM_0.316	11.866	7.04374e-20	2.03069e-16	0.564299
0_6848655	evm.model.HIC_ASM_0.316	11.866	7.04374e-20	2.03069e-16	0.564299
0_6848698	evm.model.HIC_ASM_0.316	11.866	7.04374e-20	2.03069e-16	0.564299
0_6848715	evm.model.HIC_ASM_0.316	11.866	7.04374e-20	2.03069e-16	0.564299
0_16273815	evm.model.HIC_ASM_0.316	11.866	7.04374e-20	2.03069e-16	0.564299
1_484681	evm.model.HIC_ASM_0.316	11.866	7.04374e-20	2.03069e-16	0.564299
1_928994	evm.model.HIC_ASM_0.316	11.866	7.04374e-20	2.03069e-16	0.564299
1_2917943	evm.model.HIC_ASM_0.316	11.866	7.04374e-20	2.03069e-16	0.564299
1_7474288	evm.model.HIC_ASM_0.316	11.866	7.04374e-20	2.03069e-16	0.564299
1_7474302	evm.model.HIC_ASM_0.316	11.866	7.04374e-20	2.03069e-16	0.564299
1_7474391	evm.model.HIC_ASM_0.316	11.866	7.04374e-20	2.03069e-16	0.564299
1_7624309	evm.model.HIC_ASM_0.316	11.866	7.04374e-20	2.03069e-16	0.564299
1_17680365	evm.model.HIC_ASM_0.316	11.866	7.04374e-20	2.03069e-16	0.564299
1_17681642	evm.model.HIC_ASM_0.316	11.866	7.04374e-20	2.03069e-16	0.564299
3_7645696	evm.model.HIC_ASM_0.316	11.866	7.04374e-20	2.03069e-16	0.564299
3_15094436	evm.model.HIC_ASM_0.316	11.866	7.04374e-20	2.03069e-16	0.564299
3_16821656	evm.model.HIC_ASM_0.316	11.866	7.04374e-20	2.03069e-16	0.564299
3_16821732	evm.model.HIC_ASM_0.316	11.866	7.04374e-20	2.03069e-16	0.564299
3_16822068	evm.model.HIC_ASM_0.316	11.866	7.04374e-20	2.03069e-16	0.564299
3_16822069	evm.model.HIC_ASM_0.316	11.866	7.04374e-20	2.03069e-16	0.564299
4_11249273	evm.model.HIC_ASM_0.316	11.866	7.04374e-20	2.03069e-16	0.564299
4_11631012	evm.model.HIC_ASM_0.316	11.866	7.04374e-20	2.03069e-16	0.564299
4_11631100	evm.model.HIC_ASM_0.316	11.866	7.04374e-20	2.03069e-16	0.564299
4_11631201	evm.model.HIC_ASM_0.316	11.866	7.04374e-20	2.03069e-16	0.564299
4_11631593	evm.model.HIC_ASM_0.316	11.866	7.04374e-20	2.03069e-16	0.564299
4_11632427	evm.model.HIC_ASM_0.316	11.866	7.04374e-20	2.03069e-16	0.564299
4_11633353	evm.model.HIC_ASM_0.316	11.866	7.04374e-20	2.03069e-16	0.564299
4_11633516	evm.model.HIC_ASM_0.316	11.866	7.04374e-20	2.03069e-16	0.564299
4_11633732	evm.model.HIC_ASM_0.316	11.866	7.04374e-20	2.03069e-16	0.564299
5_5036869	evm.model.HIC_ASM_0.316	11.866	7.04374e-20	2.03069e-16	0.564299
5_5746983	evm.model.HIC_ASM_0.316	11.866	7.04374e-20	2.03069e-16	0.564299
5_5747190	evm.model.HIC_ASM_0.316	11.866	7.04374e-20	2.03069e-16	0.564299
5_5747211	evm.model.HIC_ASM_0.316	11.866	7.04374e-20	2.03069e-16	0.564299
5_7589081	evm.model.HIC_ASM_0.316	11.866	7.04374e-20	2.03069e-16	0.564299
5_12087994	evm.model.HIC_ASM_0.316	11.866	7.04374e-20	2.03069e-16	0.564299
6_6219416	evm.model.HIC_ASM_0.316	11.866	7.04374e-20	2.03069e-16	0.564299
6_11363511	evm.model.HIC_ASM_0.316	11.866	7.04374e-20	2.03069e-16	0.564299
6_21982172	evm.model.HIC_ASM_0.316	11.866	7.04374e-20	2.03069e-16	0.564299
6_23643126	evm.model.HIC_ASM_0.316	11.866	7.04374e-20	2.03069e-16	0.564299
6_24550918	evm.model.HIC_ASM_0.316	11.866	7.04374e-20	2.03069e-16	0.564299
6_43418790	evm.model.HIC_ASM_0.316	11.866	7.04374e-20	2.03069e-16	0.564299
7_1683664	evm.model.HIC_ASM_0.316	11.866	7.04374e-20	2.03069e-16	0.564299
7_5278374	evm.model.HIC_ASM_0.316	11.866	7.04374e-20	2.03069e-16	0.564299
8_10932485	evm.model.HIC_ASM_0.316	11.866	7.04374e-20	2.03069e-16	0.564299
8_12158736	evm.model.HIC_ASM_0.316	11.866	7.04374e-20	2.03069e-16	0.564299
8_16705926	evm.model.HIC_ASM_0.316	11.866	7.04374e-20	2.03069e-16	0.564299
8_17397654	evm.model.HIC_ASM_0.316	11.866	7.04374e-20	2.03069e-16	0.564299
9_1556749	evm.model.HIC_ASM_0.316	11.866	7.04374e-20	2.03069e-16	0.564299
9_6346428	evm.model.HIC_ASM_0.316	11.866	7.04374e-20	2.03069e-16	0.564299
10_6925012	evm.model.HIC_ASM_0.316	11.866	7.04374e-20	2.03069e-16	0.564299
10_11317806	evm.model.HIC_ASM_0.316	11.866	7.04374e-20	2.03069e-16	0.564299
10_11317861	evm.model.HIC_ASM_0.316	11.866	7.04374e-20	2.03069e-16	0.564299
12_6146193	evm.model.HIC_ASM_0.316	11.866	7.04374e-20	2.03069e-16	0.564299
13_3267898	evm.model.HIC_ASM_0.316	11.866	7.04374e-20	2.03069e-16	0.564299
13_9512511	evm.model.HIC_ASM_0.316	11.866	7.04374e-20	2.03069e-16	0.564299
13_9549470	evm.model.HIC_ASM_0.316	11.866	7.04374e-20	2.03069e-16	0.564299
13_10293626	evm.model.HIC_ASM_0.316	11.866	7.04374e-20	2.03069e-16	0.564299
13_10295537	evm.model.HIC_ASM_0.316	11.866	7.04374e-20	2.03069e-16	0.564299
13_12911427	evm.model.HIC_ASM_0.316	11.866	7.04374e-20	2.03069e-16	0.564299
13_13325934	evm.model.HIC_ASM_0.316	11.866	7.04374e-20	2.03069e-16	0.564299
13_13325966	evm.model.HIC_ASM_0.316	11.866	7.04374e-20	2.03069e-16	0.564299
13_13325973	evm.model.HIC_ASM_0.316	11.866	7.04374e-20	2.03069e-16	0.564299
14_2762672	evm.model.HIC_ASM_0.316	11.866	7.04374e-20	2.03069e-16	0.564299
14_14513959	evm.model.HIC_ASM_0.316	11.866	7.04374e-20	2.03069e-16	0.564299
16_12104	evm.model.HIC_ASM_0.316	11.866	7.04374e-20	2.03069e-16	0.564299
16_12229	evm.model.HIC_ASM_0.316	11.866	7.04374e-20	2.03069e-16	0.564299
16_12399	evm.model.HIC_ASM_0.316	11.866	7.04374e-20	2.03069e-16	0.564299
16_12437	evm.model.HIC_ASM_0.316	11.866	7.04374e-20	2.03069e-16	0.564299
16_12443	evm.model.HIC_ASM_0.316	11.866	7.04374e-20	2.03069e-16	0.564299
16_12462	evm.model.HIC_ASM_0.316	11.866	7.04374e-20	2.03069e-16	0.564299
16_12960	evm.model.HIC_ASM_0.316	11.866	7.04374e-20	2.03069e-16	0.564299
16_12975	evm.model.HIC_ASM_0.316	11.866	7.04374e-20	2.03069e-16	0.564299
16_13049	evm.model.HIC_ASM_0.316	11.866	7.04374e-20	2.03069e-16	0.564299
16_14741	evm.model.HIC_ASM_0.316	11.866	7.04374e-20	2.03069e-16	0.564299
16_15291	evm.model.HIC_ASM_0.316	11.866	7.04374e-20	2.03069e-16	0.564299
16_15579	evm.model.HIC_ASM_0.316	11.866	7.04374e-20	2.03069e-16	0.564299
16_15598	evm.model.HIC_ASM_0.316	11.866	7.04374e-20	2.03069e-16	0.564299
16_15701	evm.model.HIC_ASM_0.316	11.866	7.04374e-20	2.03069e-16	0.564299
16_15875	evm.model.HIC_ASM_0.316	11.866	7.04374e-20	2.03069e-16	0.564299
16_15978	evm.model.HIC_ASM_0.316	11.866	7.04374e-20	2.03069e-16	0.564299
16_16054	evm.model.HIC_ASM_0.316	11.866	7.04374e-20	2.03069e-16	0.564299
16_16179	evm.model.HIC_ASM_0.316	11.866	7.04374e-20	2.03069e-16	0.564299
16_16180	evm.model.HIC_ASM_0.316	11.866	7.04374e-20	2.03069e-16	0.564299
16_16512	evm.model.HIC_ASM_0.316	11.866	7.04374e-20	2.03069e-16	0.564299
16_17243	evm.model.HIC_ASM_0.316	11.866	7.04374e-20	2.03069e-16	0.564299
16_17309	evm.model.HIC_ASM_0.316	11.866	7.04374e-20	2.03069e-16	0.564299
16_17408	evm.model.HIC_ASM_0.316	11.866	7.04374e-20	2.03069e-16	0.564299
16_17450	evm.model.HIC_ASM_0.316	11.866	7.04374e-20	2.03069e-16	0.564299
16_17480	evm.model.HIC_ASM_0.316	11.866	7.04374e-20	2.03069e-16	0.564299
16_17504	evm.model.HIC_ASM_0.316	11.866	7.04374e-20	2.03069e-16	0.564299
16_17604	evm.model.HIC_ASM_0.316	11.866	7.04374e-20	2.03069e-16	0.564299
16_20813	evm.model.HIC_ASM_0.316	11.866	7.04374e-20	2.03069e-16	0.564299
16_33487	evm.model.HIC_ASM_0.316	11.866	7.04374e-20	2.03069e-16	0.564299
16_34366	evm.model.HIC_ASM_0.316	11.866	7.04374e-20	2.03069e-16	0.564299
16_35092	evm.model.HIC_ASM_0.316	11.866	7.04374e-20	2.03069e-16	0.564299
16_35107	evm.model.HIC_ASM_0.316	11.866	7.04374e-20	2.03069e-16	0.564299
16_48094	evm.model.HIC_ASM_0.316	11.866	7.04374e-20	2.03069e-16	0.564299
16_51223	evm.model.HIC_ASM_0.316	11.866	7.04374e-20	2.03069e-16	0.564299
16_51468	evm.model.HIC_ASM_0.316	11.866	7.04374e-20	2.03069e-16	0.564299
16_55949	evm.model.HIC_ASM_0.316	11.866	7.04374e-20	2.03069e-16	0.564299
16_55954	evm.model.HIC_ASM_0.316	11.866	7.04374e-20	2.03069e-16	0.564299
16_55992	evm.model.HIC_ASM_0.316	11.866	7.04374e-20	2.03069e-16	0.564299
16_56699	evm.model.HIC_ASM_0.316	11.866	7.04374e-20	2.03069e-16	0.564299
16_58039	evm.model.HIC_ASM_0.316	11.866	7.04374e-20	2.03069e-16	0.564299
16_58493	evm.model.HIC_ASM_0.316	11.866	7.04374e-20	2.03069e-16	0.564299
16_58670	evm.model.HIC_ASM_0.316	11.866	7.04374e-20	2.03069e-16	0.564299
16_58771	evm.model.HIC_ASM_0.316	11.866	7.04374e-20	2.03069e-16	0.564299
16_58804	evm.model.HIC_ASM_0.316	11.866	7.04374e-20	2.03069e-16	0.564299
16_58922	evm.model.HIC_ASM_0.316	11.866	7.04374e-20	2.03069e-16	0.564299
16_58954	evm.model.HIC_ASM_0.316	11.866	7.04374e-20	2.03069e-16	0.564299
16_58972	evm.model.HIC_ASM_0.316	11.866	7.04374e-20	2.03069e-16	0.564299
16_59814	evm.model.HIC_ASM_0.316	11.866	7.04374e-20	2.03069e-16	0.564299
16_62184	evm.model.HIC_ASM_0.316	11.866	7.04374e-20	2.03069e-16	0.564299
16_62402	evm.model.HIC_ASM_0.316	11.866	7.04374e-20	2.03069e-16	0.564299
16_64243	evm.model.HIC_ASM_0.316	11.866	7.04374e-20	2.03069e-16	0.564299
16_65568	evm.model.HIC_ASM_0.316	11.866	7.04374e-20	2.03069e-16	0.564299
16_65787	evm.model.HIC_ASM_0.316	11.866	7.04374e-20	2.03069e-16	0.564299
16_86851	evm.model.HIC_ASM_0.316	11.866	7.04374e-20	2.03069e-16	0.564299
16_87090	evm.model.HIC_ASM_0.316	11.866	7.04374e-20	2.03069e-16	0.564299
16_104498	evm.model.HIC_ASM_0.316	11.866	7.04374e-20	2.03069e-16	0.564299
16_107723	evm.model.HIC_ASM_0.316	11.866	7.04374e-20	2.03069e-16	0.564299
16_108750	evm.model.HIC_ASM_0.316	11.866	7.04374e-20	2.03069e-16	0.564299
16_108833	evm.model.HIC_ASM_0.316	11.866	7.04374e-20	2.03069e-16	0.564299
16_109876	evm.model.HIC_ASM_0.316	11.866	7.04374e-20	2.03069e-16	0.564299
16_114302	evm.model.HIC_ASM_0.316	11.866	7.04374e-20	2.03069e-16	0.564299
16_118264	evm.model.HIC_ASM_0.316	11.866	7.04374e-20	2.03069e-16	0.564299
16_118268	evm.model.HIC_ASM_0.316	11.866	7.04374e-20	2.03069e-16	0.564299
16_118711	evm.model.HIC_ASM_0.316	11.866	7.04374e-20	2.03069e-16	0.564299
16_132129	evm.model.HIC_ASM_0.316	11.866	7.04374e-20	2.03069e-16	0.564299
16_144026	evm.model.HIC_ASM_0.316	11.866	7.04374e-20	2.03069e-16	0.564299
16_158144	evm.model.HIC_ASM_0.316	11.866	7.04374e-20	2.03069e-16	0.564299
16_164302	evm.model.HIC_ASM_0.316	11.866	7.04374e-20	2.03069e-16	0.564299
16_164476	evm.model.HIC_ASM_0.316	11.866	7.04374e-20	2.03069e-16	0.564299
16_164509	evm.model.HIC_ASM_0.316	11.866	7.04374e-20	2.03069e-16	0.564299
16_166785	evm.model.HIC_ASM_0.316	11.866	7.04374e-20	2.03069e-16	0.564299
16_166848	evm.model.HIC_ASM_0.316	11.866	7.04374e-20	2.03069e-16	0.564299
16_166982	evm.model.HIC_ASM_0.316	11.866	7.04374e-20	2.03069e-16	0.564299
16_181588	evm.model.HIC_ASM_0.316	11.866	7.04374e-20	2.03069e-16	0.564299
16_265689	evm.model.HIC_ASM_0.316	11.866	7.04374e-20	2.03069e-16	0.564299
16_267188	evm.model.HIC_ASM_0.316	11.866	7.04374e-20	2.03069e-16	0.564299
16_267579	evm.model.HIC_ASM_0.316	11.866	7.04374e-20	2.03069e-16	0.564299
16_268114	evm.model.HIC_ASM_0.316	11.866	7.04374e-20	2.03069e-16	0.564299
16_269986	evm.model.HIC_ASM_0.316	11.866	7.04374e-20	2.03069e-16	0.564299
16_291888	evm.model.HIC_ASM_0.316	11.866	7.04374e-20	2.03069e-16	0.564299
16_292688	evm.model.HIC_ASM_0.316	11.866	7.04374e-20	2.03069e-16	0.564299
16_293046	evm.model.HIC_ASM_0.316	11.866	7.04374e-20	2.03069e-16	0.564299
16_293059	evm.model.HIC_ASM_0.316	11.866	7.04374e-20	2.03069e-16	0.564299
16_293651	evm.model.HIC_ASM_0.316	11.866	7.04374e-20	2.03069e-16	0.564299
16_293922	evm.model.HIC_ASM_0.316	11.866	7.04374e-20	2.03069e-16	0.564299
16_327143	evm.model.HIC_ASM_0.316	11.866	7.04374e-20	2.03069e-16	0.564299
16_345535	evm.model.HIC_ASM_0.316	11.866	7.04374e-20	2.03069e-16	0.564299
16_345542	evm.model.HIC_ASM_0.316	11.866	7.04374e-20	2.03069e-16	0.564299
16_691554	evm.model.HIC_ASM_0.316	11.866	7.04374e-20	2.03069e-16	0.564299
16_691591	evm.model.HIC_ASM_0.316	11.866	7.04374e-20	2.03069e-16	0.564299
16_691748	evm.model.HIC_ASM_0.316	11.866	7.04374e-20	2.03069e-16	0.564299
16_6440158	evm.model.HIC_ASM_0.316	11.866	7.04374e-20	2.03069e-16	0.564299
16_12325087	evm.model.HIC_ASM_0.316	11.866	7.04374e-20	2.03069e-16	0.564299
16_12327192	evm.model.HIC_ASM_0.316	11.866	7.04374e-20	2.03069e-16	0.564299
16_12807102	evm.model.HIC_ASM_0.316	11.866	7.04374e-20	2.03069e-16	0.564299
17_4820312	evm.model.HIC_ASM_0.316	11.866	7.04374e-20	2.03069e-16	0.564299
17_5064078	evm.model.HIC_ASM_0.316	11.866	7.04374e-20	2.03069e-16	0.564299
17_10355163	evm.model.HIC_ASM_0.316	11.866	7.04374e-20	2.03069e-16	0.564299
17_10487126	evm.model.HIC_ASM_0.316	11.866	7.04374e-20	2.03069e-16	0.564299
17_10528915	evm.model.HIC_ASM_0.316	11.866	7.04374e-20	2.03069e-16	0.564299
17_10529379	evm.model.HIC_ASM_0.316	11.866	7.04374e-20	2.03069e-16	0.564299
17_10529410	evm.model.HIC_ASM_0.316	11.866	7.04374e-20	2.03069e-16	0.564299
17_10529412	evm.model.HIC_ASM_0.316	11.866	7.04374e-20	2.03069e-16	0.564299
17_10530057	evm.model.HIC_ASM_0.316	11.866	7.04374e-20	2.03069e-16	0.564299
17_10537912	evm.model.HIC_ASM_0.316	11.866	7.04374e-20	2.03069e-16	0.564299
17_10554003	evm.model.HIC_ASM_0.316	11.866	7.04374e-20	2.03069e-16	0.564299
17_10554327	evm.model.HIC_ASM_0.316	11.866	7.04374e-20	2.03069e-16	0.564299
17_10554886	evm.model.HIC_ASM_0.316	11.866	7.04374e-20	2.03069e-16	0.564299
17_10555489	evm.model.HIC_ASM_0.316	11.866	7.04374e-20	2.03069e-16	0.564299
17_10556258	evm.model.HIC_ASM_0.316	11.866	7.04374e-20	2.03069e-16	0.564299
17_10563527	evm.model.HIC_ASM_0.316	11.866	7.04374e-20	2.03069e-16	0.564299
17_10563668	evm.model.HIC_ASM_0.316	11.866	7.04374e-20	2.03069e-16	0.564299
17_10568663	evm.model.HIC_ASM_0.316	11.866	7.04374e-20	2.03069e-16	0.564299
17_10613682	evm.model.HIC_ASM_0.316	11.866	7.04374e-20	2.03069e-16	0.564299
17_10666017	evm.model.HIC_ASM_0.316	11.866	7.04374e-20	2.03069e-16	0.564299
17_10681211	evm.model.HIC_ASM_0.316	11.866	7.04374e-20	2.03069e-16	0.564299
17_10700085	evm.model.HIC_ASM_0.316	11.866	7.04374e-20	2.03069e-16	0.564299
17_10813770	evm.model.HIC_ASM_0.316	11.866	7.04374e-20	2.03069e-16	0.564299
17_10816318	evm.model.HIC_ASM_0.316	11.866	7.04374e-20	2.03069e-16	0.564299
17_10817057	evm.model.HIC_ASM_0.316	11.866	7.04374e-20	2.03069e-16	0.564299
17_10817151	evm.model.HIC_ASM_0.316	11.866	7.04374e-20	2.03069e-16	0.564299
17_10827945	evm.model.HIC_ASM_0.316	11.866	7.04374e-20	2.03069e-16	0.564299
17_10832304	evm.model.HIC_ASM_0.316	11.866	7.04374e-20	2.03069e-16	0.564299
17_10832461	evm.model.HIC_ASM_0.316	11.866	7.04374e-20	2.03069e-16	0.564299
17_10833368	evm.model.HIC_ASM_0.316	11.866	7.04374e-20	2.03069e-16	0.564299
17_10833649	evm.model.HIC_ASM_0.316	11.866	7.04374e-20	2.03069e-16	0.564299
17_10833792	evm.model.HIC_ASM_0.316	11.866	7.04374e-20	2.03069e-16	0.564299
17_10833848	evm.model.HIC_ASM_0.316	11.866	7.04374e-20	2.03069e-16	0.564299
17_10841683	evm.model.HIC_ASM_0.316	11.866	7.04374e-20	2.03069e-16	0.564299
17_10844890	evm.model.HIC_ASM_0.316	11.866	7.04374e-20	2.03069e-16	0.564299
17_10846162	evm.model.HIC_ASM_0.316	11.866	7.04374e-20	2.03069e-16	0.564299
17_10855788	evm.model.HIC_ASM_0.316	11.866	7.04374e-20	2.03069e-16	0.564299
17_10871968	evm.model.HIC_ASM_0.316	11.866	7.04374e-20	2.03069e-16	0.564299
17_10904106	evm.model.HIC_ASM_0.316	11.866	7.04374e-20	2.03069e-16	0.564299
17_10933161	evm.model.HIC_ASM_0.316	11.866	7.04374e-20	2.03069e-16	0.564299
17_11006446	evm.model.HIC_ASM_0.316	11.866	7.04374e-20	2.03069e-16	0.564299
17_11012618	evm.model.HIC_ASM_0.316	11.866	7.04374e-20	2.03069e-16	0.564299
17_11027699	evm.model.HIC_ASM_0.316	11.866	7.04374e-20	2.03069e-16	0.564299
17_11027734	evm.model.HIC_ASM_0.316	11.866	7.04374e-20	2.03069e-16	0.564299
17_11027789	evm.model.HIC_ASM_0.316	11.866	7.04374e-20	2.03069e-16	0.564299
17_11027803	evm.model.HIC_ASM_0.316	11.866	7.04374e-20	2.03069e-16	0.564299
17_11034097	evm.model.HIC_ASM_0.316	11.866	7.04374e-20	2.03069e-16	0.564299
17_11034098	evm.model.HIC_ASM_0.316	11.866	7.04374e-20	2.03069e-16	0.564299
17_11045551	evm.model.HIC_ASM_0.316	11.866	7.04374e-20	2.03069e-16	0.564299
17_11046438	evm.model.HIC_ASM_0.316	11.866	7.04374e-20	2.03069e-16	0.564299
17_11046550	evm.model.HIC_ASM_0.316	11.866	7.04374e-20	2.03069e-16	0.564299
17_11047284	evm.model.HIC_ASM_0.316	11.866	7.04374e-20	2.03069e-16	0.564299
17_11048344	evm.model.HIC_ASM_0.316	11.866	7.04374e-20	2.03069e-16	0.564299
17_11048949	evm.model.HIC_ASM_0.316	11.866	7.04374e-20	2.03069e-16	0.564299
17_11050093	evm.model.HIC_ASM_0.316	11.866	7.04374e-20	2.03069e-16	0.564299
17_11050206	evm.model.HIC_ASM_0.316	11.866	7.04374e-20	2.03069e-16	0.564299
17_11051378	evm.model.HIC_ASM_0.316	11.866	7.04374e-20	2.03069e-16	0.564299
17_11051670	evm.model.HIC_ASM_0.316	11.866	7.04374e-20	2.03069e-16	0.564299
17_11051860	evm.model.HIC_ASM_0.316	11.866	7.04374e-20	2.03069e-16	0.564299
17_11052701	evm.model.HIC_ASM_0.316	11.866	7.04374e-20	2.03069e-16	0.564299
17_11057310	evm.model.HIC_ASM_0.316	11.866	7.04374e-20	2.03069e-16	0.564299
17_11057337	evm.model.HIC_ASM_0.316	11.866	7.04374e-20	2.03069e-16	0.564299
17_11057346	evm.model.HIC_ASM_0.316	11.866	7.04374e-20	2.03069e-16	0.564299
17_11058115	evm.model.HIC_ASM_0.316	11.866	7.04374e-20	2.03069e-16	0.564299
17_11058260	evm.model.HIC_ASM_0.316	11.866	7.04374e-20	2.03069e-16	0.564299
17_11059838	evm.model.HIC_ASM_0.316	11.866	7.04374e-20	2.03069e-16	0.564299
17_11059969	evm.model.HIC_ASM_0.316	11.866	7.04374e-20	2.03069e-16	0.564299
17_11059980	evm.model.HIC_ASM_0.316	11.866	7.04374e-20	2.03069e-16	0.564299
17_11060442	evm.model.HIC_ASM_0.316	11.866	7.04374e-20	2.03069e-16	0.564299
17_11061401	evm.model.HIC_ASM_0.316	11.866	7.04374e-20	2.03069e-16	0.564299
17_11062850	evm.model.HIC_ASM_0.316	11.866	7.04374e-20	2.03069e-16	0.564299
17_11089079	evm.model.HIC_ASM_0.316	11.866	7.04374e-20	2.03069e-16	0.564299
17_11109117	evm.model.HIC_ASM_0.316	11.866	7.04374e-20	2.03069e-16	0.564299
17_11162758	evm.model.HIC_ASM_0.316	11.866	7.04374e-20	2.03069e-16	0.564299
17_11168560	evm.model.HIC_ASM_0.316	11.866	7.04374e-20	2.03069e-16	0.564299
17_11168810	evm.model.HIC_ASM_0.316	11.866	7.04374e-20	2.03069e-16	0.564299
17_11168939	evm.model.HIC_ASM_0.316	11.866	7.04374e-20	2.03069e-16	0.564299
17_11168943	evm.model.HIC_ASM_0.316	11.866	7.04374e-20	2.03069e-16	0.564299
17_11169914	evm.model.HIC_ASM_0.316	11.866	7.04374e-20	2.03069e-16	0.564299
17_11169929	evm.model.HIC_ASM_0.316	11.866	7.04374e-20	2.03069e-16	0.564299
17_11172643	evm.model.HIC_ASM_0.316	11.866	7.04374e-20	2.03069e-16	0.564299
17_11176281	evm.model.HIC_ASM_0.316	11.866	7.04374e-20	2.03069e-16	0.564299
17_11179911	evm.model.HIC_ASM_0.316	11.866	7.04374e-20	2.03069e-16	0.564299
17_11179969	evm.model.HIC_ASM_0.316	11.866	7.04374e-20	2.03069e-16	0.564299
17_11192296	evm.model.HIC_ASM_0.316	11.866	7.04374e-20	2.03069e-16	0.564299
17_11208813	evm.model.HIC_ASM_0.316	11.866	7.04374e-20	2.03069e-16	0.564299
17_11219081	evm.model.HIC_ASM_0.316	11.866	7.04374e-20	2.03069e-16	0.564299
17_11227967	evm.model.HIC_ASM_0.316	11.866	7.04374e-20	2.03069e-16	0.564299
17_11240133	evm.model.HIC_ASM_0.316	11.866	7.04374e-20	2.03069e-16	0.564299
17_11250832	evm.model.HIC_ASM_0.316	11.866	7.04374e-20	2.03069e-16	0.564299
17_11250880	evm.model.HIC_ASM_0.316	11.866	7.04374e-20	2.03069e-16	0.564299
17_11251197	evm.model.HIC_ASM_0.316	11.866	7.04374e-20	2.03069e-16	0.564299
17_11251460	evm.model.HIC_ASM_0.316	11.866	7.04374e-20	2.03069e-16	0.564299
17_11253756	evm.model.HIC_ASM_0.316	11.866	7.04374e-20	2.03069e-16	0.564299
17_11255057	evm.model.HIC_ASM_0.316	11.866	7.04374e-20	2.03069e-16	0.564299
17_11260863	evm.model.HIC_ASM_0.316	11.866	7.04374e-20	2.03069e-16	0.564299
17_11260906	evm.model.HIC_ASM_0.316	11.866	7.04374e-20	2.03069e-16	0.564299
17_11263430	evm.model.HIC_ASM_0.316	11.866	7.04374e-20	2.03069e-16	0.564299
17_11263488	evm.model.HIC_ASM_0.316	11.866	7.04374e-20	2.03069e-16	0.564299
17_11278037	evm.model.HIC_ASM_0.316	11.866	7.04374e-20	2.03069e-16	0.564299
17_11278119	evm.model.HIC_ASM_0.316	11.866	7.04374e-20	2.03069e-16	0.564299
17_11282250	evm.model.HIC_ASM_0.316	11.866	7.04374e-20	2.03069e-16	0.564299
17_11289274	evm.model.HIC_ASM_0.316	11.866	7.04374e-20	2.03069e-16	0.564299
17_11296530	evm.model.HIC_ASM_0.316	11.866	7.04374e-20	2.03069e-16	0.564299
17_11298045	evm.model.HIC_ASM_0.316	11.866	7.04374e-20	2.03069e-16	0.564299
17_11300262	evm.model.HIC_ASM_0.316	11.866	7.04374e-20	2.03069e-16	0.564299
17_11300346	evm.model.HIC_ASM_0.316	11.866	7.04374e-20	2.03069e-16	0.564299
17_11302038	evm.model.HIC_ASM_0.316	11.866	7.04374e-20	2.03069e-16	0.564299
17_11302367	evm.model.HIC_ASM_0.316	11.866	7.04374e-20	2.03069e-16	0.564299
17_11302869	evm.model.HIC_ASM_0.316	11.866	7.04374e-20	2.03069e-16	0.564299
17_11304489	evm.model.HIC_ASM_0.316	11.866	7.04374e-20	2.03069e-16	0.564299
17_11306434	evm.model.HIC_ASM_0.316	11.866	7.04374e-20	2.03069e-16	0.564299
17_11306631	evm.model.HIC_ASM_0.316	11.866	7.04374e-20	2.03069e-16	0.564299
17_11307138	evm.model.HIC_ASM_0.316	11.866	7.04374e-20	2.03069e-16	0.564299
17_11325109	evm.model.HIC_ASM_0.316	11.866	7.04374e-20	2.03069e-16	0.564299
17_11326871	evm.model.HIC_ASM_0.316	11.866	7.04374e-20	2.03069e-16	0.564299
17_11326935	evm.model.HIC_ASM_0.316	11.866	7.04374e-20	2.03069e-16	0.564299
17_11327268	evm.model.HIC_ASM_0.316	11.866	7.04374e-20	2.03069e-16	0.564299
17_11327292	evm.model.HIC_ASM_0.316	11.866	7.04374e-20	2.03069e-16	0.564299
17_11327631	evm.model.HIC_ASM_0.316	11.866	7.04374e-20	2.03069e-16	0.564299
17_11328143	evm.model.HIC_ASM_0.316	11.866	7.04374e-20	2.03069e-16	0.564299
17_11332154	evm.model.HIC_ASM_0.316	11.866	7.04374e-20	2.03069e-16	0.564299
17_11332970	evm.model.HIC_ASM_0.316	11.866	7.04374e-20	2.03069e-16	0.564299
17_11333878	evm.model.HIC_ASM_0.316	11.866	7.04374e-20	2.03069e-16	0.564299
17_11334077	evm.model.HIC_ASM_0.316	11.866	7.04374e-20	2.03069e-16	0.564299
17_11335023	evm.model.HIC_ASM_0.316	11.866	7.04374e-20	2.03069e-16	0.564299
17_11335824	evm.model.HIC_ASM_0.316	11.866	7.04374e-20	2.03069e-16	0.564299
17_11335921	evm.model.HIC_ASM_0.316	11.866	7.04374e-20	2.03069e-16	0.564299
17_11335999	evm.model.HIC_ASM_0.316	11.866	7.04374e-20	2.03069e-16	0.564299
17_11337421	evm.model.HIC_ASM_0.316	11.866	7.04374e-20	2.03069e-16	0.564299
17_11341873	evm.model.HIC_ASM_0.316	11.866	7.04374e-20	2.03069e-16	0.564299
17_11343798	evm.model.HIC_ASM_0.316	11.866	7.04374e-20	2.03069e-16	0.564299
17_11344271	evm.model.HIC_ASM_0.316	11.866	7.04374e-20	2.03069e-16	0.564299
17_11346614	evm.model.HIC_ASM_0.316	11.866	7.04374e-20	2.03069e-16	0.564299
17_11346806	evm.model.HIC_ASM_0.316	11.866	7.04374e-20	2.03069e-16	0.564299
17_11346813	evm.model.HIC_ASM_0.316	11.866	7.04374e-20	2.03069e-16	0.564299
17_11346847	evm.model.HIC_ASM_0.316	11.866	7.04374e-20	2.03069e-16	0.564299
17_11347234	evm.model.HIC_ASM_0.316	11.866	7.04374e-20	2.03069e-16	0.564299
17_11351118	evm.model.HIC_ASM_0.316	11.866	7.04374e-20	2.03069e-16	0.564299
17_11351164	evm.model.HIC_ASM_0.316	11.866	7.04374e-20	2.03069e-16	0.564299
17_11351221	evm.model.HIC_ASM_0.316	11.866	7.04374e-20	2.03069e-16	0.564299
17_11351416	evm.model.HIC_ASM_0.316	11.866	7.04374e-20	2.03069e-16	0.564299
17_11351471	evm.model.HIC_ASM_0.316	11.866	7.04374e-20	2.03069e-16	0.564299
17_11351820	evm.model.HIC_ASM_0.316	11.866	7.04374e-20	2.03069e-16	0.564299
17_11354282	evm.model.HIC_ASM_0.316	11.866	7.04374e-20	2.03069e-16	0.564299
17_11354554	evm.model.HIC_ASM_0.316	11.866	7.04374e-20	2.03069e-16	0.564299
17_11355003	evm.model.HIC_ASM_0.316	11.866	7.04374e-20	2.03069e-16	0.564299
17_11355061	evm.model.HIC_ASM_0.316	11.866	7.04374e-20	2.03069e-16	0.564299
17_11356050	evm.model.HIC_ASM_0.316	11.866	7.04374e-20	2.03069e-16	0.564299
17_11360199	evm.model.HIC_ASM_0.316	11.866	7.04374e-20	2.03069e-16	0.564299
17_11376548	evm.model.HIC_ASM_0.316	11.866	7.04374e-20	2.03069e-16	0.564299
17_11393731	evm.model.HIC_ASM_0.316	11.866	7.04374e-20	2.03069e-16	0.564299
17_11395860	evm.model.HIC_ASM_0.316	11.866	7.04374e-20	2.03069e-16	0.564299
17_11521955	evm.model.HIC_ASM_0.316	11.866	7.04374e-20	2.03069e-16	0.564299
17_11602830	evm.model.HIC_ASM_0.316	11.866	7.04374e-20	2.03069e-16	0.564299
17_11632480	evm.model.HIC_ASM_0.316	11.866	7.04374e-20	2.03069e-16	0.564299
17_11655673	evm.model.HIC_ASM_0.316	11.866	7.04374e-20	2.03069e-16	0.564299
17_11665299	evm.model.HIC_ASM_0.316	11.866	7.04374e-20	2.03069e-16	0.564299
17_11665435	evm.model.HIC_ASM_0.316	11.866	7.04374e-20	2.03069e-16	0.564299
17_11666122	evm.model.HIC_ASM_0.316	11.866	7.04374e-20	2.03069e-16	0.564299
17_11763044	evm.model.HIC_ASM_0.316	11.866	7.04374e-20	2.03069e-16	0.564299
17_11824201	evm.model.HIC_ASM_0.316	11.866	7.04374e-20	2.03069e-16	0.564299
17_11824979	evm.model.HIC_ASM_0.316	11.866	7.04374e-20	2.03069e-16	0.564299
17_12022961	evm.model.HIC_ASM_0.316	11.866	7.04374e-20	2.03069e-16	0.564299
17_12022975	evm.model.HIC_ASM_0.316	11.866	7.04374e-20	2.03069e-16	0.564299
17_12038626	evm.model.HIC_ASM_0.316	11.866	7.04374e-20	2.03069e-16	0.564299
17_12039200	evm.model.HIC_ASM_0.316	11.866	7.04374e-20	2.03069e-16	0.564299
17_12265529	evm.model.HIC_ASM_0.316	11.866	7.04374e-20	2.03069e-16	0.564299
17_12265539	evm.model.HIC_ASM_0.316	11.866	7.04374e-20	2.03069e-16	0.564299
17_12265558	evm.model.HIC_ASM_0.316	11.866	7.04374e-20	2.03069e-16	0.564299
17_12265816	evm.model.HIC_ASM_0.316	11.866	7.04374e-20	2.03069e-16	0.564299
17_12265936	evm.model.HIC_ASM_0.316	11.866	7.04374e-20	2.03069e-16	0.564299
17_12265938	evm.model.HIC_ASM_0.316	11.866	7.04374e-20	2.03069e-16	0.564299
17_12266181	evm.model.HIC_ASM_0.316	11.866	7.04374e-20	2.03069e-16	0.564299
17_12266190	evm.model.HIC_ASM_0.316	11.866	7.04374e-20	2.03069e-16	0.564299
17_12266225	evm.model.HIC_ASM_0.316	11.866	7.04374e-20	2.03069e-16	0.564299
17_12266495	evm.model.HIC_ASM_0.316	11.866	7.04374e-20	2.03069e-16	0.564299
17_12266610	evm.model.HIC_ASM_0.316	11.866	7.04374e-20	2.03069e-16	0.564299
17_12266636	evm.model.HIC_ASM_0.316	11.866	7.04374e-20	2.03069e-16	0.564299
17_12266651	evm.model.HIC_ASM_0.316	11.866	7.04374e-20	2.03069e-16	0.564299
17_12266773	evm.model.HIC_ASM_0.316	11.866	7.04374e-20	2.03069e-16	0.564299
17_12266788	evm.model.HIC_ASM_0.316	11.866	7.04374e-20	2.03069e-16	0.564299
17_12266804	evm.model.HIC_ASM_0.316	11.866	7.04374e-20	2.03069e-16	0.564299
17_12267064	evm.model.HIC_ASM_0.316	11.866	7.04374e-20	2.03069e-16	0.564299
17_12267090	evm.model.HIC_ASM_0.316	11.866	7.04374e-20	2.03069e-16	0.564299
17_12267137	evm.model.HIC_ASM_0.316	11.866	7.04374e-20	2.03069e-16	0.564299
17_12267614	evm.model.HIC_ASM_0.316	11.866	7.04374e-20	2.03069e-16	0.564299
17_12267891	evm.model.HIC_ASM_0.316	11.866	7.04374e-20	2.03069e-16	0.564299
17_12267960	evm.model.HIC_ASM_0.316	11.866	7.04374e-20	2.03069e-16	0.564299
17_12268237	evm.model.HIC_ASM_0.316	11.866	7.04374e-20	2.03069e-16	0.564299
17_12307895	evm.model.HIC_ASM_0.316	11.866	7.04374e-20	2.03069e-16	0.564299
17_12326874	evm.model.HIC_ASM_0.316	11.866	7.04374e-20	2.03069e-16	0.564299
17_12333117	evm.model.HIC_ASM_0.316	11.866	7.04374e-20	2.03069e-16	0.564299
17_12333132	evm.model.HIC_ASM_0.316	11.866	7.04374e-20	2.03069e-16	0.564299
17_13235145	evm.model.HIC_ASM_0.316	11.866	7.04374e-20	2.03069e-16	0.564299
17_17245449	evm.model.HIC_ASM_0.316	11.866	7.04374e-20	2.03069e-16	0.564299
17_17245498	evm.model.HIC_ASM_0.316	11.866	7.04374e-20	2.03069e-16	0.564299
17_17245541	evm.model.HIC_ASM_0.316	11.866	7.04374e-20	2.03069e-16	0.564299
17_17245751	evm.model.HIC_ASM_0.316	11.866	7.04374e-20	2.03069e-16	0.564299
17_17245907	evm.model.HIC_ASM_0.316	11.866	7.04374e-20	2.03069e-16	0.564299
17_17245935	evm.model.HIC_ASM_0.316	11.866	7.04374e-20	2.03069e-16	0.564299
17_17245953	evm.model.HIC_ASM_0.316	11.866	7.04374e-20	2.03069e-16	0.564299
17_17271198	evm.model.HIC_ASM_0.316	11.866	7.04374e-20	2.03069e-16	0.564299
17_17271322	evm.model.HIC_ASM_0.316	11.866	7.04374e-20	2.03069e-16	0.564299
17_17271385	evm.model.HIC_ASM_0.316	11.866	7.04374e-20	2.03069e-16	0.564299
17_17271540	evm.model.HIC_ASM_0.316	11.866	7.04374e-20	2.03069e-16	0.564299
17_17271705	evm.model.HIC_ASM_0.316	11.866	7.04374e-20	2.03069e-16	0.564299
17_17271798	evm.model.HIC_ASM_0.316	11.866	7.04374e-20	2.03069e-16	0.564299
17_17271829	evm.model.HIC_ASM_0.316	11.866	7.04374e-20	2.03069e-16	0.564299
17_17271914	evm.model.HIC_ASM_0.316	11.866	7.04374e-20	2.03069e-16	0.564299
17_17271917	evm.model.HIC_ASM_0.316	11.866	7.04374e-20	2.03069e-16	0.564299
17_17789324	evm.model.HIC_ASM_0.316	11.866	7.04374e-20	2.03069e-16	0.564299
17_17804984	evm.model.HIC_ASM_0.316	11.866	7.04374e-20	2.03069e-16	0.564299
17_17805031	evm.model.HIC_ASM_0.316	11.866	7.04374e-20	2.03069e-16	0.564299
17_17805418	evm.model.HIC_ASM_0.316	11.866	7.04374e-20	2.03069e-16	0.564299
18_5928995	evm.model.HIC_ASM_0.316	11.866	7.04374e-20	2.03069e-16	0.564299
6_3377080	evm.model.HIC_ASM_0.316	11.8604	7.22459e-20	2.03069e-16	0.397823
9_18592532	evm.model.HIC_ASM_0.316	11.8587	7.28306e-20	2.03069e-16	0.56495
4_11243727	evm.model.HIC_ASM_0.316	11.8572	7.33213e-20	2.03069e-16	0.565821
6_10812222	evm.model.HIC_ASM_0.316	11.8543	7.43131e-20	2.03069e-16	0.354556
15_20772335	evm.model.HIC_ASM_0.316	11.8539	7.44462e-20	2.03069e-16	0.560268
2_1361139	evm.model.HIC_ASM_0.316	11.8523	7.49745e-20	2.03069e-16	0.564847
0_17647856	evm.model.HIC_ASM_0.316	11.8497	7.58788e-20	2.03069e-16	0.378178
17_11343910	evm.model.HIC_ASM_0.316	11.8497	7.58788e-20	2.03069e-16	0.378178
12_5493632	evm.model.HIC_ASM_0.316	11.8459	7.72158e-20	2.03069e-16	0.3775
6_25719441	evm.model.HIC_ASM_0.316	11.8406	7.90888e-20	2.03069e-16	0.565097
18_10186755	evm.model.HIC_ASM_0.316	11.8403	7.92105e-20	2.03069e-16	0.562575
18_10186780	evm.model.HIC_ASM_0.316	11.8403	7.92105e-20	2.03069e-16	0.562575
6_28537509	evm.model.HIC_ASM_0.316	11.8396	7.94524e-20	2.03069e-16	0.375974
13_3804083	evm.model.HIC_ASM_0.316	11.8396	7.94524e-20	2.03069e-16	0.375974
18_361247	evm.model.HIC_ASM_0.316	11.8344	8.13538e-20	2.03069e-16	0.353427
13_13312318	evm.model.HIC_ASM_0.316	11.8336	8.16672e-20	2.03069e-16	0.559388
13_13312323	evm.model.HIC_ASM_0.316	11.8336	8.16672e-20	2.03069e-16	0.559388
17_16705917	evm.model.HIC_ASM_0.316	11.8336	8.16672e-20	2.03069e-16	0.559388
8_12070601	evm.model.HIC_ASM_0.316	11.83	8.30088e-20	2.03069e-16	0.564086
17_11663943	evm.model.HIC_ASM_0.316	11.8293	8.32863e-20	2.03069e-16	0.328604
2_3256344	evm.model.HIC_ASM_0.316	11.8273	8.40386e-20	2.03069e-16	0.455838
5_9691146	evm.model.HIC_ASM_0.316	11.8178	8.77794e-20	2.03069e-16	0.451893
10_7792706	evm.model.HIC_ASM_0.316	11.8174	8.79259e-20	2.03069e-16	0.327655
17_10530193	evm.model.HIC_ASM_0.316	11.8162	8.84128e-20	2.03069e-16	0.564175
5_6268491	evm.model.HIC_ASM_0.316	11.8135	8.95274e-20	2.03069e-16	0.33502
7_13711338	evm.model.HIC_ASM_0.316	11.8131	8.96782e-20	2.03069e-16	0.563237
17_11326751	evm.model.HIC_ASM_0.316	11.8105	9.07369e-20	2.03069e-16	0.564793
6_36242897	evm.model.HIC_ASM_0.316	11.8101	9.09128e-20	2.03069e-16	0.332183
16_4731290	evm.model.HIC_ASM_0.316	11.8101	9.09187e-20	2.03069e-16	0.394341
16_146793	evm.model.HIC_ASM_0.316	11.8068	9.22849e-20	2.03069e-16	0.567947
6_31767252	evm.model.HIC_ASM_0.316	11.8031	9.38624e-20	2.03069e-16	0.352826
3_18810345	evm.model.HIC_ASM_0.316	11.7998	9.52719e-20	2.03069e-16	0.565548
3_18810352	evm.model.HIC_ASM_0.316	11.7998	9.52719e-20	2.03069e-16	0.565548
3_18810378	evm.model.HIC_ASM_0.316	11.7998	9.52719e-20	2.03069e-16	0.565548
3_18810471	evm.model.HIC_ASM_0.316	11.7998	9.52719e-20	2.03069e-16	0.565548
3_18810473	evm.model.HIC_ASM_0.316	11.7998	9.52719e-20	2.03069e-16	0.565548
1_14721460	evm.model.HIC_ASM_0.316	11.799	9.56592e-20	2.03069e-16	0.455728
9_13921054	evm.model.HIC_ASM_0.316	11.7989	9.56835e-20	2.03069e-16	0.426893
10_6333639	evm.model.HIC_ASM_0.316	11.7986	9.58223e-20	2.03069e-16	0.354873
8_4627422	evm.model.HIC_ASM_0.316	11.7912	9.91107e-20	2.03069e-16	0.53036
8_4627433	evm.model.HIC_ASM_0.316	11.7912	9.91107e-20	2.03069e-16	0.53036
9_6239990	evm.model.HIC_ASM_0.316	11.7896	9.98472e-20	2.03069e-16	0.564393
11_13873285	evm.model.HIC_ASM_0.316	11.7895	9.98783e-20	2.03069e-16	0.332344
6_33104333	evm.model.HIC_ASM_0.316	11.7885	1.00327e-19	2.03069e-16	0.375847
17_8220866	evm.model.HIC_ASM_0.316	11.7885	1.00327e-19	2.03069e-16	0.375847
17_10867771	evm.model.HIC_ASM_0.316	11.7885	1.00343e-19	2.03069e-16	0.563225
15_21749120	evm.model.HIC_ASM_0.316	11.7845	1.02174e-19	2.03069e-16	0.441406
10_5798400	evm.model.HIC_ASM_0.316	11.782	1.03368e-19	2.03069e-16	0.562618
10_5798406	evm.model.HIC_ASM_0.316	11.782	1.03368e-19	2.03069e-16	0.562618
10_5798465	evm.model.HIC_ASM_0.316	11.782	1.03368e-19	2.03069e-16	0.562618
10_5798477	evm.model.HIC_ASM_0.316	11.782	1.03368e-19	2.03069e-16	0.562618
10_5798514	evm.model.HIC_ASM_0.316	11.782	1.03368e-19	2.03069e-16	0.562618
10_5798577	evm.model.HIC_ASM_0.316	11.782	1.03368e-19	2.03069e-16	0.562618
12_4939944	evm.model.HIC_ASM_0.316	11.7781	1.05245e-19	2.03069e-16	0.566605
15_3009601	evm.model.HIC_ASM_0.316	11.7687	1.09849e-19	2.03069e-16	0.56221
13_3474197	evm.model.HIC_ASM_0.316	11.7674	1.10503e-19	2.03069e-16	0.348932
6_28361255	evm.model.HIC_ASM_0.316	11.7644	1.12026e-19	2.03069e-16	0.333727
5_6268487	evm.model.HIC_ASM_0.316	11.7606	1.13999e-19	2.03069e-16	0.328489
15_10222814	evm.model.HIC_ASM_0.316	11.7606	1.1401e-19	2.03069e-16	0.375175
8_7127457	evm.model.HIC_ASM_0.316	11.7581	1.153e-19	2.03069e-16	0.377843
5_6300987	evm.model.HIC_ASM_0.316	11.7556	1.16619e-19	2.03069e-16	0.35565
10_11283784	evm.model.HIC_ASM_0.316	11.755	1.16934e-19	2.03069e-16	0.39792
10_8530101	evm.model.HIC_ASM_0.316	11.7539	1.17524e-19	2.03069e-16	0.561311
0_2098973	evm.model.HIC_ASM_0.316	11.7523	1.18411e-19	2.03069e-16	0.564361
0_11358969	evm.model.HIC_ASM_0.316	11.7505	1.19358e-19	2.03069e-16	0.520497
14_5559774	evm.model.HIC_ASM_0.316	11.7492	1.20097e-19	2.03069e-16	0.41876
8_4626487	evm.model.HIC_ASM_0.316	11.7474	1.21071e-19	2.03069e-16	0.564807
16_1425693	evm.model.HIC_ASM_0.316	11.7471	1.21226e-19	2.03069e-16	0.373118
13_11041652	evm.model.HIC_ASM_0.316	11.7467	1.2149e-19	2.03069e-16	0.426444
15_12237425	evm.model.HIC_ASM_0.316	11.7467	1.2149e-19	2.03069e-16	0.426444
4_8299721	evm.model.HIC_ASM_0.316	11.7453	1.22238e-19	2.03069e-16	0.40346
17_11340933	evm.model.HIC_ASM_0.316	11.7413	1.2451e-19	2.03069e-16	0.562507
7_6531917	evm.model.HIC_ASM_0.316	11.7406	1.24896e-19	2.03069e-16	0.367246
6_47143063	evm.model.HIC_ASM_0.316	11.7356	1.27786e-19	2.03069e-16	0.354603
5_6150163	evm.model.HIC_ASM_0.316	11.7349	1.28193e-19	2.03069e-16	0.565071
15_10222752	evm.model.HIC_ASM_0.316	11.728	1.32316e-19	2.03069e-16	0.401551
7_8985007	evm.model.HIC_ASM_0.316	11.7271	1.32846e-19	2.03069e-16	0.37469
16_47025	evm.model.HIC_ASM_0.316	11.7271	1.32862e-19	2.03069e-16	0.562438
7_21817156	evm.model.HIC_ASM_0.316	11.7252	1.34016e-19	2.03069e-16	0.354285
5_9654945	evm.model.HIC_ASM_0.316	11.7246	1.34412e-19	2.03069e-16	0.563219
8_15963803	evm.model.HIC_ASM_0.316	11.7204	1.37002e-19	2.03069e-16	0.564474
14_3909213	evm.model.HIC_ASM_0.316	11.7191	1.37828e-19	2.03069e-16	0.545182
7_22253923	evm.model.HIC_ASM_0.316	11.7174	1.38911e-19	2.03069e-16	0.350247
0_11183979	evm.model.HIC_ASM_0.316	11.712	1.42356e-19	2.03069e-16	0.438371
16_79037	evm.model.HIC_ASM_0.316	11.712	1.42356e-19	2.03069e-16	0.438371
9_1556641	evm.model.HIC_ASM_0.316	11.7098	1.43833e-19	2.03069e-16	0.564108
7_667398	evm.model.HIC_ASM_0.316	11.7087	1.44541e-19	2.03069e-16	0.565724
0_11650048	evm.model.HIC_ASM_0.316	11.7052	1.46904e-19	2.03069e-16	0.374067
7_10622491	evm.model.HIC_ASM_0.316	11.7052	1.46904e-19	2.03069e-16	0.374067
16_3105516	evm.model.HIC_ASM_0.316	11.7052	1.46904e-19	2.03069e-16	0.374067
10_1029399	evm.model.HIC_ASM_0.316	11.7044	1.47398e-19	2.03069e-16	0.568563
0_423321	evm.model.HIC_ASM_0.316	11.7035	1.48011e-19	2.03069e-16	0.374664
13_3246880	evm.model.HIC_ASM_0.316	11.6986	1.51417e-19	2.03069e-16	0.562703
17_11193740	evm.model.HIC_ASM_0.316	11.6975	1.52126e-19	2.03069e-16	0.566213
3_8136155	evm.model.HIC_ASM_0.316	11.6952	1.53771e-19	2.03069e-16	0.376487
6_29929191	evm.model.HIC_ASM_0.316	11.6944	1.54311e-19	2.03069e-16	0.345645
3_15878579	evm.model.HIC_ASM_0.316	11.6937	1.54789e-19	2.03069e-16	0.327583
3_13809277	evm.model.HIC_ASM_0.316	11.6915	1.56414e-19	2.03069e-16	0.270256
9_430212	evm.model.HIC_ASM_0.316	11.6903	1.57257e-19	2.03069e-16	0.562737
11_9950812	evm.model.HIC_ASM_0.316	11.6896	1.57761e-19	2.03069e-16	0.366636
7_3816895	evm.model.HIC_ASM_0.316	11.6866	1.59906e-19	2.03069e-16	0.428042
0_15346239	evm.model.HIC_ASM_0.316	11.6863	1.60131e-19	2.03069e-16	0.351546
1_15924764	evm.model.HIC_ASM_0.316	11.6862	1.60214e-19	2.03069e-16	0.562704
10_5751431	evm.model.HIC_ASM_0.316	11.6857	1.60576e-19	2.03069e-16	0.397508
10_11283935	evm.model.HIC_ASM_0.316	11.6857	1.60576e-19	2.03069e-16	0.397508
7_10293798	evm.model.HIC_ASM_0.316	11.685	1.61142e-19	2.03069e-16	0.483203
7_10539255	evm.model.HIC_ASM_0.316	11.6817	1.6353e-19	2.03069e-16	0.370999
16_67261	evm.model.HIC_ASM_0.316	11.6732	1.70073e-19	2.03069e-16	0.562044
16_67262	evm.model.HIC_ASM_0.316	11.6732	1.70073e-19	2.03069e-16	0.562044
17_12264469	evm.model.HIC_ASM_0.316	11.6722	1.70843e-19	2.03069e-16	0.360044
8_16922894	evm.model.HIC_ASM_0.316	11.6721	1.70894e-19	2.03069e-16	0.383793
10_8145183	evm.model.HIC_ASM_0.316	11.6706	1.72098e-19	2.03069e-16	0.353237
0_2086299	evm.model.HIC_ASM_0.316	11.6692	1.73168e-19	2.03069e-16	0.562586
6_29930832	evm.model.HIC_ASM_0.316	11.6678	1.74342e-19	2.03069e-16	0.402643
13_2315096	evm.model.HIC_ASM_0.316	11.6678	1.74342e-19	2.03069e-16	0.402643
3_10231325	evm.model.HIC_ASM_0.316	11.6634	1.77882e-19	2.03069e-16	0.352094
9_13884554	evm.model.HIC_ASM_0.316	11.6613	1.79572e-19	2.03069e-16	0.326368
1_14710234	evm.model.HIC_ASM_0.316	11.6587	1.81744e-19	2.03069e-16	0.351258
0_4377194	evm.model.HIC_ASM_0.316	11.6584	1.82029e-19	2.03069e-16	0.513638
16_146806	evm.model.HIC_ASM_0.316	11.6567	1.83421e-19	2.03069e-16	0.563861
6_22422541	evm.model.HIC_ASM_0.316	11.653	1.86585e-19	2.03069e-16	0.512724
6_20359338	evm.model.HIC_ASM_0.316	11.6514	1.87908e-19	2.03069e-16	0.350062
7_4394106	evm.model.HIC_ASM_0.316	11.6514	1.87908e-19	2.03069e-16	0.350062
0_8802065	evm.model.HIC_ASM_0.316	11.6502	1.88929e-19	2.03069e-16	0.37157
13_3179235	evm.model.HIC_ASM_0.316	11.6497	1.89414e-19	2.03069e-16	0.488021
15_716088	evm.model.HIC_ASM_0.316	11.6497	1.89414e-19	2.03069e-16	0.488021
16_12071042	evm.model.HIC_ASM_0.316	11.6489	1.90124e-19	2.03069e-16	0.564099
0_16728916	evm.model.HIC_ASM_0.316	11.6467	1.92008e-19	2.03069e-16	0.34577
3_9983443	evm.model.HIC_ASM_0.316	11.645	1.93519e-19	2.03069e-16	0.374868
1_9159951	evm.model.HIC_ASM_0.316	11.6403	1.97727e-19	2.03069e-16	0.564562
0_2070413	evm.model.HIC_ASM_0.316	11.6383	1.99513e-19	2.03069e-16	0.561962
3_9701509	evm.model.HIC_ASM_0.316	11.6363	2.01427e-19	2.03069e-16	0.533706
12_6105086	evm.model.HIC_ASM_0.316	11.6355	2.02113e-19	2.03069e-16	0.351524
12_6105103	evm.model.HIC_ASM_0.316	11.6355	2.02113e-19	2.03069e-16	0.351524
8_19123542	evm.model.HIC_ASM_0.316	11.6288	2.08396e-19	2.03069e-16	0.426884
6_28587015	evm.model.HIC_ASM_0.316	11.6275	2.09694e-19	2.03069e-16	0.537031
6_28587024	evm.model.HIC_ASM_0.316	11.6275	2.09694e-19	2.03069e-16	0.537031
14_12083800	evm.model.HIC_ASM_0.316	11.6268	2.10319e-19	2.03069e-16	0.373916
1_14026292	evm.model.HIC_ASM_0.316	11.6256	2.11484e-19	2.03069e-16	0.420825
4_11631114	evm.model.HIC_ASM_0.316	11.6211	2.15945e-19	2.03069e-16	0.537378
10_4195407	evm.model.HIC_ASM_0.316	11.6191	2.17875e-19	2.03069e-16	0.563238
6_43419390	evm.model.HIC_ASM_0.316	11.6157	2.21319e-19	2.03069e-16	0.560825
6_14277098	evm.model.HIC_ASM_0.316	11.6151	2.21904e-19	2.03069e-16	0.40252
1_945698	evm.model.HIC_ASM_0.316	11.6148	2.22281e-19	2.03069e-16	0.5432
7_4650176	evm.model.HIC_ASM_0.316	11.6148	2.22281e-19	2.03069e-16	0.5432
7_4650212	evm.model.HIC_ASM_0.316	11.6148	2.22281e-19	2.03069e-16	0.5432
14_3912168	evm.model.HIC_ASM_0.316	11.6148	2.22281e-19	2.03069e-16	0.5432
13_12860841	evm.model.HIC_ASM_0.316	11.6139	2.23164e-19	2.03069e-16	0.564994
6_2077404	evm.model.HIC_ASM_0.316	11.6138	2.23285e-19	2.03069e-16	0.563618
15_17830773	evm.model.HIC_ASM_0.316	11.6134	2.23714e-19	2.03069e-16	0.371997
6_14125946	evm.model.HIC_ASM_0.316	11.612	2.25106e-19	2.03069e-16	0.394973
6_12373651	evm.model.HIC_ASM_0.316	11.6116	2.25492e-19	2.03069e-16	0.538912
6_29989808	evm.model.HIC_ASM_0.316	11.6052	2.32295e-19	2.03069e-16	0.351033
11_14911230	evm.model.HIC_ASM_0.316	11.6031	2.34468e-19	2.03069e-16	0.560568
11_14911244	evm.model.HIC_ASM_0.316	11.6031	2.34468e-19	2.03069e-16	0.560568
6_28360536	evm.model.HIC_ASM_0.316	11.6025	2.35104e-19	2.03069e-16	0.314539
17_8325484	evm.model.HIC_ASM_0.316	11.5983	2.39725e-19	2.03069e-16	0.40629
12_8746767	evm.model.HIC_ASM_0.316	11.5958	2.42476e-19	2.03069e-16	0.324971
14_14446466	evm.model.HIC_ASM_0.316	11.5833	2.56762e-19	2.03069e-16	0.513143
5_6266689	evm.model.HIC_ASM_0.316	11.5828	2.57425e-19	2.03069e-16	0.426629
16_181839	evm.model.HIC_ASM_0.316	11.5828	2.57425e-19	2.03069e-16	0.426629
8_1136553	evm.model.HIC_ASM_0.316	11.5824	2.57891e-19	2.03069e-16	0.404913
13_12338802	evm.model.HIC_ASM_0.316	11.5823	2.57953e-19	2.03069e-16	0.531892
9_13886228	evm.model.HIC_ASM_0.316	11.5816	2.58848e-19	2.03069e-16	0.406824
5_1495449	evm.model.HIC_ASM_0.316	11.5783	2.6283e-19	2.03069e-16	0.565381
5_5922591	evm.model.HIC_ASM_0.316	11.5747	2.67098e-19	2.03069e-16	0.309177
5_5922603	evm.model.HIC_ASM_0.316	11.5747	2.67098e-19	2.03069e-16	0.309177
15_10222836	evm.model.HIC_ASM_0.316	11.5735	2.68621e-19	2.03069e-16	0.373884
7_12211138	evm.model.HIC_ASM_0.316	11.5728	2.69493e-19	2.03069e-16	0.400705
16_45636	evm.model.HIC_ASM_0.316	11.5717	2.708e-19	2.03069e-16	0.487021
17_10951122	evm.model.HIC_ASM_0.316	11.5717	2.708e-19	2.03069e-16	0.487021
17_11343159	evm.model.HIC_ASM_0.316	11.5717	2.708e-19	2.03069e-16	0.487021
17_11540429	evm.model.HIC_ASM_0.316	11.5717	2.708e-19	2.03069e-16	0.487021
17_11615484	evm.model.HIC_ASM_0.316	11.5717	2.708e-19	2.03069e-16	0.487021
8_1171361	evm.model.HIC_ASM_0.316	11.5695	2.73654e-19	2.03069e-16	0.343181
15_23255597	evm.model.HIC_ASM_0.316	11.5686	2.74675e-19	2.03069e-16	0.354706
15_12536445	evm.model.HIC_ASM_0.316	11.5674	2.76256e-19	2.03069e-16	0.349236
18_11408457	evm.model.HIC_ASM_0.316	11.5659	2.7814e-19	2.03069e-16	0.374246
7_5278338	evm.model.HIC_ASM_0.316	11.5652	2.79062e-19	2.03069e-16	0.585466
16_14458	evm.model.HIC_ASM_0.316	11.5652	2.79062e-19	2.03069e-16	0.585466
6_14151340	evm.model.HIC_ASM_0.316	11.5646	2.79885e-19	2.03069e-16	0.430717
7_12223814	evm.model.HIC_ASM_0.316	11.5628	2.82132e-19	2.03069e-16	0.454805
11_1623169	evm.model.HIC_ASM_0.316	11.5628	2.82132e-19	2.03069e-16	0.454805
13_5618039	evm.model.HIC_ASM_0.316	11.5601	2.85659e-19	2.03069e-16	0.341788
10_8311208	evm.model.HIC_ASM_0.316	11.5579	2.88555e-19	2.03069e-16	0.390577
6_29493210	evm.model.HIC_ASM_0.316	11.556	2.91122e-19	2.03069e-16	0.35653
9_430217	evm.model.HIC_ASM_0.316	11.5558	2.91319e-19	2.03069e-16	0.560484
18_5800609	evm.model.HIC_ASM_0.316	11.5556	2.91628e-19	2.03069e-16	0.474532
13_12338619	evm.model.HIC_ASM_0.316	11.5537	2.94128e-19	2.03069e-16	0.424405
12_4244107	evm.model.HIC_ASM_0.316	11.5527	2.95581e-19	2.03069e-16	0.420082
3_5340110	evm.model.HIC_ASM_0.316	11.5522	2.96287e-19	2.03069e-16	0.303239
1_15921055	evm.model.HIC_ASM_0.316	11.5518	2.96732e-19	2.03069e-16	0.560778
13_12347394	evm.model.HIC_ASM_0.316	11.5507	2.98277e-19	2.03069e-16	0.530637
17_5065352	evm.model.HIC_ASM_0.316	11.5497	2.99602e-19	2.03069e-16	0.351363
15_2432539	evm.model.HIC_ASM_0.316	11.548	3.01921e-19	2.03069e-16	0.487065
17_15154723	evm.model.HIC_ASM_0.316	11.5406	3.12428e-19	2.03069e-16	0.342917
10_8276426	evm.model.HIC_ASM_0.316	11.5359	3.19198e-19	2.03069e-16	0.323442
7_5487708	evm.model.HIC_ASM_0.316	11.5345	3.21354e-19	2.03069e-16	0.363129
0_11095140	evm.model.HIC_ASM_0.316	11.5344	3.21386e-19	2.03069e-16	0.372833
18_778444	evm.model.HIC_ASM_0.316	11.534	3.21977e-19	2.03069e-16	0.580126
18_778445	evm.model.HIC_ASM_0.316	11.534	3.21977e-19	2.03069e-16	0.580126
17_17318974	evm.model.HIC_ASM_0.316	11.534	3.22093e-19	2.03069e-16	0.37115
13_12327054	evm.model.HIC_ASM_0.316	11.5337	3.22474e-19	2.03069e-16	0.559848
7_22644979	evm.model.HIC_ASM_0.316	11.5335	3.228e-19	2.03069e-16	0.454597
13_12338569	evm.model.HIC_ASM_0.316	11.5304	3.27403e-19	2.03069e-16	0.423626
12_8746758	evm.model.HIC_ASM_0.316	11.5296	3.28655e-19	2.03069e-16	0.318051
16_2883682	evm.model.HIC_ASM_0.316	11.5228	3.39071e-19	2.03069e-16	0.34306
1_14238230	evm.model.HIC_ASM_0.316	11.522	3.40274e-19	2.03069e-16	0.449305
6_33618919	evm.model.HIC_ASM_0.316	11.5203	3.42936e-19	2.03069e-16	0.347218
6_46978424	evm.model.HIC_ASM_0.316	11.5188	3.45385e-19	2.03069e-16	0.350081
16_601498	evm.model.HIC_ASM_0.316	11.513	3.54678e-19	2.03069e-16	0.429708
13_3546206	evm.model.HIC_ASM_0.316	11.5128	3.55011e-19	2.03069e-16	0.342485
6_3718692	evm.model.HIC_ASM_0.316	11.5086	3.61953e-19	2.03069e-16	0.340229
17_16181371	evm.model.HIC_ASM_0.316	11.5081	3.62816e-19	2.03069e-16	0.30781
10_4103098	evm.model.HIC_ASM_0.316	11.5079	3.63032e-19	2.03069e-16	0.487186
13_12338786	evm.model.HIC_ASM_0.316	11.5063	3.65767e-19	2.03069e-16	0.530099
17_17787326	evm.model.HIC_ASM_0.316	11.505	3.68011e-19	2.03069e-16	0.559056
18_11266441	evm.model.HIC_ASM_0.316	11.5033	3.70798e-19	2.03069e-16	0.406458
6_32215891	evm.model.HIC_ASM_0.316	11.5023	3.72555e-19	2.03069e-16	0.350106
0_18468643	evm.model.HIC_ASM_0.316	11.5015	3.73968e-19	2.03069e-16	0.342639
6_44694616	evm.model.HIC_ASM_0.316	11.4985	3.79037e-19	2.03069e-16	0.348539
17_17069978	evm.model.HIC_ASM_0.316	11.4975	3.80841e-19	2.03069e-16	0.315754
5_6314989	evm.model.HIC_ASM_0.316	11.4961	3.83348e-19	2.03069e-16	0.559512
8_1171311	evm.model.HIC_ASM_0.316	11.4954	3.84533e-19	2.03069e-16	0.362706
17_12264488	evm.model.HIC_ASM_0.316	11.4922	3.90188e-19	2.03069e-16	0.350095
6_19569455	evm.model.HIC_ASM_0.316	11.4877	3.98378e-19	2.03069e-16	0.529175
13_492654	evm.model.HIC_ASM_0.316	11.4871	3.99475e-19	2.03069e-16	0.391493
7_990590	evm.model.HIC_ASM_0.316	11.4866	4.0038e-19	2.03069e-16	0.40442
14_109016	evm.model.HIC_ASM_0.316	11.4853	4.02855e-19	2.03069e-16	0.351457
10_1852305	evm.model.HIC_ASM_0.316	11.4802	4.12347e-19	2.03069e-16	0.370379
6_40107245	evm.model.HIC_ASM_0.316	11.4801	4.12482e-19	2.03069e-16	0.460342
4_4407109	evm.model.HIC_ASM_0.316	11.4772	4.18194e-19	2.03069e-16	0.329404
14_3909143	evm.model.HIC_ASM_0.316	11.4753	4.21812e-19	2.03069e-16	0.542197
6_45980983	evm.model.HIC_ASM_0.316	11.4702	4.31814e-19	2.03069e-16	0.561762
9_1557682	evm.model.HIC_ASM_0.316	11.4696	4.33049e-19	2.03069e-16	0.561878
9_1557693	evm.model.HIC_ASM_0.316	11.4696	4.33049e-19	2.03069e-16	0.561878
9_1557762	evm.model.HIC_ASM_0.316	11.4696	4.33049e-19	2.03069e-16	0.561878
9_1557890	evm.model.HIC_ASM_0.316	11.4696	4.33049e-19	2.03069e-16	0.561878
11_12942430	evm.model.HIC_ASM_0.316	11.4638	4.44671e-19	2.03069e-16	0.343307
1_14734270	evm.model.HIC_ASM_0.316	11.4634	4.45593e-19	2.03069e-16	0.325028
1_15198462	evm.model.HIC_ASM_0.316	11.4561	4.60783e-19	2.03069e-16	0.53446
17_14794242	evm.model.HIC_ASM_0.316	11.4561	4.60783e-19	2.03069e-16	0.53446
16_1901711	evm.model.HIC_ASM_0.316	11.4542	4.64726e-19	2.03069e-16	0.373206
0_18419782	evm.model.HIC_ASM_0.316	11.4532	4.66942e-19	2.03069e-16	0.307461
6_14975296	evm.model.HIC_ASM_0.316	11.4528	4.67715e-19	2.03069e-16	0.370051
10_13345953	evm.model.HIC_ASM_0.316	11.4528	4.67715e-19	2.03069e-16	0.370051
15_15929790	evm.model.HIC_ASM_0.316	11.4481	4.78002e-19	2.03069e-16	0.417956
10_17004354	evm.model.HIC_ASM_0.316	11.4457	4.83411e-19	2.03069e-16	0.577171
13_12338630	evm.model.HIC_ASM_0.316	11.443	4.89375e-19	2.03069e-16	0.422473
8_7835027	evm.model.HIC_ASM_0.316	11.4399	4.96479e-19	2.03069e-16	0.401257
1_10829241	evm.model.HIC_ASM_0.316	11.4387	4.99048e-19	2.03069e-16	0.34754
5_9964457	evm.model.HIC_ASM_0.316	11.4387	4.99048e-19	2.03069e-16	0.34754
2_6331861	evm.model.HIC_ASM_0.316	11.437	5.03074e-19	2.03069e-16	0.456545
16_4232244	evm.model.HIC_ASM_0.316	11.437	5.03074e-19	2.03069e-16	0.456545
6_923200	evm.model.HIC_ASM_0.316	11.4348	5.08213e-19	2.03069e-16	0.448297
11_9692649	evm.model.HIC_ASM_0.316	11.4336	5.10919e-19	2.03069e-16	0.42822
6_11859249	evm.model.HIC_ASM_0.316	11.4284	5.23366e-19	2.03069e-16	0.448079
9_13045142	evm.model.HIC_ASM_0.316	11.4261	5.28823e-19	2.03069e-16	0.330199
6_47011643	evm.model.HIC_ASM_0.316	11.4219	5.39229e-19	2.03069e-16	0.347785
16_3351153	evm.model.HIC_ASM_0.316	11.4219	5.39229e-19	2.03069e-16	0.347785
7_454631	evm.model.HIC_ASM_0.316	11.4217	5.39705e-19	2.03069e-16	0.399809
14_3909108	evm.model.HIC_ASM_0.316	11.4212	5.40991e-19	2.03069e-16	0.543168
15_12063219	evm.model.HIC_ASM_0.316	11.4185	5.47841e-19	2.03069e-16	0.42068
6_46757994	evm.model.HIC_ASM_0.316	11.4184	5.47966e-19	2.03069e-16	0.451822
6_46758003	evm.model.HIC_ASM_0.316	11.4184	5.47966e-19	2.03069e-16	0.451822
10_5966813	evm.model.HIC_ASM_0.316	11.4184	5.47966e-19	2.03069e-16	0.451822
11_4356433	evm.model.HIC_ASM_0.316	11.4184	5.47966e-19	2.03069e-16	0.451822
14_11419321	evm.model.HIC_ASM_0.316	11.4177	5.49794e-19	2.03069e-16	0.403644
6_45849010	evm.model.HIC_ASM_0.316	11.4171	5.51261e-19	2.03069e-16	0.561933
16_44600	evm.model.HIC_ASM_0.316	11.4114	5.6606e-19	2.03069e-16	0.436426
16_44602	evm.model.HIC_ASM_0.316	11.4114	5.6606e-19	2.03069e-16	0.436426
8_3834796	evm.model.HIC_ASM_0.316	11.4112	5.66392e-19	2.03069e-16	0.361374
13_2094813	evm.model.HIC_ASM_0.316	11.4105	5.68224e-19	2.03069e-16	0.320138
6_39694322	evm.model.HIC_ASM_0.316	11.4101	5.69275e-19	2.03069e-16	0.401175
17_11174770	evm.model.HIC_ASM_0.316	11.4101	5.69275e-19	2.03069e-16	0.401175
11_9647459	evm.model.HIC_ASM_0.316	11.4069	5.77714e-19	2.03069e-16	0.433912
4_10394727	evm.model.HIC_ASM_0.316	11.4068	5.78096e-19	2.03069e-16	0.528261
3_5630858	evm.model.HIC_ASM_0.316	11.403	5.88373e-19	2.03069e-16	0.328765
6_20117827	evm.model.HIC_ASM_0.316	11.4022	5.90554e-19	2.03069e-16	0.348977
14_5528490	evm.model.HIC_ASM_0.316	11.3998	5.97039e-19	2.03069e-16	0.34612
0_17245140	evm.model.HIC_ASM_0.316	11.3992	5.98564e-19	2.03069e-16	0.39479
0_17245143	evm.model.HIC_ASM_0.316	11.3992	5.98564e-19	2.03069e-16	0.39479
13_12819487	evm.model.HIC_ASM_0.316	11.3943	6.12359e-19	2.03069e-16	0.477916
9_430386	evm.model.HIC_ASM_0.316	11.3937	6.14112e-19	2.03069e-16	0.560658
1_2347812	evm.model.HIC_ASM_0.316	11.393	6.16128e-19	2.03069e-16	0.452682
6_28550425	evm.model.HIC_ASM_0.316	11.3919	6.19227e-19	2.03069e-16	0.424868
15_16359713	evm.model.HIC_ASM_0.316	11.3919	6.19227e-19	2.03069e-16	0.424868
5_12492703	evm.model.HIC_ASM_0.316	11.3914	6.20689e-19	2.03069e-16	0.325991
13_12346678	evm.model.HIC_ASM_0.316	11.3877	6.31206e-19	2.03069e-16	0.528331
9_10168355	evm.model.HIC_ASM_0.316	11.3868	6.33914e-19	2.03069e-16	0.428306
17_17745009	evm.model.HIC_ASM_0.316	11.3863	6.35223e-19	2.03069e-16	0.528201
6_46691970	evm.model.HIC_ASM_0.316	11.383	6.45063e-19	2.03069e-16	0.310974
12_14675633	evm.model.HIC_ASM_0.316	11.3827	6.45992e-19	2.03069e-16	0.361636
3_5339993	evm.model.HIC_ASM_0.316	11.3818	6.48701e-19	2.03069e-16	0.31481
3_5340060	evm.model.HIC_ASM_0.316	11.3818	6.48701e-19	2.03069e-16	0.31481
3_17633371	evm.model.HIC_ASM_0.316	11.3807	6.51825e-19	2.03069e-16	0.338903
6_40468641	evm.model.HIC_ASM_0.316	11.3768	6.63696e-19	2.03069e-16	0.407
9_13810030	evm.model.HIC_ASM_0.316	11.3759	6.6645e-19	2.03069e-16	0.347732
17_11904197	evm.model.HIC_ASM_0.316	11.3743	6.71569e-19	2.03069e-16	0.397229
8_7126581	evm.model.HIC_ASM_0.316	11.374	6.72479e-19	2.03069e-16	0.397509
1_2297697	evm.model.HIC_ASM_0.316	11.3729	6.75743e-19	2.03069e-16	0.422114
9_17682138	evm.model.HIC_ASM_0.316	11.3698	6.85607e-19	2.03069e-16	0.529498
0_4706389	evm.model.HIC_ASM_0.316	11.3658	6.98109e-19	2.03069e-16	0.325835
9_10311183	evm.model.HIC_ASM_0.316	11.3614	7.12393e-19	2.03069e-16	0.369189
3_9724691	evm.model.HIC_ASM_0.316	11.3587	7.21463e-19	2.03069e-16	0.369492
5_12492694	evm.model.HIC_ASM_0.316	11.3586	7.21687e-19	2.03069e-16	0.320083
3_6659717	evm.model.HIC_ASM_0.316	11.3566	7.28645e-19	2.03069e-16	0.347124
18_10606347	evm.model.HIC_ASM_0.316	11.355	7.33838e-19	2.03069e-16	0.471306
1_15517139	evm.model.HIC_ASM_0.316	11.3519	7.44351e-19	2.03069e-16	0.30245
18_4463572	evm.model.HIC_ASM_0.316	11.3514	7.46194e-19	2.03069e-16	0.453204
6_31409504	evm.model.HIC_ASM_0.316	11.3499	7.5149e-19	2.03069e-16	0.42138
6_31523325	evm.model.HIC_ASM_0.316	11.3499	7.5149e-19	2.03069e-16	0.42138
18_7193820	evm.model.HIC_ASM_0.316	11.3499	7.5149e-19	2.03069e-16	0.42138
8_9375946	evm.model.HIC_ASM_0.316	11.3487	7.55324e-19	2.03069e-16	0.349317
17_12337401	evm.model.HIC_ASM_0.316	11.3466	7.62861e-19	2.03069e-16	0.346805
6_47128617	evm.model.HIC_ASM_0.316	11.3463	7.63997e-19	2.03069e-16	0.371869
6_33775950	evm.model.HIC_ASM_0.316	11.3428	7.76377e-19	2.03069e-16	0.447083
15_1661204	evm.model.HIC_ASM_0.316	11.3428	7.76377e-19	2.03069e-16	0.447083
15_10156772	evm.model.HIC_ASM_0.316	11.3428	7.76377e-19	2.03069e-16	0.447083
16_3991691	evm.model.HIC_ASM_0.316	11.3428	7.76377e-19	2.03069e-16	0.447083
14_382380	evm.model.HIC_ASM_0.316	11.3382	7.92924e-19	2.03069e-16	0.528305
14_382600	evm.model.HIC_ASM_0.316	11.3382	7.92924e-19	2.03069e-16	0.528305
12_8474795	evm.model.HIC_ASM_0.316	11.3365	7.992e-19	2.03069e-16	0.308772
10_8311201	evm.model.HIC_ASM_0.316	11.3363	7.99973e-19	2.03069e-16	0.410206
16_10021430	evm.model.HIC_ASM_0.316	11.3361	8.0082e-19	2.03069e-16	0.312331
12_11945062	evm.model.HIC_ASM_0.316	11.3353	8.03559e-19	2.03069e-16	0.325125
14_1746586	evm.model.HIC_ASM_0.316	11.3346	8.06326e-19	2.03069e-16	0.42251
15_16112705	evm.model.HIC_ASM_0.316	11.334	8.08452e-19	2.03069e-16	0.558563
13_3381141	evm.model.HIC_ASM_0.316	11.3336	8.09877e-19	2.03069e-16	0.344874
17_2341866	evm.model.HIC_ASM_0.316	11.3334	8.10726e-19	2.03069e-16	0.348444
4_10418976	evm.model.HIC_ASM_0.316	11.3327	8.13304e-19	2.03069e-16	0.370809
17_10831132	evm.model.HIC_ASM_0.316	11.3327	8.13304e-19	2.03069e-16	0.370809
17_15708244	evm.model.HIC_ASM_0.316	11.3326	8.13835e-19	2.03069e-16	0.381793
11_11432852	evm.model.HIC_ASM_0.316	11.325	8.4263e-19	2.03069e-16	0.332976
11_13028759	evm.model.HIC_ASM_0.316	11.3249	8.43063e-19	2.03069e-16	0.364572
0_9246439	evm.model.HIC_ASM_0.316	11.3249	8.43276e-19	2.03069e-16	0.328206
14_14453865	evm.model.HIC_ASM_0.316	11.3238	8.47597e-19	2.03069e-16	0.335537
7_10676758	evm.model.HIC_ASM_0.316	11.3237	8.47878e-19	2.03069e-16	0.360308
6_39199441	evm.model.HIC_ASM_0.316	11.3199	8.62947e-19	2.03069e-16	0.431522
17_12264480	evm.model.HIC_ASM_0.316	11.3158	8.79176e-19	2.03069e-16	0.355161
2_3709721	evm.model.HIC_ASM_0.316	11.3131	8.9047e-19	2.03069e-16	0.526799

## Sheet: Sheet2
snps	gene	statistic	pvalue	FDR	beta
6_47148521	evm.model.HIC_ASM_6.663	16.2457	4.4022e-28	8.41078e-20	22.3041
7_21881294	evm.model.HIC_ASM_6.663	16.2125	5.03393e-28	8.41078e-20	23.4062
11_14090506	evm.model.HIC_ASM_6.663	15.165	3.74213e-26	1.04207e-18	22.1404
8_7332652	evm.model.HIC_ASM_6.663	15.0669	5.64169e-26	1.3466e-18	22.2071
11_8168616	evm.model.HIC_ASM_6.663	14.8707	1.28728e-25	1.76739e-18	22.1492
13_2884412	evm.model.HIC_ASM_6.663	14.7728	1.94681e-25	1.76739e-18	20.9568
7_14898778	evm.model.HIC_ASM_6.663	14.7524	2.12221e-25	1.76739e-18	22.9468
7_14898785	evm.model.HIC_ASM_6.663	14.7524	2.12221e-25	1.76739e-18	22.9468
3_9620392	evm.model.HIC_ASM_6.663	14.7126	2.51163e-25	1.76739e-18	23.0011
15_18979691	evm.model.HIC_ASM_6.663	14.6586	3.15821e-25	1.76739e-18	22.1386
6_18392738	evm.model.HIC_ASM_6.663	14.6372	3.45909e-25	1.76739e-18	23.0679
12_14029138	evm.model.HIC_ASM_6.663	14.6201	3.71839e-25	1.76739e-18	23.0763
18_726785	evm.model.HIC_ASM_6.663	14.5604	4.7935e-25	1.76739e-18	22.8506
15_12457431	evm.model.HIC_ASM_6.663	14.5166	5.77797e-25	1.76739e-18	21.2275
9_31724	evm.model.HIC_ASM_6.663	14.4583	7.4067e-25	1.76739e-18	22.0582
8_16716797	evm.model.HIC_ASM_6.663	14.4391	8.03904e-25	1.76739e-18	22.8097
3_9620388	evm.model.HIC_ASM_6.663	14.4219	8.65169e-25	1.76739e-18	22.8998
15_16954295	evm.model.HIC_ASM_6.663	14.4079	9.18557e-25	1.76739e-18	23.5709
15_18937763	evm.model.HIC_ASM_6.663	14.3535	1.15927e-24	1.76739e-18	21.8802
15_18937776	evm.model.HIC_ASM_6.663	14.3535	1.15927e-24	1.76739e-18	21.8802
1_18016587	evm.model.HIC_ASM_6.663	14.2666	1.68253e-24	1.76739e-18	23.2328
6_44479554	evm.model.HIC_ASM_6.663	14.2634	1.70619e-24	1.76739e-18	22.8993
6_44479576	evm.model.HIC_ASM_6.663	14.2634	1.70619e-24	1.76739e-18	22.8993
16_8425641	evm.model.HIC_ASM_6.663	14.2582	1.74457e-24	1.76739e-18	22.8111
6_12920995	evm.model.HIC_ASM_6.663	14.234	1.93571e-24	1.76739e-18	22.7275
0_16206032	evm.model.HIC_ASM_6.663	14.2297	1.97193e-24	1.76739e-18	23.3076
0_16206041	evm.model.HIC_ASM_6.663	14.2297	1.97193e-24	1.76739e-18	23.3076
5_8983112	evm.model.HIC_ASM_6.663	14.2287	1.98051e-24	1.76739e-18	22.5633
1_18526328	evm.model.HIC_ASM_6.663	14.2125	2.12293e-24	1.76739e-18	22.9942
6_13192246	evm.model.HIC_ASM_6.663	14.1732	2.51387e-24	1.76739e-18	22.1155
18_3159913	evm.model.HIC_ASM_6.663	14.1487	2.79363e-24	1.76739e-18	23.0453
14_307608	evm.model.HIC_ASM_6.663	14.1421	2.87422e-24	1.76739e-18	22.6366
17_14859578	evm.model.HIC_ASM_6.663	14.083	3.70798e-24	1.76739e-18	21.7859
6_35719594	evm.model.HIC_ASM_6.663	14.0607	4.08405e-24	1.76739e-18	22.4819
9_10610939	evm.model.HIC_ASM_6.663	14.0343	4.57667e-24	1.76739e-18	22.6154
8_16045538	evm.model.HIC_ASM_6.663	14.0144	4.98789e-24	1.76739e-18	22.6452
6_12921000	evm.model.HIC_ASM_6.663	14.0136	5.005e-24	1.76739e-18	22.564
0_724086	evm.model.HIC_ASM_6.663	14.0122	5.03597e-24	1.76739e-18	22.4061
0_5059765	evm.model.HIC_ASM_6.663	14.0122	5.03597e-24	1.76739e-18	22.4061
0_18687754	evm.model.HIC_ASM_6.663	14.0122	5.03597e-24	1.76739e-18	22.4061
1_3158703	evm.model.HIC_ASM_6.663	14.0122	5.03597e-24	1.76739e-18	22.4061
1_12344693	evm.model.HIC_ASM_6.663	14.0122	5.03597e-24	1.76739e-18	22.4061
1_16353162	evm.model.HIC_ASM_6.663	14.0122	5.03597e-24	1.76739e-18	22.4061
1_16684204	evm.model.HIC_ASM_6.663	14.0122	5.03597e-24	1.76739e-18	22.4061
1_18498942	evm.model.HIC_ASM_6.663	14.0122	5.03597e-24	1.76739e-18	22.4061
1_18498969	evm.model.HIC_ASM_6.663	14.0122	5.03597e-24	1.76739e-18	22.4061
1_18498985	evm.model.HIC_ASM_6.663	14.0122	5.03597e-24	1.76739e-18	22.4061
1_18498988	evm.model.HIC_ASM_6.663	14.0122	5.03597e-24	1.76739e-18	22.4061
1_19896787	evm.model.HIC_ASM_6.663	14.0122	5.03597e-24	1.76739e-18	22.4061
2_398909	evm.model.HIC_ASM_6.663	14.0122	5.03597e-24	1.76739e-18	22.4061
2_398929	evm.model.HIC_ASM_6.663	14.0122	5.03597e-24	1.76739e-18	22.4061
2_398933	evm.model.HIC_ASM_6.663	14.0122	5.03597e-24	1.76739e-18	22.4061
2_3902216	evm.model.HIC_ASM_6.663	14.0122	5.03597e-24	1.76739e-18	22.4061
2_3902234	evm.model.HIC_ASM_6.663	14.0122	5.03597e-24	1.76739e-18	22.4061
3_10144125	evm.model.HIC_ASM_6.663	14.0122	5.03597e-24	1.76739e-18	22.4061
3_10144126	evm.model.HIC_ASM_6.663	14.0122	5.03597e-24	1.76739e-18	22.4061
3_10886857	evm.model.HIC_ASM_6.663	14.0122	5.03597e-24	1.76739e-18	22.4061
3_15909063	evm.model.HIC_ASM_6.663	14.0122	5.03597e-24	1.76739e-18	22.4061
3_16158398	evm.model.HIC_ASM_6.663	14.0122	5.03597e-24	1.76739e-18	22.4061
3_16158407	evm.model.HIC_ASM_6.663	14.0122	5.03597e-24	1.76739e-18	22.4061
4_12256972	evm.model.HIC_ASM_6.663	14.0122	5.03597e-24	1.76739e-18	22.4061
5_1644825	evm.model.HIC_ASM_6.663	14.0122	5.03597e-24	1.76739e-18	22.4061
5_8983115	evm.model.HIC_ASM_6.663	14.0122	5.03597e-24	1.76739e-18	22.4061
5_8983211	evm.model.HIC_ASM_6.663	14.0122	5.03597e-24	1.76739e-18	22.4061
5_8983212	evm.model.HIC_ASM_6.663	14.0122	5.03597e-24	1.76739e-18	22.4061
5_8983256	evm.model.HIC_ASM_6.663	14.0122	5.03597e-24	1.76739e-18	22.4061
6_15025061	evm.model.HIC_ASM_6.663	14.0122	5.03597e-24	1.76739e-18	22.4061
6_28314802	evm.model.HIC_ASM_6.663	14.0122	5.03597e-24	1.76739e-18	22.4061
6_32936115	evm.model.HIC_ASM_6.663	14.0122	5.03597e-24	1.76739e-18	22.4061
6_32936118	evm.model.HIC_ASM_6.663	14.0122	5.03597e-24	1.76739e-18	22.4061
6_34020935	evm.model.HIC_ASM_6.663	14.0122	5.03597e-24	1.76739e-18	22.4061
6_35099885	evm.model.HIC_ASM_6.663	14.0122	5.03597e-24	1.76739e-18	22.4061
6_35511304	evm.model.HIC_ASM_6.663	14.0122	5.03597e-24	1.76739e-18	22.4061
6_39235155	evm.model.HIC_ASM_6.663	14.0122	5.03597e-24	1.76739e-18	22.4061
6_41909653	evm.model.HIC_ASM_6.663	14.0122	5.03597e-24	1.76739e-18	22.4061
6_44548500	evm.model.HIC_ASM_6.663	14.0122	5.03597e-24	1.76739e-18	22.4061
6_44548506	evm.model.HIC_ASM_6.663	14.0122	5.03597e-24	1.76739e-18	22.4061
6_47541039	evm.model.HIC_ASM_6.663	14.0122	5.03597e-24	1.76739e-18	22.4061
6_48217255	evm.model.HIC_ASM_6.663	14.0122	5.03597e-24	1.76739e-18	22.4061
7_6849284	evm.model.HIC_ASM_6.663	14.0122	5.03597e-24	1.76739e-18	22.4061
7_8540426	evm.model.HIC_ASM_6.663	14.0122	5.03597e-24	1.76739e-18	22.4061
7_22136552	evm.model.HIC_ASM_6.663	14.0122	5.03597e-24	1.76739e-18	22.4061
7_22136556	evm.model.HIC_ASM_6.663	14.0122	5.03597e-24	1.76739e-18	22.4061
7_22136562	evm.model.HIC_ASM_6.663	14.0122	5.03597e-24	1.76739e-18	22.4061
7_22246732	evm.model.HIC_ASM_6.663	14.0122	5.03597e-24	1.76739e-18	22.4061
8_902975	evm.model.HIC_ASM_6.663	14.0122	5.03597e-24	1.76739e-18	22.4061
8_7214044	evm.model.HIC_ASM_6.663	14.0122	5.03597e-24	1.76739e-18	22.4061
8_7747514	evm.model.HIC_ASM_6.663	14.0122	5.03597e-24	1.76739e-18	22.4061
8_15786120	evm.model.HIC_ASM_6.663	14.0122	5.03597e-24	1.76739e-18	22.4061
8_17572752	evm.model.HIC_ASM_6.663	14.0122	5.03597e-24	1.76739e-18	22.4061
9_696039	evm.model.HIC_ASM_6.663	14.0122	5.03597e-24	1.76739e-18	22.4061
9_12584744	evm.model.HIC_ASM_6.663	14.0122	5.03597e-24	1.76739e-18	22.4061
9_12584749	evm.model.HIC_ASM_6.663	14.0122	5.03597e-24	1.76739e-18	22.4061
9_12584790	evm.model.HIC_ASM_6.663	14.0122	5.03597e-24	1.76739e-18	22.4061
10_6173884	evm.model.HIC_ASM_6.663	14.0122	5.03597e-24	1.76739e-18	22.4061
10_6359067	evm.model.HIC_ASM_6.663	14.0122	5.03597e-24	1.76739e-18	22.4061
10_8678349	evm.model.HIC_ASM_6.663	14.0122	5.03597e-24	1.76739e-18	22.4061
10_12896122	evm.model.HIC_ASM_6.663	14.0122	5.03597e-24	1.76739e-18	22.4061
11_2194217	evm.model.HIC_ASM_6.663	14.0122	5.03597e-24	1.76739e-18	22.4061
12_2965638	evm.model.HIC_ASM_6.663	14.0122	5.03597e-24	1.76739e-18	22.4061
12_10842026	evm.model.HIC_ASM_6.663	14.0122	5.03597e-24	1.76739e-18	22.4061
12_10842058	evm.model.HIC_ASM_6.663	14.0122	5.03597e-24	1.76739e-18	22.4061
12_10842083	evm.model.HIC_ASM_6.663	14.0122	5.03597e-24	1.76739e-18	22.4061
13_966589	evm.model.HIC_ASM_6.663	14.0122	5.03597e-24	1.76739e-18	22.4061
13_3866166	evm.model.HIC_ASM_6.663	14.0122	5.03597e-24	1.76739e-18	22.4061
13_4159592	evm.model.HIC_ASM_6.663	14.0122	5.03597e-24	1.76739e-18	22.4061
13_4159596	evm.model.HIC_ASM_6.663	14.0122	5.03597e-24	1.76739e-18	22.4061
13_10376547	evm.model.HIC_ASM_6.663	14.0122	5.03597e-24	1.76739e-18	22.4061
14_9413586	evm.model.HIC_ASM_6.663	14.0122	5.03597e-24	1.76739e-18	22.4061
14_13572823	evm.model.HIC_ASM_6.663	14.0122	5.03597e-24	1.76739e-18	22.4061
14_13572859	evm.model.HIC_ASM_6.663	14.0122	5.03597e-24	1.76739e-18	22.4061
14_13572867	evm.model.HIC_ASM_6.663	14.0122	5.03597e-24	1.76739e-18	22.4061
15_2214801	evm.model.HIC_ASM_6.663	14.0122	5.03597e-24	1.76739e-18	22.4061
15_4609010	evm.model.HIC_ASM_6.663	14.0122	5.03597e-24	1.76739e-18	22.4061
15_17132651	evm.model.HIC_ASM_6.663	14.0122	5.03597e-24	1.76739e-18	22.4061
15_21925248	evm.model.HIC_ASM_6.663	14.0122	5.03597e-24	1.76739e-18	22.4061
15_22053438	evm.model.HIC_ASM_6.663	14.0122	5.03597e-24	1.76739e-18	22.4061
15_22053440	evm.model.HIC_ASM_6.663	14.0122	5.03597e-24	1.76739e-18	22.4061
15_23245731	evm.model.HIC_ASM_6.663	14.0122	5.03597e-24	1.76739e-18	22.4061
16_3371281	evm.model.HIC_ASM_6.663	14.0122	5.03597e-24	1.76739e-18	22.4061
16_3371317	evm.model.HIC_ASM_6.663	14.0122	5.03597e-24	1.76739e-18	22.4061
16_9142848	evm.model.HIC_ASM_6.663	14.0122	5.03597e-24	1.76739e-18	22.4061
17_8734918	evm.model.HIC_ASM_6.663	14.0122	5.03597e-24	1.76739e-18	22.4061
18_278424	evm.model.HIC_ASM_6.663	14.0122	5.03597e-24	1.76739e-18	22.4061
18_5306078	evm.model.HIC_ASM_6.663	14.0122	5.03597e-24	1.76739e-18	22.4061
18_5306086	evm.model.HIC_ASM_6.663	14.0122	5.03597e-24	1.76739e-18	22.4061
18_5306093	evm.model.HIC_ASM_6.663	14.0122	5.03597e-24	1.76739e-18	22.4061
18_5306096	evm.model.HIC_ASM_6.663	14.0122	5.03597e-24	1.76739e-18	22.4061
18_5306106	evm.model.HIC_ASM_6.663	14.0122	5.03597e-24	1.76739e-18	22.4061
0_15540274	evm.model.HIC_ASM_6.663	14.0091	5.10265e-24	1.76739e-18	20.3342
11_11483638	evm.model.HIC_ASM_6.663	13.9873	5.60669e-24	1.76739e-18	22.5817
8_10132625	evm.model.HIC_ASM_6.663	13.9841	5.68706e-24	1.76739e-18	20.2689
17_2162641	evm.model.HIC_ASM_6.663	13.9838	5.69442e-24	1.76739e-18	22.4954
0_11993908	evm.model.HIC_ASM_6.663	13.9755	5.90072e-24	1.76739e-18	22.6972
0_11993923	evm.model.HIC_ASM_6.663	13.9755	5.90072e-24	1.76739e-18	22.6972
0_11993946	evm.model.HIC_ASM_6.663	13.9755	5.90072e-24	1.76739e-18	22.6972
3_17939821	evm.model.HIC_ASM_6.663	13.9755	5.90072e-24	1.76739e-18	22.6972
4_1194843	evm.model.HIC_ASM_6.663	13.9755	5.90072e-24	1.76739e-18	22.6972
4_1194856	evm.model.HIC_ASM_6.663	13.9755	5.90072e-24	1.76739e-18	22.6972
4_1590659	evm.model.HIC_ASM_6.663	13.9755	5.90072e-24	1.76739e-18	22.6972
6_31885775	evm.model.HIC_ASM_6.663	13.9755	5.90072e-24	1.76739e-18	22.6972
6_44479535	evm.model.HIC_ASM_6.663	13.9755	5.90072e-24	1.76739e-18	22.6972
6_47356786	evm.model.HIC_ASM_6.663	13.9755	5.90072e-24	1.76739e-18	22.6972
7_6810320	evm.model.HIC_ASM_6.663	13.9755	5.90072e-24	1.76739e-18	22.6972
7_6810324	evm.model.HIC_ASM_6.663	13.9755	5.90072e-24	1.76739e-18	22.6972
7_6810336	evm.model.HIC_ASM_6.663	13.9755	5.90072e-24	1.76739e-18	22.6972
7_6810339	evm.model.HIC_ASM_6.663	13.9755	5.90072e-24	1.76739e-18	22.6972
7_6810344	evm.model.HIC_ASM_6.663	13.9755	5.90072e-24	1.76739e-18	22.6972
7_6810345	evm.model.HIC_ASM_6.663	13.9755	5.90072e-24	1.76739e-18	22.6972
7_17558620	evm.model.HIC_ASM_6.663	13.9755	5.90072e-24	1.76739e-18	22.6972
7_17558623	evm.model.HIC_ASM_6.663	13.9755	5.90072e-24	1.76739e-18	22.6972
8_7414625	evm.model.HIC_ASM_6.663	13.9755	5.90072e-24	1.76739e-18	22.6972
10_810514	evm.model.HIC_ASM_6.663	13.9755	5.90072e-24	1.76739e-18	22.6972
10_7369843	evm.model.HIC_ASM_6.663	13.9755	5.90072e-24	1.76739e-18	22.6972
12_11836547	evm.model.HIC_ASM_6.663	13.9755	5.90072e-24	1.76739e-18	22.6972
13_4159618	evm.model.HIC_ASM_6.663	13.9755	5.90072e-24	1.76739e-18	22.6972
13_6365054	evm.model.HIC_ASM_6.663	13.9755	5.90072e-24	1.76739e-18	22.6972
13_13912966	evm.model.HIC_ASM_6.663	13.9755	5.90072e-24	1.76739e-18	22.6972
13_13912992	evm.model.HIC_ASM_6.663	13.9755	5.90072e-24	1.76739e-18	22.6972
13_13912996	evm.model.HIC_ASM_6.663	13.9755	5.90072e-24	1.76739e-18	22.6972
15_12799163	evm.model.HIC_ASM_6.663	13.9755	5.90072e-24	1.76739e-18	22.6972
15_12799171	evm.model.HIC_ASM_6.663	13.9755	5.90072e-24	1.76739e-18	22.6972
15_15865645	evm.model.HIC_ASM_6.663	13.9755	5.90072e-24	1.76739e-18	22.6972
16_2803895	evm.model.HIC_ASM_6.663	13.9755	5.90072e-24	1.76739e-18	22.6972
0_724033	evm.model.HIC_ASM_6.663	13.9729	5.96812e-24	1.76739e-18	22.55
13_1369932	evm.model.HIC_ASM_6.663	13.9729	5.96812e-24	1.76739e-18	22.55
13_1369936	evm.model.HIC_ASM_6.663	13.9729	5.96812e-24	1.76739e-18	22.55
13_1369954	evm.model.HIC_ASM_6.663	13.9729	5.96812e-24	1.76739e-18	22.55
0_199166	evm.model.HIC_ASM_6.663	13.9676	6.10684e-24	1.76739e-18	22.5057
0_688713	evm.model.HIC_ASM_6.663	13.9676	6.10684e-24	1.76739e-18	22.5057
0_724032	evm.model.HIC_ASM_6.663	13.9676	6.10684e-24	1.76739e-18	22.5057
0_980331	evm.model.HIC_ASM_6.663	13.9676	6.10684e-24	1.76739e-18	22.5057
0_2282416	evm.model.HIC_ASM_6.663	13.9676	6.10684e-24	1.76739e-18	22.5057
0_2457180	evm.model.HIC_ASM_6.663	13.9676	6.10684e-24	1.76739e-18	22.5057
0_3132830	evm.model.HIC_ASM_6.663	13.9676	6.10684e-24	1.76739e-18	22.5057
0_3216168	evm.model.HIC_ASM_6.663	13.9676	6.10684e-24	1.76739e-18	22.5057
0_3216184	evm.model.HIC_ASM_6.663	13.9676	6.10684e-24	1.76739e-18	22.5057
0_4367057	evm.model.HIC_ASM_6.663	13.9676	6.10684e-24	1.76739e-18	22.5057
0_4659352	evm.model.HIC_ASM_6.663	13.9676	6.10684e-24	1.76739e-18	22.5057
0_5157093	evm.model.HIC_ASM_6.663	13.9676	6.10684e-24	1.76739e-18	22.5057
0_7242511	evm.model.HIC_ASM_6.663	13.9676	6.10684e-24	1.76739e-18	22.5057
0_7242535	evm.model.HIC_ASM_6.663	13.9676	6.10684e-24	1.76739e-18	22.5057
0_7972270	evm.model.HIC_ASM_6.663	13.9676	6.10684e-24	1.76739e-18	22.5057
0_11707755	evm.model.HIC_ASM_6.663	13.9676	6.10684e-24	1.76739e-18	22.5057
0_13322656	evm.model.HIC_ASM_6.663	13.9676	6.10684e-24	1.76739e-18	22.5057
0_13826266	evm.model.HIC_ASM_6.663	13.9676	6.10684e-24	1.76739e-18	22.5057
0_13826269	evm.model.HIC_ASM_6.663	13.9676	6.10684e-24	1.76739e-18	22.5057
0_14228467	evm.model.HIC_ASM_6.663	13.9676	6.10684e-24	1.76739e-18	22.5057
0_14228483	evm.model.HIC_ASM_6.663	13.9676	6.10684e-24	1.76739e-18	22.5057
0_14463465	evm.model.HIC_ASM_6.663	13.9676	6.10684e-24	1.76739e-18	22.5057
0_14463480	evm.model.HIC_ASM_6.663	13.9676	6.10684e-24	1.76739e-18	22.5057
0_14509592	evm.model.HIC_ASM_6.663	13.9676	6.10684e-24	1.76739e-18	22.5057
0_15013807	evm.model.HIC_ASM_6.663	13.9676	6.10684e-24	1.76739e-18	22.5057
0_15013897	evm.model.HIC_ASM_6.663	13.9676	6.10684e-24	1.76739e-18	22.5057
0_15379793	evm.model.HIC_ASM_6.663	13.9676	6.10684e-24	1.76739e-18	22.5057
0_15740667	evm.model.HIC_ASM_6.663	13.9676	6.10684e-24	1.76739e-18	22.5057
0_15740671	evm.model.HIC_ASM_6.663	13.9676	6.10684e-24	1.76739e-18	22.5057
0_15816530	evm.model.HIC_ASM_6.663	13.9676	6.10684e-24	1.76739e-18	22.5057
0_17637729	evm.model.HIC_ASM_6.663	13.9676	6.10684e-24	1.76739e-18	22.5057
0_17637733	evm.model.HIC_ASM_6.663	13.9676	6.10684e-24	1.76739e-18	22.5057
0_17637738	evm.model.HIC_ASM_6.663	13.9676	6.10684e-24	1.76739e-18	22.5057
1_796931	evm.model.HIC_ASM_6.663	13.9676	6.10684e-24	1.76739e-18	22.5057
1_919228	evm.model.HIC_ASM_6.663	13.9676	6.10684e-24	1.76739e-18	22.5057
1_2063546	evm.model.HIC_ASM_6.663	13.9676	6.10684e-24	1.76739e-18	22.5057
1_2207743	evm.model.HIC_ASM_6.663	13.9676	6.10684e-24	1.76739e-18	22.5057
1_2391667	evm.model.HIC_ASM_6.663	13.9676	6.10684e-24	1.76739e-18	22.5057
1_3972447	evm.model.HIC_ASM_6.663	13.9676	6.10684e-24	1.76739e-18	22.5057
1_4017654	evm.model.HIC_ASM_6.663	13.9676	6.10684e-24	1.76739e-18	22.5057
1_4319070	evm.model.HIC_ASM_6.663	13.9676	6.10684e-24	1.76739e-18	22.5057
1_4319083	evm.model.HIC_ASM_6.663	13.9676	6.10684e-24	1.76739e-18	22.5057
1_4331267	evm.model.HIC_ASM_6.663	13.9676	6.10684e-24	1.76739e-18	22.5057
1_4779557	evm.model.HIC_ASM_6.663	13.9676	6.10684e-24	1.76739e-18	22.5057
1_5175561	evm.model.HIC_ASM_6.663	13.9676	6.10684e-24	1.76739e-18	22.5057
1_6637063	evm.model.HIC_ASM_6.663	13.9676	6.10684e-24	1.76739e-18	22.5057
1_6637065	evm.model.HIC_ASM_6.663	13.9676	6.10684e-24	1.76739e-18	22.5057
1_6880782	evm.model.HIC_ASM_6.663	13.9676	6.10684e-24	1.76739e-18	22.5057
1_6880820	evm.model.HIC_ASM_6.663	13.9676	6.10684e-24	1.76739e-18	22.5057
1_6880833	evm.model.HIC_ASM_6.663	13.9676	6.10684e-24	1.76739e-18	22.5057
1_6880840	evm.model.HIC_ASM_6.663	13.9676	6.10684e-24	1.76739e-18	22.5057
1_7171388	evm.model.HIC_ASM_6.663	13.9676	6.10684e-24	1.76739e-18	22.5057
1_7832674	evm.model.HIC_ASM_6.663	13.9676	6.10684e-24	1.76739e-18	22.5057
1_7833730	evm.model.HIC_ASM_6.663	13.9676	6.10684e-24	1.76739e-18	22.5057
1_7833751	evm.model.HIC_ASM_6.663	13.9676	6.10684e-24	1.76739e-18	22.5057
1_7833767	evm.model.HIC_ASM_6.663	13.9676	6.10684e-24	1.76739e-18	22.5057
1_7833775	evm.model.HIC_ASM_6.663	13.9676	6.10684e-24	1.76739e-18	22.5057
1_8256975	evm.model.HIC_ASM_6.663	13.9676	6.10684e-24	1.76739e-18	22.5057
1_8363212	evm.model.HIC_ASM_6.663	13.9676	6.10684e-24	1.76739e-18	22.5057
1_8615430	evm.model.HIC_ASM_6.663	13.9676	6.10684e-24	1.76739e-18	22.5057
1_8662773	evm.model.HIC_ASM_6.663	13.9676	6.10684e-24	1.76739e-18	22.5057
1_8676007	evm.model.HIC_ASM_6.663	13.9676	6.10684e-24	1.76739e-18	22.5057
1_9015312	evm.model.HIC_ASM_6.663	13.9676	6.10684e-24	1.76739e-18	22.5057
1_9090727	evm.model.HIC_ASM_6.663	13.9676	6.10684e-24	1.76739e-18	22.5057
1_9412080	evm.model.HIC_ASM_6.663	13.9676	6.10684e-24	1.76739e-18	22.5057
1_9719197	evm.model.HIC_ASM_6.663	13.9676	6.10684e-24	1.76739e-18	22.5057
1_9726821	evm.model.HIC_ASM_6.663	13.9676	6.10684e-24	1.76739e-18	22.5057
1_9726831	evm.model.HIC_ASM_6.663	13.9676	6.10684e-24	1.76739e-18	22.5057
1_9726856	evm.model.HIC_ASM_6.663	13.9676	6.10684e-24	1.76739e-18	22.5057
1_10092786	evm.model.HIC_ASM_6.663	13.9676	6.10684e-24	1.76739e-18	22.5057
1_10702975	evm.model.HIC_ASM_6.663	13.9676	6.10684e-24	1.76739e-18	22.5057
1_10824550	evm.model.HIC_ASM_6.663	13.9676	6.10684e-24	1.76739e-18	22.5057
1_10973525	evm.model.HIC_ASM_6.663	13.9676	6.10684e-24	1.76739e-18	22.5057
1_11050638	evm.model.HIC_ASM_6.663	13.9676	6.10684e-24	1.76739e-18	22.5057
1_11812827	evm.model.HIC_ASM_6.663	13.9676	6.10684e-24	1.76739e-18	22.5057
1_12353412	evm.model.HIC_ASM_6.663	13.9676	6.10684e-24	1.76739e-18	22.5057
1_12848655	evm.model.HIC_ASM_6.663	13.9676	6.10684e-24	1.76739e-18	22.5057
1_12942389	evm.model.HIC_ASM_6.663	13.9676	6.10684e-24	1.76739e-18	22.5057
1_12942401	evm.model.HIC_ASM_6.663	13.9676	6.10684e-24	1.76739e-18	22.5057
1_13465340	evm.model.HIC_ASM_6.663	13.9676	6.10684e-24	1.76739e-18	22.5057
1_14153831	evm.model.HIC_ASM_6.663	13.9676	6.10684e-24	1.76739e-18	22.5057
1_14318412	evm.model.HIC_ASM_6.663	13.9676	6.10684e-24	1.76739e-18	22.5057
1_14318431	evm.model.HIC_ASM_6.663	13.9676	6.10684e-24	1.76739e-18	22.5057
1_14378517	evm.model.HIC_ASM_6.663	13.9676	6.10684e-24	1.76739e-18	22.5057
1_14378520	evm.model.HIC_ASM_6.663	13.9676	6.10684e-24	1.76739e-18	22.5057
1_14378562	evm.model.HIC_ASM_6.663	13.9676	6.10684e-24	1.76739e-18	22.5057
1_14378563	evm.model.HIC_ASM_6.663	13.9676	6.10684e-24	1.76739e-18	22.5057
1_14378611	evm.model.HIC_ASM_6.663	13.9676	6.10684e-24	1.76739e-18	22.5057
1_14585036	evm.model.HIC_ASM_6.663	13.9676	6.10684e-24	1.76739e-18	22.5057
1_14585039	evm.model.HIC_ASM_6.663	13.9676	6.10684e-24	1.76739e-18	22.5057
1_14585044	evm.model.HIC_ASM_6.663	13.9676	6.10684e-24	1.76739e-18	22.5057
1_14671918	evm.model.HIC_ASM_6.663	13.9676	6.10684e-24	1.76739e-18	22.5057
1_16268025	evm.model.HIC_ASM_6.663	13.9676	6.10684e-24	1.76739e-18	22.5057
1_16465356	evm.model.HIC_ASM_6.663	13.9676	6.10684e-24	1.76739e-18	22.5057
1_18447287	evm.model.HIC_ASM_6.663	13.9676	6.10684e-24	1.76739e-18	22.5057
1_18498927	evm.model.HIC_ASM_6.663	13.9676	6.10684e-24	1.76739e-18	22.5057
1_18673049	evm.model.HIC_ASM_6.663	13.9676	6.10684e-24	1.76739e-18	22.5057
1_18780580	evm.model.HIC_ASM_6.663	13.9676	6.10684e-24	1.76739e-18	22.5057
1_19422128	evm.model.HIC_ASM_6.663	13.9676	6.10684e-24	1.76739e-18	22.5057
1_19422129	evm.model.HIC_ASM_6.663	13.9676	6.10684e-24	1.76739e-18	22.5057
1_19994510	evm.model.HIC_ASM_6.663	13.9676	6.10684e-24	1.76739e-18	22.5057
1_21586040	evm.model.HIC_ASM_6.663	13.9676	6.10684e-24	1.76739e-18	22.5057
1_21586044	evm.model.HIC_ASM_6.663	13.9676	6.10684e-24	1.76739e-18	22.5057
1_21614984	evm.model.HIC_ASM_6.663	13.9676	6.10684e-24	1.76739e-18	22.5057
1_22415088	evm.model.HIC_ASM_6.663	13.9676	6.10684e-24	1.76739e-18	22.5057
1_22415110	evm.model.HIC_ASM_6.663	13.9676	6.10684e-24	1.76739e-18	22.5057
1_22465632	evm.model.HIC_ASM_6.663	13.9676	6.10684e-24	1.76739e-18	22.5057
1_22488458	evm.model.HIC_ASM_6.663	13.9676	6.10684e-24	1.76739e-18	22.5057
2_398901	evm.model.HIC_ASM_6.663	13.9676	6.10684e-24	1.76739e-18	22.5057
2_398924	evm.model.HIC_ASM_6.663	13.9676	6.10684e-24	1.76739e-18	22.5057
2_1118596	evm.model.HIC_ASM_6.663	13.9676	6.10684e-24	1.76739e-18	22.5057
2_1584466	evm.model.HIC_ASM_6.663	13.9676	6.10684e-24	1.76739e-18	22.5057
2_2386336	evm.model.HIC_ASM_6.663	13.9676	6.10684e-24	1.76739e-18	22.5057
2_2823349	evm.model.HIC_ASM_6.663	13.9676	6.10684e-24	1.76739e-18	22.5057
2_4473630	evm.model.HIC_ASM_6.663	13.9676	6.10684e-24	1.76739e-18	22.5057
2_4473649	evm.model.HIC_ASM_6.663	13.9676	6.10684e-24	1.76739e-18	22.5057
2_4473656	evm.model.HIC_ASM_6.663	13.9676	6.10684e-24	1.76739e-18	22.5057
2_4999548	evm.model.HIC_ASM_6.663	13.9676	6.10684e-24	1.76739e-18	22.5057
2_5004071	evm.model.HIC_ASM_6.663	13.9676	6.10684e-24	1.76739e-18	22.5057
2_5004100	evm.model.HIC_ASM_6.663	13.9676	6.10684e-24	1.76739e-18	22.5057
2_5157819	evm.model.HIC_ASM_6.663	13.9676	6.10684e-24	1.76739e-18	22.5057
2_5223020	evm.model.HIC_ASM_6.663	13.9676	6.10684e-24	1.76739e-18	22.5057
2_5223021	evm.model.HIC_ASM_6.663	13.9676	6.10684e-24	1.76739e-18	22.5057
2_5390534	evm.model.HIC_ASM_6.663	13.9676	6.10684e-24	1.76739e-18	22.5057
2_6101804	evm.model.HIC_ASM_6.663	13.9676	6.10684e-24	1.76739e-18	22.5057
2_6226439	evm.model.HIC_ASM_6.663	13.9676	6.10684e-24	1.76739e-18	22.5057
2_6236951	evm.model.HIC_ASM_6.663	13.9676	6.10684e-24	1.76739e-18	22.5057
2_6346023	evm.model.HIC_ASM_6.663	13.9676	6.10684e-24	1.76739e-18	22.5057
2_7175831	evm.model.HIC_ASM_6.663	13.9676	6.10684e-24	1.76739e-18	22.5057
2_7175836	evm.model.HIC_ASM_6.663	13.9676	6.10684e-24	1.76739e-18	22.5057
2_7175851	evm.model.HIC_ASM_6.663	13.9676	6.10684e-24	1.76739e-18	22.5057
2_7579518	evm.model.HIC_ASM_6.663	13.9676	6.10684e-24	1.76739e-18	22.5057
2_7671723	evm.model.HIC_ASM_6.663	13.9676	6.10684e-24	1.76739e-18	22.5057
2_7681865	evm.model.HIC_ASM_6.663	13.9676	6.10684e-24	1.76739e-18	22.5057
2_7682059	evm.model.HIC_ASM_6.663	13.9676	6.10684e-24	1.76739e-18	22.5057
2_7682172	evm.model.HIC_ASM_6.663	13.9676	6.10684e-24	1.76739e-18	22.5057
2_8190412	evm.model.HIC_ASM_6.663	13.9676	6.10684e-24	1.76739e-18	22.5057
2_8373063	evm.model.HIC_ASM_6.663	13.9676	6.10684e-24	1.76739e-18	22.5057
2_9139771	evm.model.HIC_ASM_6.663	13.9676	6.10684e-24	1.76739e-18	22.5057
2_9525626	evm.model.HIC_ASM_6.663	13.9676	6.10684e-24	1.76739e-18	22.5057
2_9763278	evm.model.HIC_ASM_6.663	13.9676	6.10684e-24	1.76739e-18	22.5057
3_410493	evm.model.HIC_ASM_6.663	13.9676	6.10684e-24	1.76739e-18	22.5057
3_410494	evm.model.HIC_ASM_6.663	13.9676	6.10684e-24	1.76739e-18	22.5057
3_436008	evm.model.HIC_ASM_6.663	13.9676	6.10684e-24	1.76739e-18	22.5057
3_1198183	evm.model.HIC_ASM_6.663	13.9676	6.10684e-24	1.76739e-18	22.5057
3_2203489	evm.model.HIC_ASM_6.663	13.9676	6.10684e-24	1.76739e-18	22.5057
3_3796738	evm.model.HIC_ASM_6.663	13.9676	6.10684e-24	1.76739e-18	22.5057
3_4050248	evm.model.HIC_ASM_6.663	13.9676	6.10684e-24	1.76739e-18	22.5057
3_4343367	evm.model.HIC_ASM_6.663	13.9676	6.10684e-24	1.76739e-18	22.5057
3_4461317	evm.model.HIC_ASM_6.663	13.9676	6.10684e-24	1.76739e-18	22.5057
3_5280389	evm.model.HIC_ASM_6.663	13.9676	6.10684e-24	1.76739e-18	22.5057
3_5566929	evm.model.HIC_ASM_6.663	13.9676	6.10684e-24	1.76739e-18	22.5057
3_6472008	evm.model.HIC_ASM_6.663	13.9676	6.10684e-24	1.76739e-18	22.5057
3_6559047	evm.model.HIC_ASM_6.663	13.9676	6.10684e-24	1.76739e-18	22.5057
3_6559048	evm.model.HIC_ASM_6.663	13.9676	6.10684e-24	1.76739e-18	22.5057
3_6559061	evm.model.HIC_ASM_6.663	13.9676	6.10684e-24	1.76739e-18	22.5057
3_6589869	evm.model.HIC_ASM_6.663	13.9676	6.10684e-24	1.76739e-18	22.5057
3_7215420	evm.model.HIC_ASM_6.663	13.9676	6.10684e-24	1.76739e-18	22.5057
3_8061656	evm.model.HIC_ASM_6.663	13.9676	6.10684e-24	1.76739e-18	22.5057
3_9620376	evm.model.HIC_ASM_6.663	13.9676	6.10684e-24	1.76739e-18	22.5057
3_10126240	evm.model.HIC_ASM_6.663	13.9676	6.10684e-24	1.76739e-18	22.5057
3_11146479	evm.model.HIC_ASM_6.663	13.9676	6.10684e-24	1.76739e-18	22.5057
3_11239944	evm.model.HIC_ASM_6.663	13.9676	6.10684e-24	1.76739e-18	22.5057
3_11262946	evm.model.HIC_ASM_6.663	13.9676	6.10684e-24	1.76739e-18	22.5057
3_11276925	evm.model.HIC_ASM_6.663	13.9676	6.10684e-24	1.76739e-18	22.5057
3_11749820	evm.model.HIC_ASM_6.663	13.9676	6.10684e-24	1.76739e-18	22.5057
3_12111299	evm.model.HIC_ASM_6.663	13.9676	6.10684e-24	1.76739e-18	22.5057
3_13080911	evm.model.HIC_ASM_6.663	13.9676	6.10684e-24	1.76739e-18	22.5057
3_13580860	evm.model.HIC_ASM_6.663	13.9676	6.10684e-24	1.76739e-18	22.5057
3_14003805	evm.model.HIC_ASM_6.663	13.9676	6.10684e-24	1.76739e-18	22.5057
3_14083182	evm.model.HIC_ASM_6.663	13.9676	6.10684e-24	1.76739e-18	22.5057
3_14156309	evm.model.HIC_ASM_6.663	13.9676	6.10684e-24	1.76739e-18	22.5057
3_14759830	evm.model.HIC_ASM_6.663	13.9676	6.10684e-24	1.76739e-18	22.5057
3_14953332	evm.model.HIC_ASM_6.663	13.9676	6.10684e-24	1.76739e-18	22.5057
3_16421103	evm.model.HIC_ASM_6.663	13.9676	6.10684e-24	1.76739e-18	22.5057
3_16561573	evm.model.HIC_ASM_6.663	13.9676	6.10684e-24	1.76739e-18	22.5057
3_16773226	evm.model.HIC_ASM_6.663	13.9676	6.10684e-24	1.76739e-18	22.5057
3_16933422	evm.model.HIC_ASM_6.663	13.9676	6.10684e-24	1.76739e-18	22.5057
3_17207107	evm.model.HIC_ASM_6.663	13.9676	6.10684e-24	1.76739e-18	22.5057
3_18516308	evm.model.HIC_ASM_6.663	13.9676	6.10684e-24	1.76739e-18	22.5057
3_18737417	evm.model.HIC_ASM_6.663	13.9676	6.10684e-24	1.76739e-18	22.5057
3_18737432	evm.model.HIC_ASM_6.663	13.9676	6.10684e-24	1.76739e-18	22.5057
4_831858	evm.model.HIC_ASM_6.663	13.9676	6.10684e-24	1.76739e-18	22.5057
4_1467041	evm.model.HIC_ASM_6.663	13.9676	6.10684e-24	1.76739e-18	22.5057
4_1616468	evm.model.HIC_ASM_6.663	13.9676	6.10684e-24	1.76739e-18	22.5057
4_1616473	evm.model.HIC_ASM_6.663	13.9676	6.10684e-24	1.76739e-18	22.5057
4_2801530	evm.model.HIC_ASM_6.663	13.9676	6.10684e-24	1.76739e-18	22.5057
4_2801592	evm.model.HIC_ASM_6.663	13.9676	6.10684e-24	1.76739e-18	22.5057
4_3104907	evm.model.HIC_ASM_6.663	13.9676	6.10684e-24	1.76739e-18	22.5057
4_3379374	evm.model.HIC_ASM_6.663	13.9676	6.10684e-24	1.76739e-18	22.5057
4_3584974	evm.model.HIC_ASM_6.663	13.9676	6.10684e-24	1.76739e-18	22.5057
4_3904644	evm.model.HIC_ASM_6.663	13.9676	6.10684e-24	1.76739e-18	22.5057
4_5919437	evm.model.HIC_ASM_6.663	13.9676	6.10684e-24	1.76739e-18	22.5057
4_7068973	evm.model.HIC_ASM_6.663	13.9676	6.10684e-24	1.76739e-18	22.5057
4_7068974	evm.model.HIC_ASM_6.663	13.9676	6.10684e-24	1.76739e-18	22.5057
4_7224274	evm.model.HIC_ASM_6.663	13.9676	6.10684e-24	1.76739e-18	22.5057
4_7339731	evm.model.HIC_ASM_6.663	13.9676	6.10684e-24	1.76739e-18	22.5057
4_7821427	evm.model.HIC_ASM_6.663	13.9676	6.10684e-24	1.76739e-18	22.5057
4_7987578	evm.model.HIC_ASM_6.663	13.9676	6.10684e-24	1.76739e-18	22.5057
4_8384057	evm.model.HIC_ASM_6.663	13.9676	6.10684e-24	1.76739e-18	22.5057
4_8662988	evm.model.HIC_ASM_6.663	13.9676	6.10684e-24	1.76739e-18	22.5057
4_8663007	evm.model.HIC_ASM_6.663	13.9676	6.10684e-24	1.76739e-18	22.5057
4_8663026	evm.model.HIC_ASM_6.663	13.9676	6.10684e-24	1.76739e-18	22.5057
4_8701638	evm.model.HIC_ASM_6.663	13.9676	6.10684e-24	1.76739e-18	22.5057
4_8711943	evm.model.HIC_ASM_6.663	13.9676	6.10684e-24	1.76739e-18	22.5057
4_8970924	evm.model.HIC_ASM_6.663	13.9676	6.10684e-24	1.76739e-18	22.5057
4_9309385	evm.model.HIC_ASM_6.663	13.9676	6.10684e-24	1.76739e-18	22.5057
4_9431810	evm.model.HIC_ASM_6.663	13.9676	6.10684e-24	1.76739e-18	22.5057
4_9431872	evm.model.HIC_ASM_6.663	13.9676	6.10684e-24	1.76739e-18	22.5057
4_9457705	evm.model.HIC_ASM_6.663	13.9676	6.10684e-24	1.76739e-18	22.5057
4_9603567	evm.model.HIC_ASM_6.663	13.9676	6.10684e-24	1.76739e-18	22.5057
4_10154432	evm.model.HIC_ASM_6.663	13.9676	6.10684e-24	1.76739e-18	22.5057
4_10305252	evm.model.HIC_ASM_6.663	13.9676	6.10684e-24	1.76739e-18	22.5057
4_10426599	evm.model.HIC_ASM_6.663	13.9676	6.10684e-24	1.76739e-18	22.5057
4_10544609	evm.model.HIC_ASM_6.663	13.9676	6.10684e-24	1.76739e-18	22.5057
4_10833365	evm.model.HIC_ASM_6.663	13.9676	6.10684e-24	1.76739e-18	22.5057
4_12257022	evm.model.HIC_ASM_6.663	13.9676	6.10684e-24	1.76739e-18	22.5057
4_12257041	evm.model.HIC_ASM_6.663	13.9676	6.10684e-24	1.76739e-18	22.5057
4_12960804	evm.model.HIC_ASM_6.663	13.9676	6.10684e-24	1.76739e-18	22.5057
4_13123231	evm.model.HIC_ASM_6.663	13.9676	6.10684e-24	1.76739e-18	22.5057
4_13578044	evm.model.HIC_ASM_6.663	13.9676	6.10684e-24	1.76739e-18	22.5057
4_13696086	evm.model.HIC_ASM_6.663	13.9676	6.10684e-24	1.76739e-18	22.5057
4_13971350	evm.model.HIC_ASM_6.663	13.9676	6.10684e-24	1.76739e-18	22.5057
4_14170900	evm.model.HIC_ASM_6.663	13.9676	6.10684e-24	1.76739e-18	22.5057
5_1132387	evm.model.HIC_ASM_6.663	13.9676	6.10684e-24	1.76739e-18	22.5057
5_3344993	evm.model.HIC_ASM_6.663	13.9676	6.10684e-24	1.76739e-18	22.5057
5_5255092	evm.model.HIC_ASM_6.663	13.9676	6.10684e-24	1.76739e-18	22.5057
5_7097334	evm.model.HIC_ASM_6.663	13.9676	6.10684e-24	1.76739e-18	22.5057
5_7747900	evm.model.HIC_ASM_6.663	13.9676	6.10684e-24	1.76739e-18	22.5057
5_7747909	evm.model.HIC_ASM_6.663	13.9676	6.10684e-24	1.76739e-18	22.5057
5_8122295	evm.model.HIC_ASM_6.663	13.9676	6.10684e-24	1.76739e-18	22.5057
5_8551384	evm.model.HIC_ASM_6.663	13.9676	6.10684e-24	1.76739e-18	22.5057
5_8551389	evm.model.HIC_ASM_6.663	13.9676	6.10684e-24	1.76739e-18	22.5057
5_8983143	evm.model.HIC_ASM_6.663	13.9676	6.10684e-24	1.76739e-18	22.5057
5_8983148	evm.model.HIC_ASM_6.663	13.9676	6.10684e-24	1.76739e-18	22.5057
5_8983156	evm.model.HIC_ASM_6.663	13.9676	6.10684e-24	1.76739e-18	22.5057
5_8983189	evm.model.HIC_ASM_6.663	13.9676	6.10684e-24	1.76739e-18	22.5057
5_8983201	evm.model.HIC_ASM_6.663	13.9676	6.10684e-24	1.76739e-18	22.5057
5_8983207	evm.model.HIC_ASM_6.663	13.9676	6.10684e-24	1.76739e-18	22.5057
5_8983254	evm.model.HIC_ASM_6.663	13.9676	6.10684e-24	1.76739e-18	22.5057
5_9053323	evm.model.HIC_ASM_6.663	13.9676	6.10684e-24	1.76739e-18	22.5057
5_11036889	evm.model.HIC_ASM_6.663	13.9676	6.10684e-24	1.76739e-18	22.5057
5_11453970	evm.model.HIC_ASM_6.663	13.9676	6.10684e-24	1.76739e-18	22.5057
5_12559830	evm.model.HIC_ASM_6.663	13.9676	6.10684e-24	1.76739e-18	22.5057
5_13615221	evm.model.HIC_ASM_6.663	13.9676	6.10684e-24	1.76739e-18	22.5057
5_14162800	evm.model.HIC_ASM_6.663	13.9676	6.10684e-24	1.76739e-18	22.5057
6_417232	evm.model.HIC_ASM_6.663	13.9676	6.10684e-24	1.76739e-18	22.5057
6_417236	evm.model.HIC_ASM_6.663	13.9676	6.10684e-24	1.76739e-18	22.5057
6_446841	evm.model.HIC_ASM_6.663	13.9676	6.10684e-24	1.76739e-18	22.5057
6_1625026	evm.model.HIC_ASM_6.663	13.9676	6.10684e-24	1.76739e-18	22.5057
6_2091001	evm.model.HIC_ASM_6.663	13.9676	6.10684e-24	1.76739e-18	22.5057
6_2197607	evm.model.HIC_ASM_6.663	13.9676	6.10684e-24	1.76739e-18	22.5057
6_2197628	evm.model.HIC_ASM_6.663	13.9676	6.10684e-24	1.76739e-18	22.5057
6_2197649	evm.model.HIC_ASM_6.663	13.9676	6.10684e-24	1.76739e-18	22.5057
6_2551769	evm.model.HIC_ASM_6.663	13.9676	6.10684e-24	1.76739e-18	22.5057
6_2603457	evm.model.HIC_ASM_6.663	13.9676	6.10684e-24	1.76739e-18	22.5057
6_2603536	evm.model.HIC_ASM_6.663	13.9676	6.10684e-24	1.76739e-18	22.5057
6_3478856	evm.model.HIC_ASM_6.663	13.9676	6.10684e-24	1.76739e-18	22.5057
6_4035434	evm.model.HIC_ASM_6.663	13.9676	6.10684e-24	1.76739e-18	22.5057
6_4702538	evm.model.HIC_ASM_6.663	13.9676	6.10684e-24	1.76739e-18	22.5057
6_4702569	evm.model.HIC_ASM_6.663	13.9676	6.10684e-24	1.76739e-18	22.5057
6_4702570	evm.model.HIC_ASM_6.663	13.9676	6.10684e-24	1.76739e-18	22.5057
6_5330150	evm.model.HIC_ASM_6.663	13.9676	6.10684e-24	1.76739e-18	22.5057
6_6901371	evm.model.HIC_ASM_6.663	13.9676	6.10684e-24	1.76739e-18	22.5057
6_6901400	evm.model.HIC_ASM_6.663	13.9676	6.10684e-24	1.76739e-18	22.5057
6_7217992	evm.model.HIC_ASM_6.663	13.9676	6.10684e-24	1.76739e-18	22.5057
6_7885088	evm.model.HIC_ASM_6.663	13.9676	6.10684e-24	1.76739e-18	22.5057
6_8121760	evm.model.HIC_ASM_6.663	13.9676	6.10684e-24	1.76739e-18	22.5057
6_8617157	evm.model.HIC_ASM_6.663	13.9676	6.10684e-24	1.76739e-18	22.5057
6_8617164	evm.model.HIC_ASM_6.663	13.9676	6.10684e-24	1.76739e-18	22.5057
6_9263523	evm.model.HIC_ASM_6.663	13.9676	6.10684e-24	1.76739e-18	22.5057
6_9263531	evm.model.HIC_ASM_6.663	13.9676	6.10684e-24	1.76739e-18	22.5057
6_9263532	evm.model.HIC_ASM_6.663	13.9676	6.10684e-24	1.76739e-18	22.5057
6_9509668	evm.model.HIC_ASM_6.663	13.9676	6.10684e-24	1.76739e-18	22.5057
6_10236588	evm.model.HIC_ASM_6.663	13.9676	6.10684e-24	1.76739e-18	22.5057
6_10366880	evm.model.HIC_ASM_6.663	13.9676	6.10684e-24	1.76739e-18	22.5057
6_11015168	evm.model.HIC_ASM_6.663	13.9676	6.10684e-24	1.76739e-18	22.5057
6_11407415	evm.model.HIC_ASM_6.663	13.9676	6.10684e-24	1.76739e-18	22.5057
6_11420034	evm.model.HIC_ASM_6.663	13.9676	6.10684e-24	1.76739e-18	22.5057
6_11420049	evm.model.HIC_ASM_6.663	13.9676	6.10684e-24	1.76739e-18	22.5057
6_11420114	evm.model.HIC_ASM_6.663	13.9676	6.10684e-24	1.76739e-18	22.5057
6_11753964	evm.model.HIC_ASM_6.663	13.9676	6.10684e-24	1.76739e-18	22.5057
6_11989512	evm.model.HIC_ASM_6.663	13.9676	6.10684e-24	1.76739e-18	22.5057
6_11989554	evm.model.HIC_ASM_6.663	13.9676	6.10684e-24	1.76739e-18	22.5057
6_11989627	evm.model.HIC_ASM_6.663	13.9676	6.10684e-24	1.76739e-18	22.5057
6_12218705	evm.model.HIC_ASM_6.663	13.9676	6.10684e-24	1.76739e-18	22.5057
6_12596875	evm.model.HIC_ASM_6.663	13.9676	6.10684e-24	1.76739e-18	22.5057
6_12818634	evm.model.HIC_ASM_6.663	13.9676	6.10684e-24	1.76739e-18	22.5057
6_13094211	evm.model.HIC_ASM_6.663	13.9676	6.10684e-24	1.76739e-18	22.5057
6_13396996	evm.model.HIC_ASM_6.663	13.9676	6.10684e-24	1.76739e-18	22.5057
6_13397000	evm.model.HIC_ASM_6.663	13.9676	6.10684e-24	1.76739e-18	22.5057
6_14349108	evm.model.HIC_ASM_6.663	13.9676	6.10684e-24	1.76739e-18	22.5057
6_14349133	evm.model.HIC_ASM_6.663	13.9676	6.10684e-24	1.76739e-18	22.5057
6_14349134	evm.model.HIC_ASM_6.663	13.9676	6.10684e-24	1.76739e-18	22.5057
6_14548449	evm.model.HIC_ASM_6.663	13.9676	6.10684e-24	1.76739e-18	22.5057
6_15453029	evm.model.HIC_ASM_6.663	13.9676	6.10684e-24	1.76739e-18	22.5057
6_15870531	evm.model.HIC_ASM_6.663	13.9676	6.10684e-24	1.76739e-18	22.5057
6_15870535	evm.model.HIC_ASM_6.663	13.9676	6.10684e-24	1.76739e-18	22.5057
6_16269288	evm.model.HIC_ASM_6.663	13.9676	6.10684e-24	1.76739e-18	22.5057
6_16269304	evm.model.HIC_ASM_6.663	13.9676	6.10684e-24	1.76739e-18	22.5057
6_16614958	evm.model.HIC_ASM_6.663	13.9676	6.10684e-24	1.76739e-18	22.5057
6_16614962	evm.model.HIC_ASM_6.663	13.9676	6.10684e-24	1.76739e-18	22.5057
6_16614975	evm.model.HIC_ASM_6.663	13.9676	6.10684e-24	1.76739e-18	22.5057
6_16719911	evm.model.HIC_ASM_6.663	13.9676	6.10684e-24	1.76739e-18	22.5057
6_16762679	evm.model.HIC_ASM_6.663	13.9676	6.10684e-24	1.76739e-18	22.5057
6_16925399	evm.model.HIC_ASM_6.663	13.9676	6.10684e-24	1.76739e-18	22.5057
6_16952592	evm.model.HIC_ASM_6.663	13.9676	6.10684e-24	1.76739e-18	22.5057
6_17069179	evm.model.HIC_ASM_6.663	13.9676	6.10684e-24	1.76739e-18	22.5057
6_17511995	evm.model.HIC_ASM_6.663	13.9676	6.10684e-24	1.76739e-18	22.5057
6_17511997	evm.model.HIC_ASM_6.663	13.9676	6.10684e-24	1.76739e-18	22.5057
6_17791183	evm.model.HIC_ASM_6.663	13.9676	6.10684e-24	1.76739e-18	22.5057
6_17814285	evm.model.HIC_ASM_6.663	13.9676	6.10684e-24	1.76739e-18	22.5057
6_17874575	evm.model.HIC_ASM_6.663	13.9676	6.10684e-24	1.76739e-18	22.5057
6_17899765	evm.model.HIC_ASM_6.663	13.9676	6.10684e-24	1.76739e-18	22.5057
6_18005065	evm.model.HIC_ASM_6.663	13.9676	6.10684e-24	1.76739e-18	22.5057
6_18005068	evm.model.HIC_ASM_6.663	13.9676	6.10684e-24	1.76739e-18	22.5057
6_18633431	evm.model.HIC_ASM_6.663	13.9676	6.10684e-24	1.76739e-18	22.5057
6_18940539	evm.model.HIC_ASM_6.663	13.9676	6.10684e-24	1.76739e-18	22.5057
6_18940543	evm.model.HIC_ASM_6.663	13.9676	6.10684e-24	1.76739e-18	22.5057
6_19033853	evm.model.HIC_ASM_6.663	13.9676	6.10684e-24	1.76739e-18	22.5057
6_19033886	evm.model.HIC_ASM_6.663	13.9676	6.10684e-24	1.76739e-18	22.5057
6_20188754	evm.model.HIC_ASM_6.663	13.9676	6.10684e-24	1.76739e-18	22.5057
6_21627027	evm.model.HIC_ASM_6.663	13.9676	6.10684e-24	1.76739e-18	22.5057
6_21627028	evm.model.HIC_ASM_6.663	13.9676	6.10684e-24	1.76739e-18	22.5057
6_21893856	evm.model.HIC_ASM_6.663	13.9676	6.10684e-24	1.76739e-18	22.5057
6_21942083	evm.model.HIC_ASM_6.663	13.9676	6.10684e-24	1.76739e-18	22.5057
6_22078528	evm.model.HIC_ASM_6.663	13.9676	6.10684e-24	1.76739e-18	22.5057
6_22078535	evm.model.HIC_ASM_6.663	13.9676	6.10684e-24	1.76739e-18	22.5057
6_22078605	evm.model.HIC_ASM_6.663	13.9676	6.10684e-24	1.76739e-18	22.5057
6_22078619	evm.model.HIC_ASM_6.663	13.9676	6.10684e-24	1.76739e-18	22.5057
6_22078636	evm.model.HIC_ASM_6.663	13.9676	6.10684e-24	1.76739e-18	22.5057
6_23129487	evm.model.HIC_ASM_6.663	13.9676	6.10684e-24	1.76739e-18	22.5057
6_23129514	evm.model.HIC_ASM_6.663	13.9676	6.10684e-24	1.76739e-18	22.5057
6_24336401	evm.model.HIC_ASM_6.663	13.9676	6.10684e-24	1.76739e-18	22.5057
6_24811521	evm.model.HIC_ASM_6.663	13.9676	6.10684e-24	1.76739e-18	22.5057
6_25882586	evm.model.HIC_ASM_6.663	13.9676	6.10684e-24	1.76739e-18	22.5057
6_26408840	evm.model.HIC_ASM_6.663	13.9676	6.10684e-24	1.76739e-18	22.5057
6_26944538	evm.model.HIC_ASM_6.663	13.9676	6.10684e-24	1.76739e-18	22.5057
6_27261365	evm.model.HIC_ASM_6.663	13.9676	6.10684e-24	1.76739e-18	22.5057
6_27811637	evm.model.HIC_ASM_6.663	13.9676	6.10684e-24	1.76739e-18	22.5057
6_28141263	evm.model.HIC_ASM_6.663	13.9676	6.10684e-24	1.76739e-18	22.5057
6_28314789	evm.model.HIC_ASM_6.663	13.9676	6.10684e-24	1.76739e-18	22.5057
6_28314826	evm.model.HIC_ASM_6.663	13.9676	6.10684e-24	1.76739e-18	22.5057
6_28430900	evm.model.HIC_ASM_6.663	13.9676	6.10684e-24	1.76739e-18	22.5057
6_28430930	evm.model.HIC_ASM_6.663	13.9676	6.10684e-24	1.76739e-18	22.5057
6_29804747	evm.model.HIC_ASM_6.663	13.9676	6.10684e-24	1.76739e-18	22.5057
6_30180258	evm.model.HIC_ASM_6.663	13.9676	6.10684e-24	1.76739e-18	22.5057
6_30208913	evm.model.HIC_ASM_6.663	13.9676	6.10684e-24	1.76739e-18	22.5057
6_30208915	evm.model.HIC_ASM_6.663	13.9676	6.10684e-24	1.76739e-18	22.5057
6_30259187	evm.model.HIC_ASM_6.663	13.9676	6.10684e-24	1.76739e-18	22.5057
6_30567872	evm.model.HIC_ASM_6.663	13.9676	6.10684e-24	1.76739e-18	22.5057
6_30567874	evm.model.HIC_ASM_6.663	13.9676	6.10684e-24	1.76739e-18	22.5057
6_31041424	evm.model.HIC_ASM_6.663	13.9676	6.10684e-24	1.76739e-18	22.5057
6_31195906	evm.model.HIC_ASM_6.663	13.9676	6.10684e-24	1.76739e-18	22.5057
6_32187593	evm.model.HIC_ASM_6.663	13.9676	6.10684e-24	1.76739e-18	22.5057
6_32187595	evm.model.HIC_ASM_6.663	13.9676	6.10684e-24	1.76739e-18	22.5057
6_32522693	evm.model.HIC_ASM_6.663	13.9676	6.10684e-24	1.76739e-18	22.5057
6_32927770	evm.model.HIC_ASM_6.663	13.9676	6.10684e-24	1.76739e-18	22.5057
6_32927791	evm.model.HIC_ASM_6.663	13.9676	6.10684e-24	1.76739e-18	22.5057
6_32927792	evm.model.HIC_ASM_6.663	13.9676	6.10684e-24	1.76739e-18	22.5057
6_32927832	evm.model.HIC_ASM_6.663	13.9676	6.10684e-24	1.76739e-18	22.5057
6_33038929	evm.model.HIC_ASM_6.663	13.9676	6.10684e-24	1.76739e-18	22.5057
6_33038937	evm.model.HIC_ASM_6.663	13.9676	6.10684e-24	1.76739e-18	22.5057
6_33195753	evm.model.HIC_ASM_6.663	13.9676	6.10684e-24	1.76739e-18	22.5057
6_33977492	evm.model.HIC_ASM_6.663	13.9676	6.10684e-24	1.76739e-18	22.5057
6_33977507	evm.model.HIC_ASM_6.663	13.9676	6.10684e-24	1.76739e-18	22.5057
6_34206402	evm.model.HIC_ASM_6.663	13.9676	6.10684e-24	1.76739e-18	22.5057
6_34210660	evm.model.HIC_ASM_6.663	13.9676	6.10684e-24	1.76739e-18	22.5057
6_34962725	evm.model.HIC_ASM_6.663	13.9676	6.10684e-24	1.76739e-18	22.5057
6_35258816	evm.model.HIC_ASM_6.663	13.9676	6.10684e-24	1.76739e-18	22.5057
6_35289142	evm.model.HIC_ASM_6.663	13.9676	6.10684e-24	1.76739e-18	22.5057
6_37016534	evm.model.HIC_ASM_6.663	13.9676	6.10684e-24	1.76739e-18	22.5057
6_37016536	evm.model.HIC_ASM_6.663	13.9676	6.10684e-24	1.76739e-18	22.5057
6_37198902	evm.model.HIC_ASM_6.663	13.9676	6.10684e-24	1.76739e-18	22.5057
6_37198924	evm.model.HIC_ASM_6.663	13.9676	6.10684e-24	1.76739e-18	22.5057
6_37617973	evm.model.HIC_ASM_6.663	13.9676	6.10684e-24	1.76739e-18	22.5057
6_38083068	evm.model.HIC_ASM_6.663	13.9676	6.10684e-24	1.76739e-18	22.5057
6_38708694	evm.model.HIC_ASM_6.663	13.9676	6.10684e-24	1.76739e-18	22.5057
6_38993457	evm.model.HIC_ASM_6.663	13.9676	6.10684e-24	1.76739e-18	22.5057
6_39206862	evm.model.HIC_ASM_6.663	13.9676	6.10684e-24	1.76739e-18	22.5057
6_39206863	evm.model.HIC_ASM_6.663	13.9676	6.10684e-24	1.76739e-18	22.5057
6_40127110	evm.model.HIC_ASM_6.663	13.9676	6.10684e-24	1.76739e-18	22.5057
6_41377213	evm.model.HIC_ASM_6.663	13.9676	6.10684e-24	1.76739e-18	22.5057
6_42545523	evm.model.HIC_ASM_6.663	13.9676	6.10684e-24	1.76739e-18	22.5057
6_44063994	evm.model.HIC_ASM_6.663	13.9676	6.10684e-24	1.76739e-18	22.5057
6_44247973	evm.model.HIC_ASM_6.663	13.9676	6.10684e-24	1.76739e-18	22.5057
6_44256540	evm.model.HIC_ASM_6.663	13.9676	6.10684e-24	1.76739e-18	22.5057
6_44256547	evm.model.HIC_ASM_6.663	13.9676	6.10684e-24	1.76739e-18	22.5057
6_44256549	evm.model.HIC_ASM_6.663	13.9676	6.10684e-24	1.76739e-18	22.5057
6_44256555	evm.model.HIC_ASM_6.663	13.9676	6.10684e-24	1.76739e-18	22.5057
6_44256567	evm.model.HIC_ASM_6.663	13.9676	6.10684e-24	1.76739e-18	22.5057
6_47064117	evm.model.HIC_ASM_6.663	13.9676	6.10684e-24	1.76739e-18	22.5057
6_48218380	evm.model.HIC_ASM_6.663	13.9676	6.10684e-24	1.76739e-18	22.5057
6_48745479	evm.model.HIC_ASM_6.663	13.9676	6.10684e-24	1.76739e-18	22.5057
6_50691375	evm.model.HIC_ASM_6.663	13.9676	6.10684e-24	1.76739e-18	22.5057
7_1246943	evm.model.HIC_ASM_6.663	13.9676	6.10684e-24	1.76739e-18	22.5057
7_1831911	evm.model.HIC_ASM_6.663	13.9676	6.10684e-24	1.76739e-18	22.5057
7_2261971	evm.model.HIC_ASM_6.663	13.9676	6.10684e-24	1.76739e-18	22.5057
7_4047220	evm.model.HIC_ASM_6.663	13.9676	6.10684e-24	1.76739e-18	22.5057
7_4501218	evm.model.HIC_ASM_6.663	13.9676	6.10684e-24	1.76739e-18	22.5057
7_5691321	evm.model.HIC_ASM_6.663	13.9676	6.10684e-24	1.76739e-18	22.5057
7_5760659	evm.model.HIC_ASM_6.663	13.9676	6.10684e-24	1.76739e-18	22.5057
7_6030284	evm.model.HIC_ASM_6.663	13.9676	6.10684e-24	1.76739e-18	22.5057
7_6849282	evm.model.HIC_ASM_6.663	13.9676	6.10684e-24	1.76739e-18	22.5057
7_7056441	evm.model.HIC_ASM_6.663	13.9676	6.10684e-24	1.76739e-18	22.5057
7_7321680	evm.model.HIC_ASM_6.663	13.9676	6.10684e-24	1.76739e-18	22.5057
7_7500766	evm.model.HIC_ASM_6.663	13.9676	6.10684e-24	1.76739e-18	22.5057
7_7500798	evm.model.HIC_ASM_6.663	13.9676	6.10684e-24	1.76739e-18	22.5057
7_7656957	evm.model.HIC_ASM_6.663	13.9676	6.10684e-24	1.76739e-18	22.5057
7_7741729	evm.model.HIC_ASM_6.663	13.9676	6.10684e-24	1.76739e-18	22.5057
7_7741746	evm.model.HIC_ASM_6.663	13.9676	6.10684e-24	1.76739e-18	22.5057
7_7921028	evm.model.HIC_ASM_6.663	13.9676	6.10684e-24	1.76739e-18	22.5057
7_8657030	evm.model.HIC_ASM_6.663	13.9676	6.10684e-24	1.76739e-18	22.5057
7_8657040	evm.model.HIC_ASM_6.663	13.9676	6.10684e-24	1.76739e-18	22.5057
7_9305942	evm.model.HIC_ASM_6.663	13.9676	6.10684e-24	1.76739e-18	22.5057
7_9358756	evm.model.HIC_ASM_6.663	13.9676	6.10684e-24	1.76739e-18	22.5057
7_9522936	evm.model.HIC_ASM_6.663	13.9676	6.10684e-24	1.76739e-18	22.5057
7_9779717	evm.model.HIC_ASM_6.663	13.9676	6.10684e-24	1.76739e-18	22.5057
7_10236207	evm.model.HIC_ASM_6.663	13.9676	6.10684e-24	1.76739e-18	22.5057
7_10327428	evm.model.HIC_ASM_6.663	13.9676	6.10684e-24	1.76739e-18	22.5057
7_10327507	evm.model.HIC_ASM_6.663	13.9676	6.10684e-24	1.76739e-18	22.5057
7_10992811	evm.model.HIC_ASM_6.663	13.9676	6.10684e-24	1.76739e-18	22.5057
7_11260426	evm.model.HIC_ASM_6.663	13.9676	6.10684e-24	1.76739e-18	22.5057
7_12238778	evm.model.HIC_ASM_6.663	13.9676	6.10684e-24	1.76739e-18	22.5057
7_13139406	evm.model.HIC_ASM_6.663	13.9676	6.10684e-24	1.76739e-18	22.5057
7_13257877	evm.model.HIC_ASM_6.663	13.9676	6.10684e-24	1.76739e-18	22.5057
7_14888441	evm.model.HIC_ASM_6.663	13.9676	6.10684e-24	1.76739e-18	22.5057
7_14898770	evm.model.HIC_ASM_6.663	13.9676	6.10684e-24	1.76739e-18	22.5057
7_15124625	evm.model.HIC_ASM_6.663	13.9676	6.10684e-24	1.76739e-18	22.5057
7_15124630	evm.model.HIC_ASM_6.663	13.9676	6.10684e-24	1.76739e-18	22.5057
7_15708015	evm.model.HIC_ASM_6.663	13.9676	6.10684e-24	1.76739e-18	22.5057
7_15727434	evm.model.HIC_ASM_6.663	13.9676	6.10684e-24	1.76739e-18	22.5057
7_16189233	evm.model.HIC_ASM_6.663	13.9676	6.10684e-24	1.76739e-18	22.5057
7_20420733	evm.model.HIC_ASM_6.663	13.9676	6.10684e-24	1.76739e-18	22.5057
7_20420738	evm.model.HIC_ASM_6.663	13.9676	6.10684e-24	1.76739e-18	22.5057
7_21094066	evm.model.HIC_ASM_6.663	13.9676	6.10684e-24	1.76739e-18	22.5057
7_21279647	evm.model.HIC_ASM_6.663	13.9676	6.10684e-24	1.76739e-18	22.5057
7_21366946	evm.model.HIC_ASM_6.663	13.9676	6.10684e-24	1.76739e-18	22.5057
7_22321328	evm.model.HIC_ASM_6.663	13.9676	6.10684e-24	1.76739e-18	22.5057
7_22366757	evm.model.HIC_ASM_6.663	13.9676	6.10684e-24	1.76739e-18	22.5057
7_22415670	evm.model.HIC_ASM_6.663	13.9676	6.10684e-24	1.76739e-18	22.5057
7_22415675	evm.model.HIC_ASM_6.663	13.9676	6.10684e-24	1.76739e-18	22.5057
7_22443639	evm.model.HIC_ASM_6.663	13.9676	6.10684e-24	1.76739e-18	22.5057
7_22443689	evm.model.HIC_ASM_6.663	13.9676	6.10684e-24	1.76739e-18	22.5057
8_902883	evm.model.HIC_ASM_6.663	13.9676	6.10684e-24	1.76739e-18	22.5057
8_902885	evm.model.HIC_ASM_6.663	13.9676	6.10684e-24	1.76739e-18	22.5057
8_902886	evm.model.HIC_ASM_6.663	13.9676	6.10684e-24	1.76739e-18	22.5057
8_1288419	evm.model.HIC_ASM_6.663	13.9676	6.10684e-24	1.76739e-18	22.5057
8_1288468	evm.model.HIC_ASM_6.663	13.9676	6.10684e-24	1.76739e-18	22.5057
8_1526392	evm.model.HIC_ASM_6.663	13.9676	6.10684e-24	1.76739e-18	22.5057
8_1577088	evm.model.HIC_ASM_6.663	13.9676	6.10684e-24	1.76739e-18	22.5057
8_3667996	evm.model.HIC_ASM_6.663	13.9676	6.10684e-24	1.76739e-18	22.5057
8_4268518	evm.model.HIC_ASM_6.663	13.9676	6.10684e-24	1.76739e-18	22.5057
8_4870884	evm.model.HIC_ASM_6.663	13.9676	6.10684e-24	1.76739e-18	22.5057
8_5416300	evm.model.HIC_ASM_6.663	13.9676	6.10684e-24	1.76739e-18	22.5057
8_5489877	evm.model.HIC_ASM_6.663	13.9676	6.10684e-24	1.76739e-18	22.5057
8_5988170	evm.model.HIC_ASM_6.663	13.9676	6.10684e-24	1.76739e-18	22.5057
8_6602081	evm.model.HIC_ASM_6.663	13.9676	6.10684e-24	1.76739e-18	22.5057
8_6954093	evm.model.HIC_ASM_6.663	13.9676	6.10684e-24	1.76739e-18	22.5057
8_8000748	evm.model.HIC_ASM_6.663	13.9676	6.10684e-24	1.76739e-18	22.5057
8_10366308	evm.model.HIC_ASM_6.663	13.9676	6.10684e-24	1.76739e-18	22.5057
8_11016629	evm.model.HIC_ASM_6.663	13.9676	6.10684e-24	1.76739e-18	22.5057
8_11100083	evm.model.HIC_ASM_6.663	13.9676	6.10684e-24	1.76739e-18	22.5057
8_11273383	evm.model.HIC_ASM_6.663	13.9676	6.10684e-24	1.76739e-18	22.5057
8_12192536	evm.model.HIC_ASM_6.663	13.9676	6.10684e-24	1.76739e-18	22.5057
8_12459827	evm.model.HIC_ASM_6.663	13.9676	6.10684e-24	1.76739e-18	22.5057
8_12611672	evm.model.HIC_ASM_6.663	13.9676	6.10684e-24	1.76739e-18	22.5057
8_12611728	evm.model.HIC_ASM_6.663	13.9676	6.10684e-24	1.76739e-18	22.5057
8_12721152	evm.model.HIC_ASM_6.663	13.9676	6.10684e-24	1.76739e-18	22.5057
8_12742567	evm.model.HIC_ASM_6.663	13.9676	6.10684e-24	1.76739e-18	22.5057
8_12742576	evm.model.HIC_ASM_6.663	13.9676	6.10684e-24	1.76739e-18	22.5057
8_13077119	evm.model.HIC_ASM_6.663	13.9676	6.10684e-24	1.76739e-18	22.5057
8_13077121	evm.model.HIC_ASM_6.663	13.9676	6.10684e-24	1.76739e-18	22.5057
8_13131079	evm.model.HIC_ASM_6.663	13.9676	6.10684e-24	1.76739e-18	22.5057
8_13551414	evm.model.HIC_ASM_6.663	13.9676	6.10684e-24	1.76739e-18	22.5057
8_13976634	evm.model.HIC_ASM_6.663	13.9676	6.10684e-24	1.76739e-18	22.5057
8_15315441	evm.model.HIC_ASM_6.663	13.9676	6.10684e-24	1.76739e-18	22.5057
8_16331785	evm.model.HIC_ASM_6.663	13.9676	6.10684e-24	1.76739e-18	22.5057
8_16331794	evm.model.HIC_ASM_6.663	13.9676	6.10684e-24	1.76739e-18	22.5057
8_17787553	evm.model.HIC_ASM_6.663	13.9676	6.10684e-24	1.76739e-18	22.5057
8_18169595	evm.model.HIC_ASM_6.663	13.9676	6.10684e-24	1.76739e-18	22.5057
8_18169603	evm.model.HIC_ASM_6.663	13.9676	6.10684e-24	1.76739e-18	22.5057
8_19541995	evm.model.HIC_ASM_6.663	13.9676	6.10684e-24	1.76739e-18	22.5057
9_411496	evm.model.HIC_ASM_6.663	13.9676	6.10684e-24	1.76739e-18	22.5057
9_411541	evm.model.HIC_ASM_6.663	13.9676	6.10684e-24	1.76739e-18	22.5057
9_671541	evm.model.HIC_ASM_6.663	13.9676	6.10684e-24	1.76739e-18	22.5057
9_1109120	evm.model.HIC_ASM_6.663	13.9676	6.10684e-24	1.76739e-18	22.5057
9_3375307	evm.model.HIC_ASM_6.663	13.9676	6.10684e-24	1.76739e-18	22.5057
9_3411651	evm.model.HIC_ASM_6.663	13.9676	6.10684e-24	1.76739e-18	22.5057
9_4328301	evm.model.HIC_ASM_6.663	13.9676	6.10684e-24	1.76739e-18	22.5057
9_4626920	evm.model.HIC_ASM_6.663	13.9676	6.10684e-24	1.76739e-18	22.5057
9_4808617	evm.model.HIC_ASM_6.663	13.9676	6.10684e-24	1.76739e-18	22.5057
9_4808618	evm.model.HIC_ASM_6.663	13.9676	6.10684e-24	1.76739e-18	22.5057
9_5406192	evm.model.HIC_ASM_6.663	13.9676	6.10684e-24	1.76739e-18	22.5057
9_6529747	evm.model.HIC_ASM_6.663	13.9676	6.10684e-24	1.76739e-18	22.5057
9_6542290	evm.model.HIC_ASM_6.663	13.9676	6.10684e-24	1.76739e-18	22.5057
9_7032233	evm.model.HIC_ASM_6.663	13.9676	6.10684e-24	1.76739e-18	22.5057
9_7106263	evm.model.HIC_ASM_6.663	13.9676	6.10684e-24	1.76739e-18	22.5057
9_7106268	evm.model.HIC_ASM_6.663	13.9676	6.10684e-24	1.76739e-18	22.5057
9_7295629	evm.model.HIC_ASM_6.663	13.9676	6.10684e-24	1.76739e-18	22.5057
9_7317217	evm.model.HIC_ASM_6.663	13.9676	6.10684e-24	1.76739e-18	22.5057
9_7490439	evm.model.HIC_ASM_6.663	13.9676	6.10684e-24	1.76739e-18	22.5057
9_7788641	evm.model.HIC_ASM_6.663	13.9676	6.10684e-24	1.76739e-18	22.5057
9_7788644	evm.model.HIC_ASM_6.663	13.9676	6.10684e-24	1.76739e-18	22.5057
9_8562646	evm.model.HIC_ASM_6.663	13.9676	6.10684e-24	1.76739e-18	22.5057
9_10298559	evm.model.HIC_ASM_6.663	13.9676	6.10684e-24	1.76739e-18	22.5057
9_10298576	evm.model.HIC_ASM_6.663	13.9676	6.10684e-24	1.76739e-18	22.5057
9_10610994	evm.model.HIC_ASM_6.663	13.9676	6.10684e-24	1.76739e-18	22.5057
9_10961106	evm.model.HIC_ASM_6.663	13.9676	6.10684e-24	1.76739e-18	22.5057
9_11948633	evm.model.HIC_ASM_6.663	13.9676	6.10684e-24	1.76739e-18	22.5057
9_11948637	evm.model.HIC_ASM_6.663	13.9676	6.10684e-24	1.76739e-18	22.5057
9_12699879	evm.model.HIC_ASM_6.663	13.9676	6.10684e-24	1.76739e-18	22.5057
9_12949076	evm.model.HIC_ASM_6.663	13.9676	6.10684e-24	1.76739e-18	22.5057
9_13433177	evm.model.HIC_ASM_6.663	13.9676	6.10684e-24	1.76739e-18	22.5057
9_14003855	evm.model.HIC_ASM_6.663	13.9676	6.10684e-24	1.76739e-18	22.5057
9_14100437	evm.model.HIC_ASM_6.663	13.9676	6.10684e-24	1.76739e-18	22.5057
9_14194995	evm.model.HIC_ASM_6.663	13.9676	6.10684e-24	1.76739e-18	22.5057
9_14750448	evm.model.HIC_ASM_6.663	13.9676	6.10684e-24	1.76739e-18	22.5057
9_15869782	evm.model.HIC_ASM_6.663	13.9676	6.10684e-24	1.76739e-18	22.5057
9_16596663	evm.model.HIC_ASM_6.663	13.9676	6.10684e-24	1.76739e-18	22.5057
9_16899079	evm.model.HIC_ASM_6.663	13.9676	6.10684e-24	1.76739e-18	22.5057
9_16899117	evm.model.HIC_ASM_6.663	13.9676	6.10684e-24	1.76739e-18	22.5057
9_17033465	evm.model.HIC_ASM_6.663	13.9676	6.10684e-24	1.76739e-18	22.5057
9_17445707	evm.model.HIC_ASM_6.663	13.9676	6.10684e-24	1.76739e-18	22.5057
9_17445741	evm.model.HIC_ASM_6.663	13.9676	6.10684e-24	1.76739e-18	22.5057
9_17445752	evm.model.HIC_ASM_6.663	13.9676	6.10684e-24	1.76739e-18	22.5057
9_17445769	evm.model.HIC_ASM_6.663	13.9676	6.10684e-24	1.76739e-18	22.5057
9_17446869	evm.model.HIC_ASM_6.663	13.9676	6.10684e-24	1.76739e-18	22.5057
9_17481126	evm.model.HIC_ASM_6.663	13.9676	6.10684e-24	1.76739e-18	22.5057
9_17652387	evm.model.HIC_ASM_6.663	13.9676	6.10684e-24	1.76739e-18	22.5057
9_17652426	evm.model.HIC_ASM_6.663	13.9676	6.10684e-24	1.76739e-18	22.5057
9_17966727	evm.model.HIC_ASM_6.663	13.9676	6.10684e-24	1.76739e-18	22.5057
9_17966778	evm.model.HIC_ASM_6.663	13.9676	6.10684e-24	1.76739e-18	22.5057
9_17966811	evm.model.HIC_ASM_6.663	13.9676	6.10684e-24	1.76739e-18	22.5057
9_18624119	evm.model.HIC_ASM_6.663	13.9676	6.10684e-24	1.76739e-18	22.5057
9_18624148	evm.model.HIC_ASM_6.663	13.9676	6.10684e-24	1.76739e-18	22.5057
9_18881830	evm.model.HIC_ASM_6.663	13.9676	6.10684e-24	1.76739e-18	22.5057
9_19009447	evm.model.HIC_ASM_6.663	13.9676	6.10684e-24	1.76739e-18	22.5057
9_19009457	evm.model.HIC_ASM_6.663	13.9676	6.10684e-24	1.76739e-18	22.5057
9_19089016	evm.model.HIC_ASM_6.663	13.9676	6.10684e-24	1.76739e-18	22.5057
9_19204779	evm.model.HIC_ASM_6.663	13.9676	6.10684e-24	1.76739e-18	22.5057
9_19431492	evm.model.HIC_ASM_6.663	13.9676	6.10684e-24	1.76739e-18	22.5057
10_470019	evm.model.HIC_ASM_6.663	13.9676	6.10684e-24	1.76739e-18	22.5057
10_831774	evm.model.HIC_ASM_6.663	13.9676	6.10684e-24	1.76739e-18	22.5057
10_901934	evm.model.HIC_ASM_6.663	13.9676	6.10684e-24	1.76739e-18	22.5057
10_968060	evm.model.HIC_ASM_6.663	13.9676	6.10684e-24	1.76739e-18	22.5057
10_1151401	evm.model.HIC_ASM_6.663	13.9676	6.10684e-24	1.76739e-18	22.5057
10_1151474	evm.model.HIC_ASM_6.663	13.9676	6.10684e-24	1.76739e-18	22.5057
10_1281243	evm.model.HIC_ASM_6.663	13.9676	6.10684e-24	1.76739e-18	22.5057
10_1286230	evm.model.HIC_ASM_6.663	13.9676	6.10684e-24	1.76739e-18	22.5057
10_1286231	evm.model.HIC_ASM_6.663	13.9676	6.10684e-24	1.76739e-18	22.5057
10_1286250	evm.model.HIC_ASM_6.663	13.9676	6.10684e-24	1.76739e-18	22.5057
10_1598324	evm.model.HIC_ASM_6.663	13.9676	6.10684e-24	1.76739e-18	22.5057
10_1644630	evm.model.HIC_ASM_6.663	13.9676	6.10684e-24	1.76739e-18	22.5057
10_1644635	evm.model.HIC_ASM_6.663	13.9676	6.10684e-24	1.76739e-18	22.5057
10_2023143	evm.model.HIC_ASM_6.663	13.9676	6.10684e-24	1.76739e-18	22.5057
10_2067600	evm.model.HIC_ASM_6.663	13.9676	6.10684e-24	1.76739e-18	22.5057
10_2276055	evm.model.HIC_ASM_6.663	13.9676	6.10684e-24	1.76739e-18	22.5057
10_2302730	evm.model.HIC_ASM_6.663	13.9676	6.10684e-24	1.76739e-18	22.5057
10_2404277	evm.model.HIC_ASM_6.663	13.9676	6.10684e-24	1.76739e-18	22.5057
10_2554282	evm.model.HIC_ASM_6.663	13.9676	6.10684e-24	1.76739e-18	22.5057
10_2554286	evm.model.HIC_ASM_6.663	13.9676	6.10684e-24	1.76739e-18	22.5057
10_2554290	evm.model.HIC_ASM_6.663	13.9676	6.10684e-24	1.76739e-18	22.5057
10_2554294	evm.model.HIC_ASM_6.663	13.9676	6.10684e-24	1.76739e-18	22.5057
10_2554297	evm.model.HIC_ASM_6.663	13.9676	6.10684e-24	1.76739e-18	22.5057
10_2775906	evm.model.HIC_ASM_6.663	13.9676	6.10684e-24	1.76739e-18	22.5057
10_2775954	evm.model.HIC_ASM_6.663	13.9676	6.10684e-24	1.76739e-18	22.5057
10_2904176	evm.model.HIC_ASM_6.663	13.9676	6.10684e-24	1.76739e-18	22.5057
10_2904179	evm.model.HIC_ASM_6.663	13.9676	6.10684e-24	1.76739e-18	22.5057
10_3115106	evm.model.HIC_ASM_6.663	13.9676	6.10684e-24	1.76739e-18	22.5057
10_3210636	evm.model.HIC_ASM_6.663	13.9676	6.10684e-24	1.76739e-18	22.5057
10_3716664	evm.model.HIC_ASM_6.663	13.9676	6.10684e-24	1.76739e-18	22.5057
10_4637315	evm.model.HIC_ASM_6.663	13.9676	6.10684e-24	1.76739e-18	22.5057
10_5428436	evm.model.HIC_ASM_6.663	13.9676	6.10684e-24	1.76739e-18	22.5057
10_5428437	evm.model.HIC_ASM_6.663	13.9676	6.10684e-24	1.76739e-18	22.5057
10_5530191	evm.model.HIC_ASM_6.663	13.9676	6.10684e-24	1.76739e-18	22.5057
10_5701137	evm.model.HIC_ASM_6.663	13.9676	6.10684e-24	1.76739e-18	22.5057
10_5701313	evm.model.HIC_ASM_6.663	13.9676	6.10684e-24	1.76739e-18	22.5057
10_5701336	evm.model.HIC_ASM_6.663	13.9676	6.10684e-24	1.76739e-18	22.5057
10_5829431	evm.model.HIC_ASM_6.663	13.9676	6.10684e-24	1.76739e-18	22.5057
10_5959034	evm.model.HIC_ASM_6.663	13.9676	6.10684e-24	1.76739e-18	22.5057
10_6734448	evm.model.HIC_ASM_6.663	13.9676	6.10684e-24	1.76739e-18	22.5057
10_6734452	evm.model.HIC_ASM_6.663	13.9676	6.10684e-24	1.76739e-18	22.5057
10_8648615	evm.model.HIC_ASM_6.663	13.9676	6.10684e-24	1.76739e-18	22.5057
10_8910877	evm.model.HIC_ASM_6.663	13.9676	6.10684e-24	1.76739e-18	22.5057
10_11136789	evm.model.HIC_ASM_6.663	13.9676	6.10684e-24	1.76739e-18	22.5057
10_11372526	evm.model.HIC_ASM_6.663	13.9676	6.10684e-24	1.76739e-18	22.5057
10_11446540	evm.model.HIC_ASM_6.663	13.9676	6.10684e-24	1.76739e-18	22.5057
10_11594762	evm.model.HIC_ASM_6.663	13.9676	6.10684e-24	1.76739e-18	22.5057
10_11594774	evm.model.HIC_ASM_6.663	13.9676	6.10684e-24	1.76739e-18	22.5057
10_12377981	evm.model.HIC_ASM_6.663	13.9676	6.10684e-24	1.76739e-18	22.5057
10_12400792	evm.model.HIC_ASM_6.663	13.9676	6.10684e-24	1.76739e-18	22.5057
10_12400828	evm.model.HIC_ASM_6.663	13.9676	6.10684e-24	1.76739e-18	22.5057
10_12400843	evm.model.HIC_ASM_6.663	13.9676	6.10684e-24	1.76739e-18	22.5057
10_12415553	evm.model.HIC_ASM_6.663	13.9676	6.10684e-24	1.76739e-18	22.5057
10_12614410	evm.model.HIC_ASM_6.663	13.9676	6.10684e-24	1.76739e-18	22.5057
10_13493748	evm.model.HIC_ASM_6.663	13.9676	6.10684e-24	1.76739e-18	22.5057
10_13667359	evm.model.HIC_ASM_6.663	13.9676	6.10684e-24	1.76739e-18	22.5057
10_13906351	evm.model.HIC_ASM_6.663	13.9676	6.10684e-24	1.76739e-18	22.5057
10_13992547	evm.model.HIC_ASM_6.663	13.9676	6.10684e-24	1.76739e-18	22.5057
10_13992565	evm.model.HIC_ASM_6.663	13.9676	6.10684e-24	1.76739e-18	22.5057
10_13992578	evm.model.HIC_ASM_6.663	13.9676	6.10684e-24	1.76739e-18	22.5057
10_13992599	evm.model.HIC_ASM_6.663	13.9676	6.10684e-24	1.76739e-18	22.5057
10_14249087	evm.model.HIC_ASM_6.663	13.9676	6.10684e-24	1.76739e-18	22.5057
10_14489772	evm.model.HIC_ASM_6.663	13.9676	6.10684e-24	1.76739e-18	22.5057
10_14912252	evm.model.HIC_ASM_6.663	13.9676	6.10684e-24	1.76739e-18	22.5057
10_14912259	evm.model.HIC_ASM_6.663	13.9676	6.10684e-24	1.76739e-18	22.5057
10_14912290	evm.model.HIC_ASM_6.663	13.9676	6.10684e-24	1.76739e-18	22.5057
10_14912293	evm.model.HIC_ASM_6.663	13.9676	6.10684e-24	1.76739e-18	22.5057
10_14912333	evm.model.HIC_ASM_6.663	13.9676	6.10684e-24	1.76739e-18	22.5057
10_16344041	evm.model.HIC_ASM_6.663	13.9676	6.10684e-24	1.76739e-18	22.5057
10_16570125	evm.model.HIC_ASM_6.663	13.9676	6.10684e-24	1.76739e-18	22.5057
10_16974521	evm.model.HIC_ASM_6.663	13.9676	6.10684e-24	1.76739e-18	22.5057
11_1034839	evm.model.HIC_ASM_6.663	13.9676	6.10684e-24	1.76739e-18	22.5057
11_1230570	evm.model.HIC_ASM_6.663	13.9676	6.10684e-24	1.76739e-18	22.5057
11_1280754	evm.model.HIC_ASM_6.663	13.9676	6.10684e-24	1.76739e-18	22.5057
11_1280767	evm.model.HIC_ASM_6.663	13.9676	6.10684e-24	1.76739e-18	22.5057
11_1514211	evm.model.HIC_ASM_6.663	13.9676	6.10684e-24	1.76739e-18	22.5057
11_1997587	evm.model.HIC_ASM_6.663	13.9676	6.10684e-24	1.76739e-18	22.5057
11_3248321	evm.model.HIC_ASM_6.663	13.9676	6.10684e-24	1.76739e-18	22.5057
11_4484258	evm.model.HIC_ASM_6.663	13.9676	6.10684e-24	1.76739e-18	22.5057
11_5228889	evm.model.HIC_ASM_6.663	13.9676	6.10684e-24	1.76739e-18	22.5057
11_5912987	evm.model.HIC_ASM_6.663	13.9676	6.10684e-24	1.76739e-18	22.5057
11_6863813	evm.model.HIC_ASM_6.663	13.9676	6.10684e-24	1.76739e-18	22.5057
11_8376056	evm.model.HIC_ASM_6.663	13.9676	6.10684e-24	1.76739e-18	22.5057
11_8376079	evm.model.HIC_ASM_6.663	13.9676	6.10684e-24	1.76739e-18	22.5057
11_8376124	evm.model.HIC_ASM_6.663	13.9676	6.10684e-24	1.76739e-18	22.5057
11_8376144	evm.model.HIC_ASM_6.663	13.9676	6.10684e-24	1.76739e-18	22.5057
11_8376153	evm.model.HIC_ASM_6.663	13.9676	6.10684e-24	1.76739e-18	22.5057
11_8376178	evm.model.HIC_ASM_6.663	13.9676	6.10684e-24	1.76739e-18	22.5057
11_8376214	evm.model.HIC_ASM_6.663	13.9676	6.10684e-24	1.76739e-18	22.5057
11_8376229	evm.model.HIC_ASM_6.663	13.9676	6.10684e-24	1.76739e-18	22.5057
11_10164927	evm.model.HIC_ASM_6.663	13.9676	6.10684e-24	1.76739e-18	22.5057
11_10324220	evm.model.HIC_ASM_6.663	13.9676	6.10684e-24	1.76739e-18	22.5057
11_10967493	evm.model.HIC_ASM_6.663	13.9676	6.10684e-24	1.76739e-18	22.5057
11_11071383	evm.model.HIC_ASM_6.663	13.9676	6.10684e-24	1.76739e-18	22.5057
11_12298332	evm.model.HIC_ASM_6.663	13.9676	6.10684e-24	1.76739e-18	22.5057
11_12298333	evm.model.HIC_ASM_6.663	13.9676	6.10684e-24	1.76739e-18	22.5057
11_13283129	evm.model.HIC_ASM_6.663	13.9676	6.10684e-24	1.76739e-18	22.5057
11_13669380	evm.model.HIC_ASM_6.663	13.9676	6.10684e-24	1.76739e-18	22.5057
11_14397665	evm.model.HIC_ASM_6.663	13.9676	6.10684e-24	1.76739e-18	22.5057
11_14575064	evm.model.HIC_ASM_6.663	13.9676	6.10684e-24	1.76739e-18	22.5057
11_15304229	evm.model.HIC_ASM_6.663	13.9676	6.10684e-24	1.76739e-18	22.5057
11_15322929	evm.model.HIC_ASM_6.663	13.9676	6.10684e-24	1.76739e-18	22.5057
12_337115	evm.model.HIC_ASM_6.663	13.9676	6.10684e-24	1.76739e-18	22.5057
12_807657	evm.model.HIC_ASM_6.663	13.9676	6.10684e-24	1.76739e-18	22.5057
12_2239961	evm.model.HIC_ASM_6.663	13.9676	6.10684e-24	1.76739e-18	22.5057
12_2277868	evm.model.HIC_ASM_6.663	13.9676	6.10684e-24	1.76739e-18	22.5057
12_2651540	evm.model.HIC_ASM_6.663	13.9676	6.10684e-24	1.76739e-18	22.5057
12_2741476	evm.model.HIC_ASM_6.663	13.9676	6.10684e-24	1.76739e-18	22.5057
12_2965653	evm.model.HIC_ASM_6.663	13.9676	6.10684e-24	1.76739e-18	22.5057
12_3266334	evm.model.HIC_ASM_6.663	13.9676	6.10684e-24	1.76739e-18	22.5057
12_3784000	evm.model.HIC_ASM_6.663	13.9676	6.10684e-24	1.76739e-18	22.5057
12_5376705	evm.model.HIC_ASM_6.663	13.9676	6.10684e-24	1.76739e-18	22.5057
12_5963685	evm.model.HIC_ASM_6.663	13.9676	6.10684e-24	1.76739e-18	22.5057
12_7291532	evm.model.HIC_ASM_6.663	13.9676	6.10684e-24	1.76739e-18	22.5057
12_7565863	evm.model.HIC_ASM_6.663	13.9676	6.10684e-24	1.76739e-18	22.5057
12_7706475	evm.model.HIC_ASM_6.663	13.9676	6.10684e-24	1.76739e-18	22.5057
12_7867119	evm.model.HIC_ASM_6.663	13.9676	6.10684e-24	1.76739e-18	22.5057
12_7972430	evm.model.HIC_ASM_6.663	13.9676	6.10684e-24	1.76739e-18	22.5057
12_8423855	evm.model.HIC_ASM_6.663	13.9676	6.10684e-24	1.76739e-18	22.5057
12_9025688	evm.model.HIC_ASM_6.663	13.9676	6.10684e-24	1.76739e-18	22.5057
12_9025698	evm.model.HIC_ASM_6.663	13.9676	6.10684e-24	1.76739e-18	22.5057
12_9025745	evm.model.HIC_ASM_6.663	13.9676	6.10684e-24	1.76739e-18	22.5057
12_9025748	evm.model.HIC_ASM_6.663	13.9676	6.10684e-24	1.76739e-18	22.5057
12_9025759	evm.model.HIC_ASM_6.663	13.9676	6.10684e-24	1.76739e-18	22.5057
12_9263285	evm.model.HIC_ASM_6.663	13.9676	6.10684e-24	1.76739e-18	22.5057
12_9263288	evm.model.HIC_ASM_6.663	13.9676	6.10684e-24	1.76739e-18	22.5057
12_9423259	evm.model.HIC_ASM_6.663	13.9676	6.10684e-24	1.76739e-18	22.5057
12_9423314	evm.model.HIC_ASM_6.663	13.9676	6.10684e-24	1.76739e-18	22.5057
12_9581729	evm.model.HIC_ASM_6.663	13.9676	6.10684e-24	1.76739e-18	22.5057
12_9773505	evm.model.HIC_ASM_6.663	13.9676	6.10684e-24	1.76739e-18	22.5057
12_11785403	evm.model.HIC_ASM_6.663	13.9676	6.10684e-24	1.76739e-18	22.5057
12_11785414	evm.model.HIC_ASM_6.663	13.9676	6.10684e-24	1.76739e-18	22.5057
12_11880945	evm.model.HIC_ASM_6.663	13.9676	6.10684e-24	1.76739e-18	22.5057
12_12307324	evm.model.HIC_ASM_6.663	13.9676	6.10684e-24	1.76739e-18	22.5057
12_12307325	evm.model.HIC_ASM_6.663	13.9676	6.10684e-24	1.76739e-18	22.5057
12_12307341	evm.model.HIC_ASM_6.663	13.9676	6.10684e-24	1.76739e-18	22.5057
12_12847417	evm.model.HIC_ASM_6.663	13.9676	6.10684e-24	1.76739e-18	22.5057
12_13116907	evm.model.HIC_ASM_6.663	13.9676	6.10684e-24	1.76739e-18	22.5057
12_13116919	evm.model.HIC_ASM_6.663	13.9676	6.10684e-24	1.76739e-18	22.5057
12_13737871	evm.model.HIC_ASM_6.663	13.9676	6.10684e-24	1.76739e-18	22.5057
12_13737884	evm.model.HIC_ASM_6.663	13.9676	6.10684e-24	1.76739e-18	22.5057
12_13737893	evm.model.HIC_ASM_6.663	13.9676	6.10684e-24	1.76739e-18	22.5057
12_13737897	evm.model.HIC_ASM_6.663	13.9676	6.10684e-24	1.76739e-18	22.5057
12_13737913	evm.model.HIC_ASM_6.663	13.9676	6.10684e-24	1.76739e-18	22.5057
12_13737917	evm.model.HIC_ASM_6.663	13.9676	6.10684e-24	1.76739e-18	22.5057
12_13737934	evm.model.HIC_ASM_6.663	13.9676	6.10684e-24	1.76739e-18	22.5057
12_13737947	evm.model.HIC_ASM_6.663	13.9676	6.10684e-24	1.76739e-18	22.5057
12_13738001	evm.model.HIC_ASM_6.663	13.9676	6.10684e-24	1.76739e-18	22.5057
12_13761410	evm.model.HIC_ASM_6.663	13.9676	6.10684e-24	1.76739e-18	22.5057
12_13776683	evm.model.HIC_ASM_6.663	13.9676	6.10684e-24	1.76739e-18	22.5057
12_14029077	evm.model.HIC_ASM_6.663	13.9676	6.10684e-24	1.76739e-18	22.5057
12_14029093	evm.model.HIC_ASM_6.663	13.9676	6.10684e-24	1.76739e-18	22.5057
13_1782377	evm.model.HIC_ASM_6.663	13.9676	6.10684e-24	1.76739e-18	22.5057
13_1782407	evm.model.HIC_ASM_6.663	13.9676	6.10684e-24	1.76739e-18	22.5057
13_2270278	evm.model.HIC_ASM_6.663	13.9676	6.10684e-24	1.76739e-18	22.5057
13_2300388	evm.model.HIC_ASM_6.663	13.9676	6.10684e-24	1.76739e-18	22.5057
13_2403840	evm.model.HIC_ASM_6.663	13.9676	6.10684e-24	1.76739e-18	22.5057
13_3266496	evm.model.HIC_ASM_6.663	13.9676	6.10684e-24	1.76739e-18	22.5057
13_3404237	evm.model.HIC_ASM_6.663	13.9676	6.10684e-24	1.76739e-18	22.5057
13_3866121	evm.model.HIC_ASM_6.663	13.9676	6.10684e-24	1.76739e-18	22.5057
13_4339176	evm.model.HIC_ASM_6.663	13.9676	6.10684e-24	1.76739e-18	22.5057
13_4406702	evm.model.HIC_ASM_6.663	13.9676	6.10684e-24	1.76739e-18	22.5057
13_4545044	evm.model.HIC_ASM_6.663	13.9676	6.10684e-24	1.76739e-18	22.5057
13_5887296	evm.model.HIC_ASM_6.663	13.9676	6.10684e-24	1.76739e-18	22.5057
13_6106863	evm.model.HIC_ASM_6.663	13.9676	6.10684e-24	1.76739e-18	22.5057
13_7672873	evm.model.HIC_ASM_6.663	13.9676	6.10684e-24	1.76739e-18	22.5057
13_9450088	evm.model.HIC_ASM_6.663	13.9676	6.10684e-24	1.76739e-18	22.5057
13_9466328	evm.model.HIC_ASM_6.663	13.9676	6.10684e-24	1.76739e-18	22.5057
13_9529916	evm.model.HIC_ASM_6.663	13.9676	6.10684e-24	1.76739e-18	22.5057
13_9577017	evm.model.HIC_ASM_6.663	13.9676	6.10684e-24	1.76739e-18	22.5057
13_10011793	evm.model.HIC_ASM_6.663	13.9676	6.10684e-24	1.76739e-18	22.5057
13_10011825	evm.model.HIC_ASM_6.663	13.9676	6.10684e-24	1.76739e-18	22.5057
13_11951553	evm.model.HIC_ASM_6.663	13.9676	6.10684e-24	1.76739e-18	22.5057
13_11973357	evm.model.HIC_ASM_6.663	13.9676	6.10684e-24	1.76739e-18	22.5057
13_12134412	evm.model.HIC_ASM_6.663	13.9676	6.10684e-24	1.76739e-18	22.5057
13_13181524	evm.model.HIC_ASM_6.663	13.9676	6.10684e-24	1.76739e-18	22.5057
13_13300643	evm.model.HIC_ASM_6.663	13.9676	6.10684e-24	1.76739e-18	22.5057
13_13982759	evm.model.HIC_ASM_6.663	13.9676	6.10684e-24	1.76739e-18	22.5057
13_13982765	evm.model.HIC_ASM_6.663	13.9676	6.10684e-24	1.76739e-18	22.5057
13_13982768	evm.model.HIC_ASM_6.663	13.9676	6.10684e-24	1.76739e-18	22.5057
13_13982774	evm.model.HIC_ASM_6.663	13.9676	6.10684e-24	1.76739e-18	22.5057
14_170279	evm.model.HIC_ASM_6.663	13.9676	6.10684e-24	1.76739e-18	22.5057
14_645494	evm.model.HIC_ASM_6.663	13.9676	6.10684e-24	1.76739e-18	22.5057
14_681404	evm.model.HIC_ASM_6.663	13.9676	6.10684e-24	1.76739e-18	22.5057
14_989633	evm.model.HIC_ASM_6.663	13.9676	6.10684e-24	1.76739e-18	22.5057
14_1361825	evm.model.HIC_ASM_6.663	13.9676	6.10684e-24	1.76739e-18	22.5057
14_1763203	evm.model.HIC_ASM_6.663	13.9676	6.10684e-24	1.76739e-18	22.5057
14_2093296	evm.model.HIC_ASM_6.663	13.9676	6.10684e-24	1.76739e-18	22.5057
14_4250442	evm.model.HIC_ASM_6.663	13.9676	6.10684e-24	1.76739e-18	22.5057
14_6071975	evm.model.HIC_ASM_6.663	13.9676	6.10684e-24	1.76739e-18	22.5057
14_6071976	evm.model.HIC_ASM_6.663	13.9676	6.10684e-24	1.76739e-18	22.5057
14_6664107	evm.model.HIC_ASM_6.663	13.9676	6.10684e-24	1.76739e-18	22.5057
14_7086526	evm.model.HIC_ASM_6.663	13.9676	6.10684e-24	1.76739e-18	22.5057
14_7265626	evm.model.HIC_ASM_6.663	13.9676	6.10684e-24	1.76739e-18	22.5057
14_7777005	evm.model.HIC_ASM_6.663	13.9676	6.10684e-24	1.76739e-18	22.5057
14_7777021	evm.model.HIC_ASM_6.663	13.9676	6.10684e-24	1.76739e-18	22.5057
14_7777031	evm.model.HIC_ASM_6.663	13.9676	6.10684e-24	1.76739e-18	22.5057
14_7822152	evm.model.HIC_ASM_6.663	13.9676	6.10684e-24	1.76739e-18	22.5057
14_7894479	evm.model.HIC_ASM_6.663	13.9676	6.10684e-24	1.76739e-18	22.5057
14_8446290	evm.model.HIC_ASM_6.663	13.9676	6.10684e-24	1.76739e-18	22.5057
14_8454047	evm.model.HIC_ASM_6.663	13.9676	6.10684e-24	1.76739e-18	22.5057
14_8619036	evm.model.HIC_ASM_6.663	13.9676	6.10684e-24	1.76739e-18	22.5057
14_9117580	evm.model.HIC_ASM_6.663	13.9676	6.10684e-24	1.76739e-18	22.5057
14_9154613	evm.model.HIC_ASM_6.663	13.9676	6.10684e-24	1.76739e-18	22.5057
14_9655270	evm.model.HIC_ASM_6.663	13.9676	6.10684e-24	1.76739e-18	22.5057
14_11577302	evm.model.HIC_ASM_6.663	13.9676	6.10684e-24	1.76739e-18	22.5057
14_12220238	evm.model.HIC_ASM_6.663	13.9676	6.10684e-24	1.76739e-18	22.5057
14_12446550	evm.model.HIC_ASM_6.663	13.9676	6.10684e-24	1.76739e-18	22.5057
14_12800870	evm.model.HIC_ASM_6.663	13.9676	6.10684e-24	1.76739e-18	22.5057
14_12898790	evm.model.HIC_ASM_6.663	13.9676	6.10684e-24	1.76739e-18	22.5057
14_12898792	evm.model.HIC_ASM_6.663	13.9676	6.10684e-24	1.76739e-18	22.5057
14_12898799	evm.model.HIC_ASM_6.663	13.9676	6.10684e-24	1.76739e-18	22.5057
14_13530664	evm.model.HIC_ASM_6.663	13.9676	6.10684e-24	1.76739e-18	22.5057
14_13530670	evm.model.HIC_ASM_6.663	13.9676	6.10684e-24	1.76739e-18	22.5057
14_13530716	evm.model.HIC_ASM_6.663	13.9676	6.10684e-24	1.76739e-18	22.5057
14_13572808	evm.model.HIC_ASM_6.663	13.9676	6.10684e-24	1.76739e-18	22.5057
14_13572810	evm.model.HIC_ASM_6.663	13.9676	6.10684e-24	1.76739e-18	22.5057
14_13615536	evm.model.HIC_ASM_6.663	13.9676	6.10684e-24	1.76739e-18	22.5057
14_14487056	evm.model.HIC_ASM_6.663	13.9676	6.10684e-24	1.76739e-18	22.5057
14_14487069	evm.model.HIC_ASM_6.663	13.9676	6.10684e-24	1.76739e-18	22.5057
14_14545039	evm.model.HIC_ASM_6.663	13.9676	6.10684e-24	1.76739e-18	22.5057
15_94123	evm.model.HIC_ASM_6.663	13.9676	6.10684e-24	1.76739e-18	22.5057
15_474560	evm.model.HIC_ASM_6.663	13.9676	6.10684e-24	1.76739e-18	22.5057
15_517103	evm.model.HIC_ASM_6.663	13.9676	6.10684e-24	1.76739e-18	22.5057
15_517109	evm.model.HIC_ASM_6.663	13.9676	6.10684e-24	1.76739e-18	22.5057
15_1295646	evm.model.HIC_ASM_6.663	13.9676	6.10684e-24	1.76739e-18	22.5057
15_2179068	evm.model.HIC_ASM_6.663	13.9676	6.10684e-24	1.76739e-18	22.5057
15_2214761	evm.model.HIC_ASM_6.663	13.9676	6.10684e-24	1.76739e-18	22.5057
15_2214806	evm.model.HIC_ASM_6.663	13.9676	6.10684e-24	1.76739e-18	22.5057
15_2523589	evm.model.HIC_ASM_6.663	13.9676	6.10684e-24	1.76739e-18	22.5057
15_2777370	evm.model.HIC_ASM_6.663	13.9676	6.10684e-24	1.76739e-18	22.5057
15_4307402	evm.model.HIC_ASM_6.663	13.9676	6.10684e-24	1.76739e-18	22.5057
15_4485441	evm.model.HIC_ASM_6.663	13.9676	6.10684e-24	1.76739e-18	22.5057
15_4609003	evm.model.HIC_ASM_6.663	13.9676	6.10684e-24	1.76739e-18	22.5057
15_5357844	evm.model.HIC_ASM_6.663	13.9676	6.10684e-24	1.76739e-18	22.5057
15_5357855	evm.model.HIC_ASM_6.663	13.9676	6.10684e-24	1.76739e-18	22.5057
15_5357871	evm.model.HIC_ASM_6.663	13.9676	6.10684e-24	1.76739e-18	22.5057
15_5357881	evm.model.HIC_ASM_6.663	13.9676	6.10684e-24	1.76739e-18	22.5057
15_5639701	evm.model.HIC_ASM_6.663	13.9676	6.10684e-24	1.76739e-18	22.5057
15_5860994	evm.model.HIC_ASM_6.663	13.9676	6.10684e-24	1.76739e-18	22.5057
15_6040854	evm.model.HIC_ASM_6.663	13.9676	6.10684e-24	1.76739e-18	22.5057
15_6156409	evm.model.HIC_ASM_6.663	13.9676	6.10684e-24	1.76739e-18	22.5057
15_7443175	evm.model.HIC_ASM_6.663	13.9676	6.10684e-24	1.76739e-18	22.5057
15_7798037	evm.model.HIC_ASM_6.663	13.9676	6.10684e-24	1.76739e-18	22.5057
15_7832480	evm.model.HIC_ASM_6.663	13.9676	6.10684e-24	1.76739e-18	22.5057
15_8852318	evm.model.HIC_ASM_6.663	13.9676	6.10684e-24	1.76739e-18	22.5057
15_8930216	evm.model.HIC_ASM_6.663	13.9676	6.10684e-24	1.76739e-18	22.5057
15_8930219	evm.model.HIC_ASM_6.663	13.9676	6.10684e-24	1.76739e-18	22.5057
15_8950276	evm.model.HIC_ASM_6.663	13.9676	6.10684e-24	1.76739e-18	22.5057
15_9057028	evm.model.HIC_ASM_6.663	13.9676	6.10684e-24	1.76739e-18	22.5057
15_9226719	evm.model.HIC_ASM_6.663	13.9676	6.10684e-24	1.76739e-18	22.5057
15_9226732	evm.model.HIC_ASM_6.663	13.9676	6.10684e-24	1.76739e-18	22.5057
15_9280321	evm.model.HIC_ASM_6.663	13.9676	6.10684e-24	1.76739e-18	22.5057
15_9353270	evm.model.HIC_ASM_6.663	13.9676	6.10684e-24	1.76739e-18	22.5057
15_9648268	evm.model.HIC_ASM_6.663	13.9676	6.10684e-24	1.76739e-18	22.5057
15_9714521	evm.model.HIC_ASM_6.663	13.9676	6.10684e-24	1.76739e-18	22.5057
15_10697382	evm.model.HIC_ASM_6.663	13.9676	6.10684e-24	1.76739e-18	22.5057
15_10697400	evm.model.HIC_ASM_6.663	13.9676	6.10684e-24	1.76739e-18	22.5057
15_10902330	evm.model.HIC_ASM_6.663	13.9676	6.10684e-24	1.76739e-18	22.5057
15_11498852	evm.model.HIC_ASM_6.663	13.9676	6.10684e-24	1.76739e-18	22.5057
15_13014948	evm.model.HIC_ASM_6.663	13.9676	6.10684e-24	1.76739e-18	22.5057
15_14193354	evm.model.HIC_ASM_6.663	13.9676	6.10684e-24	1.76739e-18	22.5057
15_14193418	evm.model.HIC_ASM_6.663	13.9676	6.10684e-24	1.76739e-18	22.5057
15_15346955	evm.model.HIC_ASM_6.663	13.9676	6.10684e-24	1.76739e-18	22.5057
15_15432753	evm.model.HIC_ASM_6.663	13.9676	6.10684e-24	1.76739e-18	22.5057
15_16842669	evm.model.HIC_ASM_6.663	13.9676	6.10684e-24	1.76739e-18	22.5057
15_16865430	evm.model.HIC_ASM_6.663	13.9676	6.10684e-24	1.76739e-18	22.5057
15_16977068	evm.model.HIC_ASM_6.663	13.9676	6.10684e-24	1.76739e-18	22.5057
15_17589742	evm.model.HIC_ASM_6.663	13.9676	6.10684e-24	1.76739e-18	22.5057
15_19393458	evm.model.HIC_ASM_6.663	13.9676	6.10684e-24	1.76739e-18	22.5057
15_19393509	evm.model.HIC_ASM_6.663	13.9676	6.10684e-24	1.76739e-18	22.5057
15_19898809	evm.model.HIC_ASM_6.663	13.9676	6.10684e-24	1.76739e-18	22.5057
15_19945373	evm.model.HIC_ASM_6.663	13.9676	6.10684e-24	1.76739e-18	22.5057
15_19945375	evm.model.HIC_ASM_6.663	13.9676	6.10684e-24	1.76739e-18	22.5057
15_20153430	evm.model.HIC_ASM_6.663	13.9676	6.10684e-24	1.76739e-18	22.5057
15_20475063	evm.model.HIC_ASM_6.663	13.9676	6.10684e-24	1.76739e-18	22.5057
15_20475068	evm.model.HIC_ASM_6.663	13.9676	6.10684e-24	1.76739e-18	22.5057
15_20475078	evm.model.HIC_ASM_6.663	13.9676	6.10684e-24	1.76739e-18	22.5057
15_20475083	evm.model.HIC_ASM_6.663	13.9676	6.10684e-24	1.76739e-18	22.5057
15_20475092	evm.model.HIC_ASM_6.663	13.9676	6.10684e-24	1.76739e-18	22.5057
15_20718357	evm.model.HIC_ASM_6.663	13.9676	6.10684e-24	1.76739e-18	22.5057
15_20806101	evm.model.HIC_ASM_6.663	13.9676	6.10684e-24	1.76739e-18	22.5057
15_22595104	evm.model.HIC_ASM_6.663	13.9676	6.10684e-24	1.76739e-18	22.5057
15_23526746	evm.model.HIC_ASM_6.663	13.9676	6.10684e-24	1.76739e-18	22.5057
15_23526761	evm.model.HIC_ASM_6.663	13.9676	6.10684e-24	1.76739e-18	22.5057
16_184446	evm.model.HIC_ASM_6.663	13.9676	6.10684e-24	1.76739e-18	22.5057
16_218197	evm.model.HIC_ASM_6.663	13.9676	6.10684e-24	1.76739e-18	22.5057
16_593587	evm.model.HIC_ASM_6.663	13.9676	6.10684e-24	1.76739e-18	22.5057
16_1052855	evm.model.HIC_ASM_6.663	13.9676	6.10684e-24	1.76739e-18	22.5057
16_1923695	evm.model.HIC_ASM_6.663	13.9676	6.10684e-24	1.76739e-18	22.5057
16_1952443	evm.model.HIC_ASM_6.663	13.9676	6.10684e-24	1.76739e-18	22.5057
16_2048652	evm.model.HIC_ASM_6.663	13.9676	6.10684e-24	1.76739e-18	22.5057
16_2048653	evm.model.HIC_ASM_6.663	13.9676	6.10684e-24	1.76739e-18	22.5057
16_2048710	evm.model.HIC_ASM_6.663	13.9676	6.10684e-24	1.76739e-18	22.5057
16_2048715	evm.model.HIC_ASM_6.663	13.9676	6.10684e-24	1.76739e-18	22.5057
16_2048719	evm.model.HIC_ASM_6.663	13.9676	6.10684e-24	1.76739e-18	22.5057
16_2048731	evm.model.HIC_ASM_6.663	13.9676	6.10684e-24	1.76739e-18	22.5057
16_2048743	evm.model.HIC_ASM_6.663	13.9676	6.10684e-24	1.76739e-18	22.5057
16_2352970	evm.model.HIC_ASM_6.663	13.9676	6.10684e-24	1.76739e-18	22.5057
16_2353015	evm.model.HIC_ASM_6.663	13.9676	6.10684e-24	1.76739e-18	22.5057
16_2646483	evm.model.HIC_ASM_6.663	13.9676	6.10684e-24	1.76739e-18	22.5057
16_2669383	evm.model.HIC_ASM_6.663	13.9676	6.10684e-24	1.76739e-18	22.5057
16_3176192	evm.model.HIC_ASM_6.663	13.9676	6.10684e-24	1.76739e-18	22.5057
16_4103972	evm.model.HIC_ASM_6.663	13.9676	6.10684e-24	1.76739e-18	22.5057
16_4103997	evm.model.HIC_ASM_6.663	13.9676	6.10684e-24	1.76739e-18	22.5057
16_4248597	evm.model.HIC_ASM_6.663	13.9676	6.10684e-24	1.76739e-18	22.5057
16_4599341	evm.model.HIC_ASM_6.663	13.9676	6.10684e-24	1.76739e-18	22.5057
16_4671464	evm.model.HIC_ASM_6.663	13.9676	6.10684e-24	1.76739e-18	22.5057
16_5049214	evm.model.HIC_ASM_6.663	13.9676	6.10684e-24	1.76739e-18	22.5057
16_5250931	evm.model.HIC_ASM_6.663	13.9676	6.10684e-24	1.76739e-18	22.5057
16_5735186	evm.model.HIC_ASM_6.663	13.9676	6.10684e-24	1.76739e-18	22.5057
16_5735190	evm.model.HIC_ASM_6.663	13.9676	6.10684e-24	1.76739e-18	22.5057
16_5735192	evm.model.HIC_ASM_6.663	13.9676	6.10684e-24	1.76739e-18	22.5057
16_5735197	evm.model.HIC_ASM_6.663	13.9676	6.10684e-24	1.76739e-18	22.5057
16_5898825	evm.model.HIC_ASM_6.663	13.9676	6.10684e-24	1.76739e-18	22.5057
16_6363245	evm.model.HIC_ASM_6.663	13.9676	6.10684e-24	1.76739e-18	22.5057
16_6917582	evm.model.HIC_ASM_6.663	13.9676	6.10684e-24	1.76739e-18	22.5057
16_7676154	evm.model.HIC_ASM_6.663	13.9676	6.10684e-24	1.76739e-18	22.5057
16_7915984	evm.model.HIC_ASM_6.663	13.9676	6.10684e-24	1.76739e-18	22.5057
16_9142872	evm.model.HIC_ASM_6.663	13.9676	6.10684e-24	1.76739e-18	22.5057
16_9651957	evm.model.HIC_ASM_6.663	13.9676	6.10684e-24	1.76739e-18	22.5057
16_9668975	evm.model.HIC_ASM_6.663	13.9676	6.10684e-24	1.76739e-18	22.5057
16_9668978	evm.model.HIC_ASM_6.663	13.9676	6.10684e-24	1.76739e-18	22.5057
16_9670272	evm.model.HIC_ASM_6.663	13.9676	6.10684e-24	1.76739e-18	22.5057
16_10231141	evm.model.HIC_ASM_6.663	13.9676	6.10684e-24	1.76739e-18	22.5057
16_10422459	evm.model.HIC_ASM_6.663	13.9676	6.10684e-24	1.76739e-18	22.5057
16_10719991	evm.model.HIC_ASM_6.663	13.9676	6.10684e-24	1.76739e-18	22.5057
16_12315138	evm.model.HIC_ASM_6.663	13.9676	6.10684e-24	1.76739e-18	22.5057
16_12686159	evm.model.HIC_ASM_6.663	13.9676	6.10684e-24	1.76739e-18	22.5057
16_12770046	evm.model.HIC_ASM_6.663	13.9676	6.10684e-24	1.76739e-18	22.5057
16_12957648	evm.model.HIC_ASM_6.663	13.9676	6.10684e-24	1.76739e-18	22.5057
16_13997359	evm.model.HIC_ASM_6.663	13.9676	6.10684e-24	1.76739e-18	22.5057
16_13997385	evm.model.HIC_ASM_6.663	13.9676	6.10684e-24	1.76739e-18	22.5057
17_174181	evm.model.HIC_ASM_6.663	13.9676	6.10684e-24	1.76739e-18	22.5057
17_174187	evm.model.HIC_ASM_6.663	13.9676	6.10684e-24	1.76739e-18	22.5057
17_174209	evm.model.HIC_ASM_6.663	13.9676	6.10684e-24	1.76739e-18	22.5057
17_383702	evm.model.HIC_ASM_6.663	13.9676	6.10684e-24	1.76739e-18	22.5057
17_383708	evm.model.HIC_ASM_6.663	13.9676	6.10684e-24	1.76739e-18	22.5057
17_383711	evm.model.HIC_ASM_6.663	13.9676	6.10684e-24	1.76739e-18	22.5057
17_964616	evm.model.HIC_ASM_6.663	13.9676	6.10684e-24	1.76739e-18	22.5057
17_1483256	evm.model.HIC_ASM_6.663	13.9676	6.10684e-24	1.76739e-18	22.5057
17_2162767	evm.model.HIC_ASM_6.663	13.9676	6.10684e-24	1.76739e-18	22.5057
17_2490771	evm.model.HIC_ASM_6.663	13.9676	6.10684e-24	1.76739e-18	22.5057
17_2490782	evm.model.HIC_ASM_6.663	13.9676	6.10684e-24	1.76739e-18	22.5057
17_2841216	evm.model.HIC_ASM_6.663	13.9676	6.10684e-24	1.76739e-18	22.5057
17_3113618	evm.model.HIC_ASM_6.663	13.9676	6.10684e-24	1.76739e-18	22.5057
17_3153850	evm.model.HIC_ASM_6.663	13.9676	6.10684e-24	1.76739e-18	22.5057
17_3203840	evm.model.HIC_ASM_6.663	13.9676	6.10684e-24	1.76739e-18	22.5057
17_5583242	evm.model.HIC_ASM_6.663	13.9676	6.10684e-24	1.76739e-18	22.5057
17_5835951	evm.model.HIC_ASM_6.663	13.9676	6.10684e-24	1.76739e-18	22.5057
17_6182355	evm.model.HIC_ASM_6.663	13.9676	6.10684e-24	1.76739e-18	22.5057
17_6182356	evm.model.HIC_ASM_6.663	13.9676	6.10684e-24	1.76739e-18	22.5057
17_6325662	evm.model.HIC_ASM_6.663	13.9676	6.10684e-24	1.76739e-18	22.5057
17_6533189	evm.model.HIC_ASM_6.663	13.9676	6.10684e-24	1.76739e-18	22.5057
17_6550576	evm.model.HIC_ASM_6.663	13.9676	6.10684e-24	1.76739e-18	22.5057
17_6744975	evm.model.HIC_ASM_6.663	13.9676	6.10684e-24	1.76739e-18	22.5057
17_6744999	evm.model.HIC_ASM_6.663	13.9676	6.10684e-24	1.76739e-18	22.5057
17_7857503	evm.model.HIC_ASM_6.663	13.9676	6.10684e-24	1.76739e-18	22.5057
17_8238052	evm.model.HIC_ASM_6.663	13.9676	6.10684e-24	1.76739e-18	22.5057
17_8734950	evm.model.HIC_ASM_6.663	13.9676	6.10684e-24	1.76739e-18	22.5057
17_8734952	evm.model.HIC_ASM_6.663	13.9676	6.10684e-24	1.76739e-18	22.5057
17_8734956	evm.model.HIC_ASM_6.663	13.9676	6.10684e-24	1.76739e-18	22.5057
17_8734967	evm.model.HIC_ASM_6.663	13.9676	6.10684e-24	1.76739e-18	22.5057
17_8734985	evm.model.HIC_ASM_6.663	13.9676	6.10684e-24	1.76739e-18	22.5057
17_8734988	evm.model.HIC_ASM_6.663	13.9676	6.10684e-24	1.76739e-18	22.5057
17_8734994	evm.model.HIC_ASM_6.663	13.9676	6.10684e-24	1.76739e-18	22.5057
17_8738764	evm.model.HIC_ASM_6.663	13.9676	6.10684e-24	1.76739e-18	22.5057
17_9153826	evm.model.HIC_ASM_6.663	13.9676	6.10684e-24	1.76739e-18	22.5057
17_9236608	evm.model.HIC_ASM_6.663	13.9676	6.10684e-24	1.76739e-18	22.5057
17_9361030	evm.model.HIC_ASM_6.663	13.9676	6.10684e-24	1.76739e-18	22.5057
17_9560713	evm.model.HIC_ASM_6.663	13.9676	6.10684e-24	1.76739e-18	22.5057
17_10065624	evm.model.HIC_ASM_6.663	13.9676	6.10684e-24	1.76739e-18	22.5057
17_10205047	evm.model.HIC_ASM_6.663	13.9676	6.10684e-24	1.76739e-18	22.5057
17_10716654	evm.model.HIC_ASM_6.663	13.9676	6.10684e-24	1.76739e-18	22.5057
17_11070905	evm.model.HIC_ASM_6.663	13.9676	6.10684e-24	1.76739e-18	22.5057
17_11350951	evm.model.HIC_ASM_6.663	13.9676	6.10684e-24	1.76739e-18	22.5057
17_11967391	evm.model.HIC_ASM_6.663	13.9676	6.10684e-24	1.76739e-18	22.5057
17_13205945	evm.model.HIC_ASM_6.663	13.9676	6.10684e-24	1.76739e-18	22.5057
17_14650407	evm.model.HIC_ASM_6.663	13.9676	6.10684e-24	1.76739e-18	22.5057
17_14794005	evm.model.HIC_ASM_6.663	13.9676	6.10684e-24	1.76739e-18	22.5057
17_14794013	evm.model.HIC_ASM_6.663	13.9676	6.10684e-24	1.76739e-18	22.5057
17_14794051	evm.model.HIC_ASM_6.663	13.9676	6.10684e-24	1.76739e-18	22.5057
17_16570790	evm.model.HIC_ASM_6.663	13.9676	6.10684e-24	1.76739e-18	22.5057
18_654050	evm.model.HIC_ASM_6.663	13.9676	6.10684e-24	1.76739e-18	22.5057
18_1664956	evm.model.HIC_ASM_6.663	13.9676	6.10684e-24	1.76739e-18	22.5057
18_1664987	evm.model.HIC_ASM_6.663	13.9676	6.10684e-24	1.76739e-18	22.5057
18_1665000	evm.model.HIC_ASM_6.663	13.9676	6.10684e-24	1.76739e-18	22.5057
18_1665016	evm.model.HIC_ASM_6.663	13.9676	6.10684e-24	1.76739e-18	22.5057
18_2293546	evm.model.HIC_ASM_6.663	13.9676	6.10684e-24	1.76739e-18	22.5057
18_2293565	evm.model.HIC_ASM_6.663	13.9676	6.10684e-24	1.76739e-18	22.5057
18_2293566	evm.model.HIC_ASM_6.663	13.9676	6.10684e-24	1.76739e-18	22.5057
18_2728308	evm.model.HIC_ASM_6.663	13.9676	6.10684e-24	1.76739e-18	22.5057
18_2974605	evm.model.HIC_ASM_6.663	13.9676	6.10684e-24	1.76739e-18	22.5057
18_3022365	evm.model.HIC_ASM_6.663	13.9676	6.10684e-24	1.76739e-18	22.5057
18_5037373	evm.model.HIC_ASM_6.663	13.9676	6.10684e-24	1.76739e-18	22.5057
18_5349842	evm.model.HIC_ASM_6.663	13.9676	6.10684e-24	1.76739e-18	22.5057
18_5349844	evm.model.HIC_ASM_6.663	13.9676	6.10684e-24	1.76739e-18	22.5057
18_5567941	evm.model.HIC_ASM_6.663	13.9676	6.10684e-24	1.76739e-18	22.5057
18_6468649	evm.model.HIC_ASM_6.663	13.9676	6.10684e-24	1.76739e-18	22.5057
18_6468876	evm.model.HIC_ASM_6.663	13.9676	6.10684e-24	1.76739e-18	22.5057
18_7903795	evm.model.HIC_ASM_6.663	13.9676	6.10684e-24	1.76739e-18	22.5057
18_7928858	evm.model.HIC_ASM_6.663	13.9676	6.10684e-24	1.76739e-18	22.5057
18_8438836	evm.model.HIC_ASM_6.663	13.9676	6.10684e-24	1.76739e-18	22.5057
18_9226666	evm.model.HIC_ASM_6.663	13.9676	6.10684e-24	1.76739e-18	22.5057
18_9626062	evm.model.HIC_ASM_6.663	13.9676	6.10684e-24	1.76739e-18	22.5057
18_9662665	evm.model.HIC_ASM_6.663	13.9676	6.10684e-24	1.76739e-18	22.5057
18_10616257	evm.model.HIC_ASM_6.663	13.9676	6.10684e-24	1.76739e-18	22.5057
18_11379868	evm.model.HIC_ASM_6.663	13.9676	6.10684e-24	1.76739e-18	22.5057
18_11483088	evm.model.HIC_ASM_6.663	13.9676	6.10684e-24	1.76739e-18	22.5057
18_11738672	evm.model.HIC_ASM_6.663	13.9676	6.10684e-24	1.76739e-18	22.5057
18_11738674	evm.model.HIC_ASM_6.663	13.9676	6.10684e-24	1.76739e-18	22.5057
6_41909650	evm.model.HIC_ASM_6.663	13.9675	6.10878e-24	1.76739e-18	22.4726
7_15263524	evm.model.HIC_ASM_6.663	13.9568	6.39875e-24	1.84808e-18	22.7757
0_16205999	evm.model.HIC_ASM_6.663	13.9502	6.58542e-24	1.89544e-18	23.1058
0_16206010	evm.model.HIC_ASM_6.663	13.9502	6.58542e-24	1.89544e-18	23.1058
0_16206012	evm.model.HIC_ASM_6.663	13.9502	6.58542e-24	1.89544e-18	23.1058
0_16206027	evm.model.HIC_ASM_6.663	13.9502	6.58542e-24	1.89544e-18	23.1058
6_33195855	evm.model.HIC_ASM_6.663	13.9452	6.7276e-24	1.93303e-18	22.5379
4_2373565	evm.model.HIC_ASM_6.663	13.9325	7.10855e-24	1.96157e-18	22.5828
6_35289167	evm.model.HIC_ASM_6.663	13.9325	7.10855e-24	1.96157e-18	22.5828
0_992095	evm.model.HIC_ASM_6.663	13.925	7.34348e-24	1.96157e-18	22.7871
0_3834654	evm.model.HIC_ASM_6.663	13.925	7.34348e-24	1.96157e-18	22.7871
0_11993931	evm.model.HIC_ASM_6.663	13.925	7.34348e-24	1.96157e-18	22.7871
0_13649867	evm.model.HIC_ASM_6.663	13.925	7.34348e-24	1.96157e-18	22.7871
0_13792367	evm.model.HIC_ASM_6.663	13.925	7.34348e-24	1.96157e-18	22.7871
0_16844219	evm.model.HIC_ASM_6.663	13.925	7.34348e-24	1.96157e-18	22.7871
1_2147141	evm.model.HIC_ASM_6.663	13.925	7.34348e-24	1.96157e-18	22.7871
1_4500917	evm.model.HIC_ASM_6.663	13.925	7.34348e-24	1.96157e-18	22.7871
1_4500960	evm.model.HIC_ASM_6.663	13.925	7.34348e-24	1.96157e-18	22.7871
1_10681582	evm.model.HIC_ASM_6.663	13.925	7.34348e-24	1.96157e-18	22.7871
1_12020356	evm.model.HIC_ASM_6.663	13.925	7.34348e-24	1.96157e-18	22.7871
1_18526447	evm.model.HIC_ASM_6.663	13.925	7.34348e-24	1.96157e-18	22.7871
1_19994577	evm.model.HIC_ASM_6.663	13.925	7.34348e-24	1.96157e-18	22.7871
1_22011005	evm.model.HIC_ASM_6.663	13.925	7.34348e-24	1.96157e-18	22.7871
2_1946539	evm.model.HIC_ASM_6.663	13.925	7.34348e-24	1.96157e-18	22.7871
2_1946549	evm.model.HIC_ASM_6.663	13.925	7.34348e-24	1.96157e-18	22.7871
2_1946551	evm.model.HIC_ASM_6.663	13.925	7.34348e-24	1.96157e-18	22.7871
2_4084716	evm.model.HIC_ASM_6.663	13.925	7.34348e-24	1.96157e-18	22.7871
2_8248043	evm.model.HIC_ASM_6.663	13.925	7.34348e-24	1.96157e-18	22.7871
3_3991646	evm.model.HIC_ASM_6.663	13.925	7.34348e-24	1.96157e-18	22.7871
3_9052068	evm.model.HIC_ASM_6.663	13.925	7.34348e-24	1.96157e-18	22.7871
3_14249765	evm.model.HIC_ASM_6.663	13.925	7.34348e-24	1.96157e-18	22.7871
5_5604781	evm.model.HIC_ASM_6.663	13.925	7.34348e-24	1.96157e-18	22.7871
5_11514258	evm.model.HIC_ASM_6.663	13.925	7.34348e-24	1.96157e-18	22.7871
6_4859907	evm.model.HIC_ASM_6.663	13.925	7.34348e-24	1.96157e-18	22.7871
6_10533660	evm.model.HIC_ASM_6.663	13.925	7.34348e-24	1.96157e-18	22.7871
6_14501268	evm.model.HIC_ASM_6.663	13.925	7.34348e-24	1.96157e-18	22.7871
6_16782773	evm.model.HIC_ASM_6.663	13.925	7.34348e-24	1.96157e-18	22.7871
6_18940603	evm.model.HIC_ASM_6.663	13.925	7.34348e-24	1.96157e-18	22.7871
6_18940631	evm.model.HIC_ASM_6.663	13.925	7.34348e-24	1.96157e-18	22.7871
6_18940650	evm.model.HIC_ASM_6.663	13.925	7.34348e-24	1.96157e-18	22.7871
6_18940656	evm.model.HIC_ASM_6.663	13.925	7.34348e-24	1.96157e-18	22.7871
6_18940688	evm.model.HIC_ASM_6.663	13.925	7.34348e-24	1.96157e-18	22.7871
6_18940702	evm.model.HIC_ASM_6.663	13.925	7.34348e-24	1.96157e-18	22.7871
6_19206045	evm.model.HIC_ASM_6.663	13.925	7.34348e-24	1.96157e-18	22.7871
6_20609454	evm.model.HIC_ASM_6.663	13.925	7.34348e-24	1.96157e-18	22.7871
6_24518965	evm.model.HIC_ASM_6.663	13.925	7.34348e-24	1.96157e-18	22.7871
6_28732773	evm.model.HIC_ASM_6.663	13.925	7.34348e-24	1.96157e-18	22.7871
6_30788982	evm.model.HIC_ASM_6.663	13.925	7.34348e-24	1.96157e-18	22.7871
6_31660844	evm.model.HIC_ASM_6.663	13.925	7.34348e-24	1.96157e-18	22.7871
6_31885815	evm.model.HIC_ASM_6.663	13.925	7.34348e-24	1.96157e-18	22.7871
6_47844882	evm.model.HIC_ASM_6.663	13.925	7.34348e-24	1.96157e-18	22.7871
6_48136317	evm.model.HIC_ASM_6.663	13.925	7.34348e-24	1.96157e-18	22.7871
7_7456533	evm.model.HIC_ASM_6.663	13.925	7.34348e-24	1.96157e-18	22.7871
7_11018996	evm.model.HIC_ASM_6.663	13.925	7.34348e-24	1.96157e-18	22.7871
7_17853579	evm.model.HIC_ASM_6.663	13.925	7.34348e-24	1.96157e-18	22.7871
8_381436	evm.model.HIC_ASM_6.663	13.925	7.34348e-24	1.96157e-18	22.7871
8_898933	evm.model.HIC_ASM_6.663	13.925	7.34348e-24	1.96157e-18	22.7871
8_1802311	evm.model.HIC_ASM_6.663	13.925	7.34348e-24	1.96157e-18	22.7871
8_8496090	evm.model.HIC_ASM_6.663	13.925	7.34348e-24	1.96157e-18	22.7871
8_12453371	evm.model.HIC_ASM_6.663	13.925	7.34348e-24	1.96157e-18	22.7871
9_8926996	evm.model.HIC_ASM_6.663	13.925	7.34348e-24	1.96157e-18	22.7871
9_14690577	evm.model.HIC_ASM_6.663	13.925	7.34348e-24	1.96157e-18	22.7871
9_14690650	evm.model.HIC_ASM_6.663	13.925	7.34348e-24	1.96157e-18	22.7871
9_14690652	evm.model.HIC_ASM_6.663	13.925	7.34348e-24	1.96157e-18	22.7871
9_14690764	evm.model.HIC_ASM_6.663	13.925	7.34348e-24	1.96157e-18	22.7871
9_17135040	evm.model.HIC_ASM_6.663	13.925	7.34348e-24	1.96157e-18	22.7871
9_17135058	evm.model.HIC_ASM_6.663	13.925	7.34348e-24	1.96157e-18	22.7871
9_18031534	evm.model.HIC_ASM_6.663	13.925	7.34348e-24	1.96157e-18	22.7871
9_18385106	evm.model.HIC_ASM_6.663	13.925	7.34348e-24	1.96157e-18	22.7871
10_4439187	evm.model.HIC_ASM_6.663	13.925	7.34348e-24	1.96157e-18	22.7871
10_7129678	evm.model.HIC_ASM_6.663	13.925	7.34348e-24	1.96157e-18	22.7871
11_671463	evm.model.HIC_ASM_6.663	13.925	7.34348e-24	1.96157e-18	22.7871
11_671464	evm.model.HIC_ASM_6.663	13.925	7.34348e-24	1.96157e-18	22.7871
12_7565825	evm.model.HIC_ASM_6.663	13.925	7.34348e-24	1.96157e-18	22.7871
13_6106830	evm.model.HIC_ASM_6.663	13.925	7.34348e-24	1.96157e-18	22.7871
13_12408015	evm.model.HIC_ASM_6.663	13.925	7.34348e-24	1.96157e-18	22.7871
14_9117544	evm.model.HIC_ASM_6.663	13.925	7.34348e-24	1.96157e-18	22.7871
15_12799226	evm.model.HIC_ASM_6.663	13.925	7.34348e-24	1.96157e-18	22.7871
15_12799227	evm.model.HIC_ASM_6.663	13.925	7.34348e-24	1.96157e-18	22.7871
15_12799335	evm.model.HIC_ASM_6.663	13.925	7.34348e-24	1.96157e-18	22.7871
15_15231580	evm.model.HIC_ASM_6.663	13.925	7.34348e-24	1.96157e-18	22.7871
15_18755578	evm.model.HIC_ASM_6.663	13.925	7.34348e-24	1.96157e-18	22.7871
15_20153445	evm.model.HIC_ASM_6.663	13.925	7.34348e-24	1.96157e-18	22.7871
16_5108597	evm.model.HIC_ASM_6.663	13.925	7.34348e-24	1.96157e-18	22.7871
16_10121046	evm.model.HIC_ASM_6.663	13.925	7.34348e-24	1.96157e-18	22.7871
17_2196203	evm.model.HIC_ASM_6.663	13.925	7.34348e-24	1.96157e-18	22.7871
17_2196221	evm.model.HIC_ASM_6.663	13.925	7.34348e-24	1.96157e-18	22.7871
17_3224147	evm.model.HIC_ASM_6.663	13.925	7.34348e-24	1.96157e-18	22.7871
17_7608833	evm.model.HIC_ASM_6.663	13.925	7.34348e-24	1.96157e-18	22.7871
17_9205618	evm.model.HIC_ASM_6.663	13.925	7.34348e-24	1.96157e-18	22.7871
17_10463363	evm.model.HIC_ASM_6.663	13.925	7.34348e-24	1.96157e-18	22.7871
17_17550586	evm.model.HIC_ASM_6.663	13.925	7.34348e-24	1.96157e-18	22.7871
18_9074832	evm.model.HIC_ASM_6.663	13.925	7.34348e-24	1.96157e-18	22.7871
1_22115360	evm.model.HIC_ASM_6.663	13.9186	7.55104e-24	2.01379e-18	22.0382
6_28805850	evm.model.HIC_ASM_6.663	13.9111	7.79996e-24	2.07686e-18	21.3268
18_9782796	evm.model.HIC_ASM_6.663	13.9097	7.8493e-24	2.08833e-18	22.4203
3_4359606	evm.model.HIC_ASM_6.663	13.9009	8.15481e-24	2.16789e-18	22.581
3_3843549	evm.model.HIC_ASM_6.663	13.8965	8.30971e-24	2.20381e-18	22.5617
3_3843570	evm.model.HIC_ASM_6.663	13.8965	8.30971e-24	2.20381e-18	22.5617
3_3843577	evm.model.HIC_ASM_6.663	13.8965	8.30971e-24	2.20381e-18	22.5617
13_2272153	evm.model.HIC_ASM_6.663	13.8962	8.32319e-24	2.20389e-18	22.592
18_1929343	evm.model.HIC_ASM_6.663	13.8962	8.32319e-24	2.20389e-18	22.592
17_11825110	evm.model.HIC_ASM_6.663	13.8938	8.40803e-24	2.22459e-18	20.938
4_12029004	evm.model.HIC_ASM_6.663	13.8914	8.49593e-24	2.24607e-18	22.485
9_15588069	evm.model.HIC_ASM_6.663	13.8905	8.52818e-24	2.25281e-18	22.4151
6_12898969	evm.model.HIC_ASM_6.663	13.8778	9.01296e-24	2.37711e-18	22.5954
2_690729	evm.model.HIC_ASM_6.663	13.8625	9.63318e-24	2.49927e-18	22.4616
3_9620381	evm.model.HIC_ASM_6.663	13.8625	9.63318e-24	2.49927e-18	22.4616
6_48110749	evm.model.HIC_ASM_6.663	13.8625	9.63318e-24	2.49927e-18	22.4616
6_48110750	evm.model.HIC_ASM_6.663	13.8625	9.63318e-24	2.49927e-18	22.4616
6_48110761	evm.model.HIC_ASM_6.663	13.8625	9.63318e-24	2.49927e-18	22.4616
6_48745453	evm.model.HIC_ASM_6.663	13.8625	9.63318e-24	2.49927e-18	22.4616
6_48745458	evm.model.HIC_ASM_6.663	13.8625	9.63318e-24	2.49927e-18	22.4616
7_7229371	evm.model.HIC_ASM_6.663	13.8625	9.63318e-24	2.49927e-18	22.4616
8_10387019	evm.model.HIC_ASM_6.663	13.8625	9.63318e-24	2.49927e-18	22.4616
8_13563169	evm.model.HIC_ASM_6.663	13.8625	9.63318e-24	2.49927e-18	22.4616
9_10610970	evm.model.HIC_ASM_6.663	13.8625	9.63318e-24	2.49927e-18	22.4616
9_10610979	evm.model.HIC_ASM_6.663	13.8625	9.63318e-24	2.49927e-18	22.4616
9_12584784	evm.model.HIC_ASM_6.663	13.8625	9.63318e-24	2.49927e-18	22.4616
10_1281280	evm.model.HIC_ASM_6.663	13.8625	9.63318e-24	2.49927e-18	22.4616
12_8829611	evm.model.HIC_ASM_6.663	13.8625	9.63318e-24	2.49927e-18	22.4616
13_4389284	evm.model.HIC_ASM_6.663	13.8625	9.63318e-24	2.49927e-18	22.4616
13_4389286	evm.model.HIC_ASM_6.663	13.8625	9.63318e-24	2.49927e-18	22.4616
13_11239224	evm.model.HIC_ASM_6.663	13.8625	9.63318e-24	2.49927e-18	22.4616
13_11239231	evm.model.HIC_ASM_6.663	13.8625	9.63318e-24	2.49927e-18	22.4616
17_11985508	evm.model.HIC_ASM_6.663	13.8625	9.63318e-24	2.49927e-18	22.4616
18_7606755	evm.model.HIC_ASM_6.663	13.8625	9.63318e-24	2.49927e-18	22.4616
